# Supplementary material for: A neuronal code for object representation and memory in the human amygdala and hippocampus
Source: Nat Commun. 2025 Feb 10;16:1510. doi: 10.1038/s41467-025-56793-y (PMC11811184; doi:10.1038/s41467-025-56793-y)
Supplement: Supplementary file 4 — Source Data [file 41467_2025_56793_MOESM4_ESM.zip]

Archive with 23 entries (22 files):
- Source Data/
- Source Data/Supplementary Data 4.xlsx
- __MACOSX/Source Data/._Supplementary Data 4.xlsx
- Source Data/Supplementary Data 8.xlsx
- __MACOSX/Source Data/._Supplementary Data 8.xlsx
- Source Data/Supplementary Data 9.xlsx
- __MACOSX/Source Data/._Supplementary Data 9.xlsx
- Source Data/Supplementary Data 5.xlsx
- __MACOSX/Source Data/._Supplementary Data 5.xlsx
- Source Data/Supplementary Data 2.xlsx
- __MACOSX/Source Data/._Supplementary Data 2.xlsx
- Source Data/Supplementary Data 3.xlsx
- __MACOSX/Source Data/._Supplementary Data 3.xlsx
- Source Data/Supplementary Data 11.xlsx
- __MACOSX/Source Data/._Supplementary Data 11.xlsx
- Source Data/Supplementary Data 10.xlsx
- __MACOSX/Source Data/._Supplementary Data 10.xlsx
- Source Data/Supplementary Data 1.xlsx
- __MACOSX/Source Data/._Supplementary Data 1.xlsx
- Source Data/Supplementary Data 6.xlsx
- __MACOSX/Source Data/._Supplementary Data 6.xlsx
- Source Data/Supplementary Data 7.xlsx
- __MACOSX/Source Data/._Supplementary Data 7.xlsx
