# Supplementary material for: A neuronal code for object representation and memory in the human amygdala and hippocampus
Source: Nat Commun. 2025 Feb 10;16:1510. doi: 10.1038/s41467-025-56793-y (PMC11811184; doi:10.1038/s41467-025-56793-y)
Supplement: Supplementary file 4 — Source Data [file 41467_2025_56793_MOESM4_ESM.zip › Source Data/Supplementary Data 4.xlsx]

## Sheet: 4b_FiringRate_Space
wData	useMap_1	useMap_2	Label
0	5.73512	7.8054	5
0	-3.87229	-9.28914	2
0	9.60266	-0.324498	1
0.666667	-11.6879	12.8811	4
0	-4.53153	1.48694	4
0	10.033	2.83063	1
0	1.01606	-10.3852	2
0	16.4064	11.1827	5
0.666667	2.88513	-15.209	2
1.33333	3.67185	-17.2222	2
0	7.59851	12.0892	5
3.33333	-2.58956	-17.0714	2
2	10.6939	12.6475	5
0	25.5653	-12.2342	1
2	-14.247	9.53303	4
1.33333	14.0539	1.38692	1
0	7.02665	12.8942	5
2	-10.7157	3.56677	3
0	-2.574	16.7205	5
0	-24.4191	-7.14771	4
0	25.5204	-6.55984	1
0	-21.801	-2.57824	4
0.666667	16.6245	1.4259	1
1.33333	-16.3832	-7.43871	3
0	25.7667	-6.72256	1
0	-8.82273	9.62846	3
2.66667	18.3239	-10.3376	1
0	-3.72547	9.07823	5
0	-10.2953	11.8018	4
0	8.86448	15.4551	5
0	-17.092	-2.70763	3
0	-12.6449	-6.50517	3
0	-4.96681	7.00358	4
2.66667	0.84962	-16.8376	2
1.33333	-8.41817	-0.965841	3
0	16.2024	-10.3728	1
0	5.44595	-15.0044	2
3.33333	-25.5515	-5.79377	4
1.33333	7.64796	-15.662	2
0	0.00911447	4.32857	4
0.666667	-3.01737	5.1399	3
0.666667	1.79898	-20.0209	2
1.33333	-7.01956	3.51586	3
0	5.89598	-11.8192	2
0	18.759	11.6009	5
0.666667	6.42368	-13.274	2
0	18.4108	19.9939	5
0	18.6298	13.2764	5
0	0.962237	23.7201	5
0	13.4292	-2.65174	1
0	22.6304	-5.29225	1
0	-21.4148	9.1528	3
0	19.3323	2.84339	1
3.33333	-9.44179	-13.8216	2
0	10.3624	-0.718505	1
0	9.73893	7.27624	5
0	6.10875	-21.9319	2
0	-12.4599	-1.91488	3
0	15.3629	15.3122	5
0	-10.7395	-16.6491	3
1.33333	-5.80121	8.52412	3
0.666667	-27.9306	-3.31767	4
0	-9.88496	-8.59834	4
2	-24.0417	-4.78376	4
0.666667	-9.37973	0.566351	3
0	-26.0679	-0.502495	4
1.33333	-0.95895	-14.8474	2
0	0.497577	0.111761	1
0	-9.71023	3.8015	3
0.666667	19.6291	16.0896	5
0	21.925	0.152304	1
0	-13.0539	3.16742	3
0.666667	-9.19082	7.73403	3
0	-6.367	2.15232	4
0	18.3344	-6.54085	1
0	-24.5715	-3.00899	4
3.33333	8.57094	-13.5903	2
0	0.710588	-21.3143	2
0	1.42574	-8.15808	2
0	-10.6315	7.27001	4
0	-19.4426	11.5197	4
0	4.76865	10.5693	5
4.66667	-12.7606	-10.0824	3
0	14.7395	-19.8803	4
0	15.8418	-8.67864	1
3.33333	-15.3972	-6.86444	3
0	22.9936	0.887711	1
0	0.0549195	20.8821	5
0.666667	8.52541	13.6002	5
0	19.8922	-1.19937	1
0	-11.0403	21.4733	2
0	2.59842	21.5713	5
0	-1.93657	-4.68674	4
0	0.687519	6.86406	2
3.33333	11.488	-20.273	2
0.666667	-7.40013	6.275	3
0	-14.1338	-12.8469	4
0	-7.37061	-1.78113	3
0	12.2778	-1.37511	1
0	1.22996	25.0219	5
0	29.7399	-7.83023	6
0	3.06231	-24.9781	6

## Sheet: 4b_SigCluster
0	0	0	0	0	0	0	0	0	0	0	0	0	0	0	0	0	0	0	0	0	0	0	0	0	0	0	0	0	0	0	0	0	0	0	0	0	0	0	0	0	0	0	0	0	0	0	0	0	0
0	0	0	0	0	0	0	0	0	0	0	0	0	0	0	0	0	0	0	0	0	0	1	1	1	0	0	0	0	0	0	0	0	0	0	0	0	0	0	0	0	0	0	0	0	0	0	0	0	0
0	0	0	0	0	0	0	0	0	0	0	0	0	0	0	0	0	0	0	0	0	1	1	1	1	1	1	0	0	0	0	0	0	0	0	0	0	0	0	0	0	0	0	0	0	0	0	0	0	0
0	0	0	0	0	0	0	0	0	0	0	0	0	0	0	0	0	0	0	1	1	1	1	1	1	1	1	1	1	0	1	0	0	0	0	0	0	0	0	0	0	0	0	0	0	0	0	0	0	0
0	0	0	0	0	0	0	0	0	0	0	0	0	0	0	0	0	1	1	1	1	1	1	1	1	1	1	1	1	1	1	1	1	0	0	0	0	0	0	0	0	0	0	0	0	0	0	0	0	0
0	0	0	0	0	0	0	0	0	0	0	0	0	0	0	1	1	1	1	1	1	1	1	1	1	1	1	1	1	1	1	1	1	1	0	0	0	0	0	0	0	0	0	0	0	0	0	0	0	0
0	0	0	0	0	0	0	0	0	0	0	0	0	0	1	1	1	1	1	1	1	1	1	1	1	1	1	1	1	1	1	1	1	1	0	0	0	0	0	0	0	0	0	0	0	0	0	0	0	0
0	0	0	0	0	0	0	0	0	0	0	0	1	1	1	1	1	1	1	1	1	1	1	1	1	1	1	1	1	1	1	1	1	1	1	0	0	0	0	0	0	0	0	0	0	0	0	0	0	0
0	0	0	0	0	0	0	0	0	0	1	1	1	1	1	1	1	1	1	1	1	1	1	1	1	1	1	1	1	1	1	1	1	1	1	1	0	0	0	0	0	0	0	0	0	0	0	0	0	0
0	0	0	0	0	0	0	0	0	1	1	1	1	1	1	1	1	1	1	1	1	1	1	1	1	1	1	1	1	1	1	1	0	0	0	0	0	0	0	0	0	0	0	0	0	0	0	0	0	0
0	0	0	0	0	0	0	1	1	1	1	1	1	1	1	1	1	1	1	1	1	1	1	1	1	1	1	1	1	1	1	0	0	0	0	0	0	0	0	0	0	0	0	0	0	0	0	0	0	0
0	0	0	0	0	0	1	1	1	1	1	1	1	1	1	1	1	1	1	1	1	1	1	1	1	1	1	1	1	0	0	0	0	0	0	0	0	0	0	0	0	0	0	0	0	0	0	0	0	0
0	0	0	0	0	1	1	1	1	1	1	1	1	1	1	1	1	1	1	1	1	1	1	1	1	1	1	1	0	0	0	0	0	0	0	0	0	0	0	0	0	0	0	0	0	0	0	0	0	0
0	0	0	0	0	1	1	1	1	1	1	1	1	1	1	1	1	1	1	1	1	1	1	1	1	1	1	0	0	0	0	0	0	0	0	0	0	0	0	0	0	0	0	0	0	0	0	0	0	0
0	0	0	0	0	1	1	1	1	1	1	1	1	1	1	1	1	1	1	1	1	1	1	1	1	0	0	0	0	0	0	0	0	0	0	0	0	0	0	0	0	0	0	0	0	0	0	0	0	0
0	0	0	0	0	0	1	1	1	1	1	1	1	1	1	1	1	1	1	1	1	1	1	0	0	0	0	0	0	0	0	0	0	0	0	0	0	0	0	0	0	0	0	0	0	0	0	0	0	0
0	0	0	0	0	0	0	1	1	1	1	1	1	1	1	1	1	1	1	1	1	1	1	0	0	0	0	0	0	0	0	0	0	0	0	0	0	0	0	0	0	0	0	0	0	0	0	0	0	0
0	0	0	0	0	0	0	0	1	1	1	1	1	1	1	1	1	1	1	1	0	0	0	0	0	0	0	0	0	0	0	0	0	0	0	0	0	0	0	0	0	0	0	0	0	0	0	0	0	0
0	0	0	0	0	0	0	0	0	0	0	0	1	1	0	0	0	0	0	0	0	0	0	0	0	0	0	0	0	0	0	0	0	0	0	0	0	0	0	0	0	0	0	0	0	0	0	0	0	0
0	0	0	0	0	0	0	0	0	0	0	0	0	0	0	0	0	0	0	0	0	0	0	0	0	0	0	0	0	0	0	0	0	0	0	0	0	0	0	0	0	0	0	0	0	0	0	0	0	0
0	0	0	0	0	0	0	0	0	0	0	0	0	0	0	0	0	0	0	0	0	0	0	0	0	0	0	0	0	0	0	0	0	0	0	0	0	0	0	0	0	0	0	0	0	0	0	0	0	0
0	0	0	0	0	0	0	0	0	0	0	0	0	0	0	0	0	0	0	0	0	0	0	0	0	0	0	0	0	0	0	0	0	0	0	0	0	0	0	0	0	0	0	0	0	0	0	0	0	0
0	0	0	0	0	0	0	0	0	0	0	0	0	0	0	0	0	0	0	0	0	0	0	0	0	0	0	0	0	0	0	0	0	0	0	0	0	0	0	0	0	0	0	0	0	0	0	0	0	0
0	0	0	0	0	0	0	0	0	0	0	0	0	0	0	0	0	0	0	0	0	0	0	0	0	0	0	0	0	0	0	0	0	0	0	0	0	0	0	0	0	0	0	0	0	0	0	0	0	0
0	0	0	0	0	0	0	0	0	0	0	0	0	0	0	0	0	0	0	0	0	0	0	0	0	0	0	0	0	0	0	0	0	0	0	0	0	0	0	0	0	0	0	0	0	0	0	0	0	0
0	0	0	0	0	0	0	0	0	0	0	0	0	0	0	0	0	0	0	0	0	0	0	0	0	0	0	0	0	0	0	0	0	0	0	0	0	0	0	0	0	0	0	0	0	0	0	0	0	0
0	0	0	0	0	0	0	0	0	0	0	0	0	0	0	0	0	0	0	0	0	0	0	0	0	0	0	0	0	0	0	0	0	0	0	0	0	0	0	0	0	0	0	0	0	0	0	0	0	0
0	0	0	0	0	0	0	0	0	0	0	0	0	0	0	0	0	0	0	0	0	0	0	0	0	0	0	0	0	0	0	0	0	0	0	0	0	0	0	0	0	0	0	0	0	0	0	0	0	0
0	0	0	0	0	0	0	0	0	0	0	0	0	0	0	0	0	0	0	0	0	0	0	0	0	0	0	0	0	0	0	0	0	0	0	0	0	0	0	0	0	0	0	0	0	0	0	0	0	0
0	0	0	0	0	0	0	0	0	0	0	0	0	0	0	0	0	0	0	0	0	0	0	0	0	0	0	0	0	0	0	0	0	0	0	0	0	0	0	0	0	0	0	0	0	0	0	0	0	0
0	0	0	0	0	0	0	0	0	0	0	0	0	0	0	0	0	0	0	0	0	0	0	0	0	0	0	0	0	0	0	0	0	0	0	0	0	0	0	0	0	0	0	0	0	0	0	0	0	0
0	0	0	0	0	0	0	0	0	0	0	0	0	0	0	0	0	0	0	0	0	0	0	0	0	0	0	0	0	0	0	0	0	0	0	0	0	0	0	0	0	0	0	0	0	0	0	0	0	0
0	0	0	0	0	0	0	0	0	0	0	0	0	0	0	0	0	0	0	0	0	0	0	0	0	0	0	0	0	0	0	0	0	0	0	0	0	0	0	0	0	0	0	0	0	0	0	0	0	0
0	0	0	0	0	0	0	0	0	0	0	0	0	0	0	0	0	0	0	0	0	0	0	0	0	0	0	0	0	0	0	0	0	0	0	0	0	0	0	0	0	0	0	0	0	0	0	0	0	0
0	0	0	0	0	0	0	0	0	0	0	0	0	0	0	0	0	0	0	0	0	0	0	0	0	0	0	0	0	0	0	0	0	0	0	0	0	0	0	0	0	0	0	0	0	0	0	0	0	0
0	0	0	0	0	0	0	0	0	0	0	0	0	0	0	0	0	0	0	0	0	0	0	0	0	0	0	0	0	0	0	0	0	0	0	0	0	0	0	0	0	0	0	0	0	0	0	0	0	0
0	0	0	0	0	0	0	0	0	0	0	0	0	0	0	0	0	0	0	0	0	0	0	0	0	0	0	0	0	0	0	0	0	0	0	0	0	0	0	0	0	0	0	0	0	0	0	0	0	0
0	0	0	0	0	0	0	0	0	0	0	0	0	0	0	0	0	0	0	0	0	0	0	0	0	0	0	0	0	0	0	0	0	0	0	0	0	0	0	0	0	0	0	0	0	0	0	0	0	0
0	0	0	0	0	0	0	0	0	0	0	0	0	0	0	0	0	0	0	0	0	0	0	0	0	0	0	0	0	0	0	0	0	0	0	0	0	0	0	0	0	0	0	0	0	0	0	0	0	0
0	0	0	0	0	0	0	0	0	0	0	0	0	0	0	0	0	0	0	0	0	0	0	0	0	0	0	0	0	0	0	0	0	0	0	0	0	0	0	0	0	0	0	0	0	0	0	0	0	0
0	0	0	0	0	0	0	0	0	0	0	0	0	0	0	0	0	0	0	0	0	0	0	0	0	0	0	0	0	0	0	0	0	0	0	0	0	0	0	0	0	0	0	0	0	0	0	0	0	0
0	0	0	0	0	0	0	0	0	0	0	0	0	0	0	0	0	0	0	0	0	0	0	0	0	0	0	0	0	0	0	0	0	0	0	0	0	0	0	0	0	0	0	0	0	0	0	0	0	0
0	0	0	0	0	0	0	0	0	0	0	0	0	0	0	0	0	0	0	0	0	0	0	0	0	0	0	0	0	0	0	0	0	0	0	0	0	0	0	0	0	0	0	0	0	0	0	0	0	0
0	0	0	0	0	0	0	0	0	0	0	0	0	0	0	0	0	0	0	0	0	0	0	0	0	0	0	0	0	0	0	0	0	0	0	0	0	0	0	0	0	0	0	0	0	0	0	0	0	0
0	0	0	0	0	0	0	0	0	0	0	0	0	0	0	0	0	0	0	0	0	0	0	0	0	0	0	0	0	0	0	0	0	0	0	0	0	0	0	0	0	0	0	0	0	0	0	0	0	0
0	0	0	0	0	0	0	0	0	0	0	0	0	0	0	0	0	0	0	0	0	0	0	0	0	0	0	0	0	0	0	0	0	0	0	0	0	0	0	0	0	0	0	0	0	0	0	0	0	0
0	0	0	0	0	0	0	0	0	0	0	0	0	0	0	0	0	0	0	0	0	0	0	0	0	0	0	0	0	0	0	0	0	0	0	0	0	0	0	0	0	0	0	0	0	0	0	0	0	0
0	0	0	0	0	0	0	0	0	0	0	0	0	0	0	0	0	0	0	0	0	0	0	0	0	0	0	0	0	0	0	0	0	0	0	0	0	0	0	0	0	0	0	0	0	0	0	0	0	0
0	0	0	0	0	0	0	0	0	0	0	0	0	0	0	0	0	0	0	0	0	0	0	0	0	0	0	0	0	0	0	0	0	0	0	0	0	0	0	0	0	0	0	0	0	0	0	0	0	0
0	0	0	0	0	0	0	0	0	0	0	0	0	0	0	0	0	0	0	0	0	0	0	0	0	0	0	0	0	0	0	0	0	0	0	0	0	0	0	0	0	0	0	0	0	0	0	0	0	0
0	0	0	0	0	0	0	0	0	0	0	0	0	0	0	0	0	0	0	0	0	0	0	0	0	0	0	0	0	0	0	0	0	0	0	0	0	0	0	0	0	0	0	0	0	0	0	0	0	0
[truncated: 9 more columns]

## Sheet: 4c_FiringRate_Space
wData	useMap_1	useMap_2	Label
7.33333	1.23957	-7.15643	3
2.66667	-16.9211	-3.32702	5
3.33333	-14.4228	-5.14349	5
2.66667	-14.3808	-3.31737	5
1.33333	-10.0665	-5.63063	5
6.66667	2.86004	-6.92045	3
12	4.61288	-2.60409	3
16.6667	-2.37341	1.08579	3
6	0.746957	-0.629681	3
2.66667	-1.97819	-28.1141	2
2	-8.35036	-4.40733	5
2.66667	4.07142	8.54543	4
16	11.1535	-4.44525	3
16.6667	12.6768	-9.60322	3
2.66667	0.399961	-21.1632	2
2.66667	13.9115	15.2211	4
2	-7.64332	-0.474757	5
2	2.75373	10.1155	4
6	-5.4966	16.8366	1
4	0.160532	-28.3965	2
2	10.4356	11.3568	4
4	-4.95334	-22.3004	2
2.66667	-5.30895	-20.7321	2
3.33333	13.4568	15.7224	4
0.666667	8.37036	8.27662	4
1.33333	-4.01832	-18.9604	2
3.33333	-2.47377	-1.11899	3
4	10.5642	-12.158	5
1.33333	3.06045	-16.1979	2
0	-4.71239	-17.9946	2
2	-8.65676	10.6305	1
5.33333	8.58778	2.07085	4
3.33333	-0.455283	-27.4972	2
4	-7.9918	2.19074	5
1.33333	-15.6118	-6.32702	5
10.6667	7.99309	-10.6018	3
5.33333	-7.20567	13.2997	1
10	7.15228	-9.40925	3
2	-2.46231	-25.4166	2
2	1.31657	5.0455	2
2	9.88871	2.62485	4
1.33333	-10.5816	-3.34817	5
0	-12.3288	-0.403596	5
2	-7.69311	18.7314	1
2.66667	5.18768	8.17184	4
1.33333	8.115	3.43755	4
4	9.77961	16.4923	1
2.66667	-7.51517	20.1772	1
4	-9.52836	20.4891	1
2.66667	-8.69756	1.90258	5
1.33333	-6.15085	-3.42085	5
5.33333	-6.1272	9.77537	1
2	6.04033	9.0178	4
3.33333	-8.9787	21.5128	1
4	10.2895	8.48191	3
2.66667	-5.00134	17.4101	1
3.33333	-3.76834	7.28221	1
2.66667	-3.89633	-16.3722	2
14	13.497	-7.53722	3
4	2.26186	6.47259	4
6	-6.99867	17.2852	1
4	8.23288	11.9444	4
0	14.1942	10.0379	4
8	9.77363	-9.15184	3
2.66667	-1.57068	-27.9345	2
2.66667	-5.3234	-6.69171	5
5.33333	-7.2681	11.8934	1
0	4.94647	6.55367	2
5.33333	-1.84419	-0.972434	3
1.33333	-4.68929	0.128657	5
0	9.72265	13.0819	4
4	10.5692	13.5402	4
4.66667	-0.285548	0.133956	3
6.66667	11.8873	15.3553	4
3.33333	-10.1293	15.6821	1
0.666667	-3.87429	-3.37491	5
2	-5.74161	12.8988	1
2	-3.80351	1.40393	5
4	-2.80264	-14.4521	2
2.66667	-12.3078	1.9236	5
7.33333	14.6266	-9.33014	3
7.33333	15.4157	-3.70315	3
1.33333	-3.18956	-13.4512	2
1.33333	-13.5707	-2.23761	5
3.33333	1.6693	-21.2703	2
0.666667	2.32964	7.59093	1
14	7.98103	-9.45557	3
2.66667	2.40499	3.43304	4
4.66667	4.68976	-0.133972	3
4	-8.64125	19.2169	1
1.33333	14.7321	7.99158	4
4	-9.81663	17.3425	1
2.66667	-2.47709	-15.7039	2
3.33333	2.42376	-6.34401	3
1.33333	-6.91518	3.15303	5
2	8.12544	7.52772	4
0.666667	-2.83751	-12.4743	2
3.33333	-2.64682	10.5157	1
2	-4.62946	12.7472	1
3.33333	-2.0586	-8.47866	2
0	-10.1103	21.6035	6
0	17.0777	-6.46221	6
0	-17.6886	-2.66693	6

## Sheet: 4c_SigCluster
0	0	0	0	0	0	0	0	0	0	0	0	0	0	0	0	0	0	0	0	0	0	0	0	0	0	0	0	0	0	0	0	0	0	0	0
0	0	0	0	0	0	0	0	0	0	0	0	0	0	0	0	0	0	0	0	0	0	0	0	0	0	0	0	0	0	0	0	0	0	0	0
0	0	0	0	0	0	0	0	0	0	0	0	0	0	0	0	0	0	0	0	0	0	0	0	0	0	0	0	0	0	0	0	0	0	0	0
0	0	0	0	0	0	0	0	0	0	0	0	0	0	0	0	0	0	0	0	0	0	0	0	0	0	0	0	0	0	0	0	0	0	0	0
0	0	0	0	0	0	0	0	0	0	0	0	0	0	0	0	0	0	0	0	0	0	0	0	0	0	0	0	0	0	0	0	0	0	0	0
0	0	0	0	0	0	0	0	0	0	0	0	0	0	0	0	0	0	0	0	0	0	0	0	0	0	0	0	0	0	0	0	0	0	0	0
0	0	0	0	0	0	0	0	0	0	0	0	0	0	0	0	0	0	0	0	0	0	0	0	0	0	0	0	0	0	0	0	0	0	0	0
0	0	0	0	0	0	0	0	0	0	0	0	0	0	0	0	0	0	0	0	0	0	0	0	0	0	0	0	0	0	0	0	0	0	0	0
0	0	0	0	0	0	0	0	0	0	0	0	0	0	0	0	0	0	0	0	0	0	0	0	0	0	0	0	0	0	0	0	0	0	0	0
0	0	0	0	0	0	0	0	0	0	0	0	0	0	0	0	0	0	0	0	0	0	0	0	0	0	0	0	0	0	0	0	0	0	0	0
0	0	0	0	0	0	0	0	0	0	0	0	0	0	0	0	0	0	0	0	0	0	0	0	0	0	0	0	0	0	0	0	0	0	0	0
0	0	0	0	0	0	0	0	0	0	0	0	0	0	0	0	0	0	0	0	0	0	0	0	0	1	1	0	0	0	0	0	0	0	0	0
0	0	0	0	0	0	0	0	0	0	0	0	0	0	0	0	0	0	0	0	0	0	0	0	1	1	1	1	0	0	0	0	0	0	0	0
0	0	0	0	0	0	0	0	0	0	0	0	0	0	0	0	0	0	0	0	0	0	0	1	1	1	1	1	1	0	0	0	0	0	0	0
0	0	0	0	0	0	0	0	0	0	0	0	0	0	0	0	0	0	0	0	0	0	1	1	1	1	1	1	1	1	1	0	0	0	0	0
0	0	0	0	0	0	0	0	0	0	0	0	0	0	0	0	0	0	0	0	0	1	1	1	1	1	1	1	1	1	1	1	0	0	0	0
0	0	0	0	0	0	0	0	0	0	0	0	0	0	0	0	0	0	0	0	1	1	1	1	1	1	1	1	1	1	1	1	1	0	0	0
0	0	0	0	0	0	0	0	0	0	0	0	0	0	0	0	0	0	0	0	1	1	1	1	1	1	1	1	1	1	1	1	1	1	0	0
0	0	0	0	0	0	0	0	0	0	0	0	0	0	0	0	0	0	0	1	1	1	1	1	1	1	1	1	1	1	1	1	1	1	0	0
0	0	0	0	0	0	0	0	0	0	0	0	0	0	0	0	0	0	0	1	1	1	1	1	1	1	1	1	1	1	1	1	1	1	1	0
0	0	0	0	0	0	0	0	0	0	0	0	0	0	0	0	0	0	0	1	1	1	1	1	1	1	1	1	1	1	1	1	1	1	1	0
0	0	0	0	0	0	0	0	0	0	0	0	0	0	0	0	0	0	0	1	1	1	1	1	1	1	1	1	1	1	1	1	1	1	1	0
0	0	0	0	0	0	0	0	0	0	0	0	0	0	0	0	0	0	1	1	1	1	1	1	1	1	1	1	1	1	1	1	1	1	1	0
0	0	0	0	0	0	0	0	0	0	0	0	0	0	0	0	0	0	1	1	1	1	1	1	1	1	1	1	1	1	1	1	1	1	1	0
0	0	0	0	0	0	0	0	0	0	0	0	0	0	0	0	0	0	0	1	1	1	1	1	1	1	1	1	1	1	1	1	1	1	1	0
0	0	0	0	0	0	0	0	0	0	0	0	0	0	0	0	0	0	0	1	1	1	1	1	1	1	1	1	1	1	1	1	1	1	1	0
0	0	0	0	0	0	0	0	0	0	0	0	0	0	0	0	0	0	0	1	1	1	1	1	1	1	1	1	1	1	1	1	1	1	1	0
0	0	0	0	0	0	0	0	0	0	0	0	0	0	0	0	0	0	0	0	1	1	1	1	1	1	1	1	1	1	1	1	1	1	1	0
0	0	0	0	0	0	0	0	0	0	0	0	0	0	0	0	0	0	0	0	0	1	1	1	1	1	1	1	1	1	1	1	1	1	1	0
0	0	0	0	0	0	0	0	0	0	0	0	0	0	0	0	0	0	0	0	0	0	0	0	0	0	1	1	1	1	1	1	1	1	1	0
0	0	0	0	0	0	0	0	0	0	0	0	0	0	0	0	0	0	0	0	0	0	0	0	0	0	0	0	0	0	0	0	0	0	0	0
0	0	0	0	0	0	0	0	0	0	0	0	0	0	0	0	0	0	0	0	0	0	0	0	0	0	0	0	0	0	0	0	0	0	0	0
0	0	0	0	0	0	0	0	0	0	0	0	0	0	0	0	0	0	0	0	0	0	0	0	0	0	0	0	0	0	0	0	0	0	0	0
0	0	0	0	0	0	0	0	0	0	0	0	0	0	0	0	0	0	0	0	0	0	0	0	0	0	0	0	0	0	0	0	0	0	0	0
0	0	0	0	0	0	0	0	0	0	0	0	0	0	0	0	0	0	0	0	0	0	0	0	0	0	0	0	0	0	0	0	0	0	0	0
0	0	0	0	0	0	0	0	0	0	0	0	0	0	0	0	0	0	0	0	0	0	0	0	0	0	0	0	0	0	0	0	0	0	0	0
0	0	0	0	0	0	0	0	0	0	0	0	0	0	0	0	0	0	0	0	0	0	0	0	0	0	0	0	0	0	0	0	0	0	0	0
0	0	0	0	0	0	0	0	0	0	0	0	0	0	0	0	0	0	0	0	0	0	0	0	0	0	0	0	0	0	0	0	0	0	0	0
0	0	0	0	0	0	0	0	0	0	0	0	0	0	0	0	0	0	0	0	0	0	0	0	0	0	0	0	0	0	0	0	0	0	0	0
0	0	0	0	0	0	0	0	0	0	0	0	0	0	0	0	0	0	0	0	0	0	0	0	0	0	0	0	0	0	0	0	0	0	0	0
0	0	0	0	0	0	0	0	0	0	0	0	0	0	0	0	0	0	0	0	0	0	0	0	0	0	0	0	0	0	0	0	0	0	0	0
0	0	0	0	0	0	0	0	0	0	0	0	0	0	0	0	0	0	0	0	0	0	0	0	0	0	0	0	0	0	0	0	0	0	0	0
0	0	0	0	0	0	0	0	0	0	0	0	0	0	0	0	0	0	0	0	0	0	0	0	0	0	0	0	0	0	0	0	0	0	0	0
0	0	0	0	0	0	0	0	0	0	0	0	0	0	0	0	0	0	0	0	0	0	0	0	0	0	0	0	0	0	0	0	0	0	0	0
0	0	0	0	0	0	0	0	0	0	0	0	0	0	0	0	0	0	0	0	0	0	0	0	0	0	0	0	0	0	0	0	0	0	0	0
0	0	0	0	0	0	0	0	0	0	0	0	0	0	0	0	0	0	0	0	0	0	0	0	0	0	0	0	0	0	0	0	0	0	0	0
0	0	0	0	0	0	0	0	0	0	0	0	0	0	0	0	0	0	0	0	0	0	0	0	0	0	0	0	0	0	0	0	0	0	0	0
0	0	0	0	0	0	0	0	0	0	0	0	0	0	0	0	0	0	0	0	0	0	0	0	0	0	0	0	0	0	0	0	0	0	0	0
0	0	0	0	0	0	0	0	0	0	0	0	0	0	0	0	0	0	0	0	0	0	0	0	0	0	0	0	0	0	0	0	0	0	0	0
0	0	0	0	0	0	0	0	0	0	0	0	0	0	0	0	0	0	0	0	0	0	0	0	0	0	0	0	0	0	0	0	0	0	0	0
0	0	0	0	0	0	0	0	0	0	0	0	0	0	0	0	0	0	0	0	0	0	0	0	0	0	0	0	0	0	0	0	0	0	0	0

## Sheet: 4d_FiringRate_Space
wData	useMap_1	useMap_2	Label
0	1.23957	-7.15643	3
1.33333	-16.9211	-3.32702	5
2	-14.4228	-5.14349	5
4	-14.3808	-3.31737	5
2	-10.0665	-5.63063	5
2.66667	2.86004	-6.92045	3
2.66667	4.61288	-2.60409	3
1.33333	-2.37341	1.08579	3
0.666667	0.746957	-0.629681	3
0.666667	-1.97819	-28.1141	2
5.33333	-8.35036	-4.40733	5
4.66667	4.07142	8.54543	4
1.33333	11.1535	-4.44525	3
1.33333	12.6768	-9.60322	3
0.666667	0.399961	-21.1632	2
3.33333	13.9115	15.2211	4
3.33333	-7.64332	-0.474757	5
3.33333	2.75373	10.1155	4
1.33333	-5.4966	16.8366	1
0	0.160532	-28.3965	2
6.66667	10.4356	11.3568	4
0.666667	-4.95334	-22.3004	2
0	-5.30895	-20.7321	2
6	13.4568	15.7224	4
5.33333	8.37036	8.27662	4
2	-4.01832	-18.9604	2
2	-2.47377	-1.11899	3
2	10.5642	-12.158	5
2.66667	3.06045	-16.1979	2
3.33333	-4.71239	-17.9946	2
7.33333	-8.65676	10.6305	1
4	8.58778	2.07085	4
1.33333	-0.455283	-27.4972	2
3.33333	-7.9918	2.19074	5
1.33333	-15.6118	-6.32702	5
0.666667	7.99309	-10.6018	3
2	-7.20567	13.2997	1
1.33333	7.15228	-9.40925	3
1.33333	-2.46231	-25.4166	2
2	1.31657	5.0455	2
4.66667	9.88871	2.62485	4
1.33333	-10.5816	-3.34817	5
4	-12.3288	-0.403596	5
1.33333	-7.69311	18.7314	1
2.66667	5.18768	8.17184	4
2	8.115	3.43755	4
4.66667	9.77961	16.4923	1
2	-7.51517	20.1772	1
2.66667	-9.52836	20.4891	1
1.33333	-8.69756	1.90258	5
2	-6.15085	-3.42085	5
0.666667	-6.1272	9.77537	1
1.33333	6.04033	9.0178	4
2	-8.9787	21.5128	1
3.33333	10.2895	8.48191	3
1.33333	-5.00134	17.4101	1
0	-3.76834	7.28221	1
0	-3.89633	-16.3722	2
0.666667	13.497	-7.53722	3
2	2.26186	6.47259	4
1.33333	-6.99867	17.2852	1
2.66667	8.23288	11.9444	4
2.66667	14.1942	10.0379	4
0.666667	9.77363	-9.15184	3
0	-1.57068	-27.9345	2
0	-5.3234	-6.69171	5
0.666667	-7.2681	11.8934	1
4.66667	4.94647	6.55367	2
1.33333	-1.84419	-0.972434	3
0.666667	-4.68929	0.128657	5
2	9.72265	13.0819	4
2	10.5692	13.5402	4
4	-0.285548	0.133956	3
6.66667	11.8873	15.3553	4
0	-10.1293	15.6821	1
0	-3.87429	-3.37491	5
0	-5.74161	12.8988	1
2	-3.80351	1.40393	5
0	-2.80264	-14.4521	2
0.666667	-12.3078	1.9236	5
0	14.6266	-9.33014	3
0.666667	15.4157	-3.70315	3
1.33333	-3.18956	-13.4512	2
2	-13.5707	-2.23761	5
2	1.6693	-21.2703	2
0.666667	2.32964	7.59093	1
0	7.98103	-9.45557	3
4	2.40499	3.43304	4
2	4.68976	-0.133972	3
1.33333	-8.64125	19.2169	1
2	14.7321	7.99158	4
2	-9.81663	17.3425	1
2	-2.47709	-15.7039	2
2	2.42376	-6.34401	3
0.666667	-6.91518	3.15303	5
2.66667	8.12544	7.52772	4
0.666667	-2.83751	-12.4743	2
1.33333	-2.64682	10.5157	1
0.666667	-4.62946	12.7472	1
0	-2.0586	-8.47866	2
0	-10.1103	21.6035	6
0	17.0777	-6.46221	6
0	-17.6886	-2.66693	6

## Sheet: 4d_SigCluster
0	0	0	0	0	0	0	0	0	0	0	0	0	0	0	0	0	0	0	0	0	0	0	0	0	0	0	0	0	0	0	0	0	0	0	0
0	0	0	0	0	0	0	0	0	0	0	0	0	0	0	0	0	0	0	0	0	0	0	0	0	0	0	0	0	0	0	0	0	0	0	0
0	0	0	0	0	0	0	0	0	0	0	0	0	0	0	0	0	0	0	0	0	0	0	0	0	0	0	0	0	0	0	0	0	0	0	0
0	0	0	0	0	0	0	0	0	0	0	0	0	0	0	0	0	0	0	0	0	0	0	0	0	0	0	0	0	0	0	0	0	0	0	0
0	0	0	0	0	0	0	0	0	0	0	0	0	0	0	0	0	0	0	0	0	0	0	0	0	0	0	0	0	0	0	0	0	0	0	0
0	0	0	0	0	0	0	0	0	0	0	0	0	0	0	0	0	0	0	0	0	0	0	0	0	0	0	0	0	0	0	0	0	0	0	0
0	0	0	0	0	0	0	0	0	0	0	0	0	0	0	0	0	0	0	0	0	0	0	0	0	0	0	0	0	0	0	0	0	0	0	0
0	0	0	0	0	0	0	0	0	0	0	0	0	0	0	0	0	0	0	0	0	0	0	0	0	0	0	0	0	0	0	0	0	0	0	0
0	0	0	0	0	0	0	0	0	0	0	0	0	0	0	0	0	0	0	0	0	0	0	0	0	0	0	0	0	0	0	0	0	0	0	0
0	0	0	0	0	0	0	0	0	0	0	0	0	0	0	0	0	0	0	0	0	0	0	0	0	0	0	0	0	0	0	0	0	0	0	0
0	0	0	0	0	0	0	0	0	0	0	0	0	0	0	0	0	0	0	0	0	0	0	0	0	0	0	0	0	0	0	0	0	0	0	0
0	0	0	0	0	0	0	0	0	0	0	0	0	0	0	0	0	0	0	0	0	0	0	0	0	0	0	0	0	0	0	0	0	0	0	0
0	0	0	0	0	0	0	0	0	0	0	0	0	0	0	0	0	0	0	0	0	0	0	0	0	0	0	0	0	0	0	0	0	0	0	0
0	0	0	0	0	0	0	0	0	0	0	0	0	0	0	0	0	0	0	0	0	0	0	0	0	0	0	0	0	0	0	0	0	0	0	0
0	0	0	0	0	0	0	0	0	0	0	0	0	0	0	0	0	0	0	0	0	0	0	0	0	0	0	0	0	0	0	0	0	0	0	0
0	0	0	0	0	0	0	0	0	0	0	0	0	0	0	0	0	0	0	0	0	0	0	0	0	0	0	0	0	0	0	0	0	0	0	0
0	0	0	0	0	0	0	0	0	0	0	0	0	0	0	0	0	0	0	0	0	0	0	0	0	0	0	0	0	0	0	0	0	0	0	0
0	0	0	0	0	0	0	0	0	0	0	0	0	0	0	0	0	0	0	0	0	0	0	0	0	0	0	0	0	0	0	0	0	0	0	0
0	0	0	0	0	0	0	0	0	0	0	0	0	0	0	0	0	0	0	0	0	0	0	0	0	0	0	0	0	0	0	0	0	0	0	0
0	0	0	0	0	0	0	0	0	0	0	0	0	0	0	0	0	0	0	0	0	0	0	0	0	0	0	0	0	0	0	0	0	0	0	0
0	0	0	0	0	0	0	0	0	0	0	0	0	0	0	0	0	0	0	0	0	0	0	0	0	0	0	0	0	0	0	0	0	0	0	0
0	0	0	0	0	0	0	0	0	0	0	0	0	0	0	0	0	0	0	0	0	0	0	0	0	0	0	0	0	0	0	0	0	0	0	0
0	0	0	0	0	0	0	0	0	0	0	0	0	0	0	0	0	0	0	0	0	0	0	0	0	0	0	0	0	0	0	0	0	0	0	0
0	0	0	0	0	0	0	0	0	0	0	0	0	0	0	0	0	0	0	0	0	0	0	0	0	0	0	0	0	0	0	0	0	0	0	0
0	0	0	0	0	0	0	0	0	0	0	0	0	0	0	0	0	0	0	0	0	0	0	0	0	0	0	0	0	0	0	0	0	0	0	0
0	0	0	0	0	0	0	0	0	0	0	0	0	0	0	0	0	0	0	0	0	0	0	0	0	0	0	0	0	0	0	0	0	0	0	0
0	0	0	0	0	0	0	0	0	0	0	0	0	0	0	0	0	0	0	0	0	0	0	0	0	0	0	0	0	0	0	0	0	0	0	0
0	0	0	0	0	0	0	0	0	0	0	0	0	0	0	0	0	0	0	0	0	0	0	0	0	0	0	0	0	0	0	0	0	0	0	0
0	0	0	0	0	0	0	0	0	0	0	0	0	0	0	0	0	0	0	0	0	0	0	0	0	0	0	0	0	0	0	0	0	0	0	0
0	0	0	0	0	0	0	0	0	0	0	0	0	0	0	0	0	0	0	0	0	0	0	0	0	0	0	0	0	0	0	0	0	0	0	0
0	0	0	0	0	0	0	0	0	0	0	0	0	0	0	0	0	0	0	0	0	0	0	1	1	1	1	1	1	1	1	0	0	0	0	0
0	0	0	0	0	0	0	0	0	0	0	0	0	0	0	0	0	0	0	0	0	0	1	1	1	1	1	1	1	1	1	1	1	1	0	0
0	0	0	0	0	0	0	0	0	0	0	0	0	0	0	0	0	0	0	0	0	1	1	1	1	1	1	1	1	1	1	1	1	1	1	0
0	0	0	0	0	0	0	0	0	0	0	0	0	0	0	0	0	0	0	0	1	1	1	1	1	1	1	1	1	1	1	1	1	1	1	0
0	0	0	0	0	0	0	0	0	0	0	0	0	0	0	0	0	0	0	0	1	1	1	1	1	1	1	1	1	1	1	1	1	1	1	1
0	0	0	0	0	0	0	0	0	0	0	0	0	0	0	0	0	0	0	0	1	1	1	1	1	1	1	1	1	1	1	1	1	1	1	1
0	0	0	0	0	0	0	0	0	0	0	0	0	0	0	0	0	0	0	1	1	1	1	1	1	1	1	1	1	1	1	1	1	1	1	1
0	0	0	0	0	0	0	0	0	0	0	0	0	0	0	0	0	0	0	1	1	1	1	1	1	1	1	1	1	1	1	1	1	1	1	1
0	0	0	0	0	0	0	0	0	0	0	0	0	0	0	0	0	0	0	1	1	1	1	1	1	1	1	1	1	1	1	1	1	1	1	1
0	0	0	0	0	0	0	0	0	0	0	0	0	0	0	0	0	0	0	1	1	1	1	1	1	1	1	1	1	1	1	1	1	1	1	1
0	0	0	0	0	0	0	0	0	0	0	0	0	0	0	0	0	0	0	0	1	1	1	1	1	1	1	1	1	1	1	1	1	1	1	1
0	0	0	0	0	0	0	0	0	0	0	0	0	0	0	0	0	0	0	0	1	1	1	1	1	1	1	1	1	1	1	1	1	1	1	1
0	0	0	0	0	0	0	0	0	0	0	0	0	0	0	0	0	0	0	0	1	1	1	1	1	1	1	1	1	1	1	1	1	1	1	0
0	0	0	0	0	0	0	0	0	0	0	0	0	0	0	0	0	0	0	0	1	1	1	1	1	1	1	1	1	1	1	1	1	1	1	0
0	0	0	0	0	0	0	0	0	0	0	0	0	0	0	0	0	0	0	0	1	1	1	1	1	1	1	1	1	1	1	1	1	1	1	0
0	0	0	0	0	0	0	0	0	0	0	0	0	0	0	0	0	0	0	0	1	1	1	1	1	1	1	1	1	1	1	1	1	1	0	0
0	0	0	0	0	0	0	0	0	0	0	0	0	0	0	0	0	0	0	0	0	1	1	1	1	1	1	1	1	1	1	1	1	0	0	0
0	0	0	0	0	0	0	0	0	0	0	0	0	0	0	0	0	0	0	0	0	1	1	1	1	1	1	1	1	1	1	0	0	0	0	0
0	0	0	0	0	0	0	0	0	0	0	0	0	0	0	0	0	0	0	0	0	1	1	1	1	0	0	0	0	0	0	0	0	0	0	0
0	0	0	0	0	0	0	0	0	0	0	0	0	0	0	0	0	0	0	0	0	0	0	0	0	0	0	0	0	0	0	0	0	0	0	0
0	0	0	0	0	0	0	0	0	0	0	0	0	0	0	0	0	0	0	0	0	0	0	0	0	0	0	0	0	0	0	0	0	0	0	0

## Sheet: 4e-f
ValInd	vCorIn	vCorOut	ConfIn	ConfOut
FALSE	0	0	0	0
FALSE	0	0	0	0
FALSE	0	0	0	0
FALSE	0	0	0	0
FALSE	0	0	0	0
FALSE	0	0	0	0
FALSE	0	0	0	0
FALSE	0.333333	0.682927	2.66667	4.41463
FALSE	0	0	0	0
FALSE	0	0	0	0
FALSE	0.5	0.675	3.5	4.375
FALSE	0	0	0	0
FALSE	0	0	0	0
FALSE	0	0	0	0
FALSE	0.5	0.666667	3.5	4.33333
FALSE	0	0	0	0
FALSE	0	0	0	0
FALSE	0	0	0	0
FALSE	0	0	0	0
FALSE	0	0	0	0
FALSE	0	0	0	0
FALSE	0	0	0	0
FALSE	0	0	0	0
FALSE	0	0	0	0
FALSE	0	0	0	0
FALSE	0	0	0	0
FALSE	0	0	0	0
FALSE	0	0	0	0
FALSE	0	0	0	0
FALSE	0	0	0	0
FALSE	0	0	0	0
FALSE	0.555556	0.756098	3.55556	4.5122
FALSE	0	0	0	0
FALSE	0	0	0	0
FALSE	0	0	0	0
FALSE	0	0	0	0
FALSE	0	0	0	0
FALSE	0	0	0	0
FALSE	0	0	0	0
FALSE	0	0	0	0
FALSE	0	0	0	0
FALSE	0	0	0	0
FALSE	0	0	0	0
FALSE	0	0	0	0
FALSE	0	0	0	0
FALSE	0	0	0	0
TRUE	0.875	0.694444	5.375	4.33333
FALSE	0	0	0	0
FALSE	0	0	0	0
FALSE	0	0	0	0
FALSE	0	0	0	0
FALSE	0	0	0	0
FALSE	0	0	0	0
FALSE	0	0	0	0
FALSE	0	0	0	0
FALSE	0	0	0	0
FALSE	0	0	0	0
FALSE	0	0	0	0
FALSE	0	0	0	0
FALSE	0	0	0	0
FALSE	0	0	0	0
FALSE	0	0	0	0
FALSE	0	0	0	0
FALSE	0	0	0	0
FALSE	0	0	0	0
FALSE	0	0	0	0
FALSE	0	0	0	0
FALSE	0	0	0	0
FALSE	0	0	0	0
FALSE	0	0	0	0
FALSE	0	0	0	0
FALSE	0	0	0	0
FALSE	0	0	0	0
TRUE	0.8	0.717949	5	4.46154
FALSE	0	0	0	0
FALSE	0	0	0	0
FALSE	0	0	0	0
FALSE	0	0	0	0
FALSE	0	0	0	0
FALSE	0	0	0	0
TRUE	0.714286	0.72973	4.71429	4.48649
FALSE	0	0	0	0
FALSE	0	0	0	0
FALSE	0	0	0	0
FALSE	0	0	0	0
FALSE	0	0	0	0
FALSE	0	0	0	0
FALSE	0	0	0	0
FALSE	0	0	0	0
FALSE	0.5	0.72093	3.33333	4.48837
FALSE	0.333333	0.717391	3.33333	4.41304
FALSE	0	0	0	0
FALSE	0	0	0	0
FALSE	0	0	0	0
FALSE	0	0	0	0
FALSE	0	0	0	0
FALSE	0	0	0	0
FALSE	0	0	0	0
FALSE	0	0	0	0
FALSE	0	0	0	0
FALSE	0	0	0	0
FALSE	0	0	0	0
FALSE	0	0	0	0
FALSE	0	0	0	0
FALSE	0	0	0	0
FALSE	0	0	0	0
FALSE	0	0	0	0
FALSE	0	0	0	0
FALSE	0	0	0	0
FALSE	0	0	0	0
FALSE	0	0	0	0
FALSE	0	0	0	0
FALSE	0	0	0	0
FALSE	0	0	0	0
FALSE	0	0	0	0
FALSE	0	0	0	0
FALSE	0	0	0	0
FALSE	0	0	0	0
FALSE	0	0	0	0
FALSE	0	0	0	0
FALSE	0	0	0	0
FALSE	0	0	0	0
FALSE	0	0	0	0
FALSE	0	0	0	0
FALSE	0	0	0	0
FALSE	0	0	0	0
FALSE	0	0	0	0
FALSE	0	0	0	0
FALSE	0	0	0	0
FALSE	0	0	0	0
FALSE	0	0	0	0
FALSE	0	0	0	0
FALSE	0	0	0	0
FALSE	0	0	0	0
FALSE	0	0	0	0
FALSE	0	0	0	0
FALSE	0	0	0	0
FALSE	0	0	0	0
FALSE	0	0	0	0
FALSE	0	0	0	0
FALSE	0	0	0	0
FALSE	0	0	0	0
FALSE	0	0	0	0
FALSE	0	0	0	0
FALSE	0	0	0	0
FALSE	0	0	0	0
FALSE	0	0	0	0
FALSE	0	0	0	0
FALSE	0	0	0	0
FALSE	0	0	0	0
FALSE	0	0	0	0
FALSE	0	0	0	0
FALSE	0	0	0	0
FALSE	0	0	0	0
FALSE	0	0	0	0
FALSE	0	0	0	0
FALSE	0	0	0	0
FALSE	0	0	0	0
FALSE	0	0	0	0
FALSE	0	0	0	0
FALSE	0	0	0	0
FALSE	0	0	0	0
FALSE	0	0	0	0
FALSE	0	0	0	0
FALSE	0	0	0	0
FALSE	0	0	0	0
FALSE	0	0	0	0
FALSE	0	0	0	0
FALSE	0	0	0	0
FALSE	0	0	0	0
FALSE	0	0	0	0
FALSE	0	0	0	0
FALSE	0	0	0	0
FALSE	0	0	0	0
FALSE	0	0	0	0
FALSE	0	0	0	0
FALSE	0	0	0	0
FALSE	0	0	0	0
FALSE	0	0	0	0
FALSE	0	0	0	0
FALSE	0	0	0	0
FALSE	0	0	0	0
FALSE	0	0	0	0
FALSE	0	0	0	0
FALSE	0	0	0	0
FALSE	0	0	0	0
FALSE	0	0	0	0
FALSE	0	0	0	0
FALSE	0	0	0	0
FALSE	0	0	0	0
FALSE	0	0	0	0
FALSE	0	0	0	0
FALSE	0	0	0	0
FALSE	0	0	0	0
FALSE	0	0	0	0
FALSE	0	0	0	0
FALSE	0	0	0	0
FALSE	0	0	0	0
FALSE	0	0	0	0
FALSE	0	0	0	0
FALSE	0	0	0	0
FALSE	0	0	0	0
FALSE	0	0	0	0
FALSE	0	0	0	0
FALSE	0	0	0	0
FALSE	0	0	0	0
FALSE	0	0	0	0
FALSE	0	0	0	0
FALSE	0	0	0	0
FALSE	0	0	0	0
FALSE	0	0	0	0
FALSE	0	0	0	0
FALSE	0	0	0	0
FALSE	0	0	0	0
FALSE	0	0	0	0
FALSE	0	0	0	0
FALSE	0	0	0	0
FALSE	0	0	0	0
FALSE	1	0.512195	4	2.53659
FALSE	0.875	0.525	3.625	2.575
FALSE	1	0.512195	4	2.53659
FALSE	0	0	0	0
FALSE	0.666667	0.577778	3	2.73333
FALSE	0	0	0	0
FALSE	0	0	0	0
FALSE	0	0	0	0
FALSE	0	0	0	0
FALSE	0	0	0	0
FALSE	0	0	0	0
FALSE	0	0	0	0
FALSE	0	0	0	0
FALSE	0	0	0	0
FALSE	0	0	0	0
FALSE	0	0	0	0
FALSE	0	0	0	0
FALSE	0	0	0	0
FALSE	0	0	0	0
FALSE	0	0	0	0
FALSE	0	0	0	0
FALSE	0	0	0	0
FALSE	0	0	0	0
FALSE	0	0	0	0
FALSE	0	0	0	0
FALSE	0	0	0	0
FALSE	0	0	0	0
FALSE	0	0	0	0
FALSE	0	0	0	0
FALSE	0	0	0	0
FALSE	0	0	0	0
FALSE	0	0	0	0
FALSE	0	0	0	0
FALSE	0	0	0	0
FALSE	0	0	0	0
FALSE	0	0	0	0
FALSE	0	0	0	0
FALSE	0	0	0	0
FALSE	0	0	0	0
FALSE	0	0	0	0
FALSE	0	0	0	0
FALSE	0	0	0	0
FALSE	0	0	0	0
FALSE	0	0	0	0
FALSE	0	0	0	0
FALSE	0	0	0	0
FALSE	0	0	0	0
FALSE	0	0	0	0
FALSE	0	0	0	0
FALSE	0	0	0	0
FALSE	0	0	0	0
FALSE	0	0	0	0
FALSE	0	0	0	0
FALSE	0	0	0	0
FALSE	0	0	0	0
FALSE	0	0	0	0
FALSE	0	0	0	0
FALSE	0	0	0	0
FALSE	0	0	0	0
FALSE	0	0	0	0
FALSE	0	0	0	0
FALSE	0	0	0	0
FALSE	0	0	0	0
FALSE	0	0	0	0
FALSE	0	0	0	0
FALSE	0	0	0	0
FALSE	0	0	0	0
FALSE	0	0	0	0
FALSE	0	0	0	0
FALSE	0	0	0	0
FALSE	0	0	0	0
FALSE	0	0	0	0
FALSE	0	0	0	0
TRUE	1	0.782609	6	4.93478
FALSE	0	0	0	0
FALSE	0	0	0	0
FALSE	0	0	0	0
TRUE	0.8	0.8	5.2	5
TRUE	1	0.772727	6	4.88636
FALSE	0	0	0	0
FALSE	0	0	0	0
FALSE	0	0	0	0
FALSE	0	0	0	0
FALSE	0	0	0	0
FALSE	0	0	0	0
FALSE	0	0	0	0
FALSE	0	0	0	0
FALSE	0	0	0	0
FALSE	0	0	0	0
FALSE	0	0	0	0
FALSE	0	0	0	0
FALSE	0	0	0	0
FALSE	0	0	0	0
FALSE	0	0	0	0
FALSE	0	0	0	0
FALSE	0	0	0	0
FALSE	0	0	0	0
FALSE	0	0	0	0
FALSE	0	0	0	0
FALSE	0	0	0	0
FALSE	0	0	0	0
FALSE	0	0	0	0
FALSE	0	0	0	0
FALSE	0	0	0	0
FALSE	0	0	0	0
FALSE	0	0	0	0
FALSE	0	0	0	0
FALSE	0	0	0	0
FALSE	0	0	0	0
FALSE	0	0	0	0
FALSE	0	0	0	0
FALSE	0	0	0	0
FALSE	0	0	0	0
FALSE	0	0	0	0
TRUE	0.8	0.742857	5.2	4.48571
FALSE	0	0	0	0
FALSE	0	0	0	0
FALSE	0	0	0	0
FALSE	0	0	0	0
FALSE	0	0	0	0
FALSE	0	0	0	0
FALSE	0	0	0	0
FALSE	0	0	0	0
FALSE	0	0	0	0
FALSE	0	0	0	0
FALSE	0	0	0	0
TRUE	1	0.952381	4.6	4.92857
FALSE	0	0	0	0
FALSE	0	0	0	0
FALSE	0	0	0	0
FALSE	0	0	0	0
FALSE	0	0	0	0
FALSE	0	0	0	0
FALSE	0	0	0	0
FALSE	0	0	0	0
FALSE	0	0	0	0
FALSE	0	0	0	0
FALSE	0	0	0	0
FALSE	0	0	0	0
FALSE	0	0	0	0
FALSE	0	0	0	0
FALSE	0	0	0	0
FALSE	0	0	0	0
FALSE	0	0	0	0
FALSE	0	0	0	0
FALSE	0	0	0	0
FALSE	0	0	0	0
FALSE	0	0	0	0
FALSE	0	0	0	0
FALSE	0	0	0	0
FALSE	0	0	0	0
FALSE	0	0	0	0
FALSE	0	0	0	0
FALSE	0	0	0	0
FALSE	0	0	0	0
TRUE	1	0.840909	5.5	4.84091
FALSE	0	0	0	0
FALSE	0	0	0	0
FALSE	0	0	0	0
FALSE	0	0	0	0
FALSE	0	0	0	0
FALSE	0	0	0	0
FALSE	0	0	0	0
FALSE	0	0	0	0
FALSE	0	0	0	0
FALSE	0	0	0	0
FALSE	0	0	0	0
FALSE	0	0	0	0
FALSE	0	0	0	0
TRUE	0.777778	0.833333	4.33333	4.52778
FALSE	0	0	0	0
FALSE	0	0	0	0
FALSE	0	0	0	0
FALSE	0	0	0	0
FALSE	0	0	0	0
FALSE	0	0	0	0
FALSE	0	0	0	0
FALSE	0.6	0.625	3.6	4.1
FALSE	0	0	0	0
TRUE	0.714286	0.605263	4.28571	4
FALSE	0	0	0	0
FALSE	0	0	0	0
FALSE	0	0	0	0
FALSE	0	0	0	0
FALSE	0	0	0	0
FALSE	0	0	0	0
FALSE	0.375	0.675676	2.875	4.2973
FALSE	0	0	0	0
FALSE	0	0	0	0
FALSE	0	0	0	0
FALSE	0	0	0	0
FALSE	0.333333	0.694444	2.66667	4.38889
FALSE	0	0	0	0
FALSE	0	0	0	0
FALSE	0	0	0	0
FALSE	0	0	0	0
FALSE	0	0	0	0
FALSE	0	0	0	0
TRUE	0.714286	0.605263	4.28571	4
FALSE	0	0	0	0
FALSE	0	0	0	0
FALSE	0	0	0	0
FALSE	0	0	0	0
FALSE	0	0	0	0
FALSE	0	0	0	0
FALSE	0	0	0	0
FALSE	0	0	0	0
FALSE	0	0	0	0
FALSE	0	0	0	0
FALSE	0	0	0	0
FALSE	0	0	0	0
FALSE	0	0	0	0
FALSE	0	0	0	0
FALSE	0	0	0	0
FALSE	0	0	0	0
FALSE	0	0	0	0
FALSE	0	0	0	0
FALSE	0	0	0	0
FALSE	0	0	0	0
FALSE	0	0	0	0
FALSE	0	0	0	0
FALSE	0	0	0	0
FALSE	0	0	0	0
FALSE	0	0	0	0
FALSE	0	0	0	0
FALSE	0	0	0	0
FALSE	0	0	0	0
FALSE	0	0	0	0
FALSE	0	0	0	0
FALSE	0	0	0	0
FALSE	0	0	0	0
FALSE	0	0	0	0
FALSE	0	0	0	0
FALSE	0	0	0	0
FALSE	0	0	0	0
FALSE	0	0	0	0
FALSE	0	0	0	0
FALSE	0	0	0	0
FALSE	0	0	0	0
FALSE	0	0	0	0
FALSE	0	0	0	0
FALSE	0	0	0	0
FALSE	0.25	0.651163	3	4.18605
FALSE	0	0	0	0
FALSE	0	0	0	0
FALSE	0	0	0	0
FALSE	0	0	0	0
FALSE	0	0	0	0
FALSE	0	0	0	0
FALSE	0	0	0	0
FALSE	0	0	0	0
FALSE	0	0	0	0
FALSE	0	0	0	0
FALSE	0	0	0	0
FALSE	0	0	0	0
FALSE	0	0	0	0
FALSE	0	0	0	0
FALSE	0	0	0	0
FALSE	0	0	0	0
FALSE	0	0	0	0
FALSE	0	0	0	0
FALSE	0	0	0	0
FALSE	0	0	0	0
FALSE	0	0	0	0
FALSE	0	0	0	0
FALSE	1	0.581395	5.5	3.95349
FALSE	0	0	0	0
FALSE	0	0	0	0
FALSE	0	0	0	0
FALSE	0	0	0	0
FALSE	0	0	0	0
FALSE	0	0	0	0
FALSE	0	0	0	0
FALSE	1	0.581395	5.5	3.95349
FALSE	0	0	0	0
FALSE	0	0	0	0
FALSE	0	0	0	0
FALSE	0	0	0	0
FALSE	0	0	0	0
FALSE	0	0	0	0
FALSE	0	0	0	0
FALSE	0	0	0	0
FALSE	0	0	0	0
FALSE	0	0	0	0
FALSE	0	0	0	0
FALSE	0	0	0	0
FALSE	0	0	0	0
FALSE	0	0	0	0
FALSE	0	0	0	0
FALSE	0	0	0	0
TRUE	0.727273	0.641026	4.45455	4.61538
FALSE	0	0	0	0
FALSE	0	0	0	0
FALSE	0	0	0	0
FALSE	0	0	0	0
FALSE	0	0	0	0
FALSE	0.5	0.666667	3.5	4.625
FALSE	0	0	0	0
FALSE	0	0	0	0
FALSE	0	0	0	0
TRUE	0.8	0.644444	4.2	4.62222
FALSE	0	0	0	0
TRUE	0.833333	0.636364	4.5	4.59091
FALSE	0	0	0	0
FALSE	0	0	0	0
FALSE	0	0	0	0
FALSE	0	0	0	0
FALSE	0	0	0	0
FALSE	0	0	0	0
FALSE	0	0	0	0
FALSE	0	0	0	0
FALSE	0	0	0	0
TRUE	0.625	0.75	4.125	4.86111
FALSE	0	0	0	0
FALSE	0	0	0	0
FALSE	0	0	0	0
FALSE	0	0	0	0
FALSE	0	0	0	0
FALSE	0	0	0	0
FALSE	0	0	0	0
FALSE	0	0	0	0
FALSE	0	0	0	0
TRUE	0.714286	0.72973	4.28571	4.81081
FALSE	0	0	0	0
FALSE	0	0	0	0
FALSE	0	0	0	0
FALSE	0	0	0	0
FALSE	0	0	0	0
FALSE	0	0	0	0
FALSE	0	0	0	0
FALSE	0	0	0	0
FALSE	0	0	0	0
FALSE	0	0	0	0
FALSE	0	0	0	0
FALSE	0	0	0	0
FALSE	0	0	0	0
FALSE	0	0	0	0
FALSE	0	0	0	0
FALSE	0	0	0	0
FALSE	0	0	0	0
TRUE	1	0.847826	6	5.04348
FALSE	0	0	0	0
FALSE	0	0	0	0
FALSE	0	0	0	0
FALSE	0	0	0	0
FALSE	0	0	0	0
FALSE	0	0	0	0
FALSE	0	0	0	0
FALSE	0	0	0	0
FALSE	0	0	0	0
FALSE	0	0	0	0
FALSE	0	0	0	0
FALSE	0	0	0	0
FALSE	0	0	0	0
FALSE	0	0	0	0
FALSE	0	0	0	0
FALSE	0	0	0	0
FALSE	0	0	0	0
FALSE	0	0	0	0
FALSE	0	0	0	0
FALSE	0	0	0	0
FALSE	0	0	0	0
FALSE	0	0	0	0
FALSE	0	0	0	0
FALSE	0	0	0	0
FALSE	0	0	0	0
FALSE	0	0	0	0
FALSE	0	0	0	0
FALSE	0	0	0	0
FALSE	0	0	0	0
FALSE	0	0	0	0
FALSE	0	0	0	0
FALSE	0	0	0	0
FALSE	0	0	0	0
FALSE	0	0	0	0
FALSE	0	0	0	0
FALSE	0	0	0	0
FALSE	0	0	0	0
FALSE	0	0	0	0
FALSE	0	0	0	0
FALSE	0	0	0	0
FALSE	0	0	0	0
FALSE	0	0	0	0
FALSE	0	0	0	0
FALSE	0	0	0	0
FALSE	0	0	0	0
FALSE	0	0	0	0
FALSE	0	0	0	0
FALSE	0	0	0	0
FALSE	0	0	0	0
FALSE	0	0	0	0
FALSE	0	0	0	0
FALSE	0	0	0	0
FALSE	0	0	0	0
FALSE	0	0	0	0
FALSE	0	0	0	0
FALSE	0	0	0	0
FALSE	0	0	0	0
FALSE	0	0	0	0
FALSE	0	0	0	0
FALSE	0	0	0	0
FALSE	0	0	0	0
FALSE	0	0	0	0
FALSE	0	0	0	0
FALSE	0	0	0	0
FALSE	0	0	0	0
FALSE	0	0	0	0
FALSE	0	0	0	0
FALSE	0	0	0	0
FALSE	0	0	0	0
FALSE	0	0	0	0
FALSE	0	0	0	0
FALSE	0	0	0	0
FALSE	0.375	0.605263	3.125	3.39474
FALSE	0	0	0	0
FALSE	0	0	0	0
FALSE	0	0	0	0
FALSE	0	0	0	0
FALSE	0	0	0	0
FALSE	0	0	0	0
FALSE	0	0	0	0
FALSE	0	0	0	0
FALSE	0	0	0	0
FALSE	0	0	0	0
FALSE	0	0	0	0
TRUE	0.666667	0.789474	4.33333	4.84211
FALSE	0	0	0	0
FALSE	0	0	0	0
FALSE	0	0	0	0
FALSE	0	0	0	0
FALSE	0	0	0	0
FALSE	0	0	0	0
FALSE	0	0	0	0
TRUE	0.625	0.818182	4.125	4.9697
FALSE	0	0	0	0
FALSE	0	0	0	0
FALSE	0	0	0	0
FALSE	0	0	0	0
FALSE	0	0	0	0
FALSE	0	0	0	0
FALSE	0	0	0	0
FALSE	0	0	0	0
FALSE	0	0	0	0
FALSE	0	0	0	0
FALSE	0	0	0	0
FALSE	0	0	0	0
FALSE	0	0	0	0
FALSE	0	0	0	0
FALSE	0	0	0	0
FALSE	0	0	0	0
FALSE	0	0	0	0
FALSE	0	0	0	0
FALSE	0	0	0	0
FALSE	0	0	0	0
FALSE	0	0	0	0
FALSE	0	0	0	0
FALSE	0	0	0	0
FALSE	0	0	0	0
TRUE	0.833333	0.771429	5.33333	4.71429
FALSE	0	0	0	0
FALSE	0	0	0	0
FALSE	0	0	0	0
FALSE	0	0	0	0
FALSE	0	0	0	0
FALSE	0	0	0	0
FALSE	0	0	0	0
FALSE	0	0	0	0
FALSE	0	0	0	0
FALSE	0	0	0	0
FALSE	0	0	0	0
FALSE	0	0	0	0
FALSE	0	0	0	0
FALSE	0	0	0	0
FALSE	0	0	0	0
FALSE	0	0	0	0
FALSE	0	0	0	0
FALSE	0	0	0	0
FALSE	0	0	0	0
FALSE	0	0	0	0
FALSE	0	0	0	0
FALSE	0.6	0.906977	4	5.53488
FALSE	0	0	0	0
FALSE	0	0	0	0
FALSE	0	0	0	0
TRUE	0.833333	0.880952	5.16667	5.40476
TRUE	0.75	0.886364	4.75	5.43182
TRUE	0.8	0.883721	5	5.4186
FALSE	0	0	0	0
FALSE	0	0	0	0
FALSE	0	0	0	0
FALSE	0	0	0	0
FALSE	0	0	0	0
FALSE	0.6	0.906977	4	5.53488
FALSE	0	0	0	0
FALSE	0	0	0	0
TRUE	0.833333	0.7	5.16667	4.5
FALSE	0	0	0	0
FALSE	0	0	0	0
FALSE	0	0	0	0
FALSE	0	0	0	0
FALSE	0	0	0	0
FALSE	0	0	0	0
FALSE	0	0	0	0
FALSE	0	0	0	0
FALSE	0	0	0	0
FALSE	0	0	0	0
FALSE	0	0	0	0
FALSE	0	0	0	0
FALSE	0	0	0	0
FALSE	0	0	0	0
FALSE	0	0	0	0
FALSE	0.470588	0.862069	3.35294	5.31034
FALSE	0	0	0	0
FALSE	0	0	0	0
FALSE	0	0	0	0
FALSE	0	0	0	0
TRUE	1	0.846154	6	5.05128
FALSE	0	0	0	0
FALSE	0	0	0	0
FALSE	0	0	0	0
FALSE	0	0	0	0
FALSE	0	0	0	0
FALSE	0	0	0	0
FALSE	0	0	0	0
FALSE	0	0	0	0
FALSE	0	0	0	0
FALSE	0	0	0	0
FALSE	0	0	0	0
FALSE	0	0	0	0
FALSE	0	0	0	0
FALSE	0	0	0	0
FALSE	0	0	0	0
FALSE	0	0	0	0
FALSE	0	0	0	0
FALSE	0	0	0	0
FALSE	0	0	0	0
FALSE	0	0	0	0
FALSE	0	0	0	0
FALSE	0	0	0	0
FALSE	0	0	0	0
FALSE	0	0	0	0
FALSE	0	0	0	0
FALSE	0	0	0	0
FALSE	0	0	0	0
FALSE	0	0	0	0
FALSE	0	0	0	0
FALSE	0	0	0	0
FALSE	0	0	0	0
FALSE	0	0	0	0
FALSE	0	0	0	0
FALSE	0	0	0	0
FALSE	0	0	0	0
FALSE	0	0	0	0
FALSE	0	0	0	0
FALSE	0	0	0	0
FALSE	0	0	0	0
FALSE	0	0	0	0
FALSE	0	0	0	0
FALSE	0	0	0	0
FALSE	0	0	0	0
FALSE	0	0	0	0
FALSE	0	0	0	0
FALSE	0	0	0	0
FALSE	0.571429	0.725	3.85714	4.625
FALSE	0	0	0	0
FALSE	0	0	0	0
FALSE	0	0	0	0
TRUE	1	0.681818	6	4.40909
FALSE	0	0	0	0
TRUE	1	0.65	6	4.25
TRUE	1	0.825	5.66667	4.7
FALSE	0	0	0	0
FALSE	0	0	0	0
FALSE	0	0	0	0
FALSE	0	0	0	0
FALSE	0	0	0	0
FALSE	0	0	0	0
FALSE	0	0	0	0
FALSE	0	0	0	0
FALSE	0	0	0	0
FALSE	0	0	0	0
FALSE	0	0	0	0
FALSE	0	0	0	0
FALSE	0	0	0	0
FALSE	0	0	0	0
FALSE	0	0	0	0
FALSE	0	0	0	0
FALSE	0	0	0	0
FALSE	0	0	0	0
FALSE	0	0	0	0
FALSE	0	0	0	0
FALSE	0	0	0	0
FALSE	0	0	0	0
FALSE	0	0	0	0
FALSE	0	0	0	0
FALSE		0.516129		4.19355
FALSE	0	0	0	0
FALSE	0	0	0	0
FALSE	0	0	0	0
FALSE	0	0	0	0
FALSE	0	0	0	0
FALSE	0	0	0	0
FALSE	0	0	0	0
FALSE	0	0	0	0
FALSE	0	0	0	0
FALSE	0	0	0	0
FALSE	0	0	0	0
FALSE	0	0	0	0
FALSE	0	0	0	0
FALSE	0	0	0	0
FALSE	0	0	0	0
FALSE	0	0	0	0
FALSE	0	0	0	0
FALSE	0	0	0	0
FALSE	0	0	0	0
FALSE	0	0	0	0
FALSE	0	0	0	0
FALSE	0	0	0	0
FALSE	0	0	0	0
FALSE	0	0	0	0
FALSE	0	0	0	0
FALSE	0	0	0	0
FALSE	0	0	0	0
FALSE	0	0	0	0
TRUE	0.8	0.821429	4.6	5.17857
FALSE	0	0	0	0
FALSE	0	0	0	0
FALSE	0	0	0	0
FALSE	0	0	0	0
FALSE	0	0	0	0
FALSE	0	0	0	0
FALSE	0	0	0	0
FALSE	0	0	0	0
FALSE	0	0	0	0
FALSE	0	0	0	0
FALSE	0	0	0	0
FALSE	0	0	0	0
TRUE	0.8	0.821429	4.6	5.17857
TRUE	1	0.785714	5.6	5
FALSE	0	0	0	0
FALSE	0	0	0	0
FALSE	0	0	0	0
FALSE	0	0	0	0
FALSE	0	0	0	0
TRUE	1	0.785714	6	4.92857
FALSE	0	0	0	0
FALSE	0	0	0	0
FALSE	0	0	0	0
FALSE	0	0	0	0
FALSE	0	0	0	0
TRUE	0.833333	0.814815	4.83333	5.14815
FALSE	0	0	0	0
FALSE	0	0	0	0
FALSE	0	0	0	0
FALSE	0	0	0	0
FALSE	0	0	0	0
FALSE	0	0	0	0
FALSE	0	0	0	0
FALSE	0	0	0	0
FALSE	0	0	0	0
FALSE	0	0	0	0
FALSE	0	0	0	0
FALSE	0	0	0	0
FALSE	0	0	0	0
FALSE	0	0	0	0
FALSE	0	0	0	0
FALSE	0	0	0	0
FALSE	0	0	0	0
FALSE	0	0	0	0
FALSE	0	0	0	0
FALSE	0	0	0	0
FALSE	0	0	0	0
FALSE	0	0	0	0
FALSE	0	0	0	0
FALSE	0	0	0	0
FALSE	0	0	0	0
FALSE	0	0	0	0
FALSE	0	0	0	0
FALSE	0	0	0	0
FALSE	0	0	0	0
FALSE	0	0	0	0
FALSE	0	0	0	0
FALSE	0	0	0	0
FALSE	0	0	0	0
FALSE	0	0	0	0
FALSE	0	0	0	0
FALSE	0.5	0.806452	3.5	4.77419
FALSE	0	0	0	0
FALSE	0	0	0	0
FALSE	0	0	0	0
FALSE	0	0	0	0
FALSE	0	0	0	0
FALSE	0	0	0	0
FALSE	0	0	0	0
FALSE	0	0	0	0
FALSE	0	0	0	0
FALSE	0	0	0	0
FALSE	0	0	0	0
FALSE	0	0	0	0
FALSE	0	0	0	0
FALSE	0	0	0	0
FALSE	0	0	0	0
FALSE	0	0	0	0
FALSE	0	0	0	0
FALSE	0	0	0	0
FALSE	0	0	0	0
FALSE	0	0	0	0
FALSE	0	0	0	0
FALSE	0	0	0	0
FALSE	0	0	0	0
FALSE	0	0	0	0
FALSE	0	0	0	0
FALSE	0	0	0	0
FALSE	0	0	0	0
FALSE	0	0	0	0
FALSE	0	0	0	0
FALSE	0	0	0	0
FALSE	0	0	0	0
FALSE	0	0	0	0
FALSE	0	0	0	0
FALSE	0	0	0	0
FALSE	0	0	0	0
FALSE	0	0	0	0
FALSE	0	0	0	0
FALSE	0	0	0	0
FALSE	0	0	0	0
FALSE	0	0	0	0
FALSE	0	0	0	0
FALSE	0	0	0	0
FALSE	0	0	0	0
FALSE	0	0	0	0
FALSE	0	0	0	0
FALSE	0	0	0	0
FALSE	0.333333	0.738095	2.83333	4.59524
FALSE	0	0	0	0
FALSE	0	0	0	0
FALSE	0	0	0	0
FALSE	0	0	0	0
FALSE	0	0	0	0
FALSE	0	0	0	0
FALSE	0	0	0	0
FALSE	0	0	0	0
FALSE	0	0	0	0
FALSE	0.333333	0.738095	2.83333	4.59524
FALSE	0	0	0	0
FALSE	0	0	0	0
FALSE	0	0	0	0
FALSE	0	0	0	0
FALSE	0	0	0	0
FALSE	0	0	0	0
FALSE	0	0	0	0
FALSE	0	0	0	0
FALSE	0	0.55	1	3.775
FALSE	0.5	0.525	3.5	3.65
FALSE	0	0	0	0
FALSE	0	0	0	0
FALSE	0	0	0	0
FALSE	0	0	0	0
FALSE	0	0	0	0
FALSE	0.5	0.525	4	3.625
FALSE	0	0	0	0
FALSE	0	0	0	0
FALSE	0	0	0	0
FALSE	0	0	0	0
FALSE	0	0	0	0
FALSE	0	0	0	0
FALSE	0	0	0	0
FALSE	0	0	0	0
FALSE	0	0	0	0
FALSE	0	0	0	0
FALSE	0	0	0	0
FALSE	0	0	0	0
FALSE	0	0	0	0
FALSE	0	0	0	0
FALSE	0	0	0	0
FALSE	0	0	0	0
FALSE	0	0	0	0
FALSE	0	0	0	0
FALSE	0	0	0	0
FALSE	0	0	0	0
FALSE	0	0	0	0
FALSE	0	0	0	0
FALSE	0	0	0	0
FALSE	0	0	0	0
FALSE	0	0	0	0
FALSE	0	0	0	0
FALSE	0	0	0	0
FALSE	0	0	0	0
FALSE	0	0	0	0
FALSE	0	0	0	0
FALSE	0	0	0	0
FALSE	0	0	0	0
FALSE	0	0	0	0
FALSE	0	0.55	1	3.775
FALSE	0	0	0	0
FALSE	0	0	0	0
FALSE	0	0	0	0
FALSE	0	0	0	0
FALSE	0	0.536585	1	3.70732
FALSE	0	0	0	0
FALSE	0	0	0	0
FALSE	0	0	0	0
FALSE	0.166667	0.583333	1.66667	3.97222
FALSE	0.2	0.567568	1.8	3.89189
FALSE	0	0	0	0
FALSE	0	0	0	0
FALSE	0	0	0	0
FALSE	0	0	0	0
FALSE	0	0	0	0
FALSE	0	0	0	0
FALSE	0	0	0	0
FALSE	0	0	0	0
FALSE	0	0	0	0
FALSE	0	0	0	0
FALSE	0	0	0	0
FALSE	0	0	0	0
FALSE	0	0	0	0
FALSE	0	0	0	0
FALSE	0	0	0	0
FALSE	0	0	0	0
FALSE	0	0	0	0
FALSE	0	0	0	0
FALSE	0	0	0	0
FALSE	0	0	0	0
FALSE	0	0	0	0
FALSE	0	0	0	0
FALSE	0	0	0	0
FALSE	0	0	0	0
FALSE	0	0	0	0
FALSE	0	0	0	0
FALSE	0.333333	0.581395	3.33333	3.86047
FALSE	0	0	0	0
FALSE	0	0	0	0
FALSE	0	0	0	0
TRUE	0.888889	0.775	5.22222	4.85
TRUE	0.875	0.780488	5.125	4.87805
FALSE	0	0	0	0
FALSE	0	0	0	0
TRUE	0.625	0.829268	4	5.09756
FALSE	0	0	0	0
FALSE	0	0	0	0
FALSE	0	0	0	0
FALSE	0	0	0	0
FALSE	0	0	0	0
FALSE	0	0	0	0
FALSE	0	0	0	0
FALSE	0	0	0	0
FALSE	0	0	0	0
FALSE	0	0	0	0
FALSE	0	0	0	0
FALSE	0	0	0	0
FALSE	0	0	0	0
FALSE	0	0	0	0
FALSE	0	0	0	0
FALSE	0	0	0	0
FALSE	0	0	0	0
FALSE	0	0	0	0
FALSE	0	0	0	0
TRUE	1	0.825	5.42857	4.75
FALSE	0	0	0	0
FALSE	0	0	0	0
FALSE	0.5	0.454545	3.5	3.27273
FALSE	0	0	0	0
FALSE	0	0	0	0
FALSE	0	0	0	0
FALSE	0	0	0	0
FALSE	0	0	0	0
FALSE	0	0	0	0
FALSE	0	0	0	0
FALSE	0	0	0	0
FALSE	0	0	0	0
FALSE	0.333333	0.470588	2.66667	3.35294
FALSE	0	0	0	0
FALSE	0	0	0	0
FALSE	0	0	0	0
FALSE	0	0	0	0
FALSE	0	0	0	0
FALSE	0	0	0	0
FALSE	0.333333	0.470588	2.66667	3.35294
FALSE	0	0	0	0
FALSE	0	0	0	0
FALSE	0	0	0	0
FALSE	0	0	0	0
FALSE	0	0	0	0
FALSE	0	0	0	0
FALSE	0	0	0	0
FALSE	0	0	0	0
FALSE	0	0	0	0
FALSE	0	0	0	0
FALSE	0	0	0	0
FALSE	0	0	0	0
FALSE	0	0	0	0
FALSE	0	0	0	0
FALSE	0	0	0	0
FALSE	0	0	0	0
FALSE	0	0	0	0
FALSE	0	0	0	0
FALSE	0	0	0	0
FALSE	0	0	0	0
FALSE	0	0	0	0
FALSE	0	0	0	0
FALSE	0	0	0	0
TRUE	0.636364	0.710526	4.36364	4.55263
TRUE	0.75	0.675676	4.83333	4.40541
FALSE	0	0	0	0
FALSE	0	0	0	0
FALSE	0	0	0	0
FALSE	0	0	0	0
FALSE	0	0	0	0
FALSE	0.5	0.767442	3.83333	4.88372
FALSE	0	0	0	0
FALSE	0.428571	0.785714	4	4.88095
FALSE	0	0	0	0
FALSE	0	0	0	0
FALSE	0	0	0	0
FALSE	0	0	0	0
FALSE	0	0	0	0
FALSE	0	0	0	0
FALSE	0	0	0	0
TRUE	1	0.684211	6	4.42105
FALSE	0	0	0	0
FALSE	0	0	0	0
FALSE	0	0	0	0
FALSE	0	0	0	0
FALSE	0	0	0	0
FALSE	0	0	0	0
FALSE	0	0	0	0
FALSE	0	0	0	0
FALSE	0	0	0	0
FALSE	0	0	0	0
FALSE	0	0	0	0
FALSE	0	0	0	0
FALSE	0	0	0	0
FALSE	0	0	0	0
FALSE	0	0	0	0
FALSE	0	0	0	0
FALSE	0	0	0	0
FALSE	0	0	0	0
FALSE	0	0	0	0
FALSE	0	0	0	0
FALSE	0	0	0	0
FALSE	0	0	0	0
FALSE	0	0	0	0
FALSE	0	0	0	0
FALSE	0	0	0	0
FALSE	0	0	0	0
FALSE	0	0	0	0
FALSE	0	0	0	0
FALSE	0	0	0	0
FALSE	0	0.513514	1	3.56757
FALSE	0	0	0	0
FALSE	0	0	0	0
FALSE	0	0.487179	1	3.4359
FALSE	0	0	0	0
FALSE	0.2	0.486486	2	3.43243
FALSE	0.571429	0.428571	3.85714	3.14286
FALSE	0	0	0	0
FALSE	0	0	0	0
FALSE	0	0	0	0
FALSE	0	0	0	0
FALSE	0	0	0	0
FALSE	0	0	0	0
FALSE	0	0	0	0
FALSE	0	0	0	0
FALSE	0	0	0	0
FALSE	0.666667	0.435897	4.33333	3.17949
FALSE	0	0	0	0
FALSE	0	0	0	0
FALSE	0	0	0	0
FALSE	0	0	0	0
FALSE	0	0	0	0
FALSE	0	0	0	0
FALSE	0	0	0	0
FALSE	0	0	0	0
FALSE	0.5	0.441176	3.5	3.20588
FALSE	0	0	0	0
FALSE	0	0	0	0
FALSE	0	0	0	0
FALSE	0	0	0	0
FALSE	0	0	0	0
FALSE	0	0	0	0
FALSE	0	0	0	0
FALSE	0	0	0	0
FALSE	0	0	0	0
FALSE	0.571429	0.428571	3.85714	3.14286
FALSE	0	0	0	0
FALSE	0.8	0.405405	5	3.02703
FALSE	0	0	0	0
FALSE	0	0	0	0
FALSE	0	0	0	0
FALSE	0	0	0	0
FALSE	0	0	0	0
FALSE	0	0	0	0
FALSE	0	0	0	0
FALSE	0	0	0	0
FALSE	0	0	0	0
FALSE	0	0	0	0
FALSE	0	0	0	0
FALSE	0	0	0	0
FALSE	0	0	0	0
FALSE	0	0	0	0
FALSE	0	0	0	0
FALSE	0	0	0	0
FALSE	0	0	0	0
FALSE	0	0	0	0
FALSE	0	0	0	0
TRUE	1	0.975	6	5.825
FALSE	0	0	0	0
FALSE	0	0	0	0
FALSE	0	0	0	0
FALSE	0	0	0	0
FALSE	0	0	0	0
FALSE	0	0	0	0
TRUE	1	0.970588	6	5.79412
FALSE	0	0	0	0
FALSE	0	0	0	0
FALSE	0	0	0	0
TRUE	1	0.970588	6	5.79412
FALSE	0	0	0	0
FALSE	0	0	0	0
TRUE	1	0.969697	6	5.78788
TRUE	1	0.970588	6	5.79412
FALSE	0	0	0	0
FALSE	0	0	0	0
FALSE	0	0	0	0
FALSE	0	0	0	0
FALSE	0	0	0	0
FALSE	0	0	0	0
FALSE	0	0	0	0
FALSE	0	0	0	0
FALSE	0	0	0	0
FALSE	0	0	0	0
FALSE	0	0	0	0
FALSE	0	0	0	0
FALSE	0	0	0	0
FALSE	0	0	0	0
FALSE	0	0	0	0
FALSE	0	0	0	0
FALSE	0	0	0	0
FALSE	0	0	0	0
FALSE	0	0	0	0
FALSE	0	0	0	0
FALSE	0	0	0	0
FALSE	0	0	0	0
FALSE	0	0	0	0
FALSE	0	0	0	0
FALSE	0	0	0	0
FALSE	0	0	0	0
TRUE	0.857143	0.952381	5.28571	5.69048
FALSE	0	0	0	0
FALSE	0	0	0	0
FALSE	0	0	0	0
TRUE	1	0.934783	6	5.6087
TRUE	0.833333	0.953488	5.16667	5.69767
FALSE	0	0	0	0
FALSE	0	0	0	0
FALSE	0	0	0	0
FALSE	0	0	0	0
FALSE	0	0	0	0
FALSE	0	0	0	0
FALSE	0	0	0	0
FALSE	0	0	0	0
FALSE	0	0	0	0
FALSE	0	0	0	0
FALSE	0	0	0	0
FALSE	0	0	0	0
FALSE	0	0	0	0
FALSE	0	0	0	0
FALSE	0	0	0	0
FALSE	0	0	0	0
FALSE	0	0	0	0
FALSE	0	0	0	0
FALSE	0	0	0	0
FALSE	0	0	0	0
FALSE	0	0	0	0
FALSE	0	0	0	0
FALSE	0	0	0	0
FALSE	0	0	0	0
FALSE	0	0	0	0
FALSE	0	0	0	0
FALSE	0	0	0	0
TRUE	0.8	0.954545	5	5.70455
FALSE	0	0	0	0
FALSE	0	0	0	0
TRUE	0.8	0.954545	5	5.70455
FALSE	0	0	0	0
FALSE	0	0	0	0
FALSE	0	0	0	0
FALSE	0	0	0	0
FALSE	0	0	0	0
FALSE	0	0	0	0
FALSE	0	0	0	0
FALSE	0	0	0	0
FALSE	0	0	0	0
FALSE	0	0	0	0
FALSE	0	0	0	0
FALSE	0	0	0	0
FALSE	0	0	0	0
TRUE	1	0.853659	6	5.2439
FALSE	0	0	0	0
FALSE	0	0	0	0
FALSE	0	0	0	0
FALSE	0	0	0	0
FALSE	0	0	0	0
FALSE	0	0	0	0
FALSE	0	0	0	0
FALSE	0	0	0	0
TRUE	1	0.833333	6	5.13889
FALSE	0	0	0	0
FALSE	0	0	0	0
FALSE	0	0	0	0
FALSE	0	0	0	0
FALSE	0	0	0	0
FALSE	0	0	0	0
FALSE	0	0	0	0
FALSE	0	0	0	0
FALSE	0	0	0	0
FALSE	0	0	0	0
FALSE	0	0	0	0
FALSE	0	0	0	0
FALSE	0	0	0	0
FALSE	0	0	0	0
TRUE	0.666667	0.886364	4.33333	5.40909
FALSE	0	0	0	0
FALSE	0	0	0	0
FALSE	0	0	0	0
FALSE	0	0	0	0
FALSE	0	0	0	0
FALSE	0	0	0	0
FALSE	0	0	0	0
FALSE	0	0	0	0
FALSE	0	0	0	0
FALSE	0	0	0	0
FALSE	0	0	0	0
FALSE	0	0	0	0
FALSE	0	0	0	0
FALSE	0	0	0	0
FALSE	0	0	0	0
FALSE	0	0	0	0
TRUE	1	0.633333	5.6	4.36667
FALSE	0	0	0	0
FALSE	0	0	0	0
FALSE	0	0	0	0
FALSE	0	0	0	0
FALSE	0	0	0	0
TRUE	1	0.666667	5.5	4.48485
FALSE	0	0	0	0
FALSE	0	0	0	0
FALSE	0	0	0	0
FALSE	0	0	0	0
FALSE	0	0	0	0
FALSE	0	0	0	0
FALSE	0	0	0	0
FALSE	0	0	0	0
FALSE	0	0	0	0
FALSE	0	0	0	0
FALSE	0	0	0	0
FALSE	0	0	0	0
FALSE	0	0	0	0
FALSE	0	0	0	0
FALSE	0	0	0	0
FALSE	0	0	0	0
FALSE	0	0.435897	1	3.23077
FALSE	0	0	0	0
FALSE	0	0	0	0
FALSE	0	0	0	0
FALSE	0	0	0	0
FALSE	0	0	0	0
FALSE	0	0	0	0
FALSE	0	0	0	0
FALSE	0.625	0.375	3.875	3
FALSE	0	0	0	0
FALSE	0	0	0	0
FALSE	0	0	0	0
FALSE	0	0	0	0
FALSE	0	0	0	0
FALSE	0	0	0	0
FALSE	0	0	0	0
FALSE	0	0	0	0
FALSE	0	0	0	0
FALSE	0	0	0	0
FALSE	0	0	0	0
FALSE	0	0	0	0
FALSE	0	0	0	0
FALSE	0	0	0	0
FALSE	0	0	0	0
FALSE	0.4	0.757576	3.4	4.66667
FALSE	0	0	0	0
FALSE	0.333333	0.742857	3	4.62857
FALSE	0	0	0	0
FALSE	0	0	0	0
FALSE	0	0	0	0
FALSE	0	0	0	0
FALSE	0	0	0	0
FALSE	0	0	0	0
FALSE	0	0	0	0
FALSE	0	0	0	0
FALSE	0	0	0	0
FALSE	0	0	0	0
FALSE	0	0	0	0
FALSE	0	0	0	0
FALSE	0	0	0	0
FALSE	0	0	0	0
FALSE	0	0	0	0
FALSE	0	0	0	0
TRUE	1	0.925	5.7	5.525
TRUE	0.8	0.955556	5	5.62222
FALSE	0	0	0	0
FALSE	0	0	0	0
FALSE	0	0	0	0
FALSE	0	0	0	0
FALSE	0	0	0	0
FALSE	0	0	0	0
FALSE	0	0	0	0
FALSE	0	0	0	0
FALSE	0	0	0	0
FALSE	0	0	0	0
FALSE	0	0	0	0
FALSE	0	0	0	0
FALSE	0	0	0	0
FALSE	0	0	0	0
FALSE	0	0	0	0
FALSE	0	0	0	0
FALSE	0	0	0	0
FALSE	0	0	0	0
TRUE	0.9375	0.941176	5.625	5.52941
FALSE	0	0	0	0
FALSE	0	0	0	0
TRUE	0.875	0.952381	5.5	5.57143
FALSE	0	0	0	0
FALSE	0	0	0	0
TRUE	0.75	0.863636	4.5	5.38636
FALSE	0	0	0	0
FALSE	0	0	0	0
FALSE	0	0	0	0
FALSE	0	0	0	0
FALSE	0	0	0	0
FALSE	0	0	0	0
FALSE	0	0	0	0
FALSE	0	0	0	0
FALSE	0	0	0	0
FALSE	0	0	0	0
FALSE	0	0	0	0
FALSE	0	0	0	0
FALSE	0	0	0	0
FALSE	0	0	0	0
FALSE	0	0	0	0
FALSE	0	0	0	0
FALSE	0	0	0	0
FALSE	0	0	0	0
FALSE	0	0	0	0
FALSE	0	0	0	0
FALSE	0	0	0	0
FALSE	0	0	0	0
FALSE	0	0	0	0
FALSE	0	0	0	0
FALSE	0	0	0	0
FALSE	0	0	0	0
FALSE	0	0	0	0
FALSE	0	0	0	0
FALSE	0	0	0	0
FALSE	0	0	0	0
FALSE	0	0	0	0
FALSE	0	0	0	0
FALSE	0	0	0	0
FALSE	0	0	0	0
FALSE	0	0	0	0
FALSE	0	0	0	0
TRUE	0.75	0.685714	4.75	4.42857
TRUE	0.75	0.685714	4.75	4.42857
FALSE	0	0	0	0
TRUE	0.714286	0.694444	4.57143	4.47222
FALSE	0	0	0	0
FALSE	0	0	0	0
FALSE	0	0	0	0
FALSE	0	0	0	0
FALSE	0	0	0	0
FALSE	0	0	0	0
TRUE	1	0.878049	6	5.41463

## Sheet: 4g-h
ValInd	vCorIn	vCorOut	ConfIn	ConfOut
FALSE	0.6	0.666667	4	4.33333
FALSE	0.555556	0.756098	3.55556	4.5122
TRUE	0.764706	0.703704	4.88235	4.2963
FALSE	0.444444	0.75	3.33333	4.575
FALSE	0.833333	0.5	3.5	2.5
TRUE	0.928571	0.75	5.71429	4.75
TRUE	0.8	0.742857	5.2	4.48571
TRUE	1	0.952381	4.6	4.92857
TRUE	1	0.840909	5.5	4.84091
TRUE	0.777778	0.833333	4.33333	4.52778
FALSE	0.5	0.703704	3.38889	4.48148
TRUE	0.625	0.615385	4.25	4.05128
TRUE	0.692308	0.648649	4.30769	4.67568
TRUE	0.625	0.75	4.125	4.86111
TRUE	1	0.847826	6	5.04348
FALSE	0.375	0.605263	3.125	3.39474
TRUE	0.733333	0.807692	4.73333	4.84615
TRUE	0.8125	0.90625	5.0625	5.53125
FALSE	0.526316	0.851852	3.63158	5.25926
TRUE	1	0.846154	6	5.05128
TRUE	0.8	0.65625	5	4.28125
TRUE	1	0.825	5.66667	4.7
FALSE		0.516129		4.19355
TRUE	0.923077	0.75	5.46154	4.85
FALSE	0.5	0.806452	3.5	4.77419
FALSE	0.333333	0.738095	2.83333	4.59524
FALSE	0.181818	0.645161	1.90909	4.25806
FALSE	0.333333	0.581395	3.33333	3.86047
TRUE	0.761905	0.821429	4.66667	5.10714
TRUE	1	0.825	5.42857	4.75
FALSE	0.4	0.46875	3	3.34375
TRUE	0.666667	0.705882	4.46667	4.52941
FALSE	0.555556	0.775	4.22222	4.875
TRUE	1	0.684211	6	4.42105
FALSE	0.428571	0.47619	3.14286	3.38095
TRUE	1	0.956522	6	5.69565
TRUE	0.9	0.948718	5.5	5.66667
TRUE	0.928571	0.848485	5.64286	5.21212
TRUE	1	0.607143	5.57143	4.28571
FALSE	0.555556	0.387097	3.55556	3.06452
FALSE	0.4	0.757576	3.4	4.66667
TRUE	0.925926	0.956522	5.55556	5.56522
TRUE	0.75	0.863636	4.5	5.38636
TRUE	0.733333	0.678571	4.66667	4.39286
TRUE	1	0.878049	6	5.41463
