# Supplementary material for: A neuronal code for object representation and memory in the human amygdala and hippocampus
Source: Nat Commun. 2025 Feb 10;16:1510. doi: 10.1038/s41467-025-56793-y (PMC11811184; doi:10.1038/s41467-025-56793-y)
Supplement: Supplementary file 4 — Source Data [file 41467_2025_56793_MOESM4_ESM.zip › Source Data/Supplementary Data 8.xlsx]

## Sheet: S2a, f
Row	Amyg_SC-MC_1	Amyg_SC-MC_2	Hipp_SC-MC_1	Hipp_SC-MC_2
Feature	0	5.41082	0	3.2
Non-feature	4.60922	5.61122	5.06667	3.2

## Sheet: S2b, g
Row	Amyg_NonSel-CatNeuron_1	Amyg_NonSel-CatNeuron_2	Hipp_NonSel-CatNeuron_1	Hipp_NonSel-CatNeuron_2
All	421	78	332	43
FeatureNeuron	21	39	12	17

## Sheet: S2c, h
Row	Amyg_SC-MC_1	Amyg_SC-MC_2	Hipp_SC-MC_1	Hipp_SC-MC_2
Feature	0	4.2471	0	4.12371
Non-feature	3.4749	3.0888	2.57732	2.06186

## Sheet: S2d, i
Row	Amyg_NonSel-CatNeuron_1	Amyg_NonSel-CatNeuron_2	Hipp_NonSel-CatNeuron_1	Hipp_NonSel-CatNeuron_2
All	231	28	177	17
FeatureNeuron	21	17	15	8

## Sheet: S2e, j
Row	Invariant	Flexible
Learning	0.0735736	0.024024
Recognition	0.0900901	0.024024
