# Supplementary material for: A neuronal code for object representation and memory in the human amygdala and hippocampus
Source: Nat Commun. 2025 Feb 10;16:1510. doi: 10.1038/s41467-025-56793-y (PMC11811184; doi:10.1038/s41467-025-56793-y)
Supplement: Supplementary file 4 — Source Data [file 41467_2025_56793_MOESM4_ESM.zip › Source Data/Supplementary Data 9.xlsx]

## Sheet: S3a
-11.5892	-20.3836
-18.1078	-10.5017
-5.71097	-20.698
-6.58223	-38.7253
-16.3737	-29.1684
-12.1751	-18.7183
-5.12849	-6.69253
-13.2808	-21.9466
-12.144	-19.4066
-8.69199	-23.8861
6.37135	-4.54401
8.88225	-1.14366
12.3503	-8.57112
9.08883	-4.40541
14.5417	-4.33562
8.73919	-4.35718
-18.4748	-32.17
-19.358	-31.6793
11.6535	-8.12966
-19.8624	-32.3239
-37.9775	11.9178
-37.2405	11.0988
-36.1496	12.014
-27.9864	4.48654
-36.8611	9.56081
-36.5312	11.5049
-37.6288	12.9877
-35.947	10.4864
-37.555	6.72647
-36.4744	12.5365
-11.7871	2.32015
-14.3897	-19.785
-10.2001	-20.0696
-1.55707	-23.6718
-14.4296	-21.3076
-7.76732	-30.1017
-1.12019	-29.1717
-15.0781	-19.6239
-9.63927	-1.67747
7.48743	-25.486
-2.23365	-29.0855
-0.487717	-27.9856
-0.562231	-33.508
1.2792	-25.6639
-0.579144	-26.5433
0.21526	-26.8326
2.39541	-30.6227
-1.056	-30.3279
0.0797507	-21.7416
1.29084	-31.508
2.92555	-21.0599
-4.96918	-13.6833
4.86434	-20.5322
5.07134	-21.4551
0.960021	-28.8178
10.2571	-37.6256
4.40111	-20.8545
2.21238	-21.9525
6.79042	-22.5904
0.183316	-30.1838
8.17822	-3.0317
-1.61673	33.8955
16.6635	-23.5466
12.0094	-10.1749
-2.23667	34.2629
5.89368	-4.52642
-2.26241	-3.66109
14.4485	10.1957
10.709	-0.54217
8.71085	-20.7871
-33.8281	-2.91379
-34.9312	-1.67764
-38.1822	0.859827
-37.7029	-1.55086
-41.9635	1.76386
-40.858	1.43548
-39.315	3.59191
-38.2913	-0.37646
-43.0855	1.94134
-38.2254	3.7449
-20.0142	-0.344398
-24.6096	-23.7593
-24.1614	-21.7888
-25.8632	-26.5106
-24.0139	-25.966
-24.0228	-26.2671
-25.2064	-25.9263
-25.0984	-21.8846
-25.1438	-24.6279
-25.6657	-24.2196
-3.21675	7.59877
24.7884	5.51107
28.4033	-1.94457
22.5631	1.64156
-25.6881	-13.8622
19.9215	5.06494
1.14799	5.32882
-0.370354	-15.1454
28.6905	-2.07478
-6.55248	4.22537
-6.9291	-40.7643
-2.95143	-42.0087
-3.52038	-1.44541
-3.85891	-40.3342
-2.32356	-39.7436
-4.42994	-39.417
-2.80728	-40.879
-3.28623	-42.4289
-1.89118	-32.5529
-1.74261	-39.6784
-1.50738	2.90256
7.45257	-12.7641
6.84941	-10.996
6.57439	-13.065
6.84593	-10.6963
6.62035	-11.8833
-8.6979	17.9333
12.3117	-6.69187
17.823	3.7446
11.9051	-4.2972
9.99482	-39.2901
3.94171	-32.0702
-8.44128	-23.8471
-0.530176	-39.5534
11.1659	-34.1725
7.39159	-41.7119
-1.657	-27.0654
5.82588	-41.0841
3.20869	-32.2188
7.90253	-22.8913
13.0824	-8.62428
2.27401	14.1247
27.1753	3.23113
29.2481	-0.315172
2.50487	14.8321
28.3656	25.0175
-14.5559	20.474
-15.0516	22.6829
-2.64861	-0.271186
-18.3215	19.0911
-27.8539	-6.89791
-9.17399	-29.3756
-8.6569	-30.0812
-0.198255	-17.0569
-12.2936	-3.42503
-2.48288	-15.409
-9.32581	-3.97876
-3.91606	-3.63481
-15.8312	-4.83541
-21.2227	-3.79442
-1.90707	7.99716
-12.4124	-26.8139
-14.172	-15.5504
-14.0334	-15.2633
-13.027	-26.643
-14.022	-26.0724
-7.07431	-39.9343
-11.6721	-26.8451
-16.1551	-9.80031
-14.6626	-26.0708
-39.9872	-1.5567
-16.2936	-11.6969
-40.2351	-0.541659
-27.2604	-16.0229
-42.7931	-0.378626
-28.5852	-16.4032
-15.9873	-24.61
-22.4131	-1.60689
-23.9133	-1.72249
-30.017	-16.4997
-0.626588	-30.8995
1.27689	-26.2897
-1.26215	-33.7699
-1.26319	-31.774
2.91674	-23.8274
3.71972	-23.1285
6.93697	-22.5493
-0.176975	-32.5262
2.51392	-24.2241
0.628925	-28.1206
18.554	1.18861
18.6208	-0.160411
15.5248	3.0798
16.8133	1.61913
12.5781	2.21512
17.5954	0.615678
17.3357	1.86866
16.8604	3.05866
14.6275	3.76318
17.6105	-0.192312
20.232	-5.16122
21.2419	-9.08539
-1.87614	-10.9731
19.4824	-4.00839
-3.15299	-20.8219
-3.77139	-21.4193
16.5599	6.43283
2.80671	-22.571
21.6236	-9.38781
11.7328	-19.6033
15.6969	-23.8807
4.21389	3.12403
15.7085	-21.9345
15.0372	-15.7453
13.6472	-29.7541
14.7364	-21.2377
13.9777	-17.4805
14.9597	-21.2209
16.056	-23.6734
14.1094	-16.9367
0.999861	1.90524
15.1497	-8.40124
5.67146	-0.00390888
17.4445	-5.43966
16.1653	-7.03182
7.02619	0.906699
10.2381	-3.98885
14.2276	-4.38984
8.11155	8.26858
12.4807	-0.240872
8.50013	-40.8061
7.4259	-35.5088
4.84548	-39.107
9.02582	-40.0242
10.351	-42.5682
12.2301	-33.3621
13.0601	-30.6361
7.29586	-40.3356
8.38918	-31.4386
10.3678	-32.9805
-14.5314	-32.8781
1.99667	-12.0929
7.92336	4.92241
10.0371	-27.9322
2.57863	-13.5142
3.82786	-16.2536
7.24407	4.1361
2.25927	-12.7918
3.47918	-17.1274
6.86463	3.38674
-26.0383	-10.6466
-28.7059	-7.91923
40.6531	14.1322
-29.6039	-11.7009
-29.1327	-9.90973
-35.8898	-11.9031
-20.1621	-8.24948
-17.0473	-8.01265
-31.0684	-11.2968
-15.5783	-5.63771
10.5315	24.4521
9.84538	26.6526
7.81729	28.5776
49.384	22.4709
9.74213	25.9057
6.15888	11.5678
10.7146	28.4106
-0.147031	-16.1402
8.85724	28.3038
10.2582	28.0932
-3.0017	4.17912
0.344992	12.0857
-14.8315	14.7237
-22.3921	5.04817
-15.2452	15.6145
-14.7122	16.9462
-17.7975	15.35
-23.3684	6.12001
-18.0443	16.653
-17.5242	17.0103
13.3731	2.90236
15.0388	-0.842202
14.2244	-0.362679
13.9471	-24.2076
11.1525	2.38772
13.1855	3.84696
12.2422	4.39518
12.4683	3.46883
13.4533	4.84817
13.0152	5.02262
20.9875	15.2203
13.1549	-2.82339
19.8173	15.2453
-3.1881	-6.40944
19.6563	17.398
12.9264	-3.63
14.7222	13.7147
11.1885	4.37854
9.04168	5.98773
-4.69164	-35.1607
-10.7185	-2.45381
2.10966	4.35427
6.24557	-1.40667
2.11009	8.39229
4.87527	4.62715
5.48	3.44764
9.4474	-1.93372
8.30025	-7.96191
14.4973	-15.7504
-14.2781	-0.914623
26.7611	-21.1851
-6.76291	-2.78827
-18.2315	-4.11515
-17.4257	1.77197
-31.7313	-6.92771
20.8086	-15.6976
-9.24885	-0.893574
-12.509	-16.5899
-11.8168	-0.680792
-8.08509	-1.00904
-11.7582	8.55375
-10.8682	-15.5855
-12.7389	8.61635
-11.056	-15.2982
-7.59096	-3.80577
-30.1023	13.9112
-11.0068	8.41247
-6.11513	-18.1326
-18.844	3.01926
-12.9855	7.75155
-20.3993	-24.9264
-19.6175	-28.6544
-19.7713	-21.9064
-19.0784	-15.9633
-20.6183	-22.7016
-20.7418	-28.0034
-20.0158	-28.0562
-21.9706	-23.729
-20.6529	-24.2436
-20.0022	-27.1187
-8.62088	-8.84285
-11.9012	-11.8613
-15.7916	-15.7335
-2.82895	-10.8546
-10.2279	-6.74235
-11.7984	-4.46905
-13.4251	-12.4187
-11.7632	-6.62022
-26.6272	-3.85433
-10.7191	-6.60855
-1.56473	-4.21174
0.129745	-7.67144
-1.26861	-5.68392
-3.36607	-29.962
15.6592	-17.8003
-5.3187	-16.9996
-1.38537	-37.8286
-1.19687	-6.42392
-5.77582	-16.9035
-2.43793	-26.4115
-33.4857	-10.1379
-30.3265	-8.93335
-35.2822	-12.8691
-35.2109	-10.7733
-34.7236	-10.8962
-29.3109	-6.08159
-35.5641	-12.1915
-31.8358	-9.6002
-19.4021	-7.7545
-31.56	-17.2825
-10.9994	-38.5904
-11.5233	-39.0454
-10.6504	-39.1281
-10.9303	-39.5029
-10.2643	-40.4109
-2.96913	-31.396
-4.72056	-32.1105
-3.77474	-32.2334
-6.3954	-32.2829
-2.82635	-30.7566
5.25203	0.494414
19.1828	-5.27686
16.0471	-1.91007
22.0485	-4.68382
21.193	-4.90076
3.99909	11.0387
19.3974	-6.52048
18.2867	-5.33247
15.3703	1.30132
5.33273	17.7294
-30.2157	13.8168
-4.11078	12.9747
-26.5437	4.73507
-26.2159	4.50268
-25.548	2.7071
-36.153	-7.00218
-25.2332	3.44436
-36.591	-7.51191
-37.5056	-7.86848
-9.08648	-6.95729
18.7244	14.9257
16.9598	9.88166
15.4826	16.2473
18.2676	11.9237
16.5873	8.97216
18.3934	12.4462
16.9618	12.2639
18.5757	14.1768
3.72229	10.0905
16.7558	12.529
29.8607	1.18081
25.5756	9.79839
27.7943	10.1073
27.8508	1.21322
27.3566	12.5731
24.7411	6.45764
4.5709	13.1656
28.2173	10.7945
28.4076	1.92694
30.9066	1.26129
11.9225	6.69855
25.3849	-21.4244
24.3755	-18.6796
25.7619	-20.9582
14.768	7.89594
25.1375	-20.2118
11.2048	6.68052
25.1789	-21.3577
24.2532	-18.5633
14.2638	7.8011
10.3251	-16.955
11.2874	-19.0895
16.8104	4.41586
10.7319	9.0488
9.91343	-16.7143
9.63859	-17.6395
9.54428	-15.9235
13.3119	7.28195
9.75042	-19.3099
0.645307	-24.5037
-8.28379	-11.8803
8.36021	8.97983
-10.9168	-9.35297
-39.1408	-4.17508
-4.90623	12.0335
-33.919	-2.73829
-11.1752	-4.07452
-8.96791	-4.14886
-5.09419	-10.768
-28.3523	7.16305
-11.7264	-21.0392
-28.762	-5.01989
3.27582	9.78902
-25.9602	-29.4696
-7.27449	-8.47158
-39.0089	-7.86496
-17.7607	-13.377
-7.57443	-12.6325
-38.5092	-7.73355
-18.4979	-3.45785
-5.79248	-26.0145
-5.52276	-22.6246
-11.6944	-8.42038
-5.48214	-6.04537
-11.9833	-9.18353
-10.9031	-17.0021
-5.5224	-5.25037
-7.35412	-11.2696
-7.08563	-8.95036
-7.79962	-30.8849
5.18308	-28.447
7.63592	-17.4047
2.4852	-8.92553
12.0672	-32.4276
1.95396	-1.81262
2.42521	-1.33069
7.79527	-27.4594
4.66882	-7.89013
2.83989	-26.1503
3.19129	-37.0143
-38.5797	7.5625
-39.7041	5.80067
-38.7928	6.95428
-40.445	2.30774
-40.9231	5.74452
-37.4429	5.37615
-39.6392	6.97759
-39.8423	7.7489
-35.9779	8.11709
-36.8125	7.97798
-9.09553	10.2609
-8.56175	10.7577
-15.5533	-9.93693
-9.3945	12.995
-15.1275	-24.9265
-19.7471	-14.1122
-2.17834	-19.7015
-8.99929	20.6661
-15.7361	-27.6061
-5.54508	-4.47569
27.1567	6.71312
26.2526	3.96605
27.5379	-2.63993
2.83161	16.4428
32.8929	34.9512
18.4936	17.6567
17.9913	15.8747
29.2239	0.21464
0.404899	17.198
6.77327	12.5134
-4.33982	22.0219
-2.35877	20.4589
-34.0176	6.39537
-7.30891	20.8109
-1.41269	26.3268
-35.4257	4.2712
-3.37476	31.2287
-6.77344	16.2456
-4.72872	32.4006
-9.14812	23.8475
-1.34725	30.2444
-8.08334	22.7095
-0.81167	30.9458
-7.38172	29.2019
-2.21689	29.8693
-8.8505	22.4932
-6.8953	-38.0717
-7.30269	17.892
-1.11295	27.8102
-2.52514	28.0563
-7.45573	22.2305
3.34212	28.8392
-25.844	-30.0803
-7.36717	23.5637
-5.62126	30.4056
-7.0512	16.9308
-1.38451	9.68869
-3.81106	28.0386
-33.8479	10.0422
-5.68724	17.5422
-4.56347	29.8935
-2.56372	20.1874
-2.92996	26.9303
-2.2708	26.8422
-4.31865	28.9019
-2.3172	28.9151
-5.38422	20.9671
7.77412	16.0169
-9.6823	23.0015
-3.76886	31.9992
-4.73893	30.9011
-3.45186	19.1867
-3.54543	22.8897
-1.95874	24.4378
-3.2505	23.6075
-27.5992	7.04382
-6.1269	15.8982
-6.8221	19.5532
-5.01637	26.8423
-6.38464	22.2542
10.1169	-41.7354
3.71057	-33.7297
8.49095	-38.6863
10.064	2.54367
8.76863	-37.8713
12.0518	-38.0115
9.60497	-33.3088
8.90288	2.06995
7.45268	-39.225
13.737	-31.8738
10.1135	-45.6166
9.12129	-29.3949
4.55615	-38.3755
10.7208	-38.296
8.09173	-37.5274
-4.16333	8.00228
9.65681	-34.2759
2.8945	-30.8673
3.51207	-34.2676
10.5018	-34.7897
4.20887	-25.1039
9.3714	-28.4783
7.74939	-42.8763
-5.26673	-26.0434
3.35771	-39.5697
10.8083	0.964794
10.3681	-43.5609
11.1752	-37.5969
11.1807	-32.7627
3.99982	-38.9227
8.15052	-17.812
7.19151	-16.8344
8.67074	-42.2759
0.538432	-18.3734
5.999	6.88814
12.9412	-33.5286
4.92881	-25.1494
10.7588	-45.5285
9.84929	-45.6177
-14.838	-7.7866
3.36978	-38.0055
11.8017	-41.3532
10.7038	-40.805
19.9804	-15.4722
11.6752	-39.0046
-18.9564	-14.753
6.84839	-26.6794
11.4611	-31.4742
8.99119	-31.1696
13.4865	-15.0704
13.0839	13.8413
30.2393	13.8105
24.973	18.1052
9.54829	16.4409
25.7064	11.2705
27.0806	13.5862
-1.26239	0.060415
27.7952	16.3963
5.31105	7.5301
11.0446	16.1337
26.5219	14.5146
28.1294	14.7422
14.3025	14.4369
12.1067	13.9446
25.9631	12.2419
11.6808	14.3205
21.895	19.1418
12.7216	15.9771
19.6542	22.2212
23.052	10.632
22.2634	10.299
21.1043	19.0878
13.5278	15.164
29.2507	14.1235
23.9135	17.7024
11.805	15.017
22.1286	16.2104
22.5404	19.8407
22.8659	13.5126
23.0397	20.5097
24.9917	12.441
26.3745	17.3694
28.8977	13.6288
24.7702	11.239
29.0165	12.4351
8.26989	10.7437
26.133	15.5604
4.40253	13.8901
20.0427	16.7778
23.279	11.4187
24.3666	10.3603
25.1371	18.9373
20.2543	19.3115
10.273	19.2411
10.7104	13.4436
23.9184	19.7321
12.1999	11.7813
24.4523	14.841
23.9611	12.5469
26.4077	20.5255
16.4217	23.3418
1.29462	30.7813
6.94377	22.5933
-35.7315	6.05048
5.77507	8.42745
18.3588	-14.0763
10.6149	26.2719
5.01855	24.7322
7.78413	34.782
4.90721	31.2669
4.39037	18.6782
2.60604	15.766
4.55009	23.7864
6.74903	33.3783
10.3304	31.82
8.49292	31.7586
-4.09777	-2.64716
7.02008	18.9673
6.22065	19.2788
8.60054	32.8453
5.02163	24.0728
-17.0642	-0.74315
-1.37412	25.5679
5.00979	-1.05902
6.4339	31.4176
3.7205	19.2386
8.53807	32.3526
9.57284	33.4941
17.6862	7.87956
0.896424	26.8988
5.85038	9.38059
8.17756	34.0371
-1.61237	31.3979
5.02896	15.2465
-4.88249	25.3271
8.79542	29.1167
8.62744	16.2993
-0.621145	12.0324
4.90853	8.16234
2.70116	19.9898
9.21065	25.026
-0.100358	29.337
-0.930172	24.3638
9.31876	-1.17463
6.96129	28.8407
-0.655795	32.7732
-16.7772	-1.23315
8.75161	20.7561
7.20441	9.60321
6.06707	20.6482
-3.82689	10.0347
-20.9792	-21.0085
-16.01	-12.9218
-36.2735	3.98428
-3.2013	9.72062
-40.7617	4.076
-34.8974	2.25312
-42.2969	-1.34152
-6.04454	14.3695
-7.38272	14.8461
-21.5219	2.70653
-39.8387	1.2688
-26.4949	-26.5376
-14.675	-12.0096
-38.5356	1.5907
-21.3162	-1.27907
-22.1157	-0.0530128
-31.4486	9.48297
-22.838	-22.7415
-32.1022	8.00557
-13.4676	13.75
-16.8203	2.7448
12.3975	7.43194
-25.0015	0.0586012
-22.5642	2.12995
-26.3681	1.99661
-32.9529	4.87186
-32.054	6.97977
-33.8622	7.99589
-31.5193	8.14439
-33.9396	9.48569
-19.5043	-0.140891
-25.603	-0.463688
-30.6328	7.75035
-32.447	3.8887
-31.5512	2.7007
-23.1032	-0.843943
-23.4136	0.324648
-5.37126	14.7835
-32.0453	3.46398
-39.5156	0.830947
-36.8671	2.47256
-9.58377	-30.556
-29.7249	7.84363
-33.4627	9.04442
-36.3882	4.9388
-23.2455	-22.5595
-8.04601	15.0615
-20.9261	-22.1711
-16.5249	11.7479
-27.433	-9.48089
-21.9185	-11.4927
-18.7161	-10.2434
-22.9249	-10.6448
-27.8886	-8.17364
-24.7513	-10.4835
-20.4788	-5.41963
-23.2855	-12.2499
-28.9452	-12.4768
-26.9551	-11.0457
-24.3424	-8.94442
-19.0738	-11.6563
-26.6102	-8.55198
-22.7666	-7.61772
-26.715	-7.81688
-5.63323	-40.864
-24.8189	-3.36693
-28.4995	-15.0585
-27.9753	-15.6948
-23.304	-3.01891
-29.0694	-11.5829
-23.5178	-12.8876
-26.2783	-6.35084
-30.2691	-13.4157
-24.9566	-5.2339
-24.559	-4.6254
-15.3041	-12.2186
3.73841	22.3158
-41.7195	-0.686331
-26.8586	-0.0708258
-18.0311	-5.75667
-22.3485	-10.0792
-16.4784	-8.73805
-25.7015	-12.0613
-17.805	-5.63127
-30.3917	-15.9507
-23.5028	-4.70591
-13.7906	-4.18846
-23.0777	-14.2375
-8.42524	13.5871
-25.549	-7.09166
-15.7088	-8.11731
-23.5445	-7.74813
-28.5919	-8.82846
-30.5541	-15.152
-23.9586	-10.892
-22.2234	-3.71459
-25.8184	-9.48978
-15.962	-6.0649
-25.0342	-8.24337
-21.299	22.8752
-3.89729	11.6591
-18.9184	20.0833
-1.18861	14.2001
24.7624	3.59613
-7.14112	9.95214
-7.97161	4.27956
15.6094	22.6132
-9.01757	3.60764
-15.3502	23.4948
-2.62802	15.8337
-2.88855	2.54561
2.42987	-4.72597
12.0685	17.4003
-17.9067	21.9371
-3.88682	6.88512
-1.08735	5.40153
-5.93784	5.34952
-16.9591	21.8226
-2.27372	5.1878
-10.9779	4.34126
-1.44626	5.07791
15.389	22.3227
-16.23	18.3943
-5.50555	2.93044
1.27604	7.51935
-19.6283	21.1644
0.0687867	13.6513
-14.9259	20.7113
-9.13759	5.55208
0.68281	16.2079
24.8446	4.60607
26.5265	6.55651
-4.15246	5.67939
-4.20712	2.31885
-2.12457	3.40477
-27.7643	3.79115
14.1131	17.965
-21.0689	21.7978
-7.08076	7.00005
-8.84441	4.91959
-20.118	19.8556
-15.4403	18.8284
-6.51279	6.22319
-20.6319	22.6899
9.80953	13.3775
-6.96787	2.80761
0.152087	4.39483
-22.5225	-5.59769
2.82623	-4.99735
28.832	29.9094
32.3726	32.5461
-0.314674	8.07164
37.5834	33.533
28.6793	32.6999
35.9171	31.1817
36.792	30.3803
36.6569	34.3833
33.2241	33.1858
28.8297	28.7466
28.8688	25.97
30.2469	29.9716
34.0542	30.1045
27.3846	27.8044
29.9677	27.9233
30.501	31.3033
32.503	31.174
25.9299	29.0508
14.3991	17.0941
28.9089	31.2364
36.659	33.5219
32.3076	33.5359
31.5212	28.243
29.4805	31.1219
26.1459	30.273
28.8995	28.1369
30.1831	35.3823
33.9886	33.769
29.7944	32.3384
35.4425	29.7302
27.9142	31.361
25.3897	31.1843
33.3976	32.2051
32.2116	30.0405
31.247	34.4827
30.5787	28.7319
36.1086	32.1323
34.0974	30.9594
26.6745	30.5331
27.3285	30.7799
30.7223	33.1947
31.4273	32.5284
27.8702	29.1596
23.9576	21.0334
37.5733	32.9369
27.0998	31.7941
29.418	34.3175
34.5568	31.815
16.3352	17.5685
33.3212	30.2977
-29.3166	-1.59559
-17.1112	11.6725
-14.2242	9.54145
-23.1144	19.3244
-23.3458	19.3666
-18.9166	5.41676
-18.6867	5.34935
-18.624	7.0672
-22.7259	11.7881
3.29192	6.32135
-3.18108	16.5235
-16.7709	4.61363
-21.5223	14.6449
-14.0604	3.54634
1.38289	10.7783
-0.19881	8.93827
-20.7904	16.3794
38.6706	27.238
-24.6896	19.3941
-23.7385	9.07409
-20.85	8.95379
-19.2911	8.73895
-19.5312	-18.5589
-18.8581	10.4983
-18.2392	10.5344
-22.9344	15.0006
-22.3117	11.1308
-13.6636	5.05976
-21.1885	15.1748
-16.5614	5.83
-19.8962	8.98004
-23.2234	12.1528
-18.7885	16.6128
-12.7743	4.0231
-3.62997	13.1459
-21.3702	17.1891
-18.7695	12.8452
7.91046	5.93028
-19.693	16.6481
-19.2715	12.6986
-2.69377	8.32827
-18.1453	7.58177
-17.4254	7.81159
-16.0336	6.5659
-5.44868	8.57385
-30.0572	-1.97846
9.54491	11.1119
0.943928	3.3881
-1.1895	11.0164
0.466917	3.40645
43.6361	16.9274
45.7883	15.6538
42.8783	19.6442
50.9529	16.7282
45.3565	20.1563
48.6764	17.49
47.3398	17.9674
48.6838	18.5954
46.2443	18.9095
49.7875	18.4304
49.8759	16.2181
46.118	21.2217
39.1747	26.5404
47.5975	15.3656
44.7504	16.5636
43.3019	16.0346
47.9551	19.4571
53.2324	17.7561
52.1937	18.1736
52.5549	16.1419
49.6216	20.1846
42.4237	15.7494
42.6191	18.4101
39.001	16.3201
44.1944	21.2383
51.5894	17.4573
48.9607	16.4329
38.9283	16.5539
43.8271	17.5509
46.3353	17.6102
48.6969	14.6693
41.233	15.261
45.1785	18.8986
42.4614	20.4855
41.5797	18.2686
40.6857	18.5205
3.31667	2.35577
38.172	15.4682
43.9328	18.6127
46.1524	16.4946
5.70678	15.3829
50.4504	17.4522
42.2208	17.114
49.5735	17.5928
47.9348	16.547
49.4582	15.1784
51.478	19.317
51.0197	15.7708
44.6854	21.6092
50.8708	18.3382

## Sheet: S3b-c_PermutedR
rPermIm	rPermCo
-0.00151953	0.00546971
0.0068437	0.00802804
0.00485252	-0.00838376
0.0149347	-0.0160774
0.00527036	0.00747673
-0.00438403	-0.0040445
-0.0146888	-0.0250586
-0.00854874	-0.0153938
0.00885744	-0.0109043
0.00337738	-0.0196427
0.00803784	-0.0116684
-0.0113344	0.00516158
-0.00894766	-0.00348048
-0.0421641	0.00402238
-0.00112391	0.0125651
-0.0015925	-0.00971678
-0.0226012	0.00772723
0.0069345	-0.0115149
0.0057325	-0.0111717
0.000356707	0.00695525
0.00784257	0.0132769
-0.0108303	-0.0052306
-0.0137173	-0.0108967
-0.00325839	0.00486813
0.0349787	-0.00615639
0.00214409	0.0199374
-0.000192561	-0.0117784
-0.00785855	-0.0126944
0.0171893	-0.0107421
-0.011154	-0.015187
-0.00238718	-0.0100752
-0.0122202	-0.0103628
0.00526272	-0.00562893
0.00515669	-0.0265504
0.000722937	0.00292005
0.0140928	-0.000255004
-0.00618572	-0.00551952
0.00203009	-0.024245
-0.00211933	0.0187798
0.00438179	-0.0136681
-0.00493148	-0.00582113
0.0140355	-0.0157769
0.0193391	-0.00993586
-0.010676	0.00280863
0.00072367	0.00872485
-0.0104349	-0.0236139
0.000904423	0.0100137
-0.0058745	-0.00657601
-0.0166251	-0.0193111
0.00622027	-0.0186782
-0.00227168	0.00750069
0.00799145	-0.0088322
-0.00453128	-0.00193632
0.0068359	-0.00135053
0.0158532	-0.0193873
0.00890719	0.000847891
-0.0151756	0.00877732
0.0140187	-0.00554312
-0.000935647	0.000578977
0.000486453	-0.0159369
-0.002219	-0.010229
-0.013031	-0.0119255
-0.00648441	0.0206325
0.00413494	-0.00997499
0.0030032	0.0125058
0.00623357	0.0114338
-0.0117516	0.000322016
-0.00935578	-0.0119008
-0.0148787	-0.013158
-0.00825051	0.0104889
0.00320257	0.0145937
-0.0164419	0.00464614
-0.00676078	0.0067974
-0.00360404	0.00314653
-0.0114396	0.000168105
-0.012364	-0.00915088
-0.00697154	0.0116939
0.00805147	0.0104288
-0.00812024	0.0037696
0.00555374	-0.00718955
0.00199545	-0.0126639
-0.00158043	0.0250589
0.0082708	-0.0159959
0.00687848	0.0132352
-0.000286889	0.0127244
-0.00534521	-0.0040383
-0.00923421	-0.0145855
0.0189626	0.0105076
-0.00907755	-0.00501341
0.0245968	0.0121266
-0.00560723	-0.0299388
0.00186684	0.0200031
-0.00217245	-0.0112103
-0.0126561	0.0290966
0.00648866	0.00922701
0.0143406	0.0178105
-0.00901874	0.0188209
0.00682946	-0.0140903
0.00765747	0.0208339
0.0127643	0.00872363
0.0108814	0.00848866
-0.00399213	-0.00462256
-0.00587442	-0.018644
-0.00444692	-0.00433039
-0.0129566	-0.0245531
0.0147554	-0.017414
0.0299622	-0.0174488
0.0108086	-0.0164106
0.00591701	0.0144412
-0.019184	0.00816262
0.0181809	0.00942211
0.0103544	0.01348
-0.0128758	0.0149283
0.0152873	0.0026656
0.0103369	-0.0122999
0.0152546	-0.00311436
-0.0104224	0.0204676
-0.0100727	0.020866
0.006604	0.00296586
0.00190042	-0.0116569
0.0103976	-0.0186942
-0.00741837	0.0211043
-0.0200578	-0.00699449
-0.0101942	0.017305
-0.0229434	-0.0191579
0.00333188	-0.0131758
-0.0170392	-0.00415514
0.00437135	-0.0126143
-0.0150365	-0.0224147
-0.00811906	0.0144017
0.00929039	0.0166311
0.02102	0.00596566
0.00358023	0.0048149
-0.00204238	-0.0266846
0.0128585	-0.0083808
-0.00672226	0.0153999
0.000515194	-0.00210737
-0.000179177	0.00371745
-0.0039113	0.0061161
0.010768	-0.0115133
-0.00527545	0.0191525
-0.0137754	-0.00460002
0.00168885	-0.000934023
-0.0130052	-0.0113606
-0.0230494	0.00337251
0.0102627	0.00270854
0.00703516	0.00268476
-0.00474106	0.00620003
-0.00590196	-0.00459672
0.00968606	-0.00353251
-0.0176316	0.00774732
-0.001825	0.00554121
-0.0117105	-0.0199576
-0.0187983	0.00612344
0.0102888	0.00590609
-0.00519135	-0.0121829
-0.0135262	0.00761057
0.00228083	0.0411379
-0.00463643	0.00789627
0.0130796	0.00100543
0.000303261	-0.00421469
-0.00523845	-0.00186824
0.014299	-0.00463982
-0.00448617	0.00201223
-0.00452966	0.0296484
-0.014455	-0.00809339
0.00451158	0.0132689
0.00390309	-0.00673709
0.0213482	-0.00967558
0.011643	0.0433379
0.0135123	-0.00478936
0.00175601	-0.0157525
-0.0224606	0.000467748
0.000520277	-0.0122831
-0.0134176	0.00185591
0.000490486	0.0263283
0.021608	0.0171544
-0.00357087	0.0159421
-0.00844728	0.00285974
-0.0134343	-0.0051848
0.0012282	-0.00190042
-0.0117159	-0.0213543
-0.00438768	0.00356084
-0.00824134	-0.0141074
0.00170115	-0.0131643
-0.0066536	0.0130609
0.00142177	0.0153139
-0.00726416	0.00943309
0.012955	-0.0173394
-0.00558146	0.0249518
0.0011475	0.0135194
0.0105576	0.0193345
-0.00395099	0.0076351
0.00833507	0.00921513
-0.0274366	-0.0178102
0.000731895	-0.00799524
-0.00206135	0.0147085
0.0109714	0.0275444
-0.00506866	-0.00707326
0.0031254	0.0270153
0.00199856	-0.0109175
-0.0131195	-0.00314739
0.0144815	-0.00888114
0.0130401	-0.0109642
6.64458e-05	0.00666731
-0.00338311	-0.00812974
0.00092816	-0.0107088
0.00536973	0.00454489
-0.00175535	-0.0237864
-0.00538708	-0.0206337
0.00453785	-0.00898732
-0.000486856	-0.00213138
0.00765827	0.00232354
-0.0117708	0.00655556
0.0120164	0.0122239
-0.0043982	-0.0089676
0.0127823	0.0154315
-0.00176801	-0.0016957
-0.00820021	-0.00679719
0.0104534	0.00527075
-0.00317059	-0.0124372
0.00258636	-0.00122184
0.00729543	-0.00303966
-0.0161546	0.00870774
-0.0050596	-0.0221316
-0.0110159	-0.00338572
-0.0051424	0.0171583
0.00756856	-0.0101022
-0.00494533	-0.00964895
-0.0277395	0.00383653
-0.0166514	-0.00793601
-0.0158136	-0.0150771
-0.00168792	0.0213742
0.0117024	-0.0110917
-0.0101952	0.00759612
-0.00127231	-0.0296783
0.0174282	-0.00546951
-0.000351895	0.011794
0.00884258	0.00493516
-0.00206538	0.00393534
-0.0101098	0.00603092
-0.00854444	0.00227675
0.00278889	0.00245064
-0.00881305	0.0133479
-0.00330505	-0.0131731
-0.0041515	-0.0148336
-0.0109211	0.0057473
-0.0207152	-0.00996082
-0.00622121	0.0154067
0.00195272	0.0217717
-0.0226569	0.0135489
0.0040667	0.00463736
-0.00807901	-0.00481605
-0.00690737	-0.00720419
0.0032535	0.0271906
0.00360799	0.00706289
-0.00758898	-0.0101049
-0.0025285	0.034475
0.00209962	0.00314354
-0.0011531	0.0169674
-0.0070776	-0.0113426
0.007682	-0.00410518
0.0267221	-0.00748577
0.0080721	0.00106526
0.00978887	0.0089733
-0.00725026	0.00855213
0.0199339	-0.0190858
-0.00406621	-0.00698161
0.0285915	0.0126384
-0.00234744	0.0290698
0.0131298	-0.00978496
-0.00845202	-0.00104772
-0.0104547	0.00559614
0.00845466	-0.0175645
-0.0221473	-0.0056469
0.00843031	0.00169036
-0.00588768	-0.00974921
0.000681558	-0.0194202
0.00431604	0.0100416
-0.00351998	0.0221199
0.0246886	0.00275688
0.0103646	0.00527252
-0.000890859	-0.00655948
-0.0073727	-0.00956037
-0.00815963	0.0100057
-0.0249375	0.00112877
-0.000147592	-0.00363842
-0.0103278	0.0193163
0.0136457	-0.00591791
-0.00372554	-0.00163255
-0.00379356	0.015372
-0.00964514	0.0252113
-0.0157659	-0.0258617
0.000413483	0.0151437
0.0124113	-0.00251392
0.00758209	0.0131736
-0.00655437	0.00122708
0.00509517	0.0089837
-0.0187322	-0.0147189
-0.00931724	-0.0107877
0.000986172	-0.00834206
0.00267381	0.0188211
0.0155916	0.00870488
-0.00443041	0.00882764
-0.00759854	0.02025
0.00109357	-0.0045071
0.0158121	0.0114945
0.0024286	0.00400602
-0.00756527	-0.0120385
-0.015865	0.00840566
-0.00333213	-0.00295032
0.00356257	0.0107647
0.00018359	-0.0146503
0.00510107	0.0012056
0.00359305	0.00822873
0.00821022	-0.0146503
0.0185241	0.020245
-0.00791934	-0.00504533
0.0171198	-0.0200744
0.00534168	0.0036997
0.00443588	0.000631589
0.00777109	-0.0049028
-0.00079654	0.0283035
-9.63495e-05	-0.00413321
-0.0192126	-0.00898494
-0.0198385	0.00749308
0.00309139	-0.00806719
0.00514914	-0.00443615
-0.00129645	-0.00292422
-0.00628834	-0.00774305
-0.0154778	-0.016798
8.46815e-05	0.0247032
-0.00776505	-0.00174909
0.00448475	-0.0141747
-0.0238977	-0.00226137
-0.012411	0.0235068
-0.0128345	0.00584584
0.00369374	-0.0121926
0.0034799	-0.0280654
-0.0212856	-0.00393543
-0.0129014	0.00334792
0.00986308	-0.0111368
0.0163308	0.00485801
0.0084791	0.00409923
-0.00318453	-0.0109619
-0.00849269	0.0141154
0.0168689	-0.00816159
-0.012802	0.0195987
0.00298327	0.00306288
0.00982664	0.00599879
-0.00322027	-0.0131787
0.00831118	-0.00138438
-0.0162536	0.00515201
-0.00839751	-0.00206472
-0.00334588	0.0172593
-0.0114426	0.0171407
0.00404485	0.00187412
0.0096296	-0.00430359
-0.0153227	0.00150842
-0.00446881	0.00219164
-0.00820131	-0.0117921
0.0026926	-0.00463132
-0.0135057	0.00409703
-0.0119995	-0.0135826
0.0140204	-0.0145611
-0.00683201	-0.010302
-0.0063438	0.00374397
-0.0155669	-0.00124768
0.00341065	0.0104444
-0.00541109	0.0123578
-0.0118316	-0.00345194
-0.0102326	-0.015148
0.0204115	-0.0072307
0.00190851	0.012768
0.0125731	0.002151
0.0280585	-0.00648771
-0.0102025	0.0209515
-0.0100838	0.0091423
-0.0242921	-0.0212799
0.00414507	-0.010595
0.0108629	0.0183886
-0.0183555	-0.00682193
0.0181557	0.00997401
-0.0181762	0.00702378
0.023547	0.0110845
0.0129742	-0.00967015
0.0121138	-0.0147266
0.00431873	0.022917
-0.0052365	-0.014444
0.00769232	0.00218538
-0.00992652	0.00853577
-0.0160709	-0.0157679
0.00265609	-0.0162572
-0.00384331	-0.0228679
-0.0145292	0.00143721
-0.0107403	0.00716155
-0.00603744	-0.0133886
-0.0111552	0.00250612
0.0126412	0.0104443
-0.0116227	0.00972737
0.0210031	0.0296401
0.00989299	0.00914531
-0.00189545	-0.00668151
0.00596906	-0.00571913
-0.000978758	-0.000221055
0.0242161	-0.00251901
0.0060938	-0.00571398
-0.00294341	0.000443591
0.0114583	0.0186873
0.000333206	-0.0108581
-0.00902075	-0.0258068
-0.0267526	0.00321232
0.00873522	0.00737192
-0.000458393	0.000158518
-0.00231644	-0.00121859
0.0127437	-0.0224812
-0.00927943	0.00602958
-0.00579344	-0.00658325
-0.00941562	-0.0107704
-0.0251151	0.00115301
0.00362432	0.0128755
0.0192556	0.0140641
-0.0173675	-0.00786843
0.0106108	-0.0137121
-0.00181445	0.0201165
0.0120471	0.00327634
-0.00871275	-0.0023415
-0.000117963	-0.0140943
0.00249732	-0.00759787
0.00991764	0.00281628
-0.0198704	-4.89275e-05
-0.00653795	0.00766182
0.0100384	-0.00210879
-0.0188705	0.014036
0.0132045	0.0120187
0.00800859	0.000604597
-0.0128268	0.0246115
0.0119425	-0.0197423
0.000771284	-0.00308985
-0.00847694	-0.010734
-0.00460935	0.0110777
-0.0208949	0.00984785
-0.0136954	0.00895614
-0.00791412	0.0115999
-0.0132015	0.00738756
-0.000888686	0.00742823
0.0102736	0.0109446
0.0129418	-0.024803
0.0074072	0.00746944
-0.0130511	0.0195713
0.00578126	0.0163859
-0.00799467	0.0175094
0.0251797	0.0142505
-0.000291338	-0.0198466
-0.0078969	0.00538049
0.00288122	-0.000702486
-0.00477917	0.0108758
0.000819772	-0.0125974
0.0244412	0.00347378
-0.00119114	0.00544924
0.0213965	0.0229636
0.00354372	-0.0215615
0.021413	-0.00703984
-0.0043708	-0.00132617
-0.00400076	0.00617644
0.00491581	0.00755977
0.0118055	0.0158876
-0.0169588	-0.0143753
0.00246182	-0.0143895
-0.00325471	0.0134208
0.00163875	0.000402728
0.0148982	0.0358539
-0.00493119	0.0138125
0.0114769	-0.00780088
-0.0140583	-0.015689
-0.00358634	0.00898713
0.00788898	-0.0108416
-0.0085133	0.0103895
0.0213315	0.0175919
0.00292132	0.0126816
-0.00398565	-0.000249249
0.0172135	0.025477
0.0299948	-0.00484309
0.00726997	-0.00791415
-0.0175909	0.00780734
-0.00805753	-0.0139531
-0.0128411	0.00277513
0.00160098	-0.0056859
-0.00387808	0.0122993
-0.00403375	-0.00756063
0.0117887	0.0037889
0.0124898	0.00757346
0.0103194	0.0120787
0.00436839	-0.013035
-0.00538696	-0.00212518
-0.00403866	-0.00455993
0.000105773	0.024377
0.000369222	0.00260117
0.00958242	-0.013838
0.020691	-0.00167693
0.00668306	-0.00939738
-0.0132893	0.0137938
-0.0125308	-0.00497126
0.012572	-0.0207342
0.0237324	0.0031788
-0.00815244	0.000339732
-0.00915281	-0.00947725
0.00629	0.00136355
-0.00426689	-0.0242759
0.00761603	-0.00760496
-0.015741	-0.0063534
0.00411297	0.00588174
-0.00381969	0.0070126
0.0157358	0.00184683
0.00707275	-0.00468305
-0.00707924	0.00275007
-0.00401643	-0.0139695
-0.00268671	0.00920716
-0.00375802	0.013145
0.0121439	0.0217298
-0.0300256	-0.00277916
-0.0108793	-0.016812
0.0317947	0.0290723
0.0119996	0.025416
-0.00221986	0.00362642
-0.0125863	-0.0051883
-0.00903898	-0.0258694
-0.00591671	-0.00170905
0.00831844	-0.00276251
-0.00165124	0.0148373
-0.000124466	-0.0147311
-0.0147703	-0.00149137
0.0210191	0.00491641
0.015912	-0.00787112
0.00335252	-0.0104789
0.0126881	0.0049054
0.00424393	0.00999578
-0.0210854	-0.0090463
-0.0252329	0.00238394
0.00126765	0.000480107
0.0199562	-0.00643423
-0.0170271	-0.0047046
-0.00323912	-0.00110784
0.0288959	0.00943942
-0.0100937	-0.00903199
0.00562783	0.017422
-0.00668748	0.00529404
0.00434576	-0.00970992
-0.000252306	-0.0253453
-0.00827934	-0.0117221
-0.0124848	-0.00179692
0.0102802	0.00725428
0.0261787	-0.00271094
-0.00568256	-0.00416039
0.0236971	-0.00319556
0.00394824	0.0104787
0.0019965	0.00562198
-0.0184718	0.0133906
0.0159275	0.00542773
0.00329953	-0.00240517
0.0111447	-0.0032403
0.00709293	-0.00896439
0.00454441	-0.00767326
0.0127903	-0.0178028
-0.00662808	-0.00746302
0.00779292	-0.000834061
-0.008129	-0.00813785
-0.0113843	0.00837924
-0.0172017	0.0133617
0.000293416	0.0125122
0.0154275	-0.0193904
-0.0106833	0.00622887
-0.0218765	-0.003638
0.00567072	-0.0037248
-0.00897632	0.000870998
-0.0192793	-0.010969
0.0174271	-0.000636217
-0.0181156	0.00263388
0.000627073	-0.0112935
-0.00475586	-0.00850214
-0.00649514	0.00843476
0.0133261	-0.00712869
0.00908926	0.0197082
0.00900628	-0.0240196
0.0012643	-0.000102009
-0.00658954	0.000525246
-0.0233538	-0.00435869
0.0124203	-0.0217208
0.00838627	-0.0098578
-0.00830101	0.00224783
-0.0103871	-0.00793696
-0.0128015	-0.0102115
0.0100434	0.000551229
0.0113457	0.0120474
-0.0108618	-0.00546147
0.0126394	0.0117541
0.0104572	-0.000624654
0.0198734	-0.0127939
0.000810655	-0.00373325
0.00413293	-0.0187709
-0.0066759	-0.0137832
-0.0119827	-0.022192
-0.00796338	0.00237462
0.00467351	0.00773398
0.00970969	-0.00317504
-0.0193398	0.0066982
0.00468807	0.0010763
0.0194533	0.0049834
0.0131392	0.00845776
0.00281092	7.82475e-05
-0.0102042	-0.00111426
-0.0205288	-0.00739217
-0.000484433	0.0123548
-0.000418957	0.0023621
0.0207238	-0.0193273
0.00427868	-0.0182798
-0.0160698	0.0282912
0.0078263	0.00911189
-0.00657272	0.00226828
-0.0178962	-0.0180944
0.0206104	-0.00746056
0.00632631	0.00659753
-0.00197314	0.00588945
0.0157352	-0.0226421
-0.0223424	-0.0165802
0.0209859	-0.00770721
0.00662661	-0.0128399
0.00651997	-0.00292207
-0.0191213	0.0207192
0.0113415	0.0121859
-0.00221683	0.00410117
0.0178181	0.00990777
-0.00806865	-0.000528979
-0.00211773	0.00116711
0.0045514	-0.00140581
0.00505012	0.00507142
-0.00021988	-0.0139127
0.0122434	-0.00781254
-0.0158185	0.00316794
0.0024664	0.00399889
-0.00640666	-0.00805202
-0.0286678	-0.0059237
0.0322068	0.00168903
0.00500819	0.00617225
0.00161832	-0.00267587
0.00612244	0.0125677
-0.0140543	0.005277
-0.00215226	-0.000896093
0.008584	-0.0241734
-0.0234691	0.000691357
0.0081645	-0.0162481
0.00270667	-0.0285922
-0.010063	-0.0116824
0.0207986	0.000111718
-0.00590483	-0.00204578
-0.00868913	-0.00799788
-0.0233536	-0.012162
-0.0135834	-0.0115624
0.0166463	-0.0150932
-0.0247524	-0.0096973
-0.014231	0.0208321
-0.00979412	0.00930876
0.00846061	-0.00045518
0.0180537	-0.0188666
0.0083256	0.0436399
0.00541131	-0.014563
0.00879652	0.0156277
-0.0276819	0.0164012
-0.011172	-0.00114346
-0.00716081	-0.00597416
0.000444868	0.0147912
0.0114341	0.0042118
-0.00716865	0.0289706
0.0138397	0.00491844
-0.0119194	0.000222557
-0.0125609	-0.00411582
0.00385938	0.0047543
-0.00309045	-0.0263553
0.00417359	-0.00819256
-0.0157255	0.0075328
0.0049279	-0.00709705
0.0297384	-0.0158294
-0.0141776	-0.0186371
-0.00408575	-0.00016354
-0.000858347	0.0013123
-0.00458826	-0.0153684
-0.00740026	0.0231092
0.0194711	-0.0203023
-0.00661315	-0.00693418
-0.0216831	-0.0168748
-0.0129486	-0.00552509
0.00893761	-0.00923206
0.00486869	0.0097708
-0.0224849	0.0122147
0.00909998	0.00785578
0.00939035	-0.0183852
0.00640116	0.00264836
-0.015541	0.0272063
0.00183809	0.0203041
-0.0205027	-0.0095161
-0.00973106	0.0257068
-0.00601188	0.00468519
0.0177048	0.00704421
-0.0052911	-0.0097165
-0.00525822	-0.00371931
0.0229776	0.00174571
0.00994055	-0.00252216
0.0106892	-0.02394
-0.0117397	-0.0179095
-0.0151257	-0.0134622
-0.000482444	0.000860094
-0.0251133	0.00448909
0.0187612	-0.0295916
-0.0111484	-0.00997694
0.0060358	-0.00977636
0.0201958	-0.0101594
0.0250684	0.00926153
0.0193655	0.0136034
0.0118783	-0.0278967
0.00330524	0.00261282
0.00808335	-0.00577133
-0.0133922	8.46944e-05
0.0104989	0.00380173
-0.0225874	-0.0251176
-0.0131187	0.0118703
-0.003821	0.00378207
-0.0083688	-0.0105942
0.0083978	0.00814974
-0.000275335	0.0199818
-0.00988353	0.0275628
-0.0051936	0.0237092
-0.000383624	0.0225816
0.0070886	0.0132711
0.0132376	-0.00424816
0.000607039	0.00256508
0.0130065	-0.00111454
-0.0028186	-0.00641741
-0.00489209	0.00958416
0.00771772	-0.0126522
-0.0128804	-0.0332317
0.0268263	-0.000243038
-0.0198061	0.00552235
0.00305836	0.00197748
-0.0187915	0.00921374
0.0119214	-0.00526506
-0.000772568	0.00228949
0.0232588	-0.0050125
0.0164279	0.0089236
0.0325262	-0.00209135
-0.00974	0.00153872
0.00989113	-0.00107195
0.0117071	0.00283388
-0.00152642	-0.00483237
0.0118134	-0.0226556
0.00719616	0.00399921
-0.00687319	-0.0106434
-0.0015419	-0.00507565
-0.0130153	0.00501313
0.00739405	-0.02706
0.0135369	-0.000273526
0.0108704	-0.0100686
-0.00636993	0.00269504
-0.00574464	-0.00903689
0.00112378	0.0207929
-0.00417419	0.00241477
0.010762	-0.0146738
0.00115979	-0.0208205
-0.00867678	0.000204951
0.0114108	-0.0158103
-0.0162759	0.0104454
-0.00757674	-0.0114009
-0.00539919	-0.00407834
0.00588363	-0.0132331
-0.00401382	-0.0140109
-0.00350207	0.0028892
0.0192657	0.0130656
0.00701304	0.0117816
-0.0113681	0.0059822
0.0208001	-0.0145142
0.00792447	-0.00541389
0.00469697	-0.0221729
-0.00802716	0.00206942
-0.0029654	0.00613225
-0.00200506	0.0097016
-0.0101884	-0.0355057
0.00147948	-0.0135461
-0.00207972	0.00402296
0.00682778	0.00939492
-0.0180681	0.0109605
0.0162945	-0.0116361
0.00858512	-0.010095
-0.00600167	-0.0328117
-0.0114162	0.019049
-0.0122535	-0.0290011
0.0078002	0.00286894
0.0269774	0.00141151
-0.0229512	0.0169782
-0.00317148	0.0104017
0.0156314	0.00645411
0.0135769	-0.00286824
-0.0120108	0.0325912
-0.00883356	0.000531754
-0.02347	-0.0205219
0.00342629	0.0255813
-0.00144624	0.0113913
0.00148101	0.0193406
-0.022347	0.0224445
0.00949696	-0.0030853
-0.00411555	0.0202269
0.0204652	0.00290547
-0.00712719	-0.00675728
0.0151461	0.000171093
-0.00660266	-0.00204949
0.00663324	-0.0124391
0.007907	-0.0115841
0.00480194	-0.0102143
-0.00656174	0.00814836
-0.00478379	-0.0173072
0.00107328	-0.0158819
0.00175518	-0.0122464
0.00608886	0.00197446
0.00103765	0.00313706
-0.0040601	-0.00290861
-0.00795144	-0.00462092
0.00634396	0.0155409
-0.00521401	-0.00500711
0.0163871	-0.00299305
-0.00939343	-0.00423039
-0.0127463	0.0169242
-0.000940245	-0.00035243
0.0242318	-0.00923394
-0.00461435	-0.00083562
-0.00398301	0.01581
0.0111294	0.0223334
0.00279112	0.0129958
-0.015414	-0.000141956
-0.0120877	0.0104016
0.0165912	-0.0286265
0.0210418	-0.0106701
-0.00578302	-0.0072612
0.00937774	0.00322376
0.0128572	-0.00899011
-0.0107358	-0.0167726
-0.0103057	-0.0188292
0.00136218	0.00187735
0.00353954	-0.00693065
0.00325156	0.00864795
0.013292	0.0269224
0.000627557	0.0110759
-0.0193276	0.00560781
0.00177709	0.0198608
-0.00999331	0.00331448
-0.0027223	-0.00189871
0.0119431	-0.0156502
0.00255437	-0.00699108
-0.0111365	-0.018615
-0.00886747	-0.0105282
0.00204153	-0.00228692
-0.000116902	0.0152266
-0.000487787	-0.0125921
0.00117566	-0.0312336
0.00546287	0.00396434
0.00870757	0.0233199
-0.000495267	-0.0244516
0.00674585	0.000101596
0.00426852	0.00889509
-0.00874527	0.00110338
0.0178635	-0.00248011
0.013882	0.00449007
-0.00217296	-0.0169425
-0.0055203	0.0182182
0.00850884	0.0134608
0.0133989	-0.0119732
0.000863456	-0.00828149
0.0116139	-0.00626818
-0.000610058	-0.00375323
-0.0064653	-0.0101531
-0.000670401	0.00952879
0.0166916	6.49671e-05
0.00444896	-0.00273712
0.00877715	-0.0158905
0.0057508	0.000827777
0.00100125	0.0321901
0.0119065	-0.0110803
0.0104223	0.00658851
-0.00697981	-0.00271603
0.00471901	0.00438711
0.0080343	0.00270058
0.00497774	-0.00230855
0.00501344	0.0185731
-0.0114125	-0.00815577
-0.0124157	0.00433884
-0.0024818	-0.0149469
-0.00182161	-0.00373956
-0.0234481	0.0144321
-0.000715228	-0.0258625
0.00789111	0.0143306
0.00956351	0.00275052
0.0148771	-0.000464887
0.00342458	0.00470138
0.0157549	-0.000149772
0.0176382	-0.0164719
-0.020264	0.0104355
-0.0156576	-0.0066983
0.00508408	0.0024731
0.0100698	-0.0186475
0.00719082	-0.00318592
0.0117444	0.00284579
0.0159378	0.0223088
-0.00475395	-0.0354612
0.00218144	-0.00731752
-0.00173446	-0.00208058
0.00206216	-0.0107711
-0.00307441	0.00395867
-0.00564638	0.0081138
-0.00110829	-0.00824209
0.00802818	0.00519652
0.010466	0.000232445
-0.00480381	-0.00853289
0.0107972	-0.000593037
-0.0221661	-0.00762584
-0.00545896	-0.0236267
0.0187199	-0.00862959
-0.00409964	-0.00116398
-0.000852084	0.00659941
-0.0111499	0.011496
0.000568864	0.0132106
0.0257862	-0.011656
-0.0268335	0.0248243
0.0247622	-0.00998897
0.021884	-0.0252304
0.000656954	0.005551
0.0121272	0.0113031
0.00580563	-0.00799625
-0.0206523	0.0197303
-0.00864932	-0.0165525
-0.000550056	0.0122316
-0.0107603	-0.000386249
0.016829	-0.00185148
0.0148535	-0.00434739
-0.00537903	0.00132643
0.00602596	-0.00680309
-0.00249705	-0.00393142
0.0168004	0.00970338
0.0126354	0.010264
-0.012615	-0.0146505
0.0231275	-0.0130049
0.016408	-0.0228839
-0.0156595	0.0184922
-0.000988851	0.0246721
-0.00258858	0.0019704
-0.00927309	0.0111188
-0.00332605	-0.0124893
-0.00184453	0.00713254
-0.0114869	0.0102673
-0.0111316	0.00275706
0.00922629	0.00878243
-0.00494429	0.00223944
-0.0173275	-0.0248019
-0.0136624	0.0162678
-0.0010197	0.00178059
-0.000424812	0.00604033
0.00939167	0.0056803
-0.0110598	-0.00597917
0.0152658	0.0138554
-0.00183941	-0.000947225
-0.00179578	0.00530515
0.00822131	0.00146506
0.0105535	0.0117804
0.040973	0.00392707
0.0214707	0.00161954
-0.0286133	0.000314459
-0.0108229	0.000268224
-0.00873346	0.00686728
0.0113949	0.00107672
-0.0130354	-0.0271631
-0.00765704	0.00244512
0.00407134	-0.00546437
-0.00369622	0.00583329
-0.00735915	0.0163449
0.00274653	0.013164
0.00463689	0.00165046
0.00292059	-0.0111056
0.0121197	0.0268763
-0.00603986	0.00338358
-0.0023408	0.0112398
-0.0178035	-0.0180548
0.00317504	0.00532489
0.0328263	0.0177641
-0.00242463	-0.0166132
0.00770011	0.00610843
-0.00079168	0.0154611
-0.011271	-0.00516076
-0.0129775	0.0048481
0.0110946	-0.00641855
-0.00840857	-0.00741198
0.0145635	-0.0193055
0.0134296	0.0165057
0.0108233	-0.00324724
0.00842667	-0.00910645

## Sheet: S3b-c_ObservedR
rIm	rCo
0.327488	0.784346

## Sheet: S3d_FiringRate_Cell1080
Ind	wData	mappedX_1	mappedX_2	Label
0	1	-12.945	17.193	1
0	0	-22.837	6.0496	1
0	0	-18.9563	-0.0146514	1
0	0	-16.5522	13.2317	1
0	1	-19.5088	11.2532	1
0	0	-17.7109	13.8314	1
0	0	-27.8092	-3.52029	1
0	1	-23.5918	10.0885	1
0	3	-17.1387	13.0329	1
0	0	-18.6144	12.991	1
0	0	15.2182	-6.10786	2
0	0	21.5843	-5.45044	2
0	1	19.4153	-2.312	2
0	1	19.0572	-0.456481	2
0	0	18.0664	-1.26861	2
0	0	15.2565	-8.22003	2
0	0	18.9976	2.10235	2
0	0	16.7928	0.887693	2
0	0	17.4215	0.103139	2
0	3	19.7326	-0.0213529	2
0	2	3.13977	-23.4003	3
0	2	4.04909	-21.3768	3
0	2	4.34885	-22.8055	3
0	2	0.582477	-21.9729	3
0	4	3.21507	-25.8675	3
0	0	3.65218	-24.2742	3
0	3	1.65839	-23.1235	3
0	3	0.217775	-23.2042	3
0	0	1.25671	-25.4404	3
0	4	2.22584	-23.8968	3
0	0	-11.1746	13.121	4
0	0	-28.0069	-5.06791	4
0	1	-12.3674	16.3482	4
0	0	-8.70412	-0.150548	4
0	0	-12.3855	15.879	4
0	0	-14.5143	22.3385	4
0	0	-2.6385	25.4314	4
0	1	-13.7594	13.4168	4
0	0	-11.1608	13.8904	4
0	0	7.74905	-9.93532	4
0	0	-1.04096	29.318	5
0	1	-6.15483	28.0762	5
0	0	-5.86943	27.0214	5
0	1	-5.22221	29.0749	5
0	0	-3.51248	31.283	5
0	0	-4.08366	29.2204	5
0	1	2.61385	29.3342	5
0	0	-4.53287	27.0764	5
0	0	-3.51652	25.0317	5
0	0	1.53007	29.0026	5
0	0	3.63486	22.6528	6
0	0	1.56977	22.9759	6
0	0	1.34472	21.7153	6
0	0	0.34558	23.3251	6
0	0	-0.660265	25.3233	6
0	0	4.1779	25.3115	6
0	1	2.7828	23.2572	6
0	0	2.63196	24.4415	6
0	2	-5.05107	25.2461	6
0	0	-2.68351	27	6
0	0	18.5614	-11.1881	7
0	0	17.7275	-12.5233	7
0	0	24.0061	-14.9324	7
0	0	17.6347	-11.0676	7
0	0	16.3766	-12.7637	7
0	0	30.4198	-10.6153	7
0	0	18.7587	-13.9315	7
0	1	19.6504	-13.6882	7
0	0	25.503	-14.6857	7
0	0	30.9842	-10.1925	7
0	1	-14.6292	-17.8187	8
0	2	-9.30927	-26.8065	8
0	0	-4.94502	-21.2008	8
0	2	-9.45538	-26.3071	8
0	0	-3.07535	-24.177	8
0	4	-5.27064	-27.5367	8
0	0	-6.88361	-23.1486	8
0	1	-6.83412	-26.2019	8
0	2	-4.90148	-22.0014	8
0	2	-5.7569	-23.8894	8
0	3	-2.96391	-7.32176	9
0	0	-4.17498	-6.56469	9
0	2	-2.25839	-6.53401	9
0	0	-3.41913	-5.93776	9
0	0	0.630831	-8.89407	9
0	0	1.22814	-9.5415	9
0	0	0.376188	-6.99798	9
0	0	1.7165	-8.93867	9
0	0	-0.195399	-7.6884	9
0	0	-4.93992	-5.84128	9
0	0	-1.33323	12.8824	10
0	1	-0.748852	6.55217	10
0	0	-2.87659	13.817	10
0	1	-2.4223	9.71713	10
0	0	-3.21372	7.50012	10
0	1	22.1683	6.85479	10
0	2	-1.21868	8.83128	10
0	0	-3.1915	9.29756	10
0	0	-3.34132	11.8444	10
0	2	-3.38797	13.8476	10
0	0	-17.803	7.49203	11
0	0	-32.1441	2.17755	11
0	2	-4.04071	36.5265	11
0	0	-30.174	1.48377	11
0	0	-32.234	4.34029	11
0	0	-31.3484	2.07477	11
0	0	-31.8462	3.10458	11
0	3	-24.5085	0.506958	11
0	0	-9.4633	38.0689	11
0	0	-3.59169	39.5036	11
0	0	8.85938	16.893	12
0	1	23.9914	16.8462	12
0	0	24.104	15.5184	12
0	0	25.5043	17.5327	12
0	0	23.1113	15.144	12
0	0	25.9876	17.1046	12
0	0	24.1115	14.9154	12
0	0	17.205	1.9551	12
0	0	14.9937	1.50321	12
0	1	23.9709	3.61699	12
0	3	1.18572	36.1703	13
0	0	18.3947	26.0668	13
0	4	2.0348	37.7734	13
0	0	-0.962856	42.0584	13
0	0	-0.947906	39.9927	13
0	1	-0.852354	41.3182	13
0	1	-1.68098	39.2876	13
0	0	4.174	39.2165	13
0	0	18.1838	26.1852	13
0	0	1.64328	35.4373	13
0	0	0.817911	-2.57953	14
0	0	-4.19215	-19.5729	14
0	0	-15.0556	4.51385	14
0	0	2.36298	-5.18865	14
0	1	3.42137	-4.64033	14
0	0	4.94745	-1.89364	14
0	0	-12.2716	-13.1733	14
0	0	-0.0678347	-0.271147	14
0	0	-3.42044	1.27115	14
0	1	-2.85168	-3.50945	14
0	1	-28.4254	-12.1445	15
0	1	-17.4796	9.49297	15
0	0	-17.9041	10.1146	15
0	0	-17.2387	-10.7421	15
0	0	-19.5861	-12.3977	15
0	1	-10.1771	6.35676	15
0	0	-18.8895	5.35065	15
0	0	-20.1271	-0.985948	15
0	0	-22.4791	-4.36486	15
0	0	-11.4388	-7.06729	15
0	2	-14.3575	-0.608968	16
0	0	-19.0719	8.4529	16
0	0	-21.9063	7.84954	16
0	0	-22.4079	9.08062	16
0	0	-20.2805	8.35656	16
0	0	-22.707	7.57216	16
0	0	-16.227	4.98872	16
0	0	-20.0624	6.79617	16
0	1	-18.9025	3.70801	16
0	0	-17.9702	5.54526	16
0	1	-16.4609	3.6023	17
0	0	-21.2719	2.16382	17
0	0	-23.7349	-3.32122	17
0	0	-21.9512	-1.73745	17
0	3	-10.5225	-17.2459	17
0	0	-22.1797	-3.14447	17
0	0	-7.6408	-6.61919	17
0	0	-12.6098	-4.95843	17
0	0	-22.7485	-5.27576	17
0	0	-20.9636	-4.06766	17
0	0	-2.76727	27.9808	18
0	0	-7.29155	26.1494	18
0	0	0.119135	28.8619	18
0	0	-5.56397	32.2253	18
0	0	-4.70106	31.3426	18
0	2	-4.68843	27.9701	18
0	0	0.532103	33.355	18
0	0	-7.04679	28.4692	18
0	0	-6.66318	29.6585	18
0	0	-0.316415	32.0444	18
0	4	27.2838	-17.5492	19
0	0	25.3725	-17.8434	19
0	0	26.3056	-19.7404	19
0	0	24.814	-20.0852	19
0	0	24.2733	-19.3317	19
0	2	26.8041	-18.7742	19
0	0	25.9183	-21.1998	19
0	0	22.0937	-20.2543	19
0	0	34.2271	3.43295	19
0	0	25.3723	-18.9335	19
0	0	13.1572	11.7232	20
0	0	18.8307	13.4007	20
0	0	22.108	16.2603	20
0	0	17.4277	14.5001	20
0	0	10.3856	15.4959	20
0	0	10.7603	16.0719	20
0	0	19.1521	10.4045	20
0	0	8.17725	17.7332	20
0	0	19.1266	14.0169	20
0	0	19.9392	11.6808	20
0	0	23.5301	-6.98888	21
0	0	30.8689	-16.6464	21
0	4	34.1774	-16.9956	21
0	0	34.5021	-17.929	21
0	0	34.9648	-21.3953	21
0	0	35.5278	-18.2816	21
0	0	35.2451	-16.2291	21
0	0	36.1121	-16.7554	21
0	0	22.4067	-7.30476	21
0	0	35.86	-19.317	21
0	0	11.3975	5.86252	22
0	0	10.6487	8.47417	22
0	0	11.2989	4.44095	22
0	3	12.2022	3.16896	22
0	0	8.0404	9.2108	22
0	0	22.9274	1.88364	22
0	0	14.4529	-4.55849	22
0	2	16.5945	4.48568	22
0	0	19.5513	-8.36374	22
0	0	25.5507	-11.8794	22
0	0	-1.0036	37.4453	23
0	0	33.3276	-17.5208	23
0	0	7.30192	32.2256	23
0	0	-1.70046	35.1146	23
0	0	3.39209	34.4989	23
0	0	-2.1601	36.4983	23
0	0	5.62154	36.436	23
0	0	-0.422379	35.5691	23
0	0	2.80897	36.844	23
0	3	4.6322	36.5499	23
0	0	25.9631	-0.621818	24
0	1	30.0221	1.04093	24
0	0	29.8425	-1.80068	24
0	0	30.7377	-3.68361	24
0	0	28.8429	-4.00646	24
0	0	28.1549	0.0230724	24
0	1	28.0706	-3.59819	24
0	1	30.8235	-2.75505	24
0	0	27.0972	-0.457268	24
0	3	28.5268	-3.19159	24
0	0	-30.9242	-16.7453	25
0	0	-37.5035	-12.4916	25
0	0	-30.1845	-13.5932	25
0	1	-27.2684	-10.0461	25
0	1	-26.2696	-9.81411	25
0	0	-31.9812	-12.7892	25
0	1	-30.7395	-11.3168	25
0	0	-29.0727	0.778642	25
0	0	-28.6932	-8.9102	25
0	0	-29.5988	-8.93274	25
0	0	14.2375	-0.888765	26
0	0	11.1331	0.705253	26
0	0	11.8623	-1.74561	26
0	1	10.5248	1.94019	26
0	0	9.81643	-2.30301	26
0	0	12.3889	-0.0337965	26
0	0	10.9259	-0.39929	26
0	0	16.0013	13.887	26
0	0	10.9313	-1.56097	26
0	0	9.9031	-0.797977	26
0	0	-33.114	-32.7989	27
0	2	-34.5222	-31.4291	27
0	0	-32.7874	-30.6407	27
0	0	-31.8566	-31.3933	27
0	0	-12.6618	-13.8913	27
0	0	-34.3282	-32.598	27
0	0	-33.3856	-31.6405	27
0	0	-31.498	-29.9161	27
0	1	-33.5416	-30.1228	27
0	0	-33.6347	-29.3343	27
0	0	27.7611	-13.5804	28
0	2	25.8714	-12.9269	28
0	0	27.0777	-13.5175	28
0	0	24.1052	-17.1658	28
0	0	25.8632	-15.9577	28
0	0	21.204	-20.9876	28
0	0	19.6736	-23.2813	28
0	0	29.0061	-11.7722	28
0	0	19.0004	-22.3518	28
0	0	19.6154	-22.4695	28
0	0	31.6709	8.26595	29
0	4	32.7681	1.36345	29
0	4	33.5325	8.56537	29
0	0	29.732	5.92091	29
0	0	32.7648	4.87973	29
0	0	30.7633	3.20558	29
0	1	33.3782	0.58516	29
0	0	15.1592	-17.1701	29
0	1	30.7912	4.37136	29
0	0	19.5774	4.28183	29
0	1	8.97333	-7.93435	30
0	1	18.2982	-6.09094	30
0	1	18.2605	-2.81055	30
0	0	-7.24267	-1.3301	30
0	0	13.9405	-8.54525	30
0	1	12.1887	-3.89947	30
0	0	20.0951	-7.38531	30
0	2	16.2789	-1.60725	30
0	3	21.8979	-6.55734	30
0	0	-11.3107	-12.3261	30
0	0	-18.3824	-5.60788	31
0	1	-22.64	-17.2285	31
0	0	-20.4639	-17.7195	31
0	1	-24.3491	-15.826	31
0	1	-22.8728	-15.7101	31
0	0	15.7066	-32.613	31
0	2	-21.2693	-14.6209	31
0	0	7.31215	-10.5525	31
0	3	-6.74505	-19.5062	31
0	0	-22.3037	-15.7226	31
0	0	-24.3594	-11.7097	32
0	1	-10.3595	5.21313	32
0	2	-24.7762	-12.3796	32
0	1	-38.279	-12.1281	32
0	0	-9.07664	5.20403	32
0	0	0.836887	-18.649	32
0	0	-5.90005	-4.48869	32
0	0	-7.88784	5.48588	32
0	0	-24.1481	-10.7563	32
0	0	-23.1552	15.3389	32
0	0	-3.20043	-14.2158	33
0	1	-3.16133	-12.7683	33
0	0	-2.51525	-11.4897	33
0	0	-5.65691	-11.3697	33
0	0	-5.36853	-12.5769	33
0	0	-4.88486	-12.1533	33
0	0	-3.70389	-13.0922	33
0	0	-3.65703	-9.25254	33
0	0	-5.31843	-7.94471	33
0	1	-4.93943	-13.8564	33
0	0	-22.0882	15.5107	34
0	0	-16.2878	-3.63505	34
0	1	3.31891	0.151287	34
0	0	-10.4601	2.60109	34
0	0	-25.0407	-27.5016	34
0	0	-16.7162	-14.5867	34
0	0	-9.73268	-0.674849	34
0	0	-15.2359	-2.92676	34
0	0	-24.849	-8.69761	34
0	1	-25.1361	-27.2384	34
0	1	-19.9638	34.0547	35
0	0	-17.5677	33.9192	35
0	0	-17.8301	35.6743	35
0	0	-16.6647	38.0217	35
0	0	-17.1589	36.2587	35
0	0	-18.8768	36.6387	35
0	0	-15.5899	37.651	35
0	1	-20.4431	36.7512	35
0	0	-19.0544	35.8336	35
0	0	-16.0577	36.5118	35
0	0	-35.4253	-15.6929	36
0	0	-33.6873	-15.2215	36
0	0	-34.4164	-12.0231	36
0	0	-33.2607	-12.2858	36
0	0	-33.3521	-13.3013	36
0	0	-33.9629	-14.0191	36
0	0	-34.9215	-13.466	36
0	0	-32.6536	-14.4181	36
0	0	-31.3505	-13.5305	36
0	0	-31.0206	-15.0399	36
0	0	-25.0224	15.2682	37
0	0	-27.5092	15.3854	37
0	0	-26.9255	14.568	37
0	0	-26.5993	15.4461	37
0	1	-28.2252	15.979	37
0	0	-10.7125	38.082	37
0	0	-12.7661	39.4392	37
0	0	-12.1445	38.0528	37
0	0	-14.6213	22.8768	37
0	0	-12.6879	38.0838	37
0	0	9.67447	7.19102	38
0	0	13.3189	9.57914	38
0	0	14.8763	5.25898	38
0	0	11.4134	7.50344	38
0	1	11.4578	11.92	38
0	1	13.0318	7.26592	38
0	0	10.6245	9.59511	38
0	1	13.1801	8.59143	38
0	0	25.839	4.15058	38
0	0	14.3705	5.86921	38
0	3	-14.4078	-22.7512	39
0	3	-14.1923	-19.7224	39
0	3	-13.7334	-21.1324	39
0	1	-13.3062	-20.1375	39
0	0	-12.5759	-19.622	39
0	0	-18.1962	-25.662	39
0	0	-12.179	-18.0072	39
0	0	-17.9685	-24.419	39
0	0	-17.1692	-24.1118	39
0	0	-18.671	-23.4337	39
0	0	33.9352	10.7914	40
0	0	36.2208	6.647	40
0	0	36.7113	6.667	40
0	0	19.5744	8.33683	40
0	0	34.3835	6.25862	40
0	0	32.2237	8.8885	40
0	0	32.506	3.43762	40
0	0	33.4932	9.85026	40
0	0	26.8872	4.92949	40
0	0	32.4776	7.70248	40
0	0	0.0170401	10.1154	41
0	0	-0.2281	8.70621	41
0	0	8.15434	3.81766	41
0	0	9.23864	0.863589	41
0	0	6.02467	5.0416	41
0	1	6.58478	4.27875	41
0	1	7.33188	2.04604	41
0	0	7.0699	5.07663	41
0	1	9.07318	4.70989	41
0	0	1.0682	8.84751	41
0	0	15.3774	-33.7191	42
0	0	15.3499	-37.3151	42
0	0	14.4008	-36.8352	42
0	0	16.3966	-37.5305	42
0	0	14.9042	-35.0146	42
0	0	16.098	-36.1599	42
0	0	14.2312	-34.0475	42
0	0	15.2217	-38.0299	42
0	1	14.318	-38.9416	42
0	0	13.9744	-35.1692	42
0	1	34.9117	-23.099	43
0	0	33.4288	-25.772	43
0	0	35.6398	-25.7183	43
0	0	19.4242	-26.4035	43
0	0	34.3715	-23.4758	43
0	0	32.6773	-25.5238	43
0	0	33.48	-23.304	43
0	0	19.4938	-26.9336	43
0	0	34.077	-26.359	43
0	0	36.227	-26.2642	43
0	0	-11.4828	-5.36783	44
0	0	33.8648	4.65906	44
0	0	-9.52616	-24.4793	44
0	1	-11.4535	-25.8099	44
0	1	-15.5901	-25.236	44
0	2	-14.7012	-25.5366	44
0	0	-15.6661	-26.1835	44
0	0	-17.8429	-12.3647	44
0	0	-15.747	-21.5711	44
0	0	-14.1013	-24.6419	44
0	2	-11.6921	4.86228	45
0	0	-21.28	-7.90218	45
0	0	6.9176	9.63611	45
0	0	-14.4161	7.15578	45
0	0	-22.2295	19.2733	45
0	0	-11.3437	10.5373	45
0	1	-24.2594	4.29878	45
0	0	-10.1082	-4.38937	45
0	1	-13.5793	3.05403	45
0	0	-9.15711	11.0338	45
0	0	-22.0101	21.2411	46
0	4	-20.2425	21.2805	46
0	0	-14.3456	0.699918	46
0	1	-22.2041	19.8098	46
0	0	-15.5335	7.04086	46
0	0	-19.15	19.2203	46
0	3	-18.8378	18.242	46
0	0	-12.9209	-3.29943	46
0	1	-13.3525	21.3061	46
0	0	-16.6108	21.1216	46
0	0	7.68236	33.9454	47
0	1	6.88208	31.2366	47
0	0	8.36957	35.4733	47
0	0	6.48454	30.3588	47
0	1	9.7227	31.4758	47
0	2	9.64135	32.5952	47
0	0	9.34692	33.4595	47
0	0	11.0876	-14.1121	47
0	0	-3.52605	32.6254	47
0	0	8.02023	31.3186	47
0	3	0.840505	-28.2967	48
0	3	-2.20806	-27.7012	48
0	0	0.145614	-27.7119	48
0	5	-1.99569	-25.5302	48
0	3	-2.6862	-28.9675	48
0	3	-1.56241	-26.6529	48
0	2	-0.526623	-29.0478	48
0	0	-1.30035	-27.7914	48
0	3	0.104968	-26.3398	48
0	2	-0.211219	-25.5061	48
0	2	-15.2234	-8.10776	49
0	0	-14.8367	-9.1823	49
0	0	-22.2611	5.08003	49
0	1	-12.6065	-8.40278	49
0	3	-20.3945	3.08721	49
0	0	-18.4996	0.653309	49
0	0	-12.7275	9.78863	49
0	0	-1.12571	-22.2527	49
0	0	-15.0301	-6.69544	49
0	0	-20.0491	-8.9626	49
0	0	6.44246	-2.98825	50
0	1	1.42952	-0.799332	50
0	0	-2.60577	12.4146	50
0	0	7.66599	-0.986801	50
0	4	18.156	7.69654	50
0	0	14.8065	9.05231	50
0	0	14.2952	11.5336	50
0	0	1.01582	10.061	50
0	0	3.44077	-2.60166	50
0	0	6.35673	1.73971	50

## Sheet: S3d_SigCluster
0	0	0	0	0	0	0	0	0	0	0	0	0	0	0	0	0	0	0	0	0	0	0	0	0	0	0	0	0	0	0	0	0	0	0	0	0	0	0	0	0	0	0	0	0	0	0	0	0	0
0	0	0	0	0	0	0	0	0	0	0	0	0	0	0	0	0	0	0	0	0	0	0	0	0	0	0	0	0	0	0	0	0	0	0	0	0	0	0	0	0	0	0	0	0	0	0	0	0	0
0	0	0	0	0	0	0	0	0	0	0	0	0	0	0	0	0	0	0	0	0	0	0	0	0	0	0	0	0	0	0	0	0	0	0	0	0	0	0	0	0	0	0	0	0	0	0	0	0	0
0	0	0	0	0	0	0	0	0	0	0	0	0	0	0	0	0	0	0	0	0	0	0	0	0	0	0	0	0	0	0	0	0	0	0	0	0	0	0	0	0	0	0	0	0	0	0	0	0	0
0	0	0	0	0	0	0	0	0	0	0	0	0	0	0	0	0	0	0	0	0	0	0	0	0	0	0	0	0	0	0	0	0	0	0	0	0	0	0	0	0	0	0	0	0	0	0	0	0	0
0	0	0	0	0	0	0	0	0	0	0	0	0	0	0	0	0	0	0	0	0	0	0	0	0	0	0	0	0	0	0	0	0	0	0	0	0	0	0	0	0	0	0	0	0	0	0	0	0	0
0	0	0	0	0	0	0	0	0	0	0	0	0	0	0	0	0	0	0	0	0	0	0	0	0	0	0	0	0	0	0	0	0	0	1	1	1	1	1	1	0	0	0	0	0	0	0	0	0	0
0	0	0	0	0	0	0	0	0	0	0	0	0	0	0	0	0	0	0	0	0	0	0	0	0	0	0	0	0	0	1	1	1	1	1	1	1	1	1	1	1	1	0	0	0	0	0	0	0	0
0	0	0	0	0	0	0	0	0	0	0	0	0	0	0	0	0	0	0	0	0	0	0	0	1	1	1	1	1	1	1	1	1	1	1	1	1	1	1	1	1	1	1	1	0	0	0	0	0	0
0	0	0	0	0	0	0	0	0	0	0	0	0	0	0	0	0	0	0	0	0	0	0	0	1	1	1	1	1	1	1	1	1	1	1	1	1	1	1	1	1	1	1	1	1	0	0	0	0	0
0	0	0	0	0	0	0	0	0	0	0	0	0	0	0	0	0	0	0	0	0	0	0	0	1	1	1	1	1	1	1	1	1	1	1	1	1	1	1	1	1	1	1	1	1	1	0	0	0	0
0	0	0	0	0	0	0	0	0	0	0	0	0	0	0	0	0	0	0	0	0	0	0	0	1	1	1	1	1	1	1	1	1	1	1	1	1	1	1	1	1	1	1	1	1	1	0	0	0	0
0	0	0	0	0	0	0	0	0	0	0	0	0	0	0	0	0	0	0	0	0	0	0	0	1	1	1	1	1	1	1	1	1	1	1	1	1	1	1	1	1	1	1	1	1	1	1	0	0	0
0	0	0	0	0	0	0	0	0	0	0	0	0	0	0	0	0	0	0	0	0	0	0	0	1	1	1	1	1	1	1	1	1	1	1	1	1	1	1	1	1	1	1	1	1	1	1	0	0	0
0	0	0	0	0	0	0	0	0	0	0	0	0	0	0	0	0	0	0	0	0	0	0	1	1	1	1	1	1	1	1	1	1	1	1	1	1	1	1	1	1	1	1	1	1	1	1	0	0	0
0	0	0	0	0	0	0	0	0	0	0	0	0	0	0	0	0	0	0	0	0	0	0	1	1	1	1	1	1	1	1	1	1	1	1	1	1	1	1	1	1	1	1	1	1	1	1	0	0	0
0	0	0	0	0	0	0	0	0	0	0	0	0	0	0	0	0	0	0	0	0	0	0	1	1	1	1	1	1	1	1	1	1	1	1	1	1	1	1	1	1	1	1	1	1	1	1	0	0	0
0	0	0	0	0	0	0	0	0	0	0	0	0	0	0	0	0	0	0	0	0	0	0	1	1	1	1	1	1	1	1	1	1	1	1	1	1	1	1	1	1	1	1	1	1	1	1	0	0	0
0	0	0	0	0	0	0	0	0	0	0	0	0	0	0	0	0	0	0	0	0	0	0	1	1	1	1	1	1	1	1	1	1	1	1	1	1	1	1	1	1	1	1	1	1	1	1	0	0	0
0	0	0	0	0	0	0	0	0	0	0	0	0	0	0	0	0	0	0	0	0	0	0	1	1	1	1	1	1	1	1	1	1	1	1	1	1	1	1	1	1	1	1	1	1	1	0	0	0	0
0	0	0	0	0	0	0	0	0	0	0	0	0	0	0	0	0	0	0	0	0	0	0	0	1	1	1	1	1	1	1	1	1	1	1	1	1	1	1	1	1	1	1	1	1	1	0	0	0	0
0	0	0	0	0	0	0	0	0	0	0	0	0	0	0	0	0	0	0	0	0	0	0	0	0	0	0	0	1	1	1	1	1	1	1	1	1	1	1	1	1	1	1	1	1	0	0	0	0	0
0	0	0	0	0	0	0	0	0	0	0	0	0	0	0	0	0	0	0	0	0	0	0	0	0	0	0	0	0	0	0	0	0	0	0	0	0	0	1	1	1	1	1	1	0	0	0	0	0	0
0	0	0	0	0	0	0	0	0	0	0	0	0	0	0	0	0	0	0	0	0	0	0	0	0	0	0	0	0	0	0	0	0	0	0	0	0	0	0	0	0	0	0	0	0	0	0	0	0	0
0	0	0	0	0	0	0	0	0	0	0	0	0	0	0	0	0	0	0	0	0	0	0	0	0	0	0	0	0	0	0	0	0	0	0	0	0	0	0	0	0	0	0	0	0	0	0	0	0	0
0	0	0	0	0	0	0	0	0	0	0	0	0	0	0	0	0	0	0	0	0	0	0	0	0	0	0	0	0	0	0	0	0	0	0	0	0	0	0	0	0	0	0	0	0	0	0	0	0	0
0	0	0	0	0	0	0	0	0	0	0	0	0	0	0	0	0	0	0	0	0	0	0	0	0	0	0	0	0	0	0	0	0	0	0	0	0	0	0	0	0	0	0	0	0	0	0	0	0	0
0	0	0	0	0	0	0	0	0	0	0	0	0	0	0	0	0	0	0	0	0	0	0	0	0	0	0	0	0	0	0	0	0	0	0	0	0	0	0	0	0	0	0	0	0	0	0	0	0	0
0	0	0	0	0	0	0	0	0	0	0	0	0	0	0	0	0	0	0	0	0	0	0	0	0	0	0	0	0	0	0	0	0	0	0	0	0	0	0	0	0	0	0	0	0	0	0	0	0	0
0	0	0	0	0	0	0	0	0	0	0	0	0	0	0	0	0	0	0	0	0	0	0	0	0	0	0	0	0	0	0	0	0	0	0	0	0	0	0	0	0	0	0	0	0	0	0	0	0	0
0	0	0	0	0	0	0	0	0	0	0	0	0	0	0	0	0	0	0	0	0	0	0	0	0	0	0	0	0	0	0	0	0	0	0	0	0	0	0	0	0	0	0	0	0	0	0	0	0	0
0	0	0	0	0	0	0	0	0	0	0	0	0	0	0	0	0	0	0	0	0	0	0	0	0	0	0	0	0	0	0	0	0	0	0	0	0	0	0	0	0	0	0	0	0	0	0	0	0	0
0	0	0	0	0	0	0	0	0	0	0	0	0	0	0	0	0	0	0	0	0	0	0	0	0	0	0	0	0	0	0	0	0	0	0	0	0	0	0	0	0	0	0	0	0	0	0	0	0	0
0	0	0	0	0	0	0	0	0	0	0	0	0	0	0	0	0	0	0	0	0	0	0	0	0	0	0	0	0	0	0	0	0	0	0	0	0	0	0	0	0	0	0	0	0	0	0	0	0	0
0	0	0	0	0	0	0	0	0	0	0	0	0	0	0	0	0	0	0	0	0	0	0	0	0	0	0	0	0	0	0	0	0	0	0	0	0	0	0	0	0	0	0	0	0	0	0	0	0	0
0	0	0	0	0	0	0	0	0	0	0	0	0	0	0	0	0	0	0	0	0	0	0	0	0	0	0	0	0	0	0	0	0	0	0	0	0	0	0	0	0	0	0	0	0	0	0	0	0	0
0	0	0	0	0	0	0	0	0	0	0	0	0	0	0	0	0	0	0	0	0	0	0	0	0	0	0	0	0	0	0	0	0	0	0	0	0	0	0	0	0	0	0	0	0	0	0	0	0	0
0	0	0	0	0	0	0	0	0	0	0	0	0	0	0	0	0	0	0	0	0	0	0	0	0	0	0	0	0	0	0	0	0	0	0	0	0	0	0	0	0	0	0	0	0	0	0	0	0	0
0	0	0	0	0	0	0	0	0	0	0	0	0	0	0	0	0	0	0	0	0	0	0	0	0	0	0	0	0	0	0	0	0	0	0	0	0	0	0	0	0	0	0	0	0	0	0	0	0	0
0	0	0	0	0	0	0	0	0	0	0	0	0	0	0	0	0	0	0	0	0	0	0	0	0	0	0	0	0	0	0	0	0	0	0	0	0	0	0	0	0	0	0	0	0	0	0	0	0	0
0	0	0	0	0	0	0	0	0	0	0	0	0	0	0	0	0	0	0	0	0	0	0	0	0	0	0	0	0	0	0	0	0	0	0	0	0	0	0	0	0	0	0	0	0	0	0	0	0	0
0	0	0	0	0	0	0	0	0	0	0	0	0	0	0	0	0	0	0	0	0	0	0	0	0	0	0	0	0	0	0	0	0	0	0	0	0	0	0	0	0	0	0	0	0	0	0	0	0	0
0	0	0	0	0	0	0	0	0	0	0	0	0	0	0	0	0	0	0	0	0	0	0	0	0	0	0	0	0	0	0	0	0	0	0	0	0	0	0	0	0	0	0	0	0	0	0	0	0	0
0	0	0	0	0	0	0	0	0	0	0	0	0	0	0	0	0	0	0	0	0	0	0	0	0	0	0	0	0	0	0	0	0	0	0	0	0	0	0	0	0	0	0	0	0	0	0	0	0	0
0	0	0	0	0	0	0	0	0	0	0	0	0	0	0	0	0	0	0	0	0	0	0	0	0	0	0	0	0	0	0	0	0	0	0	0	0	0	0	0	0	0	0	0	0	0	0	0	0	0
0	0	0	0	0	0	0	0	0	0	0	0	0	0	0	0	0	0	0	0	0	0	0	0	0	0	0	0	0	0	0	0	0	0	0	0	0	0	0	0	0	0	0	0	0	0	0	0	0	0
0	0	0	0	0	0	0	0	0	0	0	0	0	0	0	0	0	0	0	0	0	0	0	0	0	0	0	0	0	0	0	0	0	0	0	0	0	0	0	0	0	0	0	0	0	0	0	0	0	0
0	0	0	0	0	0	0	0	0	0	0	0	0	0	0	0	0	0	0	0	0	0	0	0	0	0	0	0	0	0	0	0	0	0	0	0	0	0	0	0	0	0	0	0	0	0	0	0	0	0
0	0	0	0	0	0	0	0	0	0	0	0	0	0	0	0	0	0	0	0	0	0	0	0	0	0	0	0	0	0	0	0	0	0	0	0	0	0	0	0	0	0	0	0	0	0	0	0	0	0
0	0	0	0	0	0	0	0	0	0	0	0	0	0	0	0	0	0	0	0	0	0	0	0	0	0	0	0	0	0	0	0	0	0	0	0	0	0	0	0	0	0	0	0	0	0	0	0	0	0
0	0	0	0	0	0	0	0	0	0	0	0	0	0	0	0	0	0	0	0	0	0	0	0	0	0	0	0	0	0	0	0	0	0	0	0	0	0	0	0	0	0	0	0	0	0	0	0	0	0
0	0	0	0	0	0	0	0	0	0	0	0	0	0	0	0	0	0	0	0	0	0	0	0	0	0	0	0	0	0	0	0	0	0	0	0	0	0	0	0	0	0	0	0	0	0	0	0	0	0
0	0	0	0	0	0	0	0	0	0	0	0	0	0	0	0	0	0	0	0	0	0	0	0	0	0	0	0	0	0	0	0	0	0	0	0	0	0	0	0	0	0	0	0	0	0	0	0	0	0
0	0	0	0	0	0	0	0	0	0	0	0	0	0	0	0	0	0	0	0	0	0	0	0	0	0	0	0	0	0	0	0	0	0	0	0	0	0	0	0	0	0	0	0	0	0	0	0	0	0
0	0	0	0	0	0	0	0	0	0	0	0	0	0	0	0	0	0	0	0	0	0	0	0	0	0	0	0	0	0	0	0	0	0	0	0	0	0	0	0	0	0	0	0	0	0	0	0	0	0
0	0	0	0	0	0	0	0	0	0	0	0	0	0	0	0	0	0	0	0	0	0	0	0	0	0	0	0	0	0	0	0	0	0	0	0	0	0	0	0	0	0	0	0	0	0	0	0	0	0
0	0	0	0	0	0	0	0	0	0	0	0	0	0	0	0	0	0	0	0	0	0	0	0	0	0	0	0	0	0	0	0	0	0	0	0	0	0	0	0	0	0	0	0	0	0	0	0	0	0
0	0	0	0	0	0	0	0	0	0	0	0	0	0	0	0	0	0	0	0	0	0	0	0	0	0	0	0	0	0	0	0	0	0	0	0	0	0	0	0	0	0	0	0	0	0	0	0	0	0
0	0	0	0	0	0	0	0	0	0	0	0	0	0	0	0	0	0	0	0	0	0	0	0	0	0	0	0	0	0	0	0	0	0	0	0	0	0	0	0	0	0	0	0	0	0	0	0	0	0
0	0	0	0	0	0	0	0	0	0	0	0	0	0	0	0	0	0	0	0	0	0	0	0	0	0	0	0	0	0	0	0	0	0	0	0	0	0	0	0	0	0	0	0	0	0	0	0	0	0
0	0	0	0	0	0	0	0	0	0	0	0	0	0	0	0	0	0	0	0	0	0	0	0	0	0	0	0	0	0	0	0	0	0	0	0	0	0	0	0	0	0	0	0	0	0	0	0	0	0
0	0	0	0	0	0	0	0	0	0	0	0	0	0	0	0	0	0	0	0	0	0	0	0	0	0	0	0	0	0	0	0	0	0	0	0	0	0	0	0	0	0	0	0	0	0	0	0	0	0
0	0	0	0	0	0	0	0	0	0	0	0	0	0	0	0	0	0	0	0	0	0	0	0	0	0	0	0	0	0	0	0	0	0	0	0	0	0	0	0	0	0	0	0	0	0	0	0	0	0
0	0	0	0	0	0	0	0	0	0	0	0	0	0	0	0	0	0	0	0	0	0	0	0	0	0	0	0	0	0	0	0	0	0	0	0	0	0	0	0	0	0	0	0	0	0	0	0	0	0
0	0	0	0	0	0	0	0	0	0	0	0	0	0	0	0	0	0	0	0	0	0	0	0	0	0	0	0	0	0	0	0	0	0	0	0	0	0	0	0	0	0	0	0	0	0	0	0	0	0
0	0	0	0	0	0	0	0	0	0	0	0	0	0	0	0	0	0	0	0	0	0	0	0	0	0	0	0	0	0	0	0	0	0	0	0	0	0	0	0	0	0	0	0	0	0	0	0	0	0
0	0	0	0	0	0	0	0	0	0	0	0	0	0	0	0	0	0	0	0	0	0	0	0	0	0	0	0	0	0	0	0	0	0	0	0	0	0	0	0	0	0	0	0	0	0	0	0	0	0
0	0	0	0	0	0	0	0	0	0	0	0	0	0	0	0	0	0	0	0	0	0	0	0	0	0	0	0	0	0	0	0	0	0	0	0	0	0	0	0	0	0	0	0	0	0	0	0	0	0
0	0	0	0	0	0	0	0	0	0	0	0	0	0	0	0	0	0	0	0	0	0	0	0	0	0	0	0	0	0	0	0	0	0	0	0	0	0	0	0	0	0	0	0	0	0	0	0	0	0
0	0	0	0	0	0	0	0	0	0	0	0	0	0	0	0	0	0	0	0	0	0	0	0	0	0	0	0	0	0	0	0	0	0	0	0	0	0	0	0	0	0	0	0	0	0	0	0	0	0
0	0	0	0	0	0	0	0	0	0	0	0	0	0	0	0	0	0	0	0	0	0	0	0	0	0	0	0	0	0	0	0	0	0	0	0	0	0	0	0	0	0	0	0	0	0	0	0	0	0
0	0	0	0	0	0	0	0	0	0	0	0	0	0	0	0	0	0	0	0	0	0	0	0	0	0	0	0	0	0	0	0	0	0	0	0	0	0	0	0	0	0	0	0	0	0	0	0	0	0
0	0	0	0	0	0	0	0	0	0	0	0	0	0	0	0	0	0	0	0	0	0	0	0	0	0	0	0	0	0	0	0	0	0	0	0	0	0	0	0	0	0	0	0	0	0	0	0	0	0
0	0	0	0	0	0	0	0	0	0	0	0	0	0	0	0	0	0	0	0	0	0	0	0	0	0	0	0	0	0	0	0	0	0	0	0	0	0	0	0	0	0	0	0	0	0	0	0	0	0
0	0	0	0	0	0	0	0	0	0	0	0	0	0	0	0	0	0	0	0	0	0	0	0	0	0	0	0	0	0	0	0	0	0	0	0	0	0	0	0	0	0	0	0	0	0	0	0	0	0
0	0	0	0	0	0	0	0	0	0	0	0	0	0	0	0	0	0	0	0	0	0	0	0	0	0	0	0	0	0	0	0	0	0	0	0	0	0	0	0	0	0	0	0	0	0	0	0	0	0
0	0	0	0	0	0	0	0	0	0	0	0	0	0	0	0	0	0	0	0	0	0	0	0	0	0	0	0	0	0	0	0	0	0	0	0	0	0	0	0	0	0	0	0	0	0	0	0	0	0
0	0	0	0	0	0	0	0	0	0	0	0	0	0	0	0	0	0	0	0	0	0	0	0	0	0	0	0	0	0	0	0	0	0	0	0	0	0	0	0	0	0	0	0	0	0	0	0	0	0
0	0	0	0	0	0	0	0	0	0	0	0	0	0	0	0	0	0	0	0	0	0	0	0	0	0	0	0	0	0	0	0	0	0	0	0	0	0	0	0	0	0	0	0	0	0	0	0	0	0
0	0	0	0	0	0	0	0	0	0	0	0	0	0	0	0	0	0	0	0	0	0	0	0	0	0	0	0	0	0	0	0	0	0	0	0	0	0	0	0	0	0	0	0	0	0	0	0	0	0
0	0	0	0	0	0	0	0	0	0	0	0	0	0	0	0	0	0	0	0	0	0	0	0	0	0	0	0	0	0	0	0	0	0	0	0	0	0	0	0	0	0	0	0	0	0	0	0	0	0
0	0	0	0	0	0	0	0	0	0	0	0	0	0	0	0	0	0	0	0	0	0	0	0	0	0	0	0	0	0	0	0	0	0	0	0	0	0	0	0	0	0	0	0	0	0	0	0	0	0
[truncated: 26 more columns]

## Sheet: S3e_FR_InVsOut
mIn	mOut
0.597024	0.195695
5.48958	4.14607
0.1875	0.223304
0.385417	0.218303
0.916667	1.17008
0	0
0	0
0	0
1.25833	0.688197
1.25625	0.512312
2.4375	1.1871
0.95	0.515613
0	0
0.8125	0.652867
0.291667	0.339583
2.70833	0.889858
0	0
0	0
1.0125	0.610576
0	0
16.9625	13.2367
1.15625	1.08459
4.47187	3.07021
0.75	0.240686
1.16042	0.15086
0.47619	0.395569
0	0
3.70833	3.17403
0	0
2.16964	1.36524
0.5	0.269274
1.875	1.28775
2.82292	1.77003
0.72619	0.521144
6.51042	0.0339396
6.35417	4.21229
0	0
7.375	6.11843
3.05714	0.989707
2.84474	0.842494
0.4	0.184466
5.89583	0.346084
0	0
0.428571	0.293218
4.87292	2.02849
5.33512	3.4514
1.83333	0.747633
3.30833	2.34901
2.53274	1.38164
0	0
0	0
0	0
5.66964	2.34773
3.14792	2.18673
0.833333	0.282471
0	0
5.92679	2.98906
2.01042	1.17916
2.69583	1.00886
1.6875	1.94715
7.0125	5.38696
1.6875	1.29019
1.26964	0.440799
0.6875	0.877007
11.225	7.63935
2.6875	2.54209
0	0
3.75417	1.04713
2.72917	1.24597
6.125	6.01128
0	0.0700522
1.85714	1.81559
2.02738	0.371
0	0
2.7381	2.93281
2.58333	0.968835
0	0
3.75	3.26808
2.93333	2.11852
4.20833	2.80242
0.142857	0.0796273
0	0
1.17917	0.114776
0	0
2.92083	2.41352
1.82292	0.317948
6.53264	4.33677
11.8854	10.2744
0	0

## Sheet: S3e_exampleInd
73

## Sheet: S3f_FiringRate_Cell1080
Ind	wData	mappedX_1	mappedX_2	Label
1	0	4.78065	3.02921	1
1	1	6.9557	-10.9445	1
1	0	0.933585	-14.9462	1
1	0	7.19215	-16.0508	1
2	0	13.6056	-13.6942	1
1	0	3.04781	-18.6597	1
2	0	14.6428	-20.7275	1
1	0	4.40455	-12.6109	1
1	0	16.0815	-19.5188	1
2	0	5.35991	-17.9255	1
1	1	12.5847	-14.1585	1
1	0	7.04232	-17.0731	1
2	1	11.0949	-11.8647	1
1	0	11.0635	-16.2099	1
1	0	13.116	-15.7557	1
2	1	6.10884	-16.6817	1
1	0	17.8199	-17.3148	1
1	0	5.50966	-13.7364	1
1	0	14.7739	-14.0804	1
1	0	13.2666	-16.6069	1
1	0	6.69209	-17.9357	1
2	0	11.5873	-18.913	1
1	0	3.37617	-19.9177	1
1	0	7.98761	-17.2398	1
1	0	14.0825	-19.473	1
1	0	4.93226	-12.5295	1
1	0	-3.2686	-4.39283	1
1	0	13.3011	-18.0212	1
1	0	7.45181	-12.0983	1
1	0	3.37237	-13.1301	1
1	0	14.3551	-18.8339	1
1	0	6.13494	-10.9577	1
1	0	13.7148	-14.6735	1
1	1	14.5767	-15.0233	1
1	0	12.087	-18.2039	1
1	0	12.6699	-16.4007	1
1	0	7.03372	-14.0631	1
1	0	11.221	-3.55305	1
1	0	5.94149	-18.4731	1
1	0	15.4319	-18.5942	1
1	0	13.8991	-20.1906	1
1	0	5.17854	-16.2616	1
1	0	10.4535	-14.7445	1
1	0	11.7637	-13.7844	1
1	0	11.1432	-14.8021	1
1	0	9.39295	-8.8786	1
1	0	5.05684	-11.6025	1
1	0	5.20828	-14.8564	1
1	0	10.2147	-17.9077	1
1	0	6.45797	-15.0108	1
1	0	-16.4408	-36.3069	2
1	0	-16.5226	-29.5953	2
1	0	-15.7682	-35.4388	2
1	0	4.21191	-3.4575	2
2	1	-15.0871	-35.717	2
1	0	-12.9812	-35.4314	2
1	0	-11.7369	-33.5996	2
1	0	3.097	-3.83698	2
1	0	-16.4798	-33.9985	2
1	0	-13.8547	-30.6304	2
1	0	-18.7928	-38.0368	2
1	0	-10.8643	-32.9879	2
1	0	-17.6327	-32.9202	2
1	0	-12.8476	-34.1871	2
1	0	-15.0157	-34.6811	2
1	0	-0.514655	3.22474	2
1	0	-11.3489	-34.495	2
1	1	-17.4207	-29.3918	2
1	0	-16.9429	-29.7361	2
1	0	-12.2738	-33.3383	2
2	0	-11.4133	-26.8981	2
2	1	-11.7093	-30.5432	2
1	0	-18.5084	-36.0319	2
1	0	-14.3159	-26.6803	2
1	0	-18.3503	-31.6845	2
1	0	4.33796	-3.15356	2
1	1	-17.2079	-36.9675	2
1	0	-12.3633	-35.4684	2
1	0	-13.2933	-27.2139	2
1	0	-17.7688	-32.2927	2
1	0	-14.6877	-25.6182	2
1	0	-14.5039	-24.3586	2
1	0	-17.1563	-35.0204	2
1	0	-10.3388	-31.6246	2
1	0	1.77928	-3.48223	2
2	0	-12.1034	-32.2454	2
1	0	-12.2102	-27.2199	2
1	0	-19.248	-38.6185	2
1	0	-18.309	-38.215	2
1	6	-10.9139	-4.26052	2
1	0	-17.6693	-31.1125	2
1	0	-16.365	-38.0164	2
2	0	-15.5156	-36.7729	2
1	0	2.90438	-4.6364	2
1	0	-14.2321	-36.0666	2
1	0	-8.14247	-6.82996	2
1	0	-11.9566	-29.3853	2
2	0	-12.6904	-30.3256	2
1	0	-11.1484	-31.7107	2
1	0	4.96126	-4.41827	2
1	0	4.00203	10.5527	3
1	0	6.31657	19.5281	3
1	0	3.11773	14.6577	3
1	0	4.5697	5.41452	3
1	0	5.24559	13.915	3
1	0	7.86587	14.5833	3
1	0	2.13222	2.08345	3
1	0	4.59681	17.3155	3
1	0	2.12896	6.40519	3
2	0	3.9953	3.976	3
1	0	5.33248	16.8102	3
1	0	7.23339	18.6348	3
1	0	6.5205	9.96998	3
1	0	3.39724	10.4944	3
1	1	6.45381	12.1969	3
1	0	0.698836	13.762	3
2	0	3.2969	13.7631	3
2	0	5.29266	8.47244	3
1	0	0.30239	17.5409	3
1	1	7.33764	16.1979	3
1	1	5.54445	10.3655	3
1	0	1.2813	15.3598	3
1	0	3.69862	8.90582	3
1	0	6.1679	18.5602	3
1	0	1.9389	15.4517	3
1	0	2.61858	9.34882	3
1	1	0.135125	14.9224	3
1	0	4.59028	7.36417	3
1	0	5.73962	11.5488	3
2	0	4.89276	6.06373	3
1	0	5.99556	9.19386	3
1	0	9.32144	13.0706	3
2	0	6.79984	17.3214	3
2	0	4.96625	14.1544	3
1	0	5.53242	15.5807	3
1	0	-0.389855	5.98283	3
1	0	9.07351	16.7975	3
1	0	6.53049	4.07819	3
1	0	1.78351	10.7663	3
1	0	6.67221	15.0322	3
1	0	6.49901	16.2413	3
1	0	10.0595	12.0735	3
1	0	0.90023	16.2814	3
1	0	1.90902	8.61009	3
1	0	-5.6424	3.7126	3
1	1	6.64637	7.55381	3
1	0	3.85717	7.61475	3
1	0	7.87246	17.6442	3
1	0	7.08993	11.0249	3
1	0	7.87928	10.5094	3
1	0	13.5111	-1.16968	4
2	0	12.6026	-2.50093	4
1	2	9.62901	-1.18813	4
1	0	-4.97433	-16.7348	4
1	0	0.971874	-0.50591	4
1	0	16.0668	1.65264	4
1	0	17.8692	0.842604	4
1	1	14.3737	-5.02445	4
1	0	21.6757	-2.36106	4
1	0	21.2556	-0.369521	4
1	0	7.97089	-3.28467	4
1	1	-8.677	11.5459	4
1	0	12.7958	-4.6414	4
1	0	18.9628	-3.36482	4
1	2	18.6664	-0.0812678	4
1	0	19.3838	-1.63909	4
1	0	-10.2455	-6.43975	4
2	1	11.8043	-1.34123	4
1	0	12.1142	-1.53728	4
1	1	18.7057	-1.35892	4
1	0	13.5506	-5.112	4
1	0	-5.38349	-9.16394	4
1	0	13.5782	-12.6401	4
2	0	8.85564	-5.377	4
1	0	20.8787	-1.02593	4
1	0	8.30694	-3.62487	4
1	1	18.2914	-1.65921	4
1	0	19.3146	-0.484748	4
1	0	1.6955	4.06009	4
1	0	13.8054	-10.7744	4
1	0	3.48235	0.444956	4
2	0	21.3013	-2.68962	4
2	1	16.9805	-17.407	4
1	0	6.52145	0.886924	4
1	0	8.85097	-12.3464	4
1	0	16.4686	-2.58223	4
2	0	3.43544	4.43887	4
1	0	10.5729	-3.96191	4
1	0	0.048469	-1.67288	4
1	0	9.15726	-4.22394	4
1	0	8.2503	-1.2469	4
1	0	10.6809	-9.87129	4
1	0	7.23507	-0.398263	4
1	0	3.77566	-2.29049	4
1	1	15.3545	-2.92045	4
2	0	15.9393	-12.1954	4
1	0	-6.13037	-10.4354	4
1	0	11.0795	1.04194	4
1	0	0.921705	0.323746	4
1	1	9.74084	-1.9199	4
1	1	-2.4089	0.892642	5
1	0	-3.52565	-9.0107	5
2	0	-2.31866	-13.3823	5
1	0	-2.92992	-19.3706	5
1	0	-1.9564	1.13296	5
1	0	-3.27669	-21.3294	5
2	0	-6.54941	-18.3429	5
1	0	-3.75772	-15.5584	5
1	0	-0.203092	-10.1286	5
1	0	-1.16481	-10.2502	5
1	1	-7.63636	-11.7592	5
1	0	-4.79309	-19.6052	5
1	0	-1.13796	-22.4471	5
1	0	-2.88551	-9.64341	5
1	0	-4.34422	-21.4311	5
1	0	-0.419521	-11.7089	5
1	0	-2.33332	-12.2688	5
1	0	-4.42946	-18.2749	5
1	0	-4.26222	-10.9574	5
1	0	-0.955995	-17.2448	5
1	1	-1.38201	-13.4212	5
1	0	-6.97442	-15.4121	5
1	0	1.35768	-8.94038	5
2	0	-9.71514	-17.1106	5
2	0	-7.4577	-11.278	5
1	0	-12.0756	-15.7327	5
1	0	-1.43756	-19.5372	5
1	0	-2.98417	-16.5934	5
2	1	-1.66565	-18.2076	5
1	0	-2.38528	-17.2398	5
1	0	-0.0571234	-16.9268	5
1	0	-2.03681	-10.9867	5
1	0	-10.9718	-17.4112	5
1	0	-2.34784	-15.4127	5
1	0	-2.21472	-19.9008	5
1	1	-0.592893	-21.0486	5
1	0	-9.03183	-16.4134	5
1	0	-6.46918	-8.58262	5
1	1	0.343568	-11.1003	5
2	0	-1.60755	-21.7868	5
1	0	-5.07776	-21.1908	5
1	0	-5.9576	-19.8684	5
1	1	-8.29352	-30.0792	5
1	1	-1.52015	-15.4418	5
1	0	-0.569069	-18.4915	5
1	0	-4.72099	-17.503	5
1	0	-4.26046	-11.5226	5
1	0	-1.06999	-9.3594	5
1	0	-3.63298	-12.1702	5
1	0	-1.7579	-7.10606	5
1	0	-11.8954	-9.36042	6
1	0	-16.3537	-10.2316	6
1	2	-7.04747	-5.61959	6
1	6	-13.7412	-13.6954	6
1	0	-18.5179	-15.1126	6
1	0	-14.7675	-13.8108	6
1	0	-6.98572	-4.5937	6
2	0	-14.1351	-12.0909	6
1	0	-17.9668	-16.587	6
1	0	-14.4572	-16.9293	6
1	5	-17.55	-11.7427	6
1	0	-10.5933	-7.57112	6
1	0	-11.7154	-11.1216	6
1	0	-19.7998	-12.305	6
2	3	-16.8697	-14.6454	6
1	0	-17.6399	-17.6769	6
1	2	-9.94691	-13.7006	6
1	1	-14.3442	-15.5248	6
1	0	-15.8939	-15.5945	6
1	1	-10.0044	-15.0188	6
2	4	-17.5146	-15.8847	6
1	0	-13.8957	-12.8916	6
1	0	-16.0153	-13.67	6
1	0	-19.156	-16.3575	6
1	0	-13.3267	-8.18734	6
2	0	-10.7151	-15.3336	6
1	0	-5.58588	-4.64496	6
1	0	11.3844	-5.18325	6
1	2	-7.10565	-17.317	6
1	0	-13.7121	-18.1787	6
1	4	-14.6563	-10.6563	6
1	0	-13.5552	-10.4067	6
1	0	-11.1783	-9.82268	6
1	0	-12.8725	-14.74	6
1	0	-7.79176	-4.53363	6
1	0	-20.0204	-17.9349	6
1	0	-8.85728	-8.90888	6
1	1	-12.7155	-8.99233	6
1	0	-12.5916	-13.0309	6
1	0	-3.3506	-7.99441	6
1	6	-16.0969	-12.6427	6
1	1	-8.86259	-4.81068	6
2	0	-18.8399	-12.8667	6
1	2	-17.8776	-14.1632	6
1	2	-19.5513	-17.6238	6
1	1	-12.3047	-11.473	6
2	0	-8.14256	-8.203	6
1	2	-16.617	-14.143	6
1	0	-12.1581	-7.60488	6
1	2	-15.7188	-11.9967	6
2	0	-11.3281	13.1829	7
1	0	-1.55658	-0.161313	7
1	0	-13.6659	14.0104	7
1	0	10.6419	1.47039	7
1	0	-10.0045	10.4289	7
1	0	-3.82319	-5.49109	7
1	0	-11.179	4.90564	7
1	0	-1.85941	8.8595	7
1	0	-10.8739	5.47626	7
1	0	-14.5935	10.7074	7
1	0	-0.957015	5.32048	7
1	0	-8.83842	4.3284	7
2	0	-9.0213	10.9851	7
2	0	-0.557544	6.95517	7
1	0	-15.5835	11.3777	7
1	0	-4.4398	6.04785	7
1	0	-8.08038	5.97077	7
2	0	-3.48714	4.28283	7
1	2	-11.5677	8.83032	7
1	0	-4.75165	6.62654	7
1	0	-12.0735	6.61366	7
1	0	-8.58665	5.89861	7
1	0	-1.55325	7.94032	7
1	1	-10.627	12.1532	7
1	1	-9.1053	9.02556	7
1	0	-7.41314	2.10753	7
2	0	-15.3175	11.0013	7
1	0	-4.85521	9.75306	7
1	0	-12.1524	9.56158	7
1	0	-11.0989	3.7902	7
1	0	-4.81	8.18022	7
1	0	-6.20439	6.53967	7
1	1	7.2503	4.85617	7
2	0	-5.89313	5.94363	7
1	0	-9.39761	7.21374	7
1	0	-8.16732	3.74567	7
1	0	-13.2205	-18.7708	7
1	0	-0.354892	12.3692	7
1	0	-13.2751	13.9317	7
1	2	-7.29163	-1.12154	7
1	0	-10.9978	6.23871	7
1	0	-17.4869	7.42383	7
1	0	-5.43841	10.4533	7
1	2	-3.19224	3.54551	7
1	1	-11.167	12.1653	7
1	0	-5.6378	4.23125	7
1	0	-10.2529	7.75129	7
1	0	-8.38707	-2.93186	7
1	1	-13.1549	5.79379	7
1	0	-7.75743	9.9831	7
1	0	19.4178	19.8851	8
1	0	24.761	21.4543	8
1	0	17.3806	15.026	8
1	0	28.0088	20.6551	8
1	0	17.1152	18.1246	8
2	0	17.1328	21.4521	8
1	0	26.0179	21.0481	8
2	0	27.2021	19.7653	8
1	0	20.1873	18.8944	8
1	0	22.4848	20.9178	8
1	0	14.0918	15.3799	8
1	0	20.413	20.2945	8
1	0	23.736	20.3188	8
1	0	20.5218	17.751	8
1	0	15.7452	17.5539	8
1	0	23.8141	21.7993	8
2	2	22.4488	21.7418	8
1	0	17.4832	19.1956	8
1	0	14.7378	17.7891	8
1	0	19.3404	17.4538	8
1	0	28.1193	19.8736	8
1	0	26.0684	22.6035	8
1	0	21.4994	16.3055	8
1	1	20.8645	20.7594	8
1	1	18.1849	17.7483	8
1	0	19.7422	21.1248	8
1	0	21.8928	23.8441	8
2	0	19.8229	15.9895	8
1	0	20.9642	21.8467	8
1	0	17.2437	19.9285	8
1	0	18.8331	18.4294	8
2	0	16.3879	14.9415	8
1	0	21.5179	19.6815	8
1	0	24.3262	23.1845	8
1	0	19.9714	22.4436	8
1	0	16.739	17.053	8
1	0	26.2653	19.6287	8
1	0	23.1775	19.0761	8
1	0	18.0963	16.9569	8
1	0	18.7281	16.6551	8
1	0	21.2218	23.1631	8
1	1	25.2986	22.3332	8
2	0	14.7965	15.8554	8
1	0	11.7601	12.8044	8
1	0	27.5551	21.2446	8
2	1	17.6177	15.9937	8
1	0	20.045	23.6796	8
1	0	24.1486	19.3061	8
1	0	15.8406	14.2403	8
1	0	22.6258	19.7754	8
1	0	-17.6884	0.210538	9
1	1	-16.1652	-4.04066	9
1	0	-15.4672	-2.47716	9
1	0	-18.6952	6.64946	9
1	0	-19.044	8.0753	9
1	0	-13.7172	-1.87977	9
1	0	-13.915	-1.59567	9
1	0	-16.6711	0.891775	9
2	0	-18.335	-2.69355	9
1	0	-14.9089	2.01441	9
2	0	-1.82635	-3.0439	9
1	1	-11.722	-2.5236	9
1	0	-22.0396	4.76315	9
1	0	-15.2522	-0.928769	9
1	0	2.01603	-0.583488	9
1	0	-2.0382	-1.71265	9
1	0	-20.9255	5.85285	9
1	0	9.99414	28.8795	9
1	0	-19.6404	8.76418	9
1	0	-20.3442	-3.07146	9
1	0	-20.7895	1.6704	9
1	0	-19.7718	2.40656	9
1	0	-8.95784	-19.3303	9
1	0	-15.7575	-0.0539137	9
2	0	-16.5974	2.53929	9
2	0	-22.6993	4.86173	9
1	0	-17.8933	-2.8196	9
1	0	-13.0256	2.18485	9
2	0	-21.5738	5.63387	9
1	0	-10.9955	-2.14297	9
1	0	-20.1078	2.47119	9
1	0	-20.5975	-2.24967	9
1	0	-17.3006	4.24437	9
1	0	-11.7844	0.411038	9
1	0	-3.25426	-1.30107	9
1	0	-20.0038	6.19019	9
1	1	-16.4246	-3.15961	9
1	2	-5.04221	1.98376	9
1	1	-18.1993	6.26933	9
2	0	-15.9885	-1.20438	9
1	0	-4.64241	-4.24243	9
1	0	-16.2291	1.81181	9
1	0	-18.3244	2.9094	9
1	0	-13.762	1.45172	9
1	0	-4.04132	0.554009	9
1	0	-18.8346	0.237475	9
1	0	2.00137	0.927197	9
1	0	-10.5597	-0.419964	9
1	0	-3.74884	-3.88604	9
1	0	-11.4002	0.155505	9
1	0	6.30244	30.0969	10
2	0	4.01502	37.0718	10
1	0	6.87957	32.3677	10
1	0	4.8711	40.6736	10
1	1	3.01866	34.2062	10
1	0	6.19637	38.81	10
1	0	5.14294	37.9111	10
1	0	4.15397	38.6386	10
1	0	3.84672	35.8536	10
1	0	5.90802	40.8256	10
2	0	7.62211	36.473	10
1	0	1.73358	33.2258	10
1	0	9.43495	29.5047	10
1	0	6.28364	37.8155	10
1	0	5.754	36.138	10
2	0	5.30081	29.5861	10
1	0	3.25579	37.5916	10
1	0	3.3804	42.204	10
1	0	3.92949	39.8607	10
1	0	4.53977	42.3815	10
1	0	8.47352	38.89	10
1	1	6.13569	35.0406	10
1	0	5.98435	31.8589	10
1	0	5.27322	28.6907	10
1	0	3.23239	33.3098	10
1	0	4.23712	41.181	10
1	0	4.9415	39.3451	10
1	0	5.22497	28.0423	10
2	0	5.39168	33.5928	10
1	1	8.5964	36.8418	10
1	0	2.59983	38.93	10
1	0	4.47176	30.4578	10
2	0	3.80866	34.7895	10
1	0	8.27678	32.7114	10
1	0	5.15925	31.244	10
1	0	12.2764	13.1965	10
1	0	-5.66556	-2.60647	10
1	0	3.53239	30.2837	10
1	0	5.10055	32.8262	10
1	2	8.26161	37.9745	10
1	1	6.93942	0.898199	10
1	0	5.40124	37.0499	10
1	0	6.07501	33.3891	10
2	0	5.99466	39.8996	10
1	0	6.99703	37.2784	10
1	0	2.67828	39.6332	10
1	0	7.5864	40.343	10
1	0	6.28267	42.1367	10
1	0	1.74845	33.8174	10
1	0	7.03759	39.54	10

## Sheet: S3f_SigCluster
0	0	0	0	0	0	0	0	0	0	0	0	0	0	0	0	0	0	0	0	0	0	0	0	0	0	0	0	0	0	0	0	0	0	0	0	0	0	0	0	0	0	0	0	0	0	0	0	0	0
0	0	0	0	0	0	0	0	0	0	0	0	0	0	0	0	0	0	0	0	0	0	0	0	0	0	0	0	0	0	0	0	0	0	0	0	0	0	0	0	0	0	0	0	0	0	0	0	0	0
0	0	0	0	0	0	0	0	0	0	0	0	0	0	0	0	0	0	0	0	0	0	0	0	0	0	0	0	0	0	0	0	0	0	0	0	0	0	0	0	0	0	0	0	0	0	0	0	0	0
0	0	0	0	0	0	0	0	0	0	0	0	0	0	0	0	0	0	0	0	0	0	0	0	0	0	0	0	0	0	0	0	0	0	0	0	0	0	0	0	0	0	0	0	0	0	0	0	0	0
0	0	0	0	0	0	0	0	0	0	0	0	0	0	0	0	0	0	0	0	0	0	0	0	0	0	0	0	0	0	0	0	0	0	0	0	0	0	0	0	0	0	0	0	0	0	0	0	0	0
0	0	0	0	0	0	0	0	0	0	0	0	0	0	0	0	0	0	0	0	0	0	0	0	0	0	0	0	0	0	0	0	0	0	0	0	0	0	0	0	0	0	0	0	0	0	0	0	0	0
0	0	0	0	0	0	0	0	0	0	0	0	0	0	0	0	0	0	0	0	0	0	0	0	0	0	0	0	0	0	0	0	0	0	0	0	0	0	0	0	0	0	0	0	0	0	0	0	0	0
0	0	0	0	0	0	0	0	0	0	0	0	0	0	0	0	0	0	0	0	0	0	0	0	0	0	0	0	0	0	0	0	0	0	0	0	0	0	0	0	0	0	0	0	0	0	0	0	0	0
0	0	0	0	0	0	0	0	0	0	0	0	0	0	0	0	0	0	0	0	0	0	0	0	0	0	0	0	0	0	0	0	0	0	0	0	0	0	0	0	0	0	0	0	0	0	0	0	0	0
0	0	0	0	0	0	0	0	0	0	0	0	0	0	0	0	0	0	0	0	0	0	0	0	0	0	0	0	0	0	0	0	0	0	0	0	0	0	0	0	0	0	0	0	0	0	0	0	0	0
0	0	0	0	0	0	0	0	0	0	0	0	0	0	0	0	0	0	0	0	0	0	0	0	0	0	0	0	0	0	0	0	0	0	0	0	0	0	0	0	0	0	0	0	0	0	0	0	0	0
0	0	0	0	0	0	0	0	0	0	0	0	0	0	0	0	0	0	0	0	0	0	0	0	0	0	0	0	0	0	0	0	0	0	0	0	0	0	0	0	0	0	0	0	0	0	0	0	0	0
0	0	0	0	0	0	0	0	0	0	0	0	0	0	0	0	0	0	0	0	0	0	0	0	0	0	0	0	0	0	0	0	0	0	0	0	0	0	0	0	0	0	0	0	0	0	0	0	0	0
0	0	0	0	0	0	0	0	0	0	0	0	0	0	0	0	0	0	0	0	0	0	0	0	0	0	0	0	0	0	0	0	0	0	0	0	0	0	0	0	0	0	0	0	0	0	0	0	0	0
0	0	0	0	0	0	0	0	0	0	0	0	0	0	0	0	0	0	0	0	0	0	0	0	0	0	0	0	0	0	0	0	0	0	0	0	0	0	0	0	0	0	0	0	0	0	0	0	0	0
0	0	0	0	0	0	0	0	0	0	0	0	0	0	0	0	0	0	0	0	0	0	0	0	0	0	0	0	0	0	0	0	0	0	0	0	0	0	0	0	0	0	0	0	0	0	0	0	0	0
0	0	0	0	0	0	0	0	0	0	0	0	0	0	0	0	0	0	0	0	0	0	0	0	0	0	0	0	0	0	0	0	0	0	0	0	0	0	0	0	0	0	0	0	0	0	0	0	0	0
0	0	1	1	1	0	0	0	0	0	0	0	0	0	0	0	0	0	0	0	0	0	0	0	0	0	0	0	0	0	0	0	0	0	0	0	0	0	0	0	0	0	0	0	0	0	0	0	0	0
1	1	1	1	1	1	1	1	1	1	0	0	0	0	0	0	0	0	0	0	0	0	0	0	0	0	0	0	0	0	0	0	0	0	0	0	0	0	0	0	0	0	0	0	0	0	0	0	0	0
1	1	1	1	1	1	1	1	1	1	1	0	0	0	0	0	0	0	0	0	0	0	0	0	0	0	0	0	0	0	0	0	0	0	0	0	0	0	0	0	0	0	0	0	0	0	0	0	0	0
1	1	1	1	1	1	1	1	1	1	1	1	0	0	0	0	0	0	0	0	0	0	0	0	0	0	0	0	0	0	0	0	0	0	0	0	0	0	0	0	0	0	0	0	0	0	0	0	0	0
1	1	1	1	1	1	1	1	1	1	1	1	1	0	0	0	0	0	0	0	0	0	0	0	0	0	0	0	0	0	0	0	0	0	0	0	0	0	0	0	0	0	0	0	0	0	0	0	0	0
1	1	1	1	1	1	1	1	1	1	1	1	1	1	0	0	0	0	0	0	0	0	0	0	0	0	0	0	0	0	0	0	0	0	0	0	0	0	0	0	0	0	0	0	0	0	0	0	0	0
1	1	1	1	1	1	1	1	1	1	1	1	1	1	1	0	0	0	0	0	0	0	0	0	0	0	0	0	0	0	0	0	0	0	0	0	0	0	0	0	0	0	0	0	0	0	0	0	0	0
1	1	1	1	1	1	1	1	1	1	1	1	1	1	1	0	0	0	0	0	0	0	0	0	0	0	0	0	0	0	0	0	0	0	0	0	0	0	0	0	0	0	0	0	0	0	0	0	0	0
1	1	1	1	1	1	1	1	1	1	1	1	1	1	1	0	0	0	0	0	0	0	0	0	0	0	0	0	0	0	0	0	0	0	0	0	0	0	0	0	0	0	0	0	0	0	0	0	0	0
1	1	1	1	1	1	1	1	1	1	1	1	1	1	1	0	0	0	0	0	0	0	0	0	0	0	0	0	0	0	0	0	0	0	0	0	0	0	0	0	0	0	0	0	0	0	0	0	0	0
1	1	1	1	1	1	1	1	1	1	1	1	1	1	1	0	0	0	0	0	0	0	0	0	0	0	0	0	0	0	0	0	0	0	0	0	0	0	0	0	0	0	0	0	0	0	0	0	0	0
1	1	1	1	1	1	1	1	1	1	1	1	1	1	1	0	0	0	0	0	0	0	0	0	0	0	0	0	0	0	0	0	0	0	0	0	0	0	0	0	0	0	0	0	0	0	0	0	0	0
1	1	1	1	1	1	1	1	1	1	1	1	1	1	1	0	0	0	0	0	0	0	0	0	0	0	0	0	0	0	0	0	0	0	0	0	0	0	0	0	0	0	0	0	0	0	0	0	0	0
1	1	1	1	1	1	1	1	1	1	1	1	1	1	1	0	0	0	0	0	0	0	0	0	0	0	0	0	0	0	0	0	0	0	0	0	0	0	0	0	0	0	0	0	0	0	0	0	0	0
1	1	1	1	1	1	1	1	1	1	1	1	1	1	1	0	0	0	0	0	0	0	0	0	0	0	0	0	0	0	0	0	0	0	0	0	0	0	0	0	0	0	0	0	0	0	0	0	0	0
1	1	1	1	1	1	1	1	1	1	1	1	1	1	1	0	0	0	0	0	0	0	0	0	0	0	0	0	0	0	0	0	0	0	0	0	0	0	0	0	0	0	0	0	0	0	0	0	0	0
1	1	1	1	1	1	1	1	1	1	1	1	1	1	1	0	0	0	0	0	0	0	0	0	0	0	0	0	0	0	0	0	0	0	0	0	0	0	0	0	0	0	0	0	0	0	0	0	0	0
0	0	1	1	1	1	1	1	1	1	1	1	1	1	1	0	0	0	0	0	0	0	0	0	0	0	0	0	0	0	0	0	0	0	0	0	0	0	0	0	0	0	0	0	0	0	0	0	0	0
0	0	0	0	1	1	1	1	1	1	1	1	1	1	0	0	0	0	0	0	0	0	0	0	0	0	0	0	0	0	0	0	0	0	0	0	0	0	0	0	0	0	0	0	0	0	0	0	0	0
0	0	0	0	0	0	0	1	1	1	1	1	1	1	0	0	0	0	0	0	0	0	0	0	0	0	0	0	0	0	0	0	0	0	0	0	0	0	0	0	0	0	0	0	0	0	0	0	0	0
0	0	0	0	0	0	0	0	0	0	0	0	0	0	0	0	0	0	0	0	0	0	0	0	0	0	0	0	0	0	0	0	0	0	0	0	0	0	0	0	0	0	0	0	0	0	0	0	0	0
0	0	0	0	0	0	0	0	0	0	0	0	0	0	0	0	0	0	0	0	0	0	0	0	0	0	0	0	0	0	0	0	0	0	0	0	0	0	0	0	0	0	0	0	0	0	0	0	0	0
0	0	0	0	0	0	0	0	0	0	0	0	0	0	0	0	0	0	0	0	0	0	0	0	0	0	0	0	0	0	0	0	0	0	0	0	0	0	0	0	0	0	0	0	0	0	0	0	0	0
0	0	0	0	0	0	0	0	0	0	0	0	0	0	0	0	0	0	0	0	0	0	0	0	0	0	0	0	0	0	0	0	0	0	0	0	0	0	0	0	0	0	0	0	0	0	0	0	0	0
0	0	0	0	0	0	0	0	0	0	0	0	0	0	0	0	0	0	0	0	0	0	0	0	0	0	0	0	0	0	0	0	0	0	0	0	0	0	0	0	0	0	0	0	0	0	0	0	0	0
0	0	0	0	0	0	0	0	0	0	0	0	0	0	0	0	0	0	0	0	0	0	0	0	0	0	0	0	0	0	0	0	0	0	0	0	0	0	0	0	0	0	0	0	0	0	0	0	0	0
0	0	0	0	0	0	0	0	0	0	0	0	0	0	0	0	0	0	0	0	0	0	0	0	0	0	0	0	0	0	0	0	0	0	0	0	0	0	0	0	0	0	0	0	0	0	0	0	0	0
0	0	0	0	0	0	0	0	0	0	0	0	0	0	0	0	0	0	0	0	0	0	0	0	0	0	0	0	0	0	0	0	0	0	0	0	0	0	0	0	0	0	0	0	0	0	0	0	0	0
0	0	0	0	0	0	0	0	0	0	0	0	0	0	0	0	0	0	0	0	0	0	0	0	0	0	0	0	0	0	0	0	0	0	0	0	0	0	0	0	0	0	0	0	0	0	0	0	0	0
0	0	0	0	0	0	0	0	0	0	0	0	0	0	0	0	0	0	0	0	0	0	0	0	0	0	0	0	0	0	0	0	0	0	0	0	0	0	0	0	0	0	0	0	0	0	0	0	0	0
0	0	0	0	0	0	0	0	0	0	0	0	0	0	0	0	0	0	0	0	0	0	0	0	0	0	0	0	0	0	0	0	0	0	0	0	0	0	0	0	0	0	0	0	0	0	0	0	0	0
0	0	0	0	0	0	0	0	0	0	0	0	0	0	0	0	0	0	0	0	0	0	0	0	0	0	0	0	0	0	0	0	0	0	0	0	0	0	0	0	0	0	0	0	0	0	0	0	0	0
0	0	0	0	0	0	0	0	0	0	0	0	0	0	0	0	0	0	0	0	0	0	0	0	0	0	0	0	0	0	0	0	0	0	0	0	0	0	0	0	0	0	0	0	0	0	0	0	0	0
0	0	0	0	0	0	0	0	0	0	0	0	0	0	0	0	0	0	0	0	0	0	0	0	0	0	0	0	0	0	0	0	0	0	0	0	0	0	0	0	0	0	0	0	0	0	0	0	0	0
0	0	0	0	0	0	0	0	0	0	0	0	0	0	0	0	0	0	0	0	0	0	0	0	0	0	0	0	0	0	0	0	0	0	0	0	0	0	0	0	0	0	0	0	0	0	0	0	0	0
0	0	0	0	0	0	0	0	0	0	0	0	0	0	0	0	0	0	0	0	0	0	0	0	0	0	0	0	0	0	0	0	0	0	0	0	0	0	0	0	0	0	0	0	0	0	0	0	0	0
0	0	0	0	0	0	0	0	0	0	0	0	0	0	0	0	0	0	0	0	0	0	0	0	0	0	0	0	0	0	0	0	0	0	0	0	0	0	0	0	0	0	0	0	0	0	0	0	0	0
0	0	0	0	0	0	0	0	0	0	0	0	0	0	0	0	0	0	0	0	0	0	0	0	0	0	0	0	0	0	0	0	0	0	0	0	0	0	0	0	0	0	0	0	0	0	0	0	0	0
0	0	0	0	0	0	0	0	0	0	0	0	0	0	0	0	0	0	0	0	0	0	0	0	0	0	0	0	0	0	0	0	0	0	0	0	0	0	0	0	0	0	0	0	0	0	0	0	0	0
0	0	0	0	0	0	0	0	0	0	0	0	0	0	0	0	0	0	0	0	0	0	0	0	0	0	0	0	0	0	0	0	0	0	0	0	0	0	0	0	0	0	0	0	0	0	0	0	0	0
0	0	0	0	0	0	0	0	0	0	0	0	0	0	0	0	0	0	0	0	0	0	0	0	0	0	0	0	0	0	0	0	0	0	0	0	0	0	0	0	0	0	0	0	0	0	0	0	0	0
0	0	0	0	0	0	0	0	0	0	0	0	0	0	0	0	0	0	0	0	0	0	0	0	0	0	0	0	0	0	0	0	0	0	0	0	0	0	0	0	0	0	0	0	0	0	0	0	0	0
0	0	0	0	0	0	0	0	0	0	0	0	0	0	0	0	0	0	0	0	0	0	0	0	0	0	0	0	0	0	0	0	0	0	0	0	0	0	0	0	0	0	0	0	0	0	0	0	0	0
0	0	0	0	0	0	0	0	0	0	0	0	0	0	0	0	0	0	0	0	0	0	0	0	0	0	0	0	0	0	0	0	0	0	0	0	0	0	0	0	0	0	0	0	0	0	0	0	0	0
0	0	0	0	0	0	0	0	0	0	0	0	0	0	0	0	0	0	0	0	0	0	0	0	0	0	0	0	0	0	0	0	0	0	0	0	0	0	0	0	0	0	0	0	0	0	0	0	0	0
0	0	0	0	0	0	0	0	0	0	0	0	0	0	0	0	0	0	0	0	0	0	0	0	0	0	0	0	0	0	0	0	0	0	0	0	0	0	0	0	0	0	0	0	0	0	0	0	0	0
0	0	0	0	0	0	0	0	0	0	0	0	0	0	0	0	0	0	0	0	0	0	0	0	0	0	0	0	0	0	0	0	0	0	0	0	0	0	0	0	0	0	0	0	0	0	0	0	0	0
0	0	0	0	0	0	0	0	0	0	0	0	0	0	0	0	0	0	0	0	0	0	0	0	0	0	0	0	0	0	0	0	0	0	0	0	0	0	0	0	0	0	0	0	0	0	0	0	0	0
0	0	0	0	0	0	0	0	0	0	0	0	0	0	0	0	0	0	0	0	0	0	0	0	0	0	0	0	0	0	0	0	0	0	0	0	0	0	0	0	0	0	0	0	0	0	0	0	0	0
0	0	0	0	0	0	0	0	0	0	0	0	0	0	0	0	0	0	0	0	0	0	0	0	0	0	0	0	0	0	0	0	0	0	0	0	0	0	0	0	0	0	0	0	0	0	0	0	0	0
0	0	0	0	0	0	0	0	0	0	0	0	0	0	0	0	0	0	0	0	0	0	0	0	0	0	0	0	0	0	0	0	0	0	0	0	0	0	0	0	0	0	0	0	0	0	0	0	0	0
0	0	0	0	0	0	0	0	0	0	0	0	0	0	0	0	0	0	0	0	0	0	0	0	0	0	0	0	0	0	0	0	0	0	0	0	0	0	0	0	0	0	0	0	0	0	0	0	0	0
0	0	0	0	0	0	0	0	0	0	0	0	0	0	0	0	0	0	0	0	0	0	0	0	0	0	0	0	0	0	0	0	0	0	0	0	0	0	0	0	0	0	0	0	0	0	0	0	0	0
0	0	0	0	0	0	0	0	0	0	0	0	0	0	0	0	0	0	0	0	0	0	0	0	0	0	0	0	0	0	0	0	0	0	0	0	0	0	0	0	0	0	0	0	0	0	0	0	0	0
0	0	0	0	0	0	0	0	0	0	0	0	0	0	0	0	0	0	0	0	0	0	0	0	0	0	0	0	0	0	0	0	0	0	0	0	0	0	0	0	0	0	0	0	0	0	0	0	0	0
0	0	0	0	0	0	0	0	0	0	0	0	0	0	0	0	0	0	0	0	0	0	0	0	0	0	0	0	0	0	0	0	0	0	0	0	0	0	0	0	0	0	0	0	0	0	0	0	0	0
0	0	0	0	0	0	0	0	0	0	0	0	0	0	0	0	0	0	0	0	0	0	0	0	0	0	0	0	0	0	0	0	0	0	0	0	0	0	0	0	0	0	0	0	0	0	0	0	0	0
0	0	0	0	0	0	0	0	0	0	0	0	0	0	0	0	0	0	0	0	0	0	0	0	0	0	0	0	0	0	0	0	0	0	0	0	0	0	0	0	0	0	0	0	0	0	0	0	0	0
0	0	0	0	0	0	0	0	0	0	0	0	0	0	0	0	0	0	0	0	0	0	0	0	0	0	0	0	0	0	0	0	0	0	0	0	0	0	0	0	0	0	0	0	0	0	0	0	0	0
0	0	0	0	0	0	0	0	0	0	0	0	0	0	0	0	0	0	0	0	0	0	0	0	0	0	0	0	0	0	0	0	0	0	0	0	0	0	0	0	0	0	0	0	0	0	0	0	0	0
0	0	0	0	0	0	0	0	0	0	0	0	0	0	0	0	0	0	0	0	0	0	0	0	0	0	0	0	0	0	0	0	0	0	0	0	0	0	0	0	0	0	0	0	0	0	0	0	0	0
0	0	0	0	0	0	0	0	0	0	0	0	0	0	0	0	0	0	0	0	0	0	0	0	0	0	0	0	0	0	0	0	0	0	0	0	0	0	0	0	0	0	0	0	0	0	0	0	0	0
0	0	0	0	0	0	0	0	0	0	0	0	0	0	0	0	0	0	0	0	0	0	0	0	0	0	0	0	0	0	0	0	0	0	0	0	0	0	0	0	0	0	0	0	0	0	0	0	0	0
0	0	0	0	0	0	0	0	0	0	0	0	0	0	0	0	0	0	0	0	0	0	0	0	0	0	0	0	0	0	0	0	0	0	0	0	0	0	0	0	0	0	0	0	0	0	0	0	0	0
0	0	0	0	0	0	0	0	0	0	0	0	0	0	0	0	0	0	0	0	0	0	0	0	0	0	0	0	0	0	0	0	0	0	0	0	0	0	0	0	0	0	0	0	0	0	0	0	0	0
[truncated: 2 more columns]

## Sheet: S3g_FR_InVsOut
mIn	mOut
0.552083	0.563362
6.32143	5.47733
0.856597	0.133501
0.6875	0.195541
6.36786	3.89219
0.238591	0.197257
0.458333	0.251166
0.372917	0.338316
8.30432	6.23349
2.88819	1.69866
0	0
0	0
0	0
0	0
0	0
1.71354	1.27067
0	0
2.125	1.80792
0.21875	0.142077
2.61458	1.62252
14.7917	10.0456
0	0
1.58901	0.810414
2.13993	1.86215
0	0
0	0
0	0
0	0
5.07143	3.71897
0	0
0	0
1.58333	1.60472
0.723958	0.238345
0	0
0.867907	0.35452
0.666667	0.146937
0	0
2.68333	1.81815
0.766667	0.312357
7.47788	6.92133
0.325	0.256523
1.53571	1.55977
4.33958	3.8128
1.92322	0.893286
0.570833	0.256297
1.01071	0.450895
2.37708	2.03638
2.52381	2.38387
2.23507	0.715905
5.15104	3.68666
0	0
0	0
5.64304	4.46094
0	0
1.60729	0.29527
0	0
0.472917	0.146211
1.50699	0.286284
12.3558	8.83363
2.49752	0.656376
2.60208	0.716056

[truncated: 10 more sheets: S3g_exampleInd, S3h_FiringRate_Cell1203, S3h_SigCluster, S3i_FR_InVsOut, S3i_exampleInd, S3j_DataLearning, S3j_SigClusterLearning, S3j_DataRecognition, S3j_SigClusterRecognition, S3k]
