# Supplementary material for: A neuronal code for object representation and memory in the human amygdala and hippocampus
Source: Nat Commun. 2025 Feb 10;16:1510. doi: 10.1038/s41467-025-56793-y (PMC11811184; doi:10.1038/s41467-025-56793-y)
Supplement: Supplementary file 4 — Source Data [file 41467_2025_56793_MOESM4_ESM.zip › Source Data/Supplementary Data 5.xlsx]

## Sheet: 5b_MemScore
0.638792
0.609741
0.583019
0.791522
0.69171
0.676545
0.539438
0.555062
0.543468
0.648411
0.769726
0.633724
0.543624
0.597863
0.561427
0.621108
0.564218
0.596427
0.660346
0.677974
0.728634
0.57135
0.768617
0.615157
0.759594
0.762826
0.485838
0.614271
0.67711
0.532086
0.644004
0.498011
0.655883
0.623592
0.727141
0.436952
0.507207
0.598256
0.658726
0.600204
0.542184
0.56429
0.835412
0.904854
0.445365
0.587369
0.554979
0.593877
0.733982
0.472588
0.569512
0.575441
0.641953
0.479046
0.554586
0.560779
0.6069
0.611356
0.743554
0.551983
0.607736
0.752311
0.48894
0.510477
0.452656
0.649997
0.477534
0.505853
0.578275
0.514626
0.445338
0.414319
0.576139
0.672462
0.511195
0.453957
0.518629
0.5045
0.560627
0.565408
0.440159
0.868291
0.433228
0.497232
0.548013
0.606698
0.506025
0.757811
0.72538
0.764667
0.717198
0.713467
0.685825
0.605537
0.659406
0.690125
0.610044
0.694829
0.835054
0.613299
0.713419
0.873191
0.818748
0.846249
0.837288
0.959883
0.691134
0.691081
0.819187
0.7882
0.703328
0.789724
0.778115
0.876739
0.854171
0.807519
0.733808
0.845288
0.656139
0.728049
0.729751
0.828059
0.754647
0.777406
0.798745
0.877776
0.871374
0.938808
0.899115
0.80148
0.894581
0.627454
0.840203
0.877583
0.91484
0.863821
0.871592
0.78983
0.759059
0.857573
0.834409
0.773323
0.870833
0.856805
0.919667
0.935217
0.962794
0.892673
0.945106
0.884896
0.916486
0.839907
0.920756
0.868364
0.865112
0.95219
0.788229
0.819196
0.813992
0.871114
0.896165
0.919137
0.808833
0.895898
0.913402
0.894714
0.961364
0.62834
0.692515
0.818442
0.752854
0.844254
0.798776
0.757018
0.589079
0.792868
0.591961
0.752201
0.701261
0.829407
0.815667
0.795726
0.848318
0.908747
0.845168
0.786543
0.854858
0.727127
0.854008
0.774803
0.885016
0.935738
0.713613
0.837816
0.739655
0.8712
0.713932
0.839197
0.871057
0.750876
0.691652
0.819666
0.665755
0.799431
0.913647
0.701353
0.885201
0.896367
0.900258
0.71895
0.848534
0.810271
0.874627
0.903513
0.805998
0.851356
0.803509
0.760268
0.813163
0.749641
0.798034
0.753129
0.746959
0.80222
0.73731
0.76359
0.863979
0.846101
0.738888
0.853636
0.884071
0.871241
0.896098
0.765055
0.921185
0.797866
0.770978
0.839247
0.828021
0.902967
0.747368
0.775097
0.650081
0.654015
0.76244
0.754221
0.792901
0.933825
0.804959
0.763457
0.694914
0.728512
0.775989
0.756556
0.847203
0.699259
0.835
0.900126
0.803399
0.835216
0.784452
0.664875
0.736949
0.849512
0.757641
0.816189
0.805663
0.778472
0.738137
0.785022
0.801359
0.782713
0.834957
0.826552
0.756428
0.802634
0.835125
0.815697
0.836275
0.666612
0.800997
0.633866
0.656984
0.778341
0.73093
0.732545
0.737933
0.872503
0.664747
0.670128
0.807974
0.903312
0.827229
0.667614
0.828815
0.842057
0.761843
0.719707
0.846141
0.823636
0.770766
0.676585
0.738063
0.771085
0.656106
0.80871
0.744364
0.768716
0.662239
0.693522
0.896088
0.803613
0.596277
0.798692
0.65124
0.583245
0.795251
0.763301
0.823931
0.751014
0.817386
0.653039
0.786298
0.690326
0.630242
0.706165
0.76072
0.771564
0.634987
0.886261
0.649626
0.779824
0.64438
0.684896
0.720156
0.876242
0.627595
0.875614
0.716426
0.882521
0.897789
0.804536
0.913022
0.939514
0.771416
0.744026
0.756578
0.743959
0.84402
0.834621
0.881464
0.845352
0.872479
0.788755
0.793034
0.90761
0.925848
0.930906
0.900408
0.819843
0.736795
0.891443
0.915068
0.877009
0.807529
0.879933
0.729607
0.841816
0.726952
0.777961
0.837333
0.78619
0.699721
0.92627
0.751329
0.748387
0.766125
0.925679
0.815615
0.802342
0.731617
0.914304
0.815079
0.647336
0.740501
0.812148
0.880191
0.845433
0.668835
0.769826
0.823251
0.801533
0.751096
0.830796
0.888873
0.713476
0.852505
0.753624
0.763385
0.800097
0.728641
0.694249
0.835012
0.793497
0.751036
0.643617
0.736639
0.728724
0.726793
0.786354
0.67112
0.744483
0.745901
0.75479
0.811318
0.874538
0.661543
0.90155
0.68911
0.830278
0.687045
0.671725
0.870095
0.828131
0.905217
0.845395
0.668591
0.847794
0.773017
0.958672
0.899193
0.871316
0.678774
0.837549
0.835493
0.788181
0.792221
0.934434
0.739257
0.825261
0.968722
0.85559
0.952227
0.898895
0.78164
0.68941
0.897538
0.860072
0.813861
0.783403
0.890985
0.839481
0.88965
0.886523
0.825903
0.865019
0.832405
0.840928
0.68811
0.774456
0.818901
0.715595
0.923368
0.843739
0.895526
0.79911
0.75243
0.930975
0.774867
0.755147
0.677953
0.751669
0.798807
0.709868
0.857234
0.708993
0.750054
0.77128
0.845153
0.875343
0.671313
0.802077
0.7708
0.747595
0.708069
0.87516
0.702568
0.789594
0.780632
0.891349
0.897811
0.652256
0.823578
0.749562
0.823654
0.909165
0.891951
0.841622
0.875401
0.94036
0.835319
0.516233
0.569352
0.54519
0.61304
0.58546
0.6016
0.551716
0.600142
0.558314
0.594653
0.597917
0.51524
0.620227
0.566433
0.716758
0.565854
0.5962
0.527171
0.874518
0.469732
0.802587
0.758728
0.444628
0.420595
0.489186
0.582304
0.566152
0.667258
0.744325
0.557554
0.604112
0.627387
0.683686
0.584604
0.758812
0.571677
0.779236
0.666587
0.431647
0.58623
0.61248
0.651982
0.787
0.656266
0.781526
0.695833
0.702641
0.801633
0.569025
0.579259
0.861528
0.630323
0.660048
0.829819
0.855562
0.826943
0.804893
0.839939
0.846671
0.797872
0.832269
0.820094
0.808129
0.893942
0.786242
0.75638
0.850674
0.852086
0.881572
0.806933
0.808851
0.77676
0.777243
0.843007
0.903444
0.801129
0.83209
0.96053
0.800464
0.872163
0.936379
0.775822
0.83979
0.808046
0.558535
0.851394
0.880546
0.585963
0.935899
0.834731
0.779382
0.853003
0.757958

## Sheet: 5b_MemThreshold
lThresh	hThresh
0.701325	0.83231

## Sheet: 5c, d, e
ValInd	hAcc	lAcc	hConf	lConf	hRT	lRT
TRUE	0.625	0.722222	5.70833	5.47222	2602.23	2673.83
TRUE	0.612903	0.625	5.58065	5.3125	2421.63	2370.76
TRUE	0.666667	0.621622	5.79167	5.67568	2980.89	3191.76
TRUE	0.814815	0.605263	5.25926	4.65789	2238.43	2397.27
FALSE	0.714286	0.714286	5.28571	4.85714	3661.81	3842.71
TRUE	0.826087	0.689655	5.52174	5.13793	3655.79	3441.65
TRUE	0.68	0.558824	5.68	5.67647	2963.4	2911.34
TRUE	0.68	0.4375	5.36	5.375	2928.64	3396.14
TRUE	0.916667	0.5625	5.95833	6	2260.43	2075.16
TRUE	0.769231	0.647059	4.92308	5.58824	2260.77	2250.74
TRUE	0.769231	0.611111	6	5.86111	2687.56	2894.74
TRUE	0.774194	0.705882	5.54839	5.23529	2398.15	2987.85
TRUE	0.692308	0.589744	5.34615	4.89744	2320.33	2349.93
TRUE	0.909091	0.62069	5.59091	4.7931	2454.24	3360.12
TRUE	0.733333	0.5625	4.9	4.625	2323.33	2197.52
TRUE	0.846154	0.638889	4.96154	4.66667	2449.09	2630.35
TRUE	0.756757	0.695652	4.72973	4.6087	2474.26	2509.97
TRUE	0.774194	0.714286	5.64516	5.7619	2590.02	2480.24
TRUE	0.869565	0.666667	5.08696	5.25	2603.43	2819.84
TRUE	0.703704	0.621622	5.7037	5.62162	2401.28	2465.97
TRUE	0.735294	0.6	5.17647	5.24	2533.37	2919.04
TRUE	0.756757	0.692308	5.54054	5.15385	2390.85	2534.41
TRUE	0.592593	0.625	5.25926	5	2355.15	2502.39
TRUE	0.777778	0.789474	5.07407	5.10526	3026.22	2969.41
TRUE	0.84	0.65625	5.6	5.25	3850.21	3706.55
TRUE	0.821429	0.630435	5.35714	5.06522	3486.04	3702.74
TRUE	0.8	0.6	4.6	4.74286	3454.08	3499.03
TRUE	0.777778	0.642857	5.62963	5.5	2356.28	2702.94
TRUE	0.851852	0.833333	6	6	3009.2	3071.73
TRUE	0.833333	0.6875	6	6	2852.03	2875.68
TRUE	0.782609	0.705882	5.78261	5.20588	3106.32	3524.48
TRUE	0.846154	0.294118	5.53846	5.17647	2974.77	3012.77
TRUE	0.6	0.727273	6	6	3142.55	3267.52
TRUE	0.703704	0.6	5.59259	5.6	3463.87	3450.6
TRUE	0.611111	0.529412	5.11111	5	4352.33	4211.95
TRUE	0.708333	0.571429	4.70833	5.25	3602.7	3330.31
TRUE	0.8	0.695652	5.86667	5.86957	3620.01	3587.6
FALSE	0.8	0.7	5.8	5.5	3573.17	3672.04
TRUE	0.75	0.647059	5.9	5.70588	4003.59	4176.27
TRUE	0.740741	0.428571	5.44444	5.64286	3375.86	3120.91
TRUE	0.741935	0.619048	5.96774	5.90476	3150.38	3323.26
TRUE	0.7	0.6875	5.66667	5.75	3129.04	3226.58
TRUE	0.851852	0.666667	5.77778	5.58974	3120.82	3267.72
FALSE	0.875	1	5.125	5.14286	3625.82	4350.69
TRUE	0.884615	0.74359	5.19231	4.64103	2974.14	3031.98
TRUE	0.666667	0.482759	6	6	3106.47	3183.46
TRUE	0.777778	0.625	5.75	5.41667	3526.96	3562.61
TRUE	0.777778	0.72	4.86111	4.52	3274.62	3092
TRUE	0.96	0.806452	6	6	3503.78	3622.49
TRUE	0.777778	0.666667	6	5.95238	3446.29	3567.6
TRUE	0.833333	0.764706	5	4.35294	3798.5	3885.45
TRUE	0.9	0.777778	5.96667	5.94444	3303.44	3437.6
TRUE	0.8	0.727273	5.65714	5.63636	3016.04	3039.52
TRUE	0.8	0.625	6	5.65625	2911.96	3125.14
TRUE	0.809524	0.727273	5.71429	5.18182	3444.14	3681.36
TRUE	0.806452	0.6875	5.87097	5.625	3025.6	3313.26
TRUE	0.69697	0.789474	5.84848	5.68421	3261.24	3398.97
TRUE	0.785714	0.705882	5.46429	5.52941	3793.37	3901.02
TRUE	0.891892	0.88	5.7027	5.76	2926.63	3248.59
TRUE	0.818182	0.75	5.51515	5.125	3173.58	3234.09
TRUE	0.794118	0.7	5.79412	5.8	3171.67	3360.64
TRUE	0.952381	0.742857	6	5.71429	2904.28	3060.87
TRUE	0.852941	0.782609	6	6	3444.4	3410.93
TRUE	0.777778	0.769231	5.88889	5.76923	3225.74	3324.07

## Sheet: 5f_HitRate
ValInd	Hit_Top30%	Hit_Bottom30%
TRUE	0.642857	0.764706
FALSE	0.6875	0.625
TRUE	0.6	0.666667
TRUE	0.8125	0.578947
FALSE	0.875	0.428571
FALSE	0.8	0.142857
TRUE	0.916667	0.882353
FALSE	0.714286	0.875
FALSE	0.8	0.125
TRUE	0.714286	0.375
TRUE	0.5	0.3125
FALSE	0.866667	0.75
TRUE	0.933333	0.684211
TRUE	0.923077	0.615385
FALSE	1	0.75
TRUE	0.933333	0.736842
TRUE	0.823529	0.818182
FALSE	0.625	0.428571
FALSE	0.642857	0.285714
TRUE	0.733333	0.578947
TRUE	0.631579	0.454545
TRUE	0.75	0.666667
FALSE	0.714286	0.625
TRUE	0.733333	0.947368
TRUE	0.75	0.5625
TRUE	0.75	0.619048
TRUE	0.692308	0.411765
FALSE	0.833333	0.666667
TRUE	0.857143	0.882353
FALSE	0.785714	0.625
TRUE	0.769231	0.833333
FALSE	0.714286	0
TRUE	0.666667	1
FALSE	0.785714	0.428571
FALSE	0.571429	0.384615
TRUE	0.75	0.833333
FALSE	0.857143	0.833333
FALSE	0.75	0.5
FALSE	0.615385	0.666667
FALSE	0.714286	0
FALSE	0.555556	0.444444
FALSE	0.6	0.285714
TRUE	0.8125	0.736842
FALSE	0	0.25
TRUE	0.9375	0.823529
TRUE	0.461538	0.357143
TRUE	0.736842	0.363636
TRUE	0.75	0.583333
TRUE	1	0.625
FALSE	0.666667	0.2
FALSE	0.764706	0.333333
FALSE	1	1
TRUE	0.842105	0.909091
FALSE	0.888889	0.833333
FALSE	0.7	0.75
FALSE	0.933333	0.428571
FALSE	0.4	0.8
FALSE	0.714286	0.333333
TRUE	0.95	0.833333
FALSE	0.842105	0.7
FALSE	0.625	0.375
TRUE	0.8125	0.923077
TRUE	0.833333	0.75
TRUE	0.6875	0.684211

## Sheet: 5g_UpperPanel_SpikeTime
1	258.511
1	395.061
1	649.729
1	652.71
1	681.555
1	886.18
1	897.763
1	1061.22
1	1164.63
1	1668.71
1	1855.89
1	2132.98
1	2328.02
1	2477.08
1	2587.46
1	2638.45
1	2738.26
1	2911.98
1	3065.86
1	3148.49
1	3270.24
1	3299.45
1	3407.53
1	3508.26
1	3644.04
1	3854.59
1	4110.15
1	4150.95
1	4382.36
1	4388.97
1	4392.38
2	46.6048
2	346.401
2	743.579
2	821.823
2	900.251
2	976.099
2	1040.46
2	1093.97
2	1158.14
2	1336.94
2	1366.77
2	1589.52
2	1697.9
2	1984.76
2	2108.87
2	2114.34
2	2393.83
2	2533.82
2	2575.17
2	2632.25
2	2713.59
2	2737.37
2	2933.79
2	2977.29
2	3064.6
2	3150.28
2	3388.79
2	3469.24
2	3539.04
2	3597.81
2	3924.63
2	3954.31
2	4306.49
2	4410.9
3	1.04561
3	181.803
3	276.297
3	294.115
3	325.879
3	348.734
3	448.667
3	515.33
3	532.502
3	704.626
3	743.609
3	800.871
3	1084.02
3	1119.99
3	1489.58
3	1614.09
3	1818.84
3	1945.78
3	1989.06
3	2030.01
3	2122.48
3	2344.67
3	2511.98
3	2956.09
3	3417.17
3	3569.85
3	3726.74
3	3772.45
3	3835.82
3	3886.79
3	3922.36
3	3976.37
3	4014.98
3	4036.55
3	4268.05
3	4336.53
3	4452.56
4	23.8714
4	65.3441
4	107.982
4	295.589
4	362.714
4	868.61
4	934.412
4	1165.7
4	1210.22
4	1381.45
4	1577.93
4	1683.98
4	1828.95
4	2075.23
4	2256.23
4	2265.11
4	2411.98
4	2546.97
4	2688.68
4	2694.61
4	2879.54
4	3092.92
4	3254.94
4	3326.95
4	3504.72
4	3507.7
4	3607.14
4	3751.38
4	3862.86
4	3974
4	4034.58
4	4184.1
4	4498.55
5	5.37833
5	63.0386
5	192.953
5	227.115
5	323.514
5	713.567
5	786.893
5	924.489
5	1349.78
5	1552.01
5	1605.18
5	1863.66
5	2142.47
5	2202.29
5	2339.94
5	2373.7
5	2402.34
5	2490.99
5	2562.51
5	2662.32
5	2686.5
5	2820.99
5	2863.07
5	2879.63
5	3429.12
5	3519.1
5	3542.88
5	3673.53
5	3770.08
5	3866.51
5	4085.39
5	4241.82
5	4449.7
6	158.548
6	172.802
6	211.785
6	280.814
6	283.056
6	307.908
6	425.873
6	467.405
6	491.153
6	538.246
6	582.361
6	587.153
6	629.27
6	886.15
6	1050.66
6	1157.35
6	1478.19
6	1500.55
6	1928.48
6	1967.74
6	2006.2
6	2102.2
6	2274.82
6	2374.41
6	2435.08
6	2623.21
6	2758.56
6	2800.1
6	2910.97
6	2925.25
6	3088.93
6	3267.72
6	3271.5
6	3520.91
6	3531.33
6	3550.96
6	3894.87
6	4059.19
6	4377.08
7	115.14
7	154.709
7	245.209
7	311.288
7	394.539
7	589.917
7	680.143
7	736.637
7	856.076
7	904.398
7	911.526
7	1049.55
7	1095.05
7	1220.14
7	1348.21
7	1413.52
7	1634.46
7	1689.66
7	1827.47
7	1867.62
7	1932.66
7	1945.65
7	2065.49
7	2086.87
7	2107.92
7	2118.21
7	2126.47
7	2133.6
7	2172.21
7	2391.12
7	2613.32
7	2747.78
7	2791.25
7	2929.15
7	2954.93
7	2992.25
7	3189.2
7	3450.35
7	3575.44
7	3729.13
7	3887.71
7	3941.41
7	4090.71
7	4097.01
7	4227.84
7	4380.8
8	410.912
8	423.631
8	507.895
8	705.272
8	858.041
8	926.732
8	997.787
8	1033.45
8	1051.82
8	1106.81
8	1161.86
8	1305.88
8	1516.92
8	1535.26
8	1873.4
8	2084.69
8	2100.51
8	2165.79
8	2181.06
8	2287.38
8	2435.98
8	2491.82
8	2534.52
8	2593.05
8	2652.89
8	3089.54
8	3281.97
8	3341.17
8	3416.59
8	3712.18
8	3733.28
8	3969.61
8	4067.3
8	4169.84
8	4256.41
9	37.1419
9	195.135
9	401.082
9	444.643
9	533.578
9	686.992
9	745.975
9	769.507
9	784.376
9	802.378
9	858.779
9	908.301
9	917.301
9	938.805
9	999.538
9	1023.41
9	1084.39
9	1109.21
9	1125.89
9	1187.94
9	1300.72
9	1862.16
9	2099.31
9	2761.58
9	2780.35
9	2963.71
9	3263.69
9	3390.02
9	3583.98
9	3660.2
9	3686.34
9	3741.79
9	3777.24
9	3781.57
9	3956.06
9	4044.78
9	4098.39
9	4153.13
9	4310.29
10	114.864
10	130.04
10	145.676
10	156.797
10	241.491
10	313.53
10	382.588
10	401.449
10	569.12
10	835.493
10	968.971
10	1118.7
10	1397.42
10	1415.89
10	1511.36
10	1581.47
10	1615.6
10	1642.2
10	1822.07
10	1938.68
10	2208.89
10	2349.74
10	2456.19
10	2584.26
10	2690.98
10	2831.53
10	2871.61
10	2893.98
10	2983.62
10	3012.04
10	3046.47
10	3073.69
10	3281.17
10	3348.02
10	3433.76
10	3570.74
10	3754.38
10	3875.11
10	3962.02
10	4185.26
11	55.1735
11	66.1108
11	82.2084
11	308.062
11	456.808
11	540.489
11	627.55
11	634.861
11	764.347
11	939.144
11	970.263
11	1014.01
11	1034.41
11	1078.7
11	1240.94
11	1329.53
11	1414.23
11	1590.35
11	1637.29
11	1695.22
11	1902.37
11	2003.04
11	2169.6
11	2261.27
11	2320.47
11	2827.01
11	2954.28
11	3167.11
11	3181.67
11	3217.55
11	3293.43
11	3397.54
11	3415.08
11	3471.88
11	3618.91
11	3936.46
11	4163.94
11	4372.62
12	93.0514
12	101.071
12	187.454
12	219.681
12	248.004
12	622.757
12	664.967
12	685.119
12	1050.23
12	1072.16
12	1315.46
12	1512.9
12	1581.37
12	1804.89
12	1919.3
12	1944.33
12	2007.74
12	2340.59
12	2466.91
12	2669.17
12	2671.26
12	2767.66
12	3157.25
12	3258.53
12	3444.94
12	3520.61
12	3766.52
12	3827.62
12	3983.56
12	4267.26
12	4452.84
12	4462.39
13	39.109
13	122.421
13	179.07
13	286.25
13	333.497
13	488.327
13	688.468
13	892.756
13	1109.18
13	1213.32
13	1742.01
13	1884.89
13	2118.08
13	2226.28
13	2315.37
13	2451.61
13	2464.15
13	2519.59
13	2836.32
13	2918.99
13	3104.9
13	3321.32
13	3768.98
13	3864.64
13	3882.86
13	3901.07
13	3967.83
13	4048.31
13	4175.37
13	4302.15
13	4405.92
14	20.2164
14	68.3546
14	129.242
14	178.763
14	220.203
14	332.391
14	429.991
14	665.705
14	732.521
14	879.393
14	953.766
14	1082.73
14	1267.88
14	1358.04
14	1367.84
14	1420.77
14	1777.52
14	2171.26
14	2179.8
14	2258.51
14	2313.56
14	2396.1
14	2618.64
14	2741.18
14	2891.28
14	2967.86
14	3064.01
14	3174.51
14	3511.94
14	3516.95
14	3538.76
14	3675.65
14	3756.66
14	3843.51
14	3851.15
14	3859.63
14	3966.66
14	3972.53
14	4176.39
14	4297.12
14	4321.69
14	4502.45
15	204.043
15	299.123
15	588.535
15	657.347
15	723.119
15	733.871
15	774.76
15	797.799
15	822.929
15	919.051
15	941.016
15	943.413
15	1084.08
15	1444.79
15	1523.01
15	1567.83
15	1701.77
15	1917.79
15	2098.05
15	2161.18
15	2174.82
15	2213.72
15	2255.28
15	2273.16
15	2552.43
15	2631.72
15	3347.07
15	3577.22
15	3681.33
15	3865.19
15	3929.24
15	4301.78
15	4339.6
15	4384.45
15	4425.8
15	4495.96
16	132.374
16	221.34
16	386.95
16	583.098
16	597.873
16	1812.48
16	1841.97
16	2156.79
16	2363.66
16	2627.98
16	4439.78
16	4495.84
17	28.4786
17	135.477
17	284.684
17	340.994
17	348.521
17	486.729
17	495.332
17	677.777
17	716.423
17	750.307
17	995.607
17	1023.32
17	1055.88
17	1127.7
17	1165.39
17	1366.18
17	1504.36
17	1642.11
17	1731.84
17	1802.74
17	1810.79
17	1873.46
17	2052.1
17	2094.68
17	2203.15
17	2300.68
17	2629.24
17	2673.72
17	2833.83
17	2849.93
17	2897.91
17	3040.33
17	3149.76
17	3320.99
17	3489.27
17	3556.27
17	3656.66
17	3679.43
17	3785.1
17	3860.61
17	3930.75
17	4310.02
18	137.78
18	241.338
18	285.422
18	563.406
18	674.427
18	795.465
18	908.637
18	998.371
18	1060.36
18	1672.61
18	1701.64
18	1778.81
18	1825.72
18	1996.09
18	2096.98
18	2285.42
18	2391.09
18	2735.83
18	2814.35
18	2943.19
18	3205.17
18	3287.01
18	3361.2
18	3602.72
18	3827.28
18	3961.81
18	4019.16
18	4075.07
18	4174.94
18	4330.05
18	4456
18	4477.96
18	4484.48
19	37.0507
19	428.638
19	444.458
19	704.964
19	725.178
19	1340.25
19	1708.03
19	1815
19	2101.37
19	2230
19	2360.71
19	2460.64
19	2607.64
19	2611.57
19	2650.03
19	2701.98
19	2820.68
19	3091.79
19	3190.12
19	3237.03
19	3334.5
19	3598.2
19	3769.41
19	3998.45
19	4141.18
19	4227.44
19	4294.26
19	4336.9
19	4443.22
19	4466.97
20	187.178
20	227.545
20	270.707
20	1066.51
20	1209.05
20	1412.41
20	1896.93
20	2003.84
20	2306.43
20	2425.16
20	2636.48
20	2857.7
20	2931.58
20	2961.2
20	3012.93
20	3262.96
20	3368.14
20	3522.63
20	3572.95
20	3689.87
20	3975.11
20	4000.55
20	4016.15
20	4027.49
20	4128.19
20	4183.24
20	4342.61
20	4470.87
21	33.1795
21	77.5076
21	153.57
21	221.217
21	332.147
21	449.65
21	517.203
21	621.774
21	647.242
21	658.207
21	730.339
21	848.671
21	891.895
21	899.546
21	1140.3
21	1157.01
21	1331.81
21	1458.43
21	1760.93
21	1845.78
21	1942.7
21	1955.45
21	1984.67
21	2014.07
21	2375.15
21	2432.1
21	2782.13
21	2905.41
21	3064.69
21	3290.39
21	3335.89
21	3453.76
21	3499.81
21	3705.36
21	3787.04
21	3996.12
21	4058.51
21	4270.79
21	4344.79
21	4459.44
22	6.88329
22	166.473
22	249.201
22	335.311
22	490.661
22	544.267
22	697.254
22	815.432
22	1146.63
22	1305.69
22	1321.7
22	1425.69
22	1453.64
22	1876.87
22	1933.76
22	1937.51
22	1956.83
22	1989.12
22	2106.66
22	2418.37
22	2492.93
22	2586.35
22	2737.52
22	2843.72
22	2850.76
22	2904.3
22	2919.38
22	2968.14
22	3056.89
22	3087.88
22	3318.37
22	3544.69
22	3567.54
22	3583.7
22	3598.94
22	3635.53
22	3725.78
22	3741.54
22	3753.06
22	3760.9
22	4016.95
22	4137.59
22	4281.82
22	4379.05
23	119.717
23	148.716
23	192.032
23	246.407
23	395.767
23	763.116
23	773.408
23	1123.86
23	1143.55
23	1227.88
23	1296.48
23	1335.25
23	1614.52
23	1626.16
23	1947.62
23	1974.34
23	2028.69
23	2045.98
23	2048.96
23	2077.84
23	2229.23
23	2444.48
23	2552.99
23	2650.15
23	3032.9
23	3180.04
23	3278.72
23	3338.41
23	3502.48
23	3810.85
23	4028.07
23	4114.27
23	4263.72
23	4289.25
23	4298.16
23	4413.33
23	4436.65
24	109.764
24	269.814
24	305.789
24	398.809
24	789.721
24	807.999
24	971.613
24	997.234
24	1024.27
24	1067.46
24	1089.64
24	1545.09
24	1710.71
24	1781.88
24	1812.02
24	1869.87
24	2549.02
24	2682.41
24	2719.24
24	3075.1
24	4417.91
25	132.466
25	216.669
25	253.934
25	277.649
25	301.887
25	385.875
25	498.311
25	870.637
25	896.84
25	1029.58
25	1100.08
25	1149.48
25	1224.04
25	1306.37
25	1444.18
25	1520.73
25	1715.71
25	1808.73
25	1849.25
25	1927.44
25	2068.56
25	2125.98
25	2210.58
25	2227.88
25	2341.23
25	2408.02
25	2426.85
25	2807.53
25	3009.86
25	3102.35
25	3136.64
25	3461.87
25	3643.61
25	3735.12
25	3841.26
25	3934.25
25	4043.34
25	4200.68
25	4308.42
25	4435.35
26	59.5362
26	388.731
26	426.057
26	433.798
26	529.491
26	832.975
26	979.294
26	1084.6
26	1143.28
26	1206.81
26	1326.37
26	1466.82
26	1492.32
26	1576.37
26	1723.73
26	2048.41
26	2144.35
26	2185.91
26	2309.74
26	2369.34
26	2452.53
26	2556.46
26	2664.07
26	2736.26
26	2835.92
26	2896.93
26	3225.23
26	3354.41
26	3396.1
26	3445.4
26	3502.27
26	3663.45
26	3733.59
26	3784.37
26	3859.6
26	3867.31
26	3937.38
26	3998.24
26	4414.4
26	4466.01
27	73.3007
27	127.736
27	148.994
27	176.335
27	248.65
27	313.715
27	644.17
27	1016.87
27	1176.89
27	1207.88
27	1257.89
27	1308.21
27	1426.58
27	1617.84
27	1662.26
27	1674.15
27	1748.34
27	1858.56
27	1951.55
27	2146.96
27	2196.39
27	2293.1
27	2374.23
27	2441.63
27	2710.06
27	2812.23
27	2889.28
27	3265.2
27	3310.2
27	3375.89
27	3470.47
27	3491.21
27	3537.13
27	3646.59
27	3757.34
27	3802.06
27	3935.79
27	4040.42
27	4063.92
27	4120.41
27	4310.39
27	4467.34
28	183.338
28	288.217
28	504.026
28	684.075
28	963.166
28	1101.59
28	1320.53
28	1341.36
28	1668.96
28	1963.72
28	2048.72
28	2115.29
28	2307.53
28	2465.19
28	2775.62
28	2858.25
28	3118.11
28	3546.53
28	4016.86
28	4298.47
28	4354.68
28	4460.91
28	4481.13
29	49.3991
29	86.0494
29	107.183
29	222.691
29	338.045
29	361.361
29	632.771
29	711.937
29	731.814
29	799.951
29	979.201
29	1055.57
29	1140.97
29	1218.79
29	1252.36
29	1338.35
29	1498.22
29	1846.73
29	1887.47
29	2003.04
29	2222.32
29	2312.63
29	2382.83
29	2583.43
29	2657.93
29	2778.78
29	3059.13
29	3121.98
29	3222.62
29	3344.27
29	3589.36
29	3737.15
29	3750.15
29	3769.99
29	3860
29	3962.24
29	4033.51
29	4095.25
30	23.657
30	119.994
30	229.603
30	304.1
30	360.347
30	429.314
30	459.85
30	541.105
30	728.896
30	764.408
30	821.148
30	887.043
30	985.807
30	1007.86
30	1116.77
30	1329.63
30	1341.97
30	1369.32
30	1552.56
30	1573.79
30	1748.06
30	1817.58
30	1850.08
30	1889.41
30	2140.63
30	2218.35
30	2370.69
30	2594.37
30	2653.23
30	2688.74
30	2739.77
30	2901.6
30	3034.89
30	3152.64
30	3616.45
30	3675.5
30	3765.29
30	3959.07
30	4050.31
30	4258.44
30	4356.8
30	4377.42
31	74.7132
31	205.764
31	210.31
31	284.96
31	460.186
31	594.495
31	668.161
31	1078.95
31	1227.54
31	1233.59
31	1260.75
31	1307.32
31	1589.33
31	1889.07
31	2033.48
31	2398.1
31	2449.28
31	2516.12
31	2709.11
31	2869.89
31	2915.14
31	3079.01
31	3132.24
31	3504.02
31	3686.52
31	3864.79
31	4007.33
31	4156.36
31	4287.56
31	4469.45
32	104.08
32	197.07
32	232.398
32	295.281
32	732.704
32	746.928
32	903.077
32	1005.07
32	1128.47
32	1486.76
32	1540.12
32	1575.08
32	1662.05
32	1745.7
32	1804.19
32	1819.58
32	1851.13
32	1958.95
32	2094.09
32	2184.93
32	2211.2
32	2500.64
32	2638.66
32	2741.55
32	2877.88
32	3085.06
32	3192.82
32	3294.75
32	3371.8
32	3429.43
32	3552.19
32	3978.46
32	4034.7
32	4218.96
32	4419.1
32	4500.88
33	11.3361
33	99.2576
33	257.313
33	634.585
33	671.54
33	813.927
33	1047.86
33	1200.42
33	1363.75
33	1558.73
33	1609.42
33	1673.41
33	1682.57
33	1713.41
33	1851.74
33	1976.8
33	2071.67
33	2120.82
33	2194.67
33	2232.12
33	2356.81
33	2488.11
33	2547.64
33	2848.76
33	2976.83
33	3083.46
33	3124.19
33	3138.33
33	3278.72
33	3440.76
33	3514.74
33	3634.48
33	3925.03
33	4050.83
33	4397.72
34	36.0364
34	146.413
34	439.974
34	715.992
34	833.036
34	1047.25
34	1079.93
34	1193.41
34	1267.94
34	1304.86
34	1367.47
34	1594.22
34	1644.5
34	1809.93
34	2156.09
34	2206.96
34	2219.71
34	2334.26
34	2790.64
34	2869.4
34	3026.97
34	3102.38
34	3404.55
34	3517.41
34	3652.46
34	3831.12
34	3979.65
34	4020.51
34	4032.15
34	4081.8
34	4107.82
34	4400.8
34	4500.51
35	75.6959
35	97.6603
35	104.174
35	245.424
35	283.701
35	362.529
35	465.379
35	521.75
35	680.695
35	844.618
35	1100.24
35	1109.67
35	1554.96
35	1620.36
35	1666.47
35	1836.35
35	1910.75
35	1929.59
35	2008.14
35	2193.47
35	2286.77
35	2335.03
35	2785.05
35	2874.26
35	2906.08
35	2961.69
35	3307.16
35	3393.64
35	3581.89
35	3586.78
35	3605.36
35	3655.28
35	3823.81
35	3961.13
35	4008.65
35	4272.23
35	4318.71
35	4405.71
35	4415.48
35	4452.59
35	4497.1
36	1.6915
36	138.272
36	189.697
36	330.487
36	466.207
36	495.821
36	1016.13
36	1057.81
36	1183.18
36	1237.92
36	1275.37
36	1328.92
36	1409.43
36	1500.37
36	1625
36	1749.72
36	1768.55
36	1830.02
36	1986.6
36	2061.8
36	2134.76
36	2226.25
36	2373.06
36	2511.36
36	2536.71
36	2585.95
36	2690.4
36	2755.09
36	2780.53
36	2806.73
36	2858.99
36	3022.76
36	3270.39
36	3465.16
36	3546.93
36	3838.4
36	3982.85
36	4092.27
36	4106.25
36	4165.57
36	4228.67
36	4352.04
36	4457.38
37	120.116
37	225.456
37	359.733
37	373.742
37	499.018
37	618.856
37	842.866
37	888.67
37	901.634
37	1085.52
37	1111.67
37	1171.14
37	1441.63
37	1528.78
37	1652.86
37	1752.21
37	1887.56
37	2195.93
37	2312.05
37	2554.8
37	2568.72
37	2804.06
37	2858.38
37	2901.69
37	3036.67
37	3308.73
37	3353.15
37	3443.32
37	3682.81
37	3969.67
37	4163.58
37	4332.14
37	4442.14
38	217.467
38	470.048
38	499.6
38	579.779
38	662.602
38	688.928
38	703.519
38	751.166
38	775.436
38	789.659
38	905.351
38	913.185
38	1026.51
38	1276.73
38	1355.34
38	1391.4
38	1494.19
38	1674.46
38	2010.72
38	2163
38	2558.98
38	2577.59
38	2640.02
38	2682.16
38	2908.17
38	3031.7
38	3077.72
38	3192.42
38	3508.29
38	3537.53
38	3556.67
38	3628.19
38	3800.71
38	3979.59
38	4203.45
38	4302.83
38	4367.8
39	159.345
39	272.182
39	300.166
39	450.542
39	525.161
39	665.429
39	870.269
39	919.974
39	998.74
39	1218.6
39	1333.92
39	1431.4
39	1464.06
39	1816.48
39	1928.73
39	1959.6
39	2023.25
39	2394.66
39	2459.29
39	2466.39
39	2551.61
39	2603.61
39	2648.93
39	2687.17
39	2823.35
39	2832.11
39	2932.29
39	3273.55
39	3336.81
39	3380.15
39	3749.72
39	3918.89
39	4014.8
39	4162.53
39	4349.95
39	4446.72
40	7.74267
40	38.3089
40	219.405
40	561.224
40	718.849
40	730.984
40	827.475
40	1037.78
40	1106.11
40	1124.11
40	1307.54
40	1377.7
40	1571.85
40	1876.87
40	1947.65
40	2144.93
40	2151.91
40	2326.31
40	2356.41
40	2585.09
40	2741.15
40	2749.72
40	2924.12
40	3000.82
40	3104.07
40	3557.41
40	3588.31
40	3806
40	3942.42
40	4046.41
40	4341.29
40	4442.73
41	69.3375
41	170.774
41	256.913
41	414.477
41	457.36
41	544.698
41	673.998
41	802.377
41	845.631
41	867.381
41	912.078
41	959.786
41	1062.36
41	1257.03
41	1328.64
41	1445.99
41	1619.37
41	1703.18
41	1868.98
41	1908.48
41	2231.59
41	2286.4
41	2349.93
41	2665.45
41	2749.04
41	2881.02
41	2974.03
41	3027.64
41	3145.94
41	3220.23
41	3306.24
41	3337.64
41	3341.11
41	3408.32
41	3518.85
41	3647.51
41	3792.57
41	3990.62
41	4229.62
41	4392.44
41	4486.51
42	89.1197
42	138.824
42	167.916
42	196.67
42	319.52
42	333.467
42	454.689
42	556.863
42	613.604
42	761.058
42	792.486
42	810.579
42	852.912
42	984.73
42	1007.89
42	1221.24
42	1283.85
42	1386.86
42	1439.14
42	1483.99
42	1618.36
42	1647.21
42	1682.11
42	1734.11
42	1761.7
42	1824.43
42	1894.56
42	2134.7
42	2255.62
42	2490.23
42	2536.58
42	2558.76
42	2568.99
42	2742.74
42	2764.89
42	2840.43
42	2966.08
42	3019.26
42	3096.86
42	3120.45
42	3134.95
42	3365.96
42	3442.61
42	3739.91
42	3761.27
42	3778.1
42	3972.5
42	3978.49
42	4051.45
42	4224.62
42	4229.87
42	4235.43
42	4261.94
42	4333.18
43	92.0383
43	215.256
43	279.707
43	398.041
43	441.449
43	466.822
43	508.234
43	561.471
43	790.09
43	833.713
43	889.1
43	922.032
43	938.006
43	1165.18
43	1265.7
43	1347.47
43	1363.69
43	1426.98
43	1454.59
43	1473.52
43	1510.81
43	1831.31
43	2063
43	2139.77
43	2165.95
43	2419.79
43	2539.41
43	2690.21
43	2774.54
43	3196.57
43	3432.65
43	3574.83
43	3797.36
43	3847.34
43	3886.02
43	4021.31
43	4101.49
43	4174.82
43	4431.12
44	38.156
44	243.918
44	266.836
44	293.932
44	562.731
44	637.871
44	753.687
44	1012.01
44	1054.22
44	1168.9
44	1278.57
44	1380.28
44	1415.7
44	1515.67
44	1533.82
44	1555.33
44	1725.24
44	1790.95
44	1820.53
44	1856.93
44	1935.58
44	2117.35
44	2327.35
44	2331.34
44	2397.27
44	2514.16
44	2582.63
44	2725.97
44	2861.17
44	2962.24
44	3098.02
44	3165.45
44	3416.93
44	3424.67
44	3536.27
44	3644.75
44	3754.05
44	3961.35
44	4191.35
44	4338.4
44	4382.12
44	4456.34
45	46.4202
45	180.727
45	193.876
45	214.058
45	254.793
45	462.705
45	584.204
45	652.217
45	739.893
45	855.092
45	1015.85
45	1100.21
45	1178.33
45	1320.66
45	1358.75
45	1616.83
45	1648.41
45	1650.25
45	1715.56
45	1848.45
45	1888.97
45	2114.77
45	2375.33
45	2633.66
45	2785.63
45	3025.31
45	3091.82
45	3120.51
45	3223.73
45	3336.07
45	3419.11
45	3530.19
45	3567.7
45	3599.16
45	3671.5
45	3693.38
45	3700.04
45	3848.94
45	3932.87
45	4008.44
45	4399.29
45	4444.6
46	260.753
46	299.276
46	369.839
46	510.69
46	730.092
46	776.357
46	978.648
46	1110.04
46	1202.04
46	1256.82
46	1329.72
46	1372.94
46	1382.52
46	1430.23
46	1484.42
46	1654.3
46	1829.07
46	1926.85
46	1986.36
46	2029.49
46	2059.78
46	2070.38
46	2084.23
46	2091.14
46	2165.09
46	2268.52
46	2341.11
46	2360.31
46	2369.56
46	2441.84
46	2498.06
46	2507.18
46	2601.09
46	2632.8
46	2656.08
46	2687.79
46	2715.71
46	2728.67
46	2738.23
46	2755.31
46	2839.91
46	2902.09
46	2938.25
46	2943.13
46	2950.44
46	2961.38
46	2971.73
46	3000.7
46	3004.02
46	3096.15
46	3112.77
46	3126.81
46	3151.72
46	3160.14
46	3165.21
46	3224.22
46	3254.91
46	3265.84
46	3276.72
46	3284.52
46	3322.68
46	3350.45
46	3395.42
46	3419.78
46	3443.04
46	3469.95
46	3492.37
46	3733.34
46	4009.98
46	4146.99
46	4240.25
46	4329.95
46	4483.31
47	22.0286
47	208.038
47	320.228
47	354.541
47	651.788
47	821.793
47	845.969
47	867.719
47	993.948
47	1030.93
47	1168.1
47	1211.54
47	1310.67
47	1407.13
47	1527.8
47	1902
47	2004.39
47	2148.31
47	2223.48
47	2594.24
47	2847.19
47	2852.72
47	3078.61
47	3429.22
47	3471.98
47	3506.6
47	3718.01
47	3883.22
47	3928.11
47	4081.95
47	4096.27
47	4171.1
47	4203.6
47	4271.16
47	4273.98
47	4479.59
48	301.61
48	621.96
48	633.294
48	783.3
48	876.382
48	977.236
48	1089.06
48	1116.98
48	1145.86
48	1476.74
48	1892.48
48	1982.18
48	2055.6
48	2118.42
48	2161.58
48	2192.24
48	2241.52
48	2263.51
48	2321.36
48	2352.11
48	2430.66
48	2495.85
48	2652.09
48	2689.84
48	2793.74
48	3101.28
48	3561.22
48	3647.42
48	3737.64
48	3786.03
48	3946.57
48	4068.28
48	4209.1
48	4214.11
48	4277.3
48	4301.05
48	4348.23
48	4424.69
49	97.782
49	237.006
49	251.966
49	414.353
49	561.286
49	640.544
49	932.139
49	975.177
49	1296.39
49	1393.68
49	1399.82
49	1441.72
49	1505.22
49	1651.38
49	1673.11
49	1769.57
49	1923.47
49	1974.59
49	2065.92
49	2103.03
49	2131.23
49	2278.2
49	2287.54
49	2477.14
49	2551.24
49	2621.52
49	2628.8
49	2662.93
49	2671.17
49	2752.91
49	2818.35
49	2889
49	2911.12
49	2918.28
49	3000.36
49	3106.22
49	3125.39
49	3248.64
49	3366.21
49	3440.4
49	3518.12
49	3597.84
49	3807.44
49	3917.14
49	3953.11
49	4053.6
49	4083.37
49	4124.62
49	4254.88
49	4332.69
50	157.565
50	248.558
50	617.167
50	815.956
50	830.18
50	882.096
50	1009.49
50	1063.38
50	1231.35
50	1277.12
50	1428.82
50	1543.77
50	1635.14
50	1809.23
50	1825.72
50	1898.34
50	1916.19
50	2034.59
50	2086.29
50	2186.81
50	2286.67
50	2456.37
50	2520.36
50	2536.52
50	2622.23
50	2843.23
50	2931.18
50	3295.09
50	3398.8
50	3630.62
50	3917.88
50	4089.2
50	4126.53
50	4210.95
50	4272.48
50	4291.22
50	4387.59
51	59.4129
51	66.9713
51	537.295
51	672.83
51	744.869
51	751.657
51	904.367
51	1247.6
51	1255.9
51	1275.9
51	1360.16
51	1534.37
51	1778.72
51	1915.61
51	1920.92
51	2096.24
51	2131.63
51	2172.09
51	2230.27
51	2296.04
51	2381.85
51	2440.89
51	2526.11
51	2530.13
51	2614.76
51	2637.96
51	2646.68
51	2661.95
51	2692.21
51	2705.24
51	2756.35
51	2837.98
51	2840.92
51	2968.2
51	3315.12
51	3471.3
51	3669.63
51	3731.53
51	4033.69
51	4181.82
51	4340.37
52	7.86588
52	48.3557
52	63.3158
52	204.69
52	352.176
52	440.22
52	934.872
52	1074.06
52	1269.69
52	1369.56
52	1437.82
52	1639.65
52	1858.35
52	2258.75
52	2592.46
52	2637.04
52	2694.79
52	2906.24
52	3374.32
52	3456.22
52	3670.3
52	3940.76
52	4000.3
52	4061.34
52	4158.35
52	4180.81
52	4225.54
52	4344.52
52	4480.15
52	4485.09
53	18.526
53	154.156
53	159.101
53	213.383
53	228.589
53	340.256
53	729.049
53	1676.52
53	2024.48
53	2299.64
53	2416.28
53	2520.92
53	2566.75
53	2611.08
53	2793.65
53	2886.55
53	2907.83
53	2937.69
53	3044.81
53	3171.41
53	3430.54
53	3536.74
53	3644.32
53	3694.82
53	3789.99
53	3863.53
53	4015.23
53	4200.66
53	4364.7
53	4463.86
53	4470.87
53	4478.49
53	4496.89
54	250.308
54	362.773
54	417.732
54	503.747
54	521.106
54	651.297
54	714.795
54	720.477
54	802.161
54	925.411
54	1154.64
54	1177.87
54	1246.71
54	1378.07
54	1869.99
54	1919.66
54	2014.71
54	2053.33
54	2135.81
54	2213.84
54	2437.82
54	2493.27
54	2568.38
54	2576.7
54	2866.85
54	2949.18
54	3069.91
54	3287.32
54	3418.62
54	3490.22
[truncated: 1,640 more rows]

## Sheet: 5g_LowerPanel_PSTH
MemoLevel	PSTH-Time_ 1	PSTH-Time_ 2	PSTH-Time_ 3	PSTH-Time_ 4	PSTH-Time_ 5	PSTH-Time_ 6	PSTH-Time_ 7	PSTH-Time_ 8	PSTH-Time_ 9	PSTH-Time_10	PSTH-Time_11	PSTH-Time_12	PSTH-Time_13	PSTH-Time_14	PSTH-Time_15	PSTH-Time_16	PSTH-Time_17	PSTH-Time_18
1	0	8	12	8	8	0	4	4	4	8	12	4	8	12	8	4	8	12
1	4	4	4	12	12	8	8	4	8	4	20	8	8	8	8	8	0	8
1	8	20	16	4	8	4	4	12	8	4	4	4	0	4	8	20	8	12
1	12	8	0	8	8	4	8	4	4	12	12	4	4	8	12	12	8	4
1	16	4	4	8	0	4	8	4	8	16	12	12	0	4	12	8	8	4
1	12	24	16	4	8	4	4	8	8	12	4	16	4	8	12	4	4	4
1	12	8	12	12	12	8	8	16	28	4	8	16	4	4	8	8	12	4
1	0	8	8	12	16	4	8	4	16	12	12	0	4	12	8	4	8	4
1	8	8	12	32	20	4	0	4	4	0	0	12	0	8	16	12	12	4
1	20	12	4	8	4	8	16	8	4	8	8	16	12	12	4	12	4	0
1	12	8	12	12	16	8	12	4	8	8	0	8	12	16	4	4	4	4
1	20	0	12	0	8	4	8	12	4	8	8	4	4	8	4	12	0	12
1	12	12	4	4	8	0	4	4	8	12	4	8	4	4	0	20	8	8
1	20	8	8	8	4	16	0	4	8	12	8	8	8	0	16	24	4	8
1	4	4	16	24	4	4	12	4	16	8	8	0	0	4	8	8	0	20
1	8	4	8	0	0	0	0	8	4	4	4	0	0	0	0	0	0	8
1	8	20	8	8	16	4	12	12	12	4	8	12	8	8	12	12	0	4
1	8	4	8	12	4	0	8	12	4	8	4	8	4	8	4	8	12	16
1	4	8	8	0	0	4	4	4	8	8	16	4	12	4	4	8	8	16
1	8	4	0	0	8	4	0	4	4	8	4	12	4	8	12	4	20	8
1	16	8	20	12	8	8	0	20	4	8	0	8	4	16	4	8	4	12
1	12	8	8	4	4	16	0	20	4	8	8	20	8	4	28	8	8	8
1	16	4	0	8	12	8	8	8	20	4	8	0	8	8	4	4	8	20
1	4	12	0	16	12	0	8	12	0	0	12	0	4	0	0	0	0	4
1	8	20	0	8	16	8	8	12	16	12	0	4	12	4	8	8	8	8
1	4	12	4	8	12	12	8	0	12	12	12	8	4	12	12	20	0	8
1	20	4	4	0	12	12	16	8	8	12	4	8	0	20	8	12	12	8
1	4	4	8	4	4	8	4	4	8	8	0	8	4	0	4	0	4	16
1	16	8	12	8	12	12	0	8	8	8	8	4	12	4	8	16	8	0
1	12	16	8	16	8	12	12	12	8	4	16	4	8	0	8	8	4	12
2	12	8	8	0	12	8	4	4	4	8	8	8	8	0	8	4	8	8
2	12	4	8	4	8	4	16	16	12	0	12	4	8	12	4	4	8	4
2	8	4	8	4	8	4	20	8	16	8	4	8	12	8	8	4	4	4
2	8	4	4	4	12	12	8	4	12	4	0	8	8	4	8	8	16	4
2	16	12	8	4	8	0	12	12	8	8	0	16	0	8	16	8	4	24
2	12	12	0	0	16	12	12	12	12	4	16	16	4	8	4	8	16	8
2	8	12	4	12	12	4	8	8	4	4	8	12	4	12	4	4	4	8
2	4	8	16	20	4	16	4	0	8	0	16	4	12	0	16	8	4	8
2	4	12	8	12	4	12	0	12	4	12	16	12	0	12	4	4	8	8
2	12	0	12	4	12	8	4	8	8	8	12	4	8	0	8	8	4	8
2	8	12	8	20	4	12	8	8	4	8	8	8	12	16	8	8	4	8
2	16	12	8	20	8	16	16	12	4	8	16	12	16	8	4	16	16	8
2	8	16	8	20	4	24	4	4	12	4	8	4	4	4	4	12	12	4
2	8	8	8	4	12	12	16	16	4	12	12	8	8	8	8	8	4	12
2	16	8	12	4	12	8	16	8	4	4	4	4	16	8	24	8	4	8
2	0	12	8	8	8	24	4	12	24	24	32	32	36	44	4	0	12	8
2	8	8	4	16	12	8	4	4	12	0	4	8	4	8	8	8	16	12
2	0	4	8	12	12	4	0	8	20	20	8	4	4	0	12	8	12	16
2	8	8	8	8	0	16	12	12	12	12	20	20	16	8	8	12	12	8
2	8	0	4	12	12	8	8	16	12	8	12	8	0	8	4	4	12	12
2	8	0	12	8	4	12	4	12	16	12	32	16	0	8	8	0	8	4
2	16	8	0	4	4	12	4	4	0	4	12	4	0	8	4	4	20	12
2	20	4	4	0	0	0	4	0	4	8	12	16	8	4	12	8	8	20
2	0	12	20	8	12	4	0	8	16	8	8	8	4	12	8	4	12	4
2	4	8	16	8	16	0	4	0	16	4	8	8	16	0	4	4	16	4
2	4	0	8	12	8	4	4	8	4	0	4	8	12	0	0	8	12	16
2	0	8	12	8	12	20	4	8	4	12	4	8	12	4	8	12	12	8
2	4	4	4	4	12	16	4	16	12	4	12	12	4	12	8	4	12	12
2	4	4	16	8	4	12	8	4	24	8	16	4	8	12	4	8	0	8
2	12	4	4	8	20	4	8	12	8	8	4	8	4	4	20	4	12	8
2	4	4	12	16	20	12	8	20	12	4	8	8	0	8	4	0	8	8
2	4	8	8	4	4	8	4	0	12	12	8	8	32	4	8	12	0	0
2	0	4	8	8	4	4	4	20	16	0	4	4	0	4	0	8	16	16
2	4	0	4	4	16	8	4	0	8	16	12	4	0	4	0	0	4	12
2	8	8	4	16	8	12	8	8	4	8	0	8	0	4	12	4	0	4
2	8	20	0	12	0	4	0	20	4	4	4	8	8	12	4	12	12	4
2	4	4	4	8	4	20	8	12	8	0	8	12	16	16	8	0	12	4
2	4	12	4	8	4	12	4	8	8	0	4	8	4	4	8	4	0	4
2	4	4	8	4	8	12	8	4	8	12	16	12	20	0	0	0	0	4
2	0	0	0	0	0	0	0	0	0	0	0	0	4	0	0	0	4	0
3	4	0	20	12	4	16	20	8	8	16	8	12	16	16	12	8	12	8
3	4	8	12	20	16	4	12	4	12	32	4	8	8	0	4	4	4	0
3	4	8	0	4	0	4	4	16	24	4	4	4	8	8	4	16	4	8
3	8	8	8	12	4	12	8	12	8	12	8	0	12	4	4	8	8	4
3	8	4	8	4	4	8	16	12	8	4	12	0	4	8	16	0	4	16
3	4	0	4	0	0	4	4	0	0	4	16	4	4	8	12	0	4	0
3	8	12	8	8	4	12	4	8	12	12	4	24	12	8	0	0	8	16
3	12	4	12	4	4	12	8	12	4	16	8	12	4	4	8	12	0	16
3	8	12	8	12	16	12	4	12	8	8	4	4	8	16	4	4	4	8
3	8	8	12	0	8	4	4	16	4	8	16	4	8	8	8	4	12	8
3	8	8	8	8	4	4	12	12	12	28	8	0	4	4	12	16	4	12
3	0	0	0	0	0	0	0	0	0	0	0	0	0	0	0	0	0	0
3	12	8	8	12	12	4	8	12	12	12	12	8	8	20	16	8	0	4
3	16	4	12	12	4	4	8	20	24	16	16	0	16	4	8	8	0	4
3	12	0	24	8	8	12	4	12	12	16	8	4	8	8	4	4	12	4
3	16	4	4	0	4	12	0	4	12	4	4	16	0	12	4	8	8	4
3	12	8	12	16	12	20	28	36	36	12	20	16	4	4	16	0	0	12
3	0	4	8	12	8	8	8	16	24	4	8	8	20	4	8	4	8	8
3	12	0	8	16	12	8	8	4	4	0	12	4	4	12	4	0	0	0
3	12	12	12	8	8	16	8	12	4	8	12	4	8	4	0	12	4	8
3	8	12	12	12	12	8	12	20	8	16	8	4	8	4	0	8	12	4
3	4	8	12	4	4	20	4	16	8	16	4	8	20	4	12	4	20	8
3	4	16	4	4	4	20	8	8	0	4	12	8	4	12	4	4	0	12
3	8	16	8	0	8	28	12	12	8	4	12	12	12	8	8	0	12	4
3	4	0	8	12	8	12	12	20	4	8	4	20	12	8	24	4	4	4
3	8	8	4	4	8	16	8	8	8	12	8	8	4	4	4	4	4	4
3	20	12	8	8	16	16	12	12	4	12	12	0	8	8	16	0	8	4
3	8	12	8	4	4	0	12	12	16	4	8	12	12	4	4	16	12	8
3	12	4	8	4	4	20	12	16	12	20	4	16	12	4	8	8	16	8
3	8	8	20	8	8	4	16	16	16	0	8	4	8	8	4	12	4	12

## Sheet: 5h_UpperPanel_SpikeTime
1	531.75
1	551.437
1	649.5
1	807.375
1	1083.44
1	1347.16
1	1496.72
1	1525.12
1	1530.69
1	1574.34
1	1802.87
1	1987.44
1	2284.5
1	3346.44
1	4084.19
2	309.25
2	878.562
2	1395.72
2	1542.16
2	1606.16
2	1761.69
2	1768.62
2	2571.25
2	2698.78
2	3852.53
2	3976.69
2	3995.53
2	4380.56
2	4397.65
3	1661.72
3	1676.22
3	1784.56
3	2846.03
3	3450.69
3	3631.47
4	185.469
4	594.375
4	2223.28
4	2255.31
4	3958.53
4	3998.69
4	4114.22
4	4452.31
5	1525
5	1997.84
5	2014.56
5	2025.44
5	3719.4
5	4293.22
6	622.719
6	1308.94
6	1365.41
6	1372.31
6	1393.25
6	1520.53
6	1577.78
6	1600.25
6	1690.78
6	1986.34
6	2284.16
6	2739.47
6	2757.66
6	3307.5
6	4335.81
6	4383.12
7	140.094
7	448.688
7	570.063
7	753.5
7	881.594
7	1505.25
7	1518.91
7	1528.59
7	1535.34
7	1557.69
7	1743.47
7	1749.69
7	1839.63
7	2231.28
7	2617.94
7	2736.94
7	2870
7	2967.56
7	2986.66
7	3291.47
7	3493.47
7	4367.94
8	1139.53
8	1475.47
8	1528.59
8	1542.62
8	1727.72
8	2117.66
8	2240.75
8	4001.44
9	1084.34
9	2548.84
9	2560.41
9	3369.5
10	1357.16
10	1499.63
10	1736.91
10	1939.97
10	2710.06
10	3074.81
10	3957.25
10	4421.22
11	14.1883
11	1191.84
11	1519.84
11	1697.19
11	2078
11	2603.62
11	2861.34
11	4016.59
11	4420.37
12	283.125
12	824.469
12	1594.5
12	1857.81
12	2081.34
12	2155.25
12	2235.06
12	2244.34
12	2363.69
12	2594.72
12	2672.19
12	2753.28
12	3569.87
12	3639.03
13	333.25
13	735.906
13	1230.72
13	1450.06
13	1997.56
13	3322.53
14	965.75
14	1301.22
14	2163.44
14	2291.09
14	2975.41
14	3336.44
15	1295.94
15	1372.53
15	1546.87
15	1976.25
15	2160
15	2253.97
15	2324.62
15	2864.5
15	3067.84
15	3129.12
16	313.188
16	1562.56
16	2287.41
16	2652.41
16	3182.28
16	4290.78
17	590.282
17	1846.59
17	2068.03
17	2095.28
17	3226.37
17	3273.62
17	3293.25
17	4028.19
17	4200.22
17	4503.81
18	869.156
18	1199.09
18	1513.09
18	2582.16
18	3310
19	117.937
19	954.156
19	1300.22
19	2288.41
19	3357.15
19	3488.62
19	3534.34
19	3553.19
19	3751.34
19	3758.34
20	435.626
20	484.969
20	552.345
20	988.813
20	2052.69
20	3975.47
20	4120.62
20	4431.09
21	237.437
21	1138.56
21	3004.47
21	3588.87
22	1222.31
22	1609.28
22	1717.25
22	1732.78
22	3470.59
22	4106.47
23	24.4067
23	1887.19
23	1973.16
23	2409.84
24	540.499
24	1097.5
24	1150.97
24	1355.47
24	1485.41
24	1509.59
24	1911.44
24	2003.37
24	3105.12
24	3226.9
24	3267.62
24	3736.06
24	4119.59
25	612.062
25	1096.31
25	2225.38
25	2262.84
25	2278.38
26	1248.19
26	1261.72
26	1637.59
26	1664.97
26	1738.56
26	2348.72
26	2637.22
26	3118.81
26	3357.5
26	3400.16
27	1315.03
27	3107.72
28	325.188
28	900.655
28	1384.94
28	1513.59
29	880.813
29	1452.34
29	1996
29	2642.12
29	2877.25
29	3924.59
29	3994.28
30	615.376
30	681.876
30	1342.47
30	2787.87
30	3687.66
30	3839.22
31	1523.47
31	2591.19
31	3453.37
32	130.844
32	1722.88
32	2157.5
32	2572.62
32	4060.53
33	1307.28
33	1434.94
33	1460.97
33	2115.62
33	2217.06
33	2561.41
33	3628.5
33	4083.31
34	1365.03
34	1453.41
34	2135.09
35	1575.47
35	4039.97
35	4496.56
36	329.563
36	600.375
36	1400.13
36	2392.72
36	2985.62
36	3916.5
36	4320.75
37	38.0312
37	880.062
37	943.75
37	1195.75
37	2231.19
38	1436.59
38	1530.91
38	1737.69
38	2063.75
38	2271.31
38	3091.94
39	40
39	1362.94
39	1682
39	4342.31
39	4370.72
40	88.9998
40	2806.72
40	4067.44
41	1242.25
41	1281.97
41	1681.84
41	3759.56
41	3964.87
42	191.532
42	410.531
42	1636.53
42	2050.16
42	2103.84
42	2321.03
42	2688.41
42	2943.22
42	4035.69
43	585.094
43	913.813
43	1418.81
43	1426.16
43	1438.06
43	1557.47
43	1738.87
43	1756.28
43	1829.31
43	2016.5
43	2226.09
43	2391.09
43	2615.53
43	3086.53
43	3293.91
43	3803.5
43	4181.4
44	159.031
44	1577.88
44	1621.53
44	1672.69
44	1793.75
44	2346.94
44	2613.41
44	2761.31
44	3350.28
44	3385.97
45	264.688
45	321.751
45	548.845
45	750.626
45	1049.84
45	1679.28
45	2098
45	2317.47
45	3331.56
45	3499.19
45	4326.78
46	567.094
46	947.437
46	1267.84
46	1598.41
46	2342.72
46	2401.53
46	2498.87
46	2502.47
46	2618.59
46	3057.87
47	633.563
47	729.657
47	1303.13
47	1499.22
47	1607.44
47	2348.37
47	2978.03
47	3252.09
47	4319.19
48	1283
48	1959.44
48	2613.06
48	4383.34
49	1813.22
50	1325.69
50	2173.59
50	2689.34
50	2722.06
50	4393.97
51	525.687
51	1576.78
51	1635.37
51	1648.84
51	1659.34
51	1750.47
51	3603.62
52	747.562
52	1743.78
52	2127.25
52	3231.56
52	3507.06
53	664.563
53	811.5
53	1124.81
53	3271.22
53	3342.94
53	4216.31
53	4335.62
54	643.594
54	829.125
54	1662.56
54	2921.78
54	2990.5
54	3139.81
54	3206.75
54	3586.19
55	263.594
55	1634
55	1713.25
55	2848.19
56	1645.66
56	2722.37
56	2739.28
57	968.938
57	3147.87
57	3335.94
57	3801.41
58	1366.41
58	1409.16
58	1593.41
58	2006.19
58	2313.56
58	2479.06
58	3775.09
59	81.844
59	770.875
60	2815.06
61	1665.91
61	2396.62
61	2447.75
62	3125.41
62	4018.78
62	4235.15
63	85.3443
63	527.969
64	2341.81
64	2453.78
64	2463.72
65	795.094
65	1028.38
65	1252.81
65	1458.16
65	2045.81
65	3001.66
65	4361.09
65	4410.44
65	4477.81
66	1815.97
66	1881.75
66	1959.91
66	2091.75
66	2255.37
66	2693.75
66	2735.19
66	2822.37
66	3031.22
66	3211.28
66	3270.28
66	3531.41
67	661.532
67	1473.81
67	1942.59
67	2927.53
68	2161.41
68	2389.41
68	2443.66
68	3079.91
69	1704.66
69	3180.03
69	3381.69
69	3483
69	3705.12
70	159.157
70	850.531
70	1557.75
70	2450.44
70	3951.56
71	377.406
71	696.813
71	1360.06
71	1436.84
71	2646.28
71	2823.94
71	3418.97
71	3474.84
71	4383.47
72	1687.38
72	1723.28
72	1858.09
72	1972.34
72	2094.09
72	2883.47
72	3543.59
72	4256.06
73	713.969
73	897.344
73	1297.47
73	1987.56
73	3925.84
74	127.907
74	2933.75
75	59.8132
75	1077.38
75	1637.37
75	1777.72
75	1885
75	2155.53
75	2214.87
75	2259.97
75	2458.59
75	2581.28
75	2802.59
75	3354.53
75	4420.97
76	479.343
76	520
77	546.813
77	1629.28
77	2025.91
77	2182.59
77	2185.69
77	2651.91
77	4049.69
78	1130.87
78	1381.53
78	2016.72
78	2255.78
79	2506.72
79	3136.84
80	18.8448
80	247.22
80	1230.88
80	1234.31
80	2110.47
80	2318.59
80	2739.31
80	3433.37
80	4201.37
81	130.031
81	625.094
81	950.094
81	1127.62
81	1243.03
81	1299.19
81	3816.94
82	2689.72
82	2991.91
82	3547.28
82	3957.31
83	459.281
83	723.469
83	1003
83	1045.56
83	1275.53
83	2182.03
83	2309.28
83	2489.31
83	4104.4
84	666.062
84	1674.22
84	1676.09
84	1691.31
84	2715.78
84	2782.84
84	2924.94
84	3717.28
85	2190.12
85	2865.91
85	3883.94
85	4337.34
86	569.312
86	1222.78
86	2353.56
86	3078.66
87	502.751
87	837.876
87	2880.31
87	3199.78
87	3337.91
87	3417.25
87	3466.97
87	3700.41
87	4296.87
87	4397.53
88	446.626
88	790.031
88	1484.41
88	2330.03
88	2982.87
88	3564.37
88	3907.84
88	4444.94
88	4500.94
89	3057.84
89	3301
89	4021.44
89	4063.87
90	70.4382
90	1826.81
90	2269.53
90	2965.84
90	3655.34
90	4256.56
90	4343.65
91	1812.94
91	3379
91	4414.37
92	1885.16
92	2657.34
92	4195.66
92	4252.72
92	4479.81
93	848.594
94	740.187
94	1060.22
94	3776.59
95	1650.56
95	1738.69
95	2042.19
95	2997.75
95	3159.91
95	3306.75
95	3312.59
95	3770.28
95	3917.75
96	51.1878
96	74.4065
96	989.219
96	1544.06
96	1817.53
96	1943.91
96	2374.94
96	3556.28
96	3678.41
96	3748.22
97	385.531
97	613.032
97	2614.5
97	3706.22
98	2081.97
98	3408.19
98	4193.97
99	148.062
99	2621.22
99	2888.03
99	3812.19
99	4043
100	274.75
100	291.844
100	1548.03
100	1913.62
100	3835.94

## Sheet: 5h_LowerPanel_PSTH
MemoLevel	PSTH-Time_ 1	PSTH-Time_ 2	PSTH-Time_ 3	PSTH-Time_ 4	PSTH-Time_ 5	PSTH-Time_ 6	PSTH-Time_ 7	PSTH-Time_ 8	PSTH-Time_ 9	PSTH-Time_10	PSTH-Time_11	PSTH-Time_12	PSTH-Time_13	PSTH-Time_14	PSTH-Time_15	PSTH-Time_16	PSTH-Time_17	PSTH-Time_18
1	0	0	12	4	4	8	12	8	0	4	0	0	0	4	0	0	4	0
1	0	4	0	4	0	4	8	8	0	0	8	0	0	0	0	12	0	8
1	0	0	0	0	0	0	8	4	0	0	0	4	0	4	4	0	0	0
1	4	0	4	0	0	0	0	0	4	4	0	0	0	0	0	8	4	4
1	0	0	0	0	0	0	4	4	8	0	0	0	0	0	4	0	0	4
1	0	0	4	0	0	16	16	4	0	4	4	4	0	4	0	0	0	8
1	4	4	4	8	0	0	28	4	4	0	8	12	0	8	0	0	0	4
1	0	0	0	0	4	4	12	0	8	0	0	0	0	0	0	0	4	0
1	0	0	0	0	4	0	0	0	0	0	8	0	0	4	0	0	0	0
1	0	0	0	0	0	8	4	4	0	0	4	0	4	0	0	4	0	4
1	4	0	0	0	4	0	8	0	4	0	4	4	0	0	0	0	4	4
1	0	4	0	4	0	0	4	4	16	4	8	4	0	0	8	0	0	0
1	0	4	4	0	4	4	0	4	0	0	0	0	0	4	0	0	0	0
1	0	0	0	4	0	4	0	0	4	4	0	4	0	4	0	0	0	0
1	0	0	0	0	0	8	4	4	4	8	0	4	8	0	0	0	0	0
1	0	4	0	0	0	0	4	0	0	4	4	0	4	0	0	0	0	4
1	0	0	4	0	0	0	0	4	8	0	0	0	4	8	0	0	8	0
1	0	0	0	4	4	0	4	0	0	0	4	0	0	4	0	0	0	0
1	4	0	0	4	0	4	0	0	0	4	0	0	0	8	8	8	0	0
1	0	8	4	4	0	0	0	0	4	0	0	0	0	0	0	4	4	4
1	4	0	0	0	4	0	0	0	0	0	0	0	4	0	4	0	0	0
1	0	0	0	0	4	0	12	0	0	0	0	0	0	4	0	0	4	0
1	4	0	0	0	0	0	0	8	0	4	0	0	0	0	0	0	0	0
1	0	0	4	0	8	8	4	4	4	0	0	0	8	4	4	0	4	0
1	0	0	4	0	4	0	0	0	4	8	0	0	0	0	0	0	0	0
1	0	0	0	0	4	4	12	0	0	4	4	0	4	8	0	0	0	0
1	0	0	0	0	0	4	0	0	0	0	0	0	4	0	0	0	0	0
1	0	4	0	4	0	4	4	0	0	0	0	0	0	0	0	0	0	0
1	0	0	0	4	0	4	0	4	0	0	4	4	0	0	0	8	0	0
1	0	0	8	0	0	4	0	0	0	0	0	4	0	0	4	4	0	0
2	0	0	0	0	0	0	4	0	0	0	4	0	0	4	0	0	0	0
2	4	0	0	0	0	0	4	0	4	0	4	0	0	0	0	0	4	0
2	0	0	0	0	0	12	0	0	8	0	4	0	0	0	4	0	4	0
2	0	0	0	0	0	8	0	0	4	0	0	0	0	0	0	0	0	0
2	0	0	0	0	0	0	4	0	0	0	0	0	0	0	0	0	4	4
2	0	4	4	0	0	4	0	0	0	4	0	4	0	0	0	4	0	4
2	4	0	0	8	4	0	0	0	4	0	0	0	0	0	0	0	0	0
2	0	0	0	0	0	4	8	0	4	4	0	0	4	0	0	0	0	0
2	4	0	0	0	0	4	4	0	0	0	0	0	0	0	0	0	0	8
2	4	0	0	0	0	0	0	0	0	0	0	4	0	0	0	0	4	0
2	0	0	0	0	4	4	4	0	0	0	0	0	0	0	0	8	0	0
2	4	4	0	0	0	0	4	0	8	4	4	4	0	0	0	0	4	0
2	0	0	4	4	0	12	8	8	8	4	4	0	4	4	0	4	4	0
2	4	0	0	0	0	0	12	4	0	4	4	4	0	8	0	0	0	0
2	0	8	4	4	4	0	4	0	4	4	0	0	0	8	0	0	0	4
2	0	0	4	4	0	4	4	0	0	12	8	0	4	0	0	0	0	0
2	0	0	8	0	0	8	4	0	0	4	0	4	0	4	0	0	0	4
2	0	0	0	0	0	4	0	4	0	0	4	0	0	0	0	0	0	4
2	0	0	0	0	0	0	0	4	0	0	0	0	0	0	0	0	0	0
2	0	0	0	0	0	4	0	0	4	0	8	0	0	0	0	0	0	4
2	0	0	4	0	0	0	16	4	0	0	0	0	0	0	4	0	0	0
2	0	0	4	0	0	0	4	0	4	0	0	0	4	0	4	0	0	0
2	0	0	4	4	4	0	0	0	0	0	0	0	0	8	0	0	4	4
2	0	0	4	4	0	0	4	0	0	0	0	8	8	0	4	0	0	0
2	0	4	0	0	0	0	8	0	0	0	0	4	0	0	0	0	0	0
2	0	0	0	0	0	0	4	0	0	0	8	0	0	0	0	0	0	0
2	0	0	0	4	0	0	0	0	0	0	0	0	4	4	0	4	0	0
2	0	0	0	0	0	8	4	0	4	8	0	0	0	0	0	4	0	0
2	4	0	0	4	0	0	0	0	0	0	0	0	0	0	0	0	0	0
2	0	0	0	0	0	0	0	0	0	0	0	4	0	0	0	0	0	0
2	0	0	0	0	0	0	4	0	0	8	0	0	0	0	0	0	0	0
2	0	0	0	0	0	0	0	0	0	0	0	0	4	0	0	0	8	0
2	4	0	4	0	0	0	0	0	0	0	0	0	0	0	0	0	0	0
2	0	0	0	0	0	0	0	0	0	12	0	0	0	0	0	0	0	0
2	0	0	0	4	4	8	0	0	4	0	0	0	4	0	0	0	0	12
2	0	0	0	0	0	0	0	12	4	4	8	4	8	4	4	0	0	0
2	0	0	4	0	0	4	0	4	0	0	0	4	0	0	0	0	0	0
2	0	0	0	0	0	0	0	0	4	8	0	0	4	0	0	0	0	0
2	0	0	0	0	0	0	4	0	0	0	0	0	4	8	4	0	0	0
2	4	0	0	4	0	0	4	0	0	4	0	0	0	0	0	4	0	0
3	0	4	4	0	0	8	0	0	0	0	4	4	0	8	0	0	0	4
3	0	0	0	0	0	0	8	8	4	0	0	4	0	0	4	0	0	4
3	0	0	4	4	0	4	0	4	0	0	0	0	0	0	0	4	0	0
3	4	0	0	0	0	0	0	0	0	0	0	4	0	0	0	0	0	0
3	4	0	0	0	4	0	4	8	8	8	4	4	0	4	0	0	0	4
3	0	4	4	0	0	0	0	0	0	0	0	0	0	0	0	0	0	0
3	0	0	4	0	0	0	4	0	12	0	4	0	0	0	0	0	4	0
3	0	0	0	0	4	4	0	0	4	4	0	0	0	0	0	0	0	0
3	0	0	0	0	0	0	0	0	0	0	4	0	4	0	0	0	0	0
3	8	0	0	0	8	0	0	0	4	4	4	0	0	4	0	0	4	0
3	4	0	4	4	8	4	0	0	0	0	0	0	0	0	0	4	0	0
3	0	0	0	0	0	0	0	0	0	0	4	4	0	0	4	4	0	0
3	0	4	4	0	8	4	0	0	4	8	0	0	0	0	0	0	4	0
3	0	0	4	0	0	0	12	0	0	0	4	8	0	0	4	0	0	0
3	0	0	0	0	0	0	0	0	4	0	0	4	0	0	0	4	0	4
3	0	0	4	0	4	0	0	0	0	4	0	0	4	0	0	0	0	0
3	0	0	4	4	0	0	0	0	0	0	0	4	4	12	4	0	0	8
3	0	4	0	4	0	4	0	0	0	4	0	4	0	0	4	4	0	4
3	0	0	0	0	0	0	0	0	0	0	0	0	4	4	0	0	8	0
3	4	0	0	0	0	0	0	4	0	4	0	4	0	0	4	0	0	8
3	0	0	0	0	0	0	0	4	0	0	0	0	0	4	0	0	0	4
3	0	0	0	0	0	0	0	4	0	0	4	0	0	0	0	0	4	8
3	0	0	0	4	0	0	0	0	0	0	0	0	0	0	0	0	0	0
3	0	0	4	0	4	0	0	0	0	0	0	0	0	0	0	4	0	0
3	0	0	0	0	0	0	8	0	4	0	0	4	4	8	0	8	0	0
3	8	0	0	4	0	0	4	8	0	4	0	0	0	0	12	0	0	0
3	0	4	4	0	0	0	0	0	0	0	4	0	0	0	4	0	0	0
3	0	0	0	0	0	0	0	0	4	0	0	0	0	4	0	0	4	0
3	4	0	0	0	0	0	0	0	0	0	4	4	0	0	0	4	4	0
3	0	8	0	0	0	0	4	4	0	0	0	0	0	0	0	4	0	0

## Sheet: 5i
Mem	FiringRate
0.690125	6.66667
0.728634	9.33333
0.649997	10.6667
0.894714	9.33333
0.920756	8.66667
0.895898	12.6667
0.62834	6.66667
0.414319	4.66667
0.885016	12
0.56429	5.33333
0.644004	6.66667
0.597863	10
0.701261	12
0.713467	6
0.835412	10
0.539438	8.66667
0.752854	7.33333
0.856805	13.3333
0.717198	10
0.919137	10
0.615157	10
0.510477	12
0.554586	6
0.884896	25.3333
0.583019	10
0.506025	6.66667
0.727141	6.66667
0.641953	7.33333
0.839197	8
0.913402	12
0.807519	12
0.845288	8
0.818748	9.33333
0.759059	11.3333
0.819187	12.6667
0.713613	7.33333
0.575441	6.66667
0.959883	14
0.532086	2
0.555062	7.33333
0.472588	6
0.614271	8
0.739655	18.6667
0.871057	11.3333
0.598256	9.33333
0.600204	10
0.759594	6
0.839907	9.33333
0.844254	8
0.656139	10
0.813992	14
0.818442	11.3333
0.819196	12
0.453957	7.33333
0.728049	14.6667
0.815667	6
0.795726	4.66667
0.919667	12
0.871114	15.3333
0.672462	8
0.757811	4.66667
0.505853	8.66667
0.733982	5.33333
0.916486	10.6667
0.691134	10
0.548013	7.33333
0.560779	3.33333
0.589079	4.66667
0.837816	4.66667
0.569512	4.66667
0.962794	10
0.7882	11.3333
0.876739	6
0.561427	8.66667
0.808833	11.3333
0.896165	11.3333
0.701353	7.33333
0.565408	6.66667
0.80148	11.3333
0.835054	9.33333
0.885201	6
0.518629	9.33333
0.791522	7.33333
0.769726	8
0.899115	8.66667
0.764667	8
0.703328	7.33333
0.485838	8
0.560627	8.66667
0.658726	5.33333
0.777406	9.33333
0.578275	8.66667
0.829407	8.66667
0.798776	5.33333
0.792868	10.6667
0.551983	7.33333
0.8712	10.6667
0.605537	5.33333
0.865112	0
0.713419	0

## Sheet: 5j
Mem	FiringRate
0.909165	0
0.77676	1.33333
0.801633	2
0.808046	4
0.800464	2
0.677953	2.66667
0.875343	2.66667
0.895526	1.33333
0.702568	0.666667
0.813861	0.666667
0.846671	5.33333
0.620227	4.66667
0.75243	1.33333
0.516233	1.33333
0.788181	0.666667
0.683686	3.33333
0.851394	3.33333
0.716758	3.33333
0.751096	1.33333
0.886523	0
0.569352	6.66667
0.897538	0.666667
0.825261	0
0.594653	6
0.431647	5.33333
0.839481	2
0.875401	2
0.786242	2
0.934434	2.66667
0.835493	3.33333
0.793497	7.33333
0.744325	4
0.874538	1.33333
0.83979	3.33333
0.881572	1.33333
0.87516	0.666667
0.647336	2
0.843739	1.33333
0.90155	1.33333
0.783403	2
0.444628	4.66667
0.96053	1.33333
0.579259	4
0.888873	1.33333
0.58623	2.66667
0.6016	2
0.763385	4.66667
0.914304	2
0.802342	2.66667
0.702641	1.33333
0.797872	2
0.823251	0.666667
0.582304	1.33333
0.745901	2
0.789594	3.33333
0.786354	1.33333
0.751036	0
0.845395	0
0.747595	0.666667
0.51524	2
0.830796	1.33333
0.58546	2.66667
0.874518	2.66667
0.755147	0.666667
0.837549	0
0.850674	0
0.713476	0.666667
0.68911	4.66667
0.652256	1.33333
0.936379	0.666667
0.61248	2
0.627387	2
0.823578	4
0.566152	6.66667
0.815615	0
0.903444	0
0.769826	0
0.83209	2
0.75479	0
0.855562	0.666667
0.7708	0
0.94036	0.666667
0.661543	1.33333
0.75638	2
0.739257	2
0.668835	0.666667
0.891349	0
0.781526	4
0.68811	2
0.801533	1.33333
0.758812	2
0.852505	2
0.678774	2
0.708993	2
0.832269	0.666667
0.565854	2.66667
0.952227	0.666667
0.726793	1.33333
0.880191	0.666667
0.671725	0

[truncated: 3 more sheets: 5k, 5l, 5l-m]
