# Supplementary material for: A neuronal code for object representation and memory in the human amygdala and hippocampus
Source: Nat Commun. 2025 Feb 10;16:1510. doi: 10.1038/s41467-025-56793-y (PMC11811184; doi:10.1038/s41467-025-56793-y)
Supplement: Supplementary file 4 — Source Data [file 41467_2025_56793_MOESM4_ESM.zip › Source Data/Supplementary Data 2.xlsx]

## Sheet: 2a
SC Percentage	Feature MC Percentage	Non-feature MC Percentage
0.0446224	0.0514874	0.0480549

## Sheet: 2b
All	CategoryNeuron	FeatureNeuron	FeatureCatNeuron
874	121	89	56

## Sheet: 2c
CategorySelectivityIndex	NeuronLabel_SC-MC-NonSel
1	1
2.41407	1
0.989203	1
1.05383	1
1.33314	1
0.939752	1
1.17471	1
1.43427	1
1.01874	1
1.4577	1
1.44715	1
1.45482	1
1.07113	1
1.59698	1
1.06615	1
2.16053	1
1.77861	1
1.09772	1
1.35035	1
1.5667	1
1.4667	1
0.933257	1
1.55752	1
1.0435	1
1.46664	1
1.3847	1
2.01097	1
1.20903	1
3.29312	1
1.41521	1
0.952334	1
1.81008	1
1.35287	1
2.38338	1
1.79864	1
1.44506	1
1.11566	1
1.24798	1
1.22487	1
2.23817	2
2.74242	2
2.44103	2
1.40664	2
0.928828	2
2.10523	2
2.10172	2
1.62816	2
0.968913	2
2.15141	2
1.95959	2
2.75043	2
1.97017	2
2.24437	2
1.29346	2
1.76836	2
2.82216	2
1.26557	2
1.97839	2
1.16419	2
1.74626	2
1.30558	2
1.87344	2
1.46014	2
1.48131	2
2.25441	2
1.27943	2
1.73205	2
1.38054	2
1.36821	2
1.53997	2
1.59315	2
0.944501	2
1.38867	2
1.8969	2
1.38054	2
2.81935	2
1.60198	2
1.13389	2
1.34674	2
1.9053	2
1.62099	2
1.02776	2
1.32116	2
1.25482	2
1.62698	2
1.28019	2
1.16927	2
1.5574	2
1.69236	2
1.32702	2
1.73258	2
1.64239	2
2.19979	2
2.02184	2
1.78885	2
1.89409	2
2.13428	2
1.43382	2
1.61048	2
1.52397	2
2.29298	2
1.88385	2
1.94635	2
1.61572	2
1.048	2
2.00936	2
1.58886	2
1.41544	2
1.4232	2
1.92077	2
1.07349	2
1.5	2
2.72388	2
2.92025	2
3.01141	2
1.51793	2
1.59237	2
1.64438	2
1.95735	2
1.94001	2
1.60632	2
1.0328	3
2.12132	3
1.77666	3
0.920358	3
0.628587	3
1.34164	3
1.79629	3
1.4667	3
1.4	3
1.46882	3
1.20917	3
1.28901	3
1	3
1.0435	3
1.78885	3
0.83205	3
1.70389	3
0.830278	3
0.945406	3
1.09545	3
1.65939	3
1.72637	3
0.845043	3
1.27992	3
1.24107	3
1.35921	3
1.09221	3
1.21881	3
1.0435	3
1.38854	3
0.730297	3
0.916515	3
1.11631	3
1.29909	3
2.10494	3
1.22559	3
0.67082	3
0.640723	3
1.13389	3
1.28659	3
0.83205	3
1.27041	3
1.64074	3
1.48087	3
0.789352	3
1	3
1.28901	3
0.447214	3
0.790906	3
1.01274	3
2.35221	3
0.850631	3
1.2871	3
1.0168	3
1.44024	3
0.967471	3
0.928828	3
0.887755	3
1.24542	3
1.23117	3
1.25114	3
1.11542	3
0.566947	3
1.53887	3
0.646058	3
0.641654	3
1.19135	3
0.928828	3
0.596706	3
1.61116	3
2.73479	3
0.846649	3
0.99799	3
1.7298	3
1.06066	3
1.21595	3
1.67126	3
1.26522	3
0.934488	3
1.21356	3
1.53422	3
0.873128	3
0.87831	3
1.38675	3
1.23641	3
1.20917	3
1.39063	3
1.48886	3
1	3
0.870978	3
1.49482	3
1.09653	3
1.16848	3
0.569843	3
1.47472	3
0.727774	3
0.506201	3
1.43427	3
1.572	3
1.73931	3
1.0903	3
0.934953	3
1.21356	3
0.984495	3
1.14891	3
1.55601	3
1.19734	3
1.43039	3
1.66484	3
0.851635	3
0.971244	3
1.08538	3
1.02084	3
0.815239	3
1.06735	3
0.718185	3
0.626149	3
1.23629	3
1.51414	3
0.859338	3
1.32602	3
1.78939	3
1.31382	3
1.15601	3
1.49533	3
1.17323	3
1.04232	3
0.94404	3
0.87831	3
1.34164	3
0.87831	3
0.736212	3
1.44839	3
1.47959	3
0.996546	3
0.765207	3
1.47346	3
0.790906	3
1.20246	3
1.4	3
1.17855	3
0.506201	3
1.09545	3
1.53855	3
1.47472	3
1.17622	3
1.35526	3
1.43427	3
0.998304	3
1.29915	3
1.71464	3
1.71623	3
1.54615	3
1.14169	3
1.09545	3
1.09891	3
1	3
1.05409	3
1.46882	3
1.56636	3
1.0435	3
1.14262	3
0.46414	3
0.729739	3
1.50233	3
1.20246	3
1.32604	3
1.23508	3
1.59297	3
1.03709	3
1.15655	3
1.16775	3
1.23117	3
1.08421	3
0.862439	3
1.18322	3
1.77666	3
0.934488	3
1.08821	3
1.36666	3
1.32746	3
1.72497	3
1.43427	3
1.45363	3
1.43645	3
1.26533	3
1.44024	3
1.06312	3
1.50952	3
1.89409	3
1.05	3
1.09545	3
1.04046	3
1.07959	3
1.0435	3
1.01151	3
1.66484	3
1.25534	3
0.790906	3
1.36817	3
1.73205	3
1.32116	3
1.20686	3
0.789352	3
1.21356	3
1.26667	3
1.17855	3
1.20246	3
0.806798	3
1.3519	3
1.3606	3
1.00623	3
1.43427	3
1.29829	3
1.6845	3
1.23117	3
0.83205	3
1.46463	3
1.26421	3
1.44024	3
1.06735	3
1.60997	3
0.628587	3
0.80904	3
1.63679	3
1.62816	3
0.6609	3
0.720495	3
1.64175	3
1.33752	3
1.53538	3
0.657267	3
1.5	3
1.44593	3
1.32157	3
1.98173	3
1.54143	3
1.28585	3
2.0726	3
1.54919	3
1.49845	3
0.80904	3
1.21529	3
1.01865	3
1.41005	3
1.2821	3
0.5	3
0.906968	3
0.780399	3
1.71783	3
1.16276	3
1.77291	3
1.51911	3
0.920358	3
1.13523	3
1.20246	3
1.5359	3
1.25375	3
1.2616	3
0.990267	3
1.50452	3
1.62857	3
0.93068	3
1.68184	3
1.08544	3
1.51119	3
1.382	3
1.25573	3
1.34164	3
1.83668	3
1.24804	3
0.858232	3
1.03075	3
1.23117	3
0.790906	3
0.995418	3
1.42393	3
2.1077	3
1.203	3
1.28571	3
0.66437	3
0.834232	3
0.67082	3
1.43367	3
1.13389	3
1.51999	3
1.34582	3
1.07349	3
1.14891	3
0.881309	3
1.7918	3
1.09171	3
0.815937	3
1.21356	3
1.00913	3
0.899814	3
1.67227	3
0.604959	3
0.785169	3
1.00062	3
1.48131	3
0.87831	3
1.28231	3
1.31891	3
1.18804	3
1.19382	3
1.64746	3
0.649453	3
1	3
1.57346	3
1.64	3
1.21356	3
1.2788	3
1.38456	3
0.868707	3
1.0812	3
1.12349	3
1.53577	3
1.73074	3
1.21356	3
1.44725	3
0.921443	3
1.65099	3
1.15655	3
2.07322	3
1.29937	3
0.841976	3
0.996546	3
1.64175	3
1.68437	3
0.946838	3
0.727607	3
1.78749	3
1.20903	3
0.955879	3
1.41623	3
1.45014	3
1.4667	3
1.22788	3
1.08	3
1.66486	3
1.20246	3
1.13389	3
0.852632	3
1.32116	3
0.628587	3
0.900858	3
0.654654	3
1.55324	3
1.63287	3
0.727607	3
0.676372	3
1.39876	3
0.989949	3
1.04009	3
1.56	3
1.14998	3
1.58558	3
1.14416	3
1.61326	3
1.54518	3
1.45597	3
1.45597	3
1.32842	3
1.49482	3
1.11631	3
1.36666	3
1.13389	3
1.1246	3
0.854162	3
1.31463	3
1.01271	3
1.53972	3
1.70389	3
1.10089	3
1.21356	3
1.50857	3
1.7067	3
1.06158	3
0.801038	3
1.23117	3
0.96214	3
1.2	3
1.0435	3
1.75857	3
1.30105	3
0.912182	3
1.37775	3
1.12083	3
1.32939	3
1.15655	3
1.34164	3
0.662424	3
0.989203	3
1.23316	3
1.67649	3
1.01271	3
2.12727	3
1.4667	3
0.906367	3
1.27992	3
0.87831	3
1.78885	3
1.29682	3
1.31453	3
1.11297	3
1.60612	3
0.83205	3
1.17285	3
1.15655	3
1.32531	3
1.03962	3
1.22474	3
1.23117	3
1.8271	3
1.58114	3
1.43427	3
1.03854	3
1.61123	3
0.686909	3
1.36438	3
1.87901	3
1.21356	3
1.40933	3
1.31382	3
0.59041	3
1.34674	3
1.03075	3
1.62698	3
1.21356	3
0.920358	3
1.30723	3
1.07972	3
1.63815	3
1.28231	3
0.557086	3
0.925644	3
1.79629	3
1.26667	3
1.10831	3
1.20742	3
0.870978	3
1.69255	3
1.63908	3
1.64317	3
2.1	3
0.740153	3
1.29946	3
0.841976	3
1.23508	3
0.753541	3
1.30384	3
1.30639	3
0.727607	3
1.51266	3
0.80904	3
0.87831	3
2.34561	3
1.85979	3
1.32	3
1.53422	3
0.899814	3
1.8965	3
1.81423	3
1.14545	3
2.39265	3
1.73548	3
1.28231	3
1.16775	3
1.61544	3
1.83804	3
1.29048	3
1.09802	3
1.11098	3
0.982529	3
1.0053	3
1.00623	3
1.0435	3
2.19239	3
1.48993	3
1.41816	3
2.72388	3
0.789352	3
1.15601	3
1.15655	3
1.79145	3
1.5	3
1.56435	3
1.27301	3
0.907341	3
1.2192	3
1.23166	3
1.08503	3
2.2	3
1.1161	3
0.914401	3
1.16483	3
1.45871	3
1.09545	3
1.17569	3
1.1613	3
1.13897	3
1.16848	3
1.67104	3
1.20246	3
1.06735	3
2.35673	3
0.603786	3
0.83205	3
1.28019	3
1.44883	3
1	3
0.993006	3
1.40537	3
0.904534	3
1.17323	3
1.53422	3
1.09579	3
1.37345	3
1.90654	3
2.17286	3
2.72388	3
1.27992	3
1.45363	3
0.989203	3
1.2529	3
1.58335	3
0.942857	3
2.24223	3
1.45363	3
1.45363	3
0.996546	3
1.78038	3
1.49482	3
1.77861	3
0.804984	3
1.49302	3
1.06904	3
1.30393	3
1.62816	3
1.15051	3
1.57187	3
1.5	3
1.23884	3
1.43427	3
1.4352	3
1.77073	3
0.934488	3
1.00275	3
1.26667	3
0.859338	3
1.01898	3
1.42481	3
1.09545	3
1.86052	3
1.56092	3
2.1665	3
0.870978	3
1.09545	3
1.03398	3
1.0197	3
1.21356	3
0.958514	3
1.24542	3
1.23117	3
1.76793	3
1.6227	3
0.945537	3
1.64317	3
1.45363	3
1.09545	3
1.00623	3
1.58244	3
0.988064	3
1.23887	3
1.34164	3
1.00623	3
1.73205	3
1.29474	3
1.66499	3
1.39314	3
1.33128	3
1.73548	3
1.21356	3
1.89316	3
1.56277	3
1.71921	3
1.72497	3
1.20597	3
0.945537	3
1.56198	3
2.04135	3
1.36731	3
2.37171	3
1.12881	3
1.07349	3
1.11631	3
1.02124	3
0.866025	3
0.905624	3
1.10988	3
0.99449	3
0.835229	3
1.51357	3
1.51266	3
1.31453	3
1.14208	3
1.23117	3
0.993931	3
0.944501	3
1.5	3
0.948683	3
1.23431	3
0.942857	3
1.40537	3
1.37457	3
1.33359	3
0.948683	3
1.11429	3
2.40416	3
0.848666	3
1.21941	3
1.00623	3
1.32378	3
2.50713	3
0.848875	3
1.59306	3
1.56139	3
1	3
0.911259	3
0.763763	3
1.03186	3
1.0247	3
1.09141	3
0.672509	3
1.34549	3
0.924017	3
0.794067	3
0.729293	3
1.5125	3
2.0702	3
1.55214	3
0.99279	3
1.05915	3
1.34727	3
1.8086	3
1.23496	3
0.5	3
1.4667	3
2.12505	3
1.19208	3
1.08968	3
3.42864	3
1.32012	3
1.73074	3
0.83205	3
1.23418	3
0.698667	3
0.860317	3
0.903078	3
0.649549	3
1.24568	3
1.02204	3
0.955118	3
1.06066	3
1.15749	3
1.40846	3
1.10003	3
1.1161	3
1.12452	3
0.727607	3
0.928828	3
0.976187	3
1.64074	3
1.0435	3
1.46192	3
1.56591	3
1.0053	3
1.47472	3
0.935253	3
1.76166	3
1.54119	3
1.33918	3
1.20789	3
1.15655	3
2.46363	3
1.32157	3
0.76277	3
1.79659	3
1.23702	3
1.27046	3
1.45347	3
1.56284	3
0.518163	3
1.95959	3
1.26515	3
2.24223	3
1.35031	3
0.68496	3
1.56	3
0.636141	3
1.62134	3
1.70893	3
1.07349	3
0.628587	3
1.04871	3
1.00371	3
1.52386	3
1.13389	3
1.0435	3
0.652328	3
1.8684	3
1.06735	3
0.818895	3
2.39162	3
1.34987	3
1.06107	3
1.64317	3
2.02837	3
2.08683	3
1.0164	3
0.543958	3
0.766652	3
0.733333	3
1.4807	3
1.34164	3
0.934488	3
1.14742	3
1.1038	3
0.789352	3
1.32842	3
1.35526	3
1.16082	3
1.53422	3
1.22788	3
1.23325	3
0.528312	3
1.02745	3
0.81708	3
1.13523	3
1.94364	3
1.37457	3
1.86182	3
1.47424	3
1.55733	3
1.21244	3
0.953463	3
1.45014	3
1.54919	3
0.730297	3
0.67082	3
1.048	3
1.10505	3

## Sheet: 2d
mean_SC-MC-NonSel_1	mean_SC-MC-NonSel_2	mean_SC-MC-NonSel_3	SD_SC-MC-NonSel_1	SD_SC-MC-NonSel_2	SD_SC-MC-NonSel_3	PVal_SC-VS-NonSel	PVal_MC-VS-NonSel
1	1	1	0	0	0
0.783566	0.848543	0.903801	0.0249506	0.0162958	0.00857224	8.46791e-12	3.42933e-06
0.733396	0.744931	0.841385	0.0259409	0.0186644	0.0101354	2.706e-07	1.618e-11
0.700986	0.673634	0.799251	0.0258126	0.0199127	0.0109484	1.67058e-05	3.9037e-15
0.666154	0.640173	0.767478	0.02606	0.0195382	0.0113923	1.67058e-05	5.49291e-15
0.643378	0.612751	0.739086	0.0256451	0.0195269	0.0120855	0.000145795	7.71633e-14
0.627993	0.586269	0.716136	0.0247424	0.0194233	0.0125035	0.000865655	7.71633e-14
0.610463	0.56004	0.694415	0.0245625	0.0194252	0.0128819	0.00199708	7.68362e-14
0.588205	0.543317	0.676342	0.0252828	0.0187951	0.0132414	0.00170138	1.84739e-13
0.571812	0.529189	0.657776	0.0254795	0.0186452	0.0133361	0.00206244	1.23469e-12
0.559627	0.506749	0.643855	0.0245701	0.0191888	0.0134513	0.00239101	9.69523e-14
0.541157	0.491972	0.628787	0.0251821	0.0192552	0.0138042	0.00220133	3.06324e-13
0.528721	0.480952	0.611919	0.0249872	0.0190918	0.0140591	0.00427993	5.4681e-12
0.515881	0.468359	0.598592	0.025383	0.018995	0.0142829	0.00504645	1.26469e-11
0.505687	0.459108	0.586264	0.0258275	0.0188972	0.014404	0.00682334	4.55172e-11
0.497594	0.448656	0.572959	0.0254728	0.0189752	0.0146244	0.0138821	2.12302e-10
0.485889	0.43631	0.561261	0.0255209	0.0189085	0.0147413	0.0139249	2.12302e-10
0.47651	0.426862	0.550724	0.0262131	0.0184358	0.0149011	0.0165446	3.42911e-10
0.469332	0.41584	0.540179	0.0257481	0.0185877	0.0151017	0.0240317	4.4645e-10
0.459376	0.404808	0.530349	0.0259106	0.0185718	0.0151631	0.0240317	3.67104e-10
0.453908	0.390269	0.518562	0.0257952	0.0188756	0.0153458	0.0463268	2.96727e-10
0.445824	0.382138	0.510699	0.0257485	0.0185978	0.0154992	0.0463268	3.42911e-10
0.434847	0.372442	0.499107	0.0260165	0.018397	0.0157361	0.0513	8.63539e-10
0.425224	0.3668	0.489233	0.0264545	0.0181748	0.0159091	0.053596	3.81332e-09
0.420379	0.355549	0.48051	0.0258664	0.0180548	0.0160947	0.0731168	2.84383e-09
0.409804	0.347084	0.471665	0.0258181	0.0181557	0.0162042	0.0679837	3.81332e-09
0.40348	0.339298	0.460474	0.0259372	0.0180852	0.0163737	0.0971402	1.30599e-08
0.393318	0.3333	0.450462	0.0263632	0.0181448	0.0165046	0.0971402	4.82414e-08
0.389386	0.327998	0.440663	0.0260508	0.0180561	0.0165797	0.147575	1.57744e-07
0.384428	0.317968	0.433439	0.0259942	0.0181963	0.0165534	0.159373	7.97015e-08
0.374634	0.311609	0.423799	0.0260693	0.0179667	0.0166907	0.159373	1.96438e-07
0.366062	0.299889	0.415259	0.0266018	0.0181736	0.0167273	0.159373	1.05031e-07
0.361728	0.291698	0.406077	0.0262452	0.0181676	0.0168715	0.217589	1.59037e-07
0.356575	0.283612	0.397131	0.0261669	0.0180289	0.0169689	0.261951	2.11667e-07
0.352875	0.276453	0.387973	0.0260984	0.0179008	0.017003	0.329273	3.48279e-07
0.34076	0.271793	0.379614	0.0263627	0.0179903	0.0169829	0.281757	8.08143e-07
0.325924	0.261374	0.368368	0.0266719	0.0182613	0.0171714	0.248568	1.26664e-06
0.320545	0.257424	0.357453	0.0267567	0.0180065	0.0173349	0.318742	6.74847e-06
0.314734	0.25155	0.347049	0.0265482	0.0177139	0.0174099	0.376167	1.80056e-05
0.307817	0.242462	0.335521	0.0262757	0.0177095	0.0175778	0.462888	3.39193e-05
0.301989	0.234345	0.325466	0.0260707	0.0178214	0.017555	0.494541	4.76261e-05
0.292206	0.223455	0.312853	0.0259505	0.0177834	0.0177755	0.526121	7.8507e-05
0.278583	0.21412	0.300805	0.0257812	0.0179883	0.0178946	0.507297	0.000140886
0.264274	0.205398	0.288483	0.0261535	0.0175829	0.017865	0.494541	0.00024809
0.25157	0.200116	0.2746	0.0271055	0.0172403	0.0178095	0.500228	0.000962884
0.231865	0.190108	0.258649	0.0272334	0.0166842	0.0178644	0.467807	0.00237528
0.217926	0.178068	0.243826	0.027378	0.0163205	0.0175828	0.467807	0.00298626
0.199134	0.160582	0.225349	0.0265561	0.0163122	0.0174808	0.467807	0.00320848
0.185719	0.144164	0.202896	0.0260366	0.0153903	0.0171465	0.575307	0.00620536
0.136815	0.122421	0.168587	0.0257761	0.0143176	0.0163091	0.356861	0.0231093

## Sheet: 2e
difference_SC_ 1	difference_SC_ 2	difference_SC_ 3	difference_SC_ 4	difference_SC_ 5	difference_SC_ 6	difference_SC_ 7	difference_SC_ 8	difference_SC_ 9	difference_SC_10	difference_SC_11	difference_SC_12	difference_SC_13	difference_SC_14	difference_SC_15	difference_SC_16	difference_SC_17	difference_SC_18	difference_SC_19	difference_SC_20	difference_SC_21	difference_SC_22	difference_SC_23	difference_SC_24	difference_SC_25	difference_SC_26	difference_SC_27	difference_SC_28	difference_SC_29	difference_SC_30	difference_SC_31	difference_SC_32	difference_SC_33	difference_SC_34	difference_SC_35	difference_SC_36	difference_SC_37	difference_SC_38	difference_SC_39	difference_MC_ 1	difference_MC_ 2	difference_MC_ 3	difference_MC_ 4	difference_MC_ 5	difference_MC_ 6	difference_MC_ 7	difference_MC_ 8	difference_MC_ 9	difference_MC_10	difference_MC_11
0.25	0.512821	0.25	0.130435	0.103448	0.285714	0.185185	0.368421	0.159091	0.166667	0.097561	0.233333	0.375	0.105263	0.0217391	0.0833333	0.162963	0.310345	0.130435	0.222222	0.197479	0.902174	0.25	0.142857	0.242424	0.176471	0.162791	0.235294	0.272727	0.4	0.230769	0.176471	0.0322581	0.28125	0.142857	0.172414	0.0097561	0.166667	0.0923077	0.1	0.00884956	0.222222	0.115385	0	0.16	0.1875	0	0.0625	0	0.318182
[truncated: 71 more columns]

## Sheet: 2f
DOS	CatNeuron1-NonCat2
0.769388	1
0.384143	1
0.696145	1
0.649137	1
0.495426	1
0.656327	1
0.720026	1
0.69898	1
0.757653	1
0.651287	1
0.780148	1
0.491748	1
0.538265	1
0.463134	1
0.593132	1
0.279883	1
0.872227	1
0.602968	1
0.626336	1
0.831293	1
0.899417	1
0.680272	1
0.403435	1
0.781341	1
0.517763	1
0.758017	1
0.673955	1
0.760668	1
0.993008	1
0.432816	1
0.809038	1
0.568812	1
0.815399	1
0.797808	1
0.487245	1
0.516327	1
0.588057	1
0.480829	1
0.790992	1
0.712943	2
0.522614	2
0.674286	2
0.523129	2
0.839002	2
0.697765	2
0.542691	2
0.510204	2
0.565149	2
0.583946	2
0.38961	2
0.525132	2
0.350471	2
0.704619	2
0.588157	2
0.674911	2
0.425656	2
0.580074	2
0.423768	2
0.769563	2
0.776843	2
0.715835	2
0.396413	2
0.556527	2
0.567827	2
0.813776	2
0.675802	2
0.673469	2
0.692177	2
0.541135	2
0.678146	2
0.67619	2
0.77551	2
0.437701	2
0.549637	2
0.92602	2
0.367347	2
0.838435	2
0.704082	2
0.40182	2
0.419048	2
0.346939	2
0.707483	2
0.781888	2
0.725275	2
0.659439	2
0.65661	2
0.578466	2
0.566764	2
0.562358	2
0.764769	2
0.485622	2
0.565476	2
0.430562	2
0.55102	2
0.737245	2
0.518797	2
0.282609	2
0.5	2
0.428118	2
0.632653	2
0.436557	2
0.60771	2
0.363403	2
0.960515	2
0.778912	2
0.500729	2
0.489177	2
0.57383	2
0.453251	2
0.637455	2
0.788497	2
0.791837	2
0.653061	2
0.582233	2
0.364714	2
0.630102	2
0.564626	2
0.59817	2
0.19323	2
0.554422	2
0.408791	2
0.689342	3
0.57551	3
0.662338	3
0.543367	3
0.697279	3
0.616327	3
0.438424	3
0.600583	3
0.451531	3
0.194187	3
0.426304	3
0.681973	3
0.722449	3
0.71137	3
0.604592	3
0.583673	3
0.52466	3
0.670068	3
0.587127	3
0.678571	3
0.254386	3
0.42449	3
0.443878	3
0.230576	3
0.595355	3
0.284887	3
0.410652	3
0.350031	3
0.714286	3
0.381122	3
0.714286	3
0.463719	3
0.738776	3
0.270677	3
0.654337	3
0.541667	3
0.734694	3
0.907378	3
0.65102	3
0.645258	3
0.587755	3
0.167307	3
0.502915	3
0.527321	3
0.727891	3
0.644898	3
0.683673	3
0.637755	3
0.781341	3
0.567879	3
0.302497	3
0.4685	3
0.346183	3
0.385034	3
0.673469	3
0.384154	3
0.628118	3
0.446197	3
0.527551	3
0.673469	3
0.513379	3
0.446236	3
0.791837	3
0.323291	3
0.808673	3
0.7718	3
0.687075	3
0.730159	3
0.55102	3
0.371093	3
0.41783	3
0.613605	3
0.667258	3
0.440816	3
0.667347	3
0.52827	3
0.541497	3
0.364125	3
0.731778	3
0.721088	3
0.269994	3
0.35941	3
0.751701	3
0.471429	3
0.418182	3
0.420236	3
0.493018	3
0.594156	3
0.804082	3
0.66405	3
0.688776	3
0.634111	3
0.419661	3
0.829932	3
0.619666	3
0.57503	3
0.768707	3
0.627551	3
0.615306	3
0.687075	3
0.542857	3
0.438776	3
0.571429	3
0.574344	3
0.670068	3
0.429172	3
0.346684	3
0.398625	3
0.228091	3
0.770408	3
0.504762	3
0.338953	3
0.632653	3
0.676609	3
0.460111	3
0.760933	3
0.607143	3
0.494018	3
0.466472	3
0.785714	3
0.473545	3
0.409382	3
0.482143	3
0.774052	3
0.447468	3
0.618524	3
0.399682	3
0.677266	3
0.751701	3
0.630612	3
0.598639	3
0.741497	3
0.497315	3
0.631293	3
0.670918	3
0.585034	3
0.468392	3
0.673469	3
0.714286	3
0.438776	3
0.545578	3
0.714286	3
0.788265	3
0.345773	3
0.38322	3
0.281203	3
0.44898	3
0.543367	3
0.407089	3
0.543035	3
0.493622	3
0.454227	3
0.322797	3
0.466939	3
0.709184	3
0.259763	3
0.726531	3
0.370487	3
0.370748	3
0.487366	3
0.606414	3
0.485423	3
0.933333	3
0.487941	3
0.531429	3
0.475219	3
0.664723	3
0.634508	3
0.634921	3
0.400124	3
0.659864	3
0.552721	3
0.637755	3
0.614512	3
0.397174	3
0.395176	3
0.366709	3
0.708455	3
0.505102	3
0.399719	3
0.296813	3
0.569161	3
0.625	3
0.641723	3
0.3453	3
0.370748	3
0.644558	3
0.399093	3
0.339697	3
0.504535	3
0.465561	3
0.561224	3
0.52517	3
0.412698	3
0.655977	3
0.256748	3
0.203594	3
0.5	3
0.778426	3
0.419005	3
0.595918	3
0.45	3
0.542672	3
0.666667	3
0.72449	3
0.341444	3
0.536054	3
0.6793	3
0.480192	3
0.336198	3
0.33551	3
0.517007	3
0.619898	3
0.478261	3
0.377143	3
0.625	3
0.685714	3
0.267574	3
0.289628	3
0.644558	3
0.504638	3
0.639942	3
0.751701	3
0.535714	3
0.503401	3
0.381262	3
0.881179	3
0.849294	3
0.463557	3
0.37622	3
0.187232	3
0.61516	3
0.538776	3
0.344091	3
0.421369	3
0.47619	3
0.315598	3
0.179996	3
0.241663	3
0.580499	3
0.519623	3
0.581633	3
0.594104	3
0.563776	3
0.384533	3
0.344465	3
0.781122	3
0.630798	3
0.744218	3
0.521193	3
0.534439	3
0.330827	3
0.489796	3
0.752551	3
0.589981	3
0.749271	3
0.299592	3
0.360177	3
0.270156	3
0.499463	3
0.359056	3
0.280073	3
0.487528	3
0.433281	3
0.507289	3
0.589726	3
0.225571	3
0.39957	3
0.602041	3
0.193487	3
0.460111	3
0.51312	3
0.500729	3
0.77551	3
0.731778	3
0.672336	3
0.462585	3
0.279579	3
0.606122	3
0.687075	3
0.727891	3
0.468314	3
0.632653	3
0.717201	3
0.595918	3
0.327149	3
0.267043	3
0.795918	3
0.45068	3
0.638055	3
0.227152	3
0.665306	3
0.529478	3
0.656463	3
0.445657	3
0.654917	3
0.294483	3
0.623907	3
0.44543	3
0.746509	3
0.427497	3
0.538776	3
0.372149	3
0.477149	3
0.191621	3
0.527211	3
0.642479	3
0.793103	3
0.608163	3
0.436293	3
0.424036	3
0.778912	3
0.449683	3
0.310612	3
0.579987	3
0.468314	3
0.679749	3
0.296719	3
0.508503	3
0.727891	3
0.37585	3
0.606242	3
0.231804	3
0.621315	3
0.360944	3
0.699443	3
0.668667	3
0.65051	3
0.471331	3
0.356718	3
0.231033	3
0.591837	3
0.176307	3
0.664193	3
0.596939	3
0.399781	3
0.381224	3
0.402332	3
0.488435	3
0.42115	3
0.150416	3
0.760933	3
0.608163	3
0.544836	3
0.519133	3
0.765306	3
0.511405	3
0.595918	3
0.526283	3
0.371643	3
0.657143	3
0.527611	3
0.525903	3
0.539541	3
0.380786	3
0.493622	3
0.647959	3
0.565986	3
0.472653	3
0.546769	3
0.394874	3
0.509546	3
0.295669	3
0.55573	3
0.564626	3
0.35102	3
0.638605	3
0.767347	3
0.284156	3
0.4655	3
0.32449	3
0.490816	3
0.423248	3
0.461538	3
0.292857	3
0.561224	3
0.188814	3
0.224773	3
0.55259	3
0.410849	3
0.647959	3
0.623907	3
0.562682	3
0.74344	3
0.190555	3
0.0885369	3
0.71137	3
0.318901	3
0.535714	3
0.503401	3
0.802721	3
0.559184	3
0.784257	3
0.609977	3
0.312616	3
0.409829	3
0.577259	3
0.417312	3
0.74344	3
0.542092	3
0.600907	3
0.64966	3
0.653061	3
0.347755	3
0.679749	3
0.382086	3
0.502268	3
0.653061	3
0.298428	3
0.594104	3
0.463265	3
0.457143	3
0.74898	3
0.686224	3
0.462372	3
0.380952	3
0.655612	3
0.14685	3
0.332701	3
0.569388	3
0.562009	3
0.378685	3
0.595238	3
0.557823	3
0.431487	3
0.123451	3
0.313589	3
0.707483	3
0.37415	3
0.744898	3
0.619898	3
0.547419	3
0.477551	3
0.251308	3
0.394133	3
0.806122	3
0.480579	3
0.391466	3
0.352433	3
0.382313	3
0.429772	3
0.545578	3
0.219492	3
0.455259	3
0.666667	3
0.303375	3
0.810496	3
0.20911	3
0.583433	3
0.376973	3
0.463108	3
0.249362	3
0.572503	3
0.591837	3
0.465786	3
0.607143	3
0.714286	3
0.454303	3
0.42617	3
0.472789	3
0.527551	3
0.409439	3
0.320644	3
0.340445	3
0.419501	3
0.205426	3
0.356122	3
0.454082	3
0.414966	3
0.422619	3
0.225155	3
0.315816	3
0.30305	3
0.350161	3
0.636735	3
0.477551	3
0.608844	3
0.578717	3
0.312593	3
0.356253	3
0.49757	3
0.623234	3
0.636054	3
0.42449	3
0.477551	3
0.259329	3
0.597959	3
0.584416	3
0.589436	3
0.306865	3
0.519808	3
0.520099	3
0.438776	3
0.55102	3
0.3962	3
0.55887	3
0.178323	3
0.565598	3
0.67517	3
0.508929	3
0.264438	3
0.413878	3
0.538776	3
0.40068	3
0.740525	3
0.54731	3
0.331633	3
0.739796	3
0.714286	3
0.493197	3
0.303365	3
0.75102	3
0.305625	3
0.380952	3
0.638776	3
0.376417	3
0.459184	3
0.375792	3
0.259915	3
0.517687	3
0.26058	3
0.383673	3
0.671202	3
0.573469	3
0.498866	3
0.369898	3
0.419715	3
0.481293	3
0.296647	3
0.619048	3
0.721088	3
0.831633	3
0.456965	3
0.619048	3
0.506122	3
0.42328	3
0.294176	3
0.511837	3
0.324794	3
0.418367	3
0.458698	3
0.413808	3
0.716327	3
0.494434	3
0.540816	3
0.174927	3
0.408163	3
0.620991	3
0.456401	3
0.31107	3
0.607143	3
0.409796	3
0.389838	3
0.704082	3
0.543367	3
0.462449	3
0.329446	3
0.643642	3
0.69898	3
0.170024	3
0.389356	3
0.656463	3
0.446939	3
0.529592	3
0.596939	3
0.150467	3
0.366922	3
0.432459	3
0.581633	3
0.76644	3
0.637755	3
0.680272	3
0.289425	3
0.596372	3
0.330524	3
0.661224	3
0.642857	3
0.530612	3
0.276331	3
0.290962	3
0.440816	3
0.267512	3
0.549451	3
0.595238	3
0.462943	3
0.251833	3
0.353741	3
0.272109	3
0.181122	3
0.396259	3
0.352876	3
0.502915	3
0.312741	3
0.421769	3
0.296761	3
0.580705	3
0.608163	3
0.627551	3
0.661224	3
0.77551	3
0.348739	3
0.488226	3
0.707483	3
0.576871	3
0.375696	3
0.492936	3
0.628942	3
0.753827	3
0.393697	3
0.388776	3
0.57551	3
0.573469	3
0.2631	3
0.418367	3
0.64898	3
0.576138	3
0.336615	3
0.726531	3
0.366146	3
0.381803	3
0.360544	3
0.493506	3
0.72449	3
0.577664	3
0.529883	3
0.600167	3
0.540414	3
0.380186	3
0.658528	3
0.842301	3
0.816812	3
0.599816	3
0.829284	3
0.806608	3
0.60263	3
0.566039	3
0.696429	3
0.659439	3
0.806122	3
0.435819	3
0.735204	3
0.643878	3
0.756352	3
0.58688	3
0.653912	3
0.587116	3
0.500392	3
0.777593	3
0.676385	3
0.443296	3
0.568707	3
0.41815	3
0.554665	3
0.364848	3
0.591837	3
0.583673	3
0.388759	3
0.739796	3
0.580952	3
0.568513	3
0.615385	3
0.607347	3
0.585034	3
0.567602	3
0.296327	3
0.572316	3
0.358798	3
0.487941	3
0.697765	3
0.586735	3
0.738776	3
0.786848	3
0.593197	3
0.459913	3
0.632653	3
0.521653	3
0.439261	3
0.593407	3
0.482143	3
0.736549	3
0.572356	3
0.220238	3
0.190719	3
0.300227	3
0.634694	3
0.309524	3
0.509004	3
0.539683	3
0.5207	3
0.453878	3
0.423607	3
0.563025	3
0.41773	3
0.586395	3
0.485846	3
0.564984	3
0.637188	3
0.415584	3
0.34628	3
0.228786	3
0.521464	3
0.403559	3
0.191523	3
0.539889	3
0.554422	3
0.279131	3
0.49757	3
0.218317	3
0.720408	3
0.597668	3
0.55102	3
0.309038	3
0.632653	3
0.778733	3
0.338484	3
0.446165	3
0.589689	3
0.52381	3
0.577098	3
0.489796	3
0.559524	3
0.877551	3
0.790816	3
0.613946	3
0.44242	3
0.817687	3
0.685131	3
0.331633	3
0.216916	3
0.727891	3
0.466837	3
0.554731	3
0.449351	3
0.478571	3
0.518367	3
0.209898	3
0.666181	3
0.270068	3
0.887269	3
0.692022	3
0.495572	3
0.748823	3
0.704568	3
0.329742	3
0.614646	3
0.484127	3
0.567718	3
0.402211	3
0.562925	3
0.502551	3
0.670068	3
0.75	3
0.283382	3

## Sheet: 2g
Time[s]	MeanAccuracy_CatNeuron	MeanAccuracy_NonSel	SD_CatNeuron	SD_NonSel	PVal_CatNeuron	PVal_NonSel
-250	0.01895	0.02195	0.00721552	0.00735905	0.640667	0.507273
-200	0.0166	0.0212	0.00601359	0.00668611	0.7	0.524615
-150	0.01805	0.0183	0.00816429	0.00635754	0.640667	0.598621
-100	0.02145	0.01865	0.00780976	0.0059163	0.442857	0.62
-50	0.0233	0.0203	0.00808816	0.00632133	0.344444	0.524615
0	0.03055	0.02015	0.00797461	0.005355	0.0953846	0.551111
50	0.0455	0.0221	0.00894997	0.00702328	0	0.507273
100	0.0664	0.0235	0.00962512	0.00683255	0	0.507273
150	0.08165	0.026	0.0113007	0.00728431	0	0.487143
200	0.10685	0.0308	0.0117674	0.00715071	0	0.155
250	0.13495	0.03605	0.0127224	0.010153	0	0.186
300	0.14695	0.03835	0.0139997	0.00955128	0	0.155
350	0.16945	0.03725	0.0136398	0.00889637	0	0
400	0.18815	0.03995	0.0142124	0.00818302	0	0
450	0.2126	0.04555	0.0167816	0.00970601	0	0
500	0.2196	0.04125	0.0179878	0.00822592	0	0
550	0.19335	0.03725	0.0140208	0.00866394	0	0
600	0.16515	0.03275	0.0156118	0.00942546	0	0.186
650	0.14115	0.0273	0.0107406	0.00715784	0	0.31
700	0.12995	0.0278	0.0120848	0.00897332	0	0.381538
750	0.1192	0.0303	0.0152148	0.00807554	0	0.225455
800	0.10965	0.03145	0.0130444	0.00816116	0	0.103333
850	0.10135	0.02305	0.0110335	0.00704015	0	0.507273
900	0.0973	0.02385	0.0143467	0.00806874	0	0.507273
950	0.08565	0.02175	0.013858	0.00756351	0	0.512174
1000	0.08235	0.0179	0.0115883	0.0064949	0	0.62
1050	0.0691	0.0191	0.0105434	0.00693924	0	0.553571
1100	0.0626	0.0225	0.00984523	0.00737135	0	0.50375
1150	0.05315	0.02175	0.0107358	0.00523065	0	0.50375
1200	0.0446	0.02065	0.00916626	0.00640492	0	0.516667
1250	0.0358	0.0212	0.00954901	0.00718275	0.0496	0.507273

## Sheet: 2h
Time[s]	MeanAccuracy_MC	MeanAccuracy_SC	SD_MC	SD_SC	PVal_MC	PVal_SC
-250	0.01825	0.0203	0.00643353	0.00748536	0.7	0.448966
-200	0.01575	0.01755	0.00637377	0.00661419	0.7	0.578667
-150	0.0169	0.01785	0.00613538	0.00646833	0.7	0.66
-100	0.01815	0.02155	0.00686625	0.00679304	0.7	0.420714
-50	0.0172	0.0241	0.00636156	0.00680936	0.7	0.333846
0	0.02675	0.0227	0.00629322	0.00665935	0.119231	0.39037
50	0.0454	0.02535	0.0079917	0.00670078	0	0.2232
100	0.066	0.0295	0.0101645	0.00712498	0	0.053913
150	0.0752	0.03665	0.0111098	0.00717155	0	0.0281818
200	0.1003	0.0366	0.0123681	0.008156	0	0.0281818
250	0.1244	0.0424	0.0140477	0.008733	0	0
300	0.13945	0.0454	0.0170106	0.00909642	0	0
350	0.1612	0.0526	0.0173884	0.00893514	0	0
400	0.17435	0.06165	0.0146107	0.00865451	0	0
450	0.18555	0.0684	0.0176147	0.00932355	0	0
500	0.18925	0.07685	0.0171967	0.0133803	0	0
550	0.1658	0.0695	0.0151728	0.0103263	0	0
600	0.13855	0.06925	0.0140797	0.0105614	0	0
650	0.11965	0.0632	0.0160834	0.008979	0	0
700	0.1038	0.07155	0.00915067	0.0102878	0	0
750	0.0951	0.06865	0.0118984	0.0101042	0	0
800	0.08365	0.06305	0.0142518	0.0115539	0	0
850	0.075	0.0614	0.0132191	0.011273	0	0
900	0.07325	0.05395	0.0123124	0.00928695	0	0
950	0.06395	0.0526	0.0103398	0.0091607	0	0
1000	0.0637	0.0476	0.0115864	0.00933995	0	0
1050	0.0607	0.0421	0.0116282	0.0100173	0	0
1100	0.05375	0.03875	0.00945249	0.00966598	0	0.0281818
1150	0.04355	0.03665	0.0109857	0.00928036	0	0
1200	0.04025	0.03395	0.0107054	0.00798739	0.0258333	0
1250	0.0338	0.0287	0.010452	0.00758018	0.0744	0.103333

## Sheet: 2i
% Feature Space	NeuronLabel_featureMC-NonFeatureMC-SC
3.64249	1
5.64827	1
2.92041	1
2.42298	1
4.94223	1
4.71759	1
3.30552	1
2.50321	1
3.04878	1
3.30552	1
3.14506	1
3.00064	1
3.28947	1
8.40822	1
2.15019	1
4.18806	1
7.71823	1
7.71823	1
5.08665	1
6.33825	1
4.99037	1
5.88896	1
2.71181	1
8.681	1
8.681	1
2.19833	1
4.18806	1
3.93132	1
9.64377	1
9.64377	1
9.64377	1
3.54621	1
2.67972	1
5.19897	1
5.19897	1
5.39153	1
5.15083	1
4.15597	1
4.41271	1
3.6104	1
3.70668	1
3.78691	1
6.46662	1
4.47689	1
3.56226	1
0.0481386	2
1.95764	2
3.28947	2
1.86136	2
3.28947	2
1.20347	2
2.50321	2
4.76573	2
0.689987	2
0	2
2.87227	2
1.36393	2
2.61553	2
1.9095	2
1.92555	2
2.02182	2
2.75995	2
0.834403	2
1.79718	2
2.80809	2
2.47112	2
2.26252	2
2.79204	2
3.6104	2
2.08601	2
0.802311	2
1.36393	2
0.401155	2
2.42298	2
0.978819	2
0.481386	2
1.46021	2
3.35366	2
0.433248	2
2.05392	2
0.385109	2
2.59949	2
0	2
1.05905	2
1.39602	2
0.850449	2
2.67972	2
1.65276	3
1.87741	3
0.882542	3
1.33184	3
2.26252	3
2.16624	3
4.15597	3
1.7009	3
0.72208	3
2.9846	3
1.20347	3
0.866496	3
1.74904	3
3.1611	3
4.30039	3
5.47176	3
2.29461	3
4.05969	3
0.786264	3
0.978819	3
0.978819	3
2.80809	3
2.87227	3
0.738126	3
1.05905	3
1.89345	3
4.12388	3
0.882542	3
2.24647	3
0.320924	3
1.17137	3
0.850449	3
0.288832	3
3.33761	3
2.23042	3
1.81322	3
3.04878	3
1.09114	3
0.786264	3

## Sheet: 2j
Distance	NeuronLabel_featureMC-NonFeatureMC
19.5081	1
17.137	1
12.0146	1
34.1686	1
36.674	1
23.4176	1
7.36524	1
26.2535	1
18.9857	1
7.53941	1
30.262	1
20.9268	1
4.74011	1
33.5098	1
32.176	1
14.3453	1
33.8352	1
33.8352	1
40.1749	1
5.74492	1
33.1387	1
27.001	1
17.327	1
24.5211	1
24.5211	1
38.2003	1
36.3298	1
28.0999	1
22.9704	1
22.9704	1
22.9704	1
37.5074	1
37.7132	1
31.9844	1
31.9844	1
7.23581	1
35.0705	1
17.5975	1
14.1626	1
20.8919	1
19.4671	1
35.1322	1
29.1337	1
35.9759	1
12.5158	1
30.2382	2
38.8479	2
29.1865	2
29.5908	2
37.1126	2
42.0383	2
29.6654	2
38.9275	2
36.9881	2
44.7014	2
34.3446	2
26.5318	2
36.9424	2
23.7662	2
34.1631	2
23.8091	2
35.4773	2
13.2392	2
22.039	2
21.8151	2
42.5683	2
29.1721	2
60.2525	2
38.5598	2
33.4044	2
59.7203	2
34.0743	2
28.2158	2
28.5703	2
26.2575	2
31.8804	2
39.2266	2
26.2143	2
20.242	2
30.7384	2
38.3093	2
31.3094	2
28.7032	2
51.1125	2
31.623	2
26.7058	2
33.9051	2

[truncated: 5 more sheets: 2k_left, 2k_middle, 2k_right, 2l-m, 2n-o]
