# Supplementary material for: A neuronal code for object representation and memory in the human amygdala and hippocampus
Source: Nat Commun. 2025 Feb 10;16:1510. doi: 10.1038/s41467-025-56793-y (PMC11811184; doi:10.1038/s41467-025-56793-y)
Supplement: Supplementary file 4 — Source Data [file 41467_2025_56793_MOESM4_ESM.zip › Source Data/Supplementary Data 3.xlsx]

## Sheet: 3a RasterPlot
TrialID	SpikeTime
1	16.9333
2	1726.27
2	1742.27
7	946.333
10	555.133
12	1951.87
15	1644.6
20	317.533
20	1760.67
21	351.5
21	370.1
21	387
21	421.267
26	272.667
26	991.067
31	1302
36	114.767
36	171.733
36	205.867
36	363.9
36	382.9
36	1270.57
36	1294.8
39	180.533
39	1179.93
42	105.233
44	464.033
44	514.267
44	708.367
44	780.933
44	1064.6
47	871.733
47	1254.83
48	278.667
50	1293.27
51	991.1
51	997.133
51	1017.87
53	20.2667
53	42.7
55	8.23333
55	1036.3
61	1912.73
63	599.733
68	1504.33
76	504.7
76	1961.37
78	50.5333
78	1139
85	1021
90	237.767
90	286.767
94	1867.73
97	202.867
98	1121.2
101	236
101	981.867
102	434
102	443.933
102	549.1
104	1951.7
107	1273.83
111	411.367
113	55.9
113	206.6
121	1204.27
121	1303.57
121	1551.67
126	1873.87
127	305.033
127	391.767
127	402.167
127	415
127	459.133
127	513.867
128	758.167
129	1310.5
134	1943.63
137	1218
143	1279.67
148	1963.43
152	108.2
152	124.2
152	797.833
154	450.333
161	708.467
171	1724.73
171	1750.6
171	1777.17
176	262.567
176	553.4
177	1923.03
178	1492.43
183	1197.67
183	1231.43
184	442.333
187	1713.87
189	1430.33
193	266.333
193	848.967
193	1519.6
196	33
196	114.2
199	1522.73
199	1539.57
201	1685.03
203	1621.6
203	1644.03
205	1446.5
205	1867.17
209	10.1
216	350.467
217	1461.87
222	1228.97
222	1952.83
222	1971.43
222	1988.33
223	1505.73
228	1651.8
229	810.9
232	580.1
232	978.933
239	207.333
239	257
239	490.133
240	367.8
240	1786.43
242	1689.83
245	559.267
248	1473.73
248	1539.4
248	1574.53
248	1599.4
250	433.7
252	706.9
252	1918.57
252	1928.5
255	533.6
255	1428.9
255	1509.53
256	496.133
261	808.567
267	132.7
271	749.8
271	1038.33
271	1054.63
271	1065.9
276	1698.2
276	1713.87
284	1111.77
284	1121.57
284	1239.73
288	1247.57
289	1029.13
291	243.967
291	362.633
291	390.9
291	416.4
291	448.033
293	1061.73
293	1071.53
293	1129.33
294	1965.27
300	1934.93
301	371.5
304	797.7
307	184.133
313	1557.2
313	1707.9
314	786.333
315	43.2
316	1007.37
320	1198.17
321	123.467
321	149.333
321	175.9
321	632.467
321	670.4
321	685.533
321	704.367
321	736.967
321	1035.37
321	1161.97
321	1295.83
326	399.233
329	1975.27
330	950.433
330	973.6
331	1129.63
336	881.8
336	1363.73
336	1494.17
336	1816.3
336	1873.27
336	1907.4
337	189.1
337	1167.33
338	764.533
338	1563.37
338	1632.5
338	1690.63
339	84.9667
339	1781.87
340	1083.57
340	1220.73
341	1187.57
341	1320.27
341	1377.2
341	1845.33
341	1964
341	1992.27
344	1496.93
344	1514.87
344	1528.5
348	832.9
348	841.3
348	850.333
348	888.533
351	1937.47
352	1934.8
355	1970.93
358	545.533
366	1951.7
371	572.733
373	540.6
375	259.967
377	1013.57
381	504.1
385	506.967
387	1690.43
388	78.8333
388	147.967
388	206.1
391	698.867
393	1358.83
396	1438.47
396	1459.67
397	1904.23
401	819.533
401	855.533
401	1090.9
401	1560.1
401	1600.77
401	1972.93
402	416.9
405	365.9
405	1348.47
406	780.3
406	810.7
407	1702.1
409	789.8
409	1555.47
409	1711.57
410	798.333
410	808.267
410	822.367
410	943.933
410	1215.4
410	1347.93
410	1471
412	450.633
412	908.167
413	1229.17
413	1247.4
416	839.167
416	932.867
416	953.567
420	59.2667
424	1053.07
426	1847.27
427	851.467
427	882.833
427	904.5
427	1050.3
427	1079.1
430	904.1
430	1464.6
434	908.2
435	794.967
435	808.333
435	826.8
435	1069.87
435	1213.93
435	1467.47
441	815.4
441	842.8
441	862.667
444	710.533
444	811.6
444	849.667
444	867.467
444	886.467
445	479.9
445	902.467
446	808.633
446	842.733
446	1045
446	1133.23
446	1234.5
446	1301.4
446	1597.73
446	1634.47
446	1715.67
448	14.7
449	838.067
449	912.233
449	999.8
454	1229.63
455	626.833
467	1734.13
477	1445.3
479	373.933
489	1825.33
489	1875
495	975.367
496	637.8
499	1404.73
499	1418.27

## Sheet: 3a FiringRate
FiringRate	CategoryIndex
0	1
0	1
1	1
1	1
2	1
0	1
0	1
0	1
2	1
0	1
0	1
0	1
0	1
1	1
0	1
1	1
0	1
0	1
0	1
0	1
0	1
0	1
0	1
0	1
1	1
0	1
2	1
0	1
0	1
0	1
0	1
0	1
0	1
0	1
0	1
0	1
0	1
0	1
0	1
1	1
0	1
0	1
0	1
0	1
0	1
0	1
0	1
2	1
0	1
0	1
0	2
1	2
0	2
0	2
0	2
0	2
0	2
0	2
0	2
0	2
0	2
0	2
0	2
0	2
0	2
1	2
0	2
0	2
0	2
0	2
0	2
0	2
0	2
0	2
0	2
0	2
0	2
0	2
0	2
0	2
1	2
0	2
0	2
1	2
0	2
1	2
0	2
0	2
0	2
0	2
0	2
0	2
0	2
0	2
0	2
0	2
3	2
0	2
0	2
0	2
0	3
0	3
1	3
0	3
0	3
0	3
0	3
0	3
0	3
0	3
1	3
0	3
0	3
0	3
0	3
0	3
0	3
0	3
0	3
0	3
0	3
0	3
0	3
3	3
0	3
0	3
0	3
0	3
1	3
0	3
1	3
0	3
0	3
0	3
0	3
0	3
0	3
0	3
0	3
0	3
1	3
0	3
0	3
1	3
0	3
0	3
0	3
0	3
0	3
0	3
2	4
0	4
0	4
0	4
0	4
1	4
0	4
0	4
0	4
1	4
0	4
0	4
0	4
2	4
1	4
1	4
0	4
0	4
0	4
0	4
0	4
0	4
1	4
0	4
0	4
0	4
0	4
0	4
0	4
0	4
0	4
0	4
0	4
0	4
0	4
0	4
0	4
0	4
0	4
0	4
0	4
0	4
0	4
2	4
0	4
0	4
0	4
0	4
0	4
0	4
0	5
0	5
0	5
0	5
0	5
0	5
0	5
0	5
1	5
0	5
0	5
0	5
0	5
0	5
0	5
1	5
1	5
0	5
0	5
0	5
0	5
1	5
0	5
0	5
0	5
0	5
1	5
0	5
0	5
0	5
0	5
1	5
0	5
0	5
0	5
0	5
0	5
2	5
1	5
0	5
4	5
1	5
0	5
1	5
0	5
0	5
0	5
0	5
0	5
0	5
0	6
0	6
0	6
0	6
0	6
0	6
0	6
0	6
0	6
0	6
0	6
0	6
2	6
0	6
3	6
3	6
0	6
0	6
0	6
2	6
0	6
0	6
0	6
3	6
0	6
0	6
0	6
0	6
0	6
0	6
0	6
1	6
0	6
0	6
0	6
0	6
0	6
1	6
0	6
0	6
0	6
0	6
0	6
0	6
0	6
0	6
0	6
0	6
0	6
1	6
3	7
0	7
2	7
0	7
0	7
0	7
0	7
0	7
1	7
0	7
0	7
0	7
0	7
0	7
0	7
0	7
2	7
0	7
0	7
4	7
0	7
0	7
0	7
0	7
3	7
0	7
1	7
0	7
0	7
4	7
0	7
0	7
0	7
0	7
1	7
1	7
0	7
3	7
0	7
1	7
0	7
1	7
2	7
0	7
3	7
0	7
0	7
0	7
0	7
0	7
0	8
0	8
0	8
0	8
0	8
0	8
0	8
0	8
1	8
1	8
0	8
0	8
0	8
0	8
0	8
2	8
0	8
0	8
0	8
0	8
0	8
0	8
0	8
0	8
0	8
0	8
0	8
0	8
0	8
0	8
0	8
0	8
0	8
0	8
0	8
1	8
0	8
0	8
0	8
0	8
0	8
0	8
0	8
0	8
0	8
0	8
0	8
0	8
0	8
0	8
1	9
0	9
0	9
1	9
3	9
0	9
0	9
5	9
0	9
1	9
0	9
0	9
3	9
0	9
0	9
0	9
2	9
0	9
2	9
0	9
0	9
0	9
1	9
0	9
5	9
3	9
0	9
0	9
9	9
0	9
0	9
4	9
0	9
0	9
0	9
0	9
1	9
0	9
0	9
7	9
0	9
6	9
3	9
2	9
0	9
0	9
1	9
0	9
0	9
0	9
0	10
0	10
0	10
0	10
0	10
0	10
0	10
0	10
0	10
0	10
0	10
0	10
0	10
1	10
0	10
0	10
0	10
0	10
0	10
0	10
2	10
0	10
0	10
0	10
0	10
1	10
0	10
1	10
0	10
1	10
0	10
0	10
0	10
0	10
0	10
0	10
0	10
0	10
0	10
0	10
0	10
0	10
0	10
0	10
0	10
0	10
0	10
0	10
0	10
0	10

## Sheet: 3a-b_mappedX
TrialID	CategoryIndex	X	Y
1	1	4.78065	3.02921
2	1	6.9557	-10.9445
3	1	0.933585	-14.9462
4	1	7.19215	-16.0508
5	1	13.6056	-13.6942
6	1	3.04781	-18.6597
7	1	14.6428	-20.7275
8	1	4.40455	-12.6109
9	1	16.0815	-19.5188
10	1	5.35991	-17.9255
11	1	12.5847	-14.1585
12	1	7.04232	-17.0731
13	1	11.0949	-11.8647
14	1	11.0635	-16.2099
15	1	13.116	-15.7557
16	1	6.10884	-16.6817
17	1	17.8199	-17.3148
18	1	5.50966	-13.7364
19	1	14.7739	-14.0804
20	1	13.2666	-16.6069
21	1	6.69209	-17.9357
22	1	11.5873	-18.913
23	1	3.37617	-19.9177
24	1	7.98761	-17.2398
25	1	14.0825	-19.473
26	1	4.93226	-12.5295
27	1	-3.2686	-4.39283
28	1	13.3011	-18.0212
29	1	7.45181	-12.0983
30	1	3.37237	-13.1301
31	1	14.3551	-18.8339
32	1	6.13494	-10.9577
33	1	13.7148	-14.6735
34	1	14.5767	-15.0233
35	1	12.087	-18.2039
36	1	12.6699	-16.4007
37	1	7.03372	-14.0631
38	1	11.221	-3.55305
39	1	5.94149	-18.4731
40	1	15.4319	-18.5942
41	1	13.8991	-20.1906
42	1	5.17854	-16.2616
43	1	10.4535	-14.7445
44	1	11.7637	-13.7844
45	1	11.1432	-14.8021
46	1	9.39295	-8.8786
47	1	5.05684	-11.6025
48	1	5.20828	-14.8564
49	1	10.2147	-17.9077
50	1	6.45797	-15.0108
51	2	-16.4408	-36.3069
52	2	-16.5226	-29.5953
53	2	-15.7682	-35.4388
54	2	4.21191	-3.4575
55	2	-15.0871	-35.717
56	2	-12.9812	-35.4314
57	2	-11.7369	-33.5996
58	2	3.097	-3.83698
59	2	-16.4798	-33.9985
60	2	-13.8547	-30.6304
61	2	-18.7928	-38.0368
62	2	-10.8643	-32.9879
63	2	-17.6327	-32.9202
64	2	-12.8476	-34.1871
65	2	-15.0157	-34.6811
66	2	-0.514655	3.22474
67	2	-11.3489	-34.495
68	2	-17.4207	-29.3918
69	2	-16.9429	-29.7361
70	2	-12.2738	-33.3383
71	2	-11.4133	-26.8981
72	2	-11.7093	-30.5432
73	2	-18.5084	-36.0319
74	2	-14.3159	-26.6803
75	2	-18.3503	-31.6845
76	2	4.33796	-3.15356
77	2	-17.2079	-36.9675
78	2	-12.3633	-35.4684
79	2	-13.2933	-27.2139
80	2	-17.7688	-32.2927
81	2	-14.6877	-25.6182
82	2	-14.5039	-24.3586
83	2	-17.1563	-35.0204
84	2	-10.3388	-31.6246
85	2	1.77928	-3.48223
86	2	-12.1034	-32.2454
87	2	-12.2102	-27.2199
88	2	-19.248	-38.6185
89	2	-18.309	-38.215
90	2	-10.9139	-4.26052
91	2	-17.6693	-31.1125
92	2	-16.365	-38.0164
93	2	-15.5156	-36.7729
94	2	2.90438	-4.6364
95	2	-14.2321	-36.0666
96	2	-8.14247	-6.82996
97	2	-11.9566	-29.3853
98	2	-12.6904	-30.3256
99	2	-11.1484	-31.7107
100	2	4.96126	-4.41827
101	3	4.00203	10.5527
102	3	6.31657	19.5281
103	3	3.11773	14.6577
104	3	4.5697	5.41452
105	3	5.24559	13.915
106	3	7.86587	14.5833
107	3	2.13222	2.08345
108	3	4.59681	17.3155
109	3	2.12896	6.40519
110	3	3.9953	3.976
111	3	5.33248	16.8102
112	3	7.23339	18.6348
113	3	6.5205	9.96998
114	3	3.39724	10.4944
115	3	6.45381	12.1969
116	3	0.698836	13.762
117	3	3.2969	13.7631
118	3	5.29266	8.47244
119	3	0.30239	17.5409
120	3	7.33764	16.1979
121	3	5.54445	10.3655
122	3	1.2813	15.3598
123	3	3.69862	8.90582
124	3	6.1679	18.5602
125	3	1.9389	15.4517
126	3	2.61858	9.34882
127	3	0.135125	14.9224
128	3	4.59028	7.36417
129	3	5.73962	11.5488
130	3	4.89276	6.06373
131	3	5.99556	9.19386
132	3	9.32144	13.0706
133	3	6.79984	17.3214
134	3	4.96625	14.1544
135	3	5.53242	15.5807
136	3	-0.389855	5.98283
137	3	9.07351	16.7975
138	3	6.53049	4.07819
139	3	1.78351	10.7663
140	3	6.67221	15.0322
141	3	6.49901	16.2413
142	3	10.0595	12.0735
143	3	0.90023	16.2814
144	3	1.90902	8.61009
145	3	-5.6424	3.7126
146	3	6.64637	7.55381
147	3	3.85717	7.61475
148	3	7.87246	17.6442
149	3	7.08993	11.0249
150	3	7.87928	10.5094
151	4	13.5111	-1.16968
152	4	12.6026	-2.50093
153	4	9.62901	-1.18813
154	4	-4.97433	-16.7348
155	4	0.971874	-0.50591
156	4	16.0668	1.65264
157	4	17.8692	0.842604
158	4	14.3737	-5.02445
159	4	21.6757	-2.36106
160	4	21.2556	-0.369521
161	4	7.97089	-3.28467
162	4	-8.677	11.5459
163	4	12.7958	-4.6414
164	4	18.9628	-3.36482
165	4	18.6664	-0.0812678
166	4	19.3838	-1.63909
167	4	-10.2455	-6.43975
168	4	11.8043	-1.34123
169	4	12.1142	-1.53728
170	4	18.7057	-1.35892
171	4	13.5506	-5.112
172	4	-5.38349	-9.16394
173	4	13.5782	-12.6401
174	4	8.85564	-5.377
175	4	20.8787	-1.02593
176	4	8.30694	-3.62487
177	4	18.2914	-1.65921
178	4	19.3146	-0.484748
179	4	1.6955	4.06009
180	4	13.8054	-10.7744
181	4	3.48235	0.444956
182	4	21.3013	-2.68962
183	4	16.9805	-17.407
184	4	6.52145	0.886924
185	4	8.85097	-12.3464
186	4	16.4686	-2.58223
187	4	3.43544	4.43887
188	4	10.5729	-3.96191
189	4	0.048469	-1.67288
190	4	9.15726	-4.22394
191	4	8.2503	-1.2469
192	4	10.6809	-9.87129
193	4	7.23507	-0.398263
194	4	3.77566	-2.29049
195	4	15.3545	-2.92045
196	4	15.9393	-12.1954
197	4	-6.13037	-10.4354
198	4	11.0795	1.04194
199	4	0.921705	0.323746
200	4	9.74084	-1.9199
201	5	-2.4089	0.892642
202	5	-3.52565	-9.0107
203	5	-2.31866	-13.3823
204	5	-2.92992	-19.3706
205	5	-1.9564	1.13296
206	5	-3.27669	-21.3294
207	5	-6.54941	-18.3429
208	5	-3.75772	-15.5584
209	5	-0.203092	-10.1286
210	5	-1.16481	-10.2502
211	5	-7.63636	-11.7592
212	5	-4.79309	-19.6052
213	5	-1.13796	-22.4471
214	5	-2.88551	-9.64341
215	5	-4.34422	-21.4311
216	5	-0.419521	-11.7089
217	5	-2.33332	-12.2688
218	5	-4.42946	-18.2749
219	5	-4.26222	-10.9574
220	5	-0.955995	-17.2448
221	5	-1.38201	-13.4212
222	5	-6.97442	-15.4121
223	5	1.35768	-8.94038
224	5	-9.71514	-17.1106
225	5	-7.4577	-11.278
226	5	-12.0756	-15.7327
227	5	-1.43756	-19.5372
228	5	-2.98417	-16.5934
229	5	-1.66565	-18.2076
230	5	-2.38528	-17.2398
231	5	-0.0571234	-16.9268
232	5	-2.03681	-10.9867
233	5	-10.9718	-17.4112
234	5	-2.34784	-15.4127
235	5	-2.21472	-19.9008
236	5	-0.592893	-21.0486
237	5	-9.03183	-16.4134
238	5	-6.46918	-8.58262
239	5	0.343568	-11.1003
240	5	-1.60755	-21.7868
241	5	-5.07776	-21.1908
242	5	-5.9576	-19.8684
243	5	-8.29352	-30.0792
244	5	-1.52015	-15.4418
245	5	-0.569069	-18.4915
246	5	-4.72099	-17.503
247	5	-4.26046	-11.5226
248	5	-1.06999	-9.3594
249	5	-3.63298	-12.1702
250	5	-1.7579	-7.10606
251	6	-11.8954	-9.36042
252	6	-16.3537	-10.2316
253	6	-7.04747	-5.61959
254	6	-13.7412	-13.6954
255	6	-18.5179	-15.1126
256	6	-14.7675	-13.8108
257	6	-6.98572	-4.5937
258	6	-14.1351	-12.0909
259	6	-17.9668	-16.587
260	6	-14.4572	-16.9293
261	6	-17.55	-11.7427
262	6	-10.5933	-7.57112
263	6	-11.7154	-11.1216
264	6	-19.7998	-12.305
265	6	-16.8697	-14.6454
266	6	-17.6399	-17.6769
267	6	-9.94691	-13.7006
268	6	-14.3442	-15.5248
269	6	-15.8939	-15.5945
270	6	-10.0044	-15.0188
271	6	-17.5146	-15.8847
272	6	-13.8957	-12.8916
273	6	-16.0153	-13.67
274	6	-19.156	-16.3575
275	6	-13.3267	-8.18734
276	6	-10.7151	-15.3336
277	6	-5.58588	-4.64496
278	6	11.3844	-5.18325
279	6	-7.10565	-17.317
280	6	-13.7121	-18.1787
281	6	-14.6563	-10.6563
282	6	-13.5552	-10.4067
283	6	-11.1783	-9.82268
284	6	-12.8725	-14.74
285	6	-7.79176	-4.53363
286	6	-20.0204	-17.9349
287	6	-8.85728	-8.90888
288	6	-12.7155	-8.99233
289	6	-12.5916	-13.0309
290	6	-3.3506	-7.99441
291	6	-16.0969	-12.6427
292	6	-8.86259	-4.81068
293	6	-18.8399	-12.8667
294	6	-17.8776	-14.1632
295	6	-19.5513	-17.6238
296	6	-12.3047	-11.473
297	6	-8.14256	-8.203
298	6	-16.617	-14.143
299	6	-12.1581	-7.60488
300	6	-15.7188	-11.9967
301	7	-11.3281	13.1829
302	7	-1.55658	-0.161313
303	7	-13.6659	14.0104
304	7	10.6419	1.47039
305	7	-10.0045	10.4289
306	7	-3.82319	-5.49109
307	7	-11.179	4.90564
308	7	-1.85941	8.8595
309	7	-10.8739	5.47626
310	7	-14.5935	10.7074
311	7	-0.957015	5.32048
312	7	-8.83842	4.3284
313	7	-9.0213	10.9851
314	7	-0.557544	6.95517
315	7	-15.5835	11.3777
316	7	-4.4398	6.04785
317	7	-8.08038	5.97077
318	7	-3.48714	4.28283
319	7	-11.5677	8.83032
320	7	-4.75165	6.62654
321	7	-12.0735	6.61366
322	7	-8.58665	5.89861
323	7	-1.55325	7.94032
324	7	-10.627	12.1532
325	7	-9.1053	9.02556
326	7	-7.41314	2.10753
327	7	-15.3175	11.0013
328	7	-4.85521	9.75306
329	7	-12.1524	9.56158
330	7	-11.0989	3.7902
331	7	-4.81	8.18022
332	7	-6.20439	6.53967
333	7	7.2503	4.85617
334	7	-5.89313	5.94363
335	7	-9.39761	7.21374
336	7	-8.16732	3.74567
337	7	-13.2205	-18.7708
338	7	-0.354892	12.3692
339	7	-13.2751	13.9317
340	7	-7.29163	-1.12154
341	7	-10.9978	6.23871
342	7	-17.4869	7.42383
343	7	-5.43841	10.4533
344	7	-3.19224	3.54551
345	7	-11.167	12.1653
346	7	-5.6378	4.23125
347	7	-10.2529	7.75129
348	7	-8.38707	-2.93186
349	7	-13.1549	5.79379
350	7	-7.75743	9.9831
351	8	19.4178	19.8851
352	8	24.761	21.4543
353	8	17.3806	15.026
354	8	28.0088	20.6551
355	8	17.1152	18.1246
356	8	17.1328	21.4521
357	8	26.0179	21.0481
358	8	27.2021	19.7653
359	8	20.1873	18.8944
360	8	22.4848	20.9178
361	8	14.0918	15.3799
362	8	20.413	20.2945
363	8	23.736	20.3188
364	8	20.5218	17.751
365	8	15.7452	17.5539
366	8	23.8141	21.7993
367	8	22.4488	21.7418
368	8	17.4832	19.1956
369	8	14.7378	17.7891
370	8	19.3404	17.4538
371	8	28.1193	19.8736
372	8	26.0684	22.6035
373	8	21.4994	16.3055
374	8	20.8645	20.7594
375	8	18.1849	17.7483
376	8	19.7422	21.1248
377	8	21.8928	23.8441
378	8	19.8229	15.9895
379	8	20.9642	21.8467
380	8	17.2437	19.9285
381	8	18.8331	18.4294
382	8	16.3879	14.9415
383	8	21.5179	19.6815
384	8	24.3262	23.1845
385	8	19.9714	22.4436
386	8	16.739	17.053
387	8	26.2653	19.6287
388	8	23.1775	19.0761
389	8	18.0963	16.9569
390	8	18.7281	16.6551
391	8	21.2218	23.1631
392	8	25.2986	22.3332
393	8	14.7965	15.8554
394	8	11.7601	12.8044
395	8	27.5551	21.2446
396	8	17.6177	15.9937
397	8	20.045	23.6796
398	8	24.1486	19.3061
399	8	15.8406	14.2403
400	8	22.6258	19.7754
401	9	-17.6884	0.210538
402	9	-16.1652	-4.04066
403	9	-15.4672	-2.47716
404	9	-18.6952	6.64946
405	9	-19.044	8.0753
406	9	-13.7172	-1.87977
407	9	-13.915	-1.59567
408	9	-16.6711	0.891775
409	9	-18.335	-2.69355
410	9	-14.9089	2.01441
411	9	-1.82635	-3.0439
412	9	-11.722	-2.5236
413	9	-22.0396	4.76315
414	9	-15.2522	-0.928769
415	9	2.01603	-0.583488
416	9	-2.0382	-1.71265
417	9	-20.9255	5.85285
418	9	9.99414	28.8795
419	9	-19.6404	8.76418
420	9	-20.3442	-3.07146
421	9	-20.7895	1.6704
422	9	-19.7718	2.40656
423	9	-8.95784	-19.3303
424	9	-15.7575	-0.0539137
425	9	-16.5974	2.53929
426	9	-22.6993	4.86173
427	9	-17.8933	-2.8196
428	9	-13.0256	2.18485
429	9	-21.5738	5.63387
430	9	-10.9955	-2.14297
431	9	-20.1078	2.47119
432	9	-20.5975	-2.24967
433	9	-17.3006	4.24437
434	9	-11.7844	0.411038
435	9	-3.25426	-1.30107
436	9	-20.0038	6.19019
437	9	-16.4246	-3.15961
438	9	-5.04221	1.98376
439	9	-18.1993	6.26933
440	9	-15.9885	-1.20438
441	9	-4.64241	-4.24243
442	9	-16.2291	1.81181
443	9	-18.3244	2.9094
444	9	-13.762	1.45172
445	9	-4.04132	0.554009
446	9	-18.8346	0.237475
447	9	2.00137	0.927197
448	9	-10.5597	-0.419964
449	9	-3.74884	-3.88604
450	9	-11.4002	0.155505
451	10	6.30244	30.0969
452	10	4.01502	37.0718
453	10	6.87957	32.3677
454	10	4.8711	40.6736
455	10	3.01866	34.2062
456	10	6.19637	38.81
457	10	5.14294	37.9111
458	10	4.15397	38.6386
459	10	3.84672	35.8536
460	10	5.90802	40.8256
461	10	7.62211	36.473
462	10	1.73358	33.2258
463	10	9.43495	29.5047
464	10	6.28364	37.8155
465	10	5.754	36.138
466	10	5.30081	29.5861
467	10	3.25579	37.5916
468	10	3.3804	42.204
469	10	3.92949	39.8607
470	10	4.53977	42.3815
471	10	8.47352	38.89
472	10	6.13569	35.0406
473	10	5.98435	31.8589
474	10	5.27322	28.6907
475	10	3.23239	33.3098
476	10	4.23712	41.181
477	10	4.9415	39.3451
478	10	5.22497	28.0423
479	10	5.39168	33.5928
480	10	8.5964	36.8418
481	10	2.59983	38.93
482	10	4.47176	30.4578
483	10	3.80866	34.7895
484	10	8.27678	32.7114
485	10	5.15925	31.244
486	10	12.2764	13.1965
487	10	-5.66556	-2.60647
488	10	3.53239	30.2837
489	10	5.10055	32.8262
490	10	8.26161	37.9745
491	10	6.93942	0.898199
492	10	5.40124	37.0499
493	10	6.07501	33.3891
494	10	5.99466	39.8996
495	10	6.99703	37.2784
496	10	2.67828	39.6332
497	10	7.5864	40.343
498	10	6.28267	42.1367
499	10	1.74845	33.8174
500	10	7.03759	39.54

## Sheet: 3a_middlePanel_SigCluster
0	0	0	0	0	0	0	0	0	0	0	0	0	0	0	0	0	0	0	0	0	0	0	0	0	0	0	0	0	0	0	0	0	0	0	0	0	0	0	0	0	0	0	0	0	0	0	0	0	0
0	0	0	0	0	0	0	0	0	0	0	0	0	0	0	0	0	0	0	0	0	0	0	0	0	0	0	0	0	0	0	0	0	0	0	0	0	0	0	0	0	0	0	0	0	0	0	0	0	0
0	0	0	0	0	0	0	0	0	0	0	0	0	0	0	0	0	0	0	0	0	0	0	0	0	0	0	0	0	0	0	0	0	0	0	0	0	0	0	0	0	0	0	0	0	0	0	0	0	0
0	0	0	0	0	0	0	0	0	0	0	0	0	0	0	0	0	0	0	0	0	0	0	0	0	0	0	0	0	0	0	0	0	0	0	0	0	0	0	0	0	0	0	0	0	0	0	0	0	0
0	0	0	0	0	0	0	0	0	0	0	0	0	0	0	0	0	0	0	0	0	0	0	0	0	0	0	0	0	0	0	0	0	0	0	0	0	0	0	0	0	0	0	0	0	0	0	0	0	0
0	0	0	0	0	0	0	0	0	0	0	0	0	0	0	0	0	0	0	0	0	0	0	0	0	0	0	0	0	0	0	0	0	0	0	0	0	0	0	0	0	0	0	0	0	0	0	0	0	0
0	0	0	0	0	0	0	0	0	0	0	0	0	0	0	0	0	0	0	0	0	0	0	0	0	0	0	0	0	0	0	0	0	0	0	0	0	0	0	0	0	0	0	0	0	0	0	0	0	0
0	0	0	0	0	0	0	0	0	0	0	0	0	0	0	0	0	0	0	0	0	0	0	0	0	0	0	0	0	0	0	0	0	0	0	0	0	0	0	0	0	0	0	0	0	0	0	0	0	0
0	0	0	0	0	0	0	0	0	0	0	0	0	0	0	0	0	0	0	0	0	0	0	0	0	0	0	0	0	0	0	0	0	0	0	0	0	0	0	0	0	0	0	0	0	0	0	0	0	0
0	0	0	0	0	0	0	0	0	0	0	0	0	0	0	0	0	0	0	0	0	0	0	0	0	0	0	0	0	0	0	0	0	0	0	0	0	0	0	0	0	0	0	0	0	0	0	0	0	0
0	0	0	0	0	0	0	0	0	0	0	0	0	0	0	0	0	0	0	0	0	0	0	0	0	0	0	0	0	0	0	0	0	0	0	0	0	0	0	0	0	0	0	0	0	0	0	0	0	0
0	0	0	0	0	0	0	0	0	0	0	0	0	0	0	0	0	0	0	0	0	0	0	0	0	0	0	0	0	0	0	0	0	0	0	0	0	0	0	0	0	0	0	0	0	0	0	0	0	0
0	0	0	0	0	0	0	0	0	0	0	0	0	0	0	0	0	0	0	0	0	0	0	0	0	0	0	0	0	0	0	0	0	0	0	0	0	0	0	0	0	0	0	0	0	0	0	0	0	0
0	0	0	0	0	0	0	0	0	0	0	0	0	0	0	0	0	0	0	0	0	0	0	0	0	0	0	0	0	0	0	0	0	0	0	0	0	0	0	0	0	0	0	0	0	0	0	0	0	0
0	0	0	0	0	0	0	0	0	0	0	0	0	0	0	0	0	0	0	0	0	0	0	0	0	0	0	0	0	0	0	0	0	0	0	0	0	0	0	0	0	0	0	0	0	0	0	0	0	0
0	0	0	0	0	0	0	0	0	0	0	0	0	0	0	0	0	0	0	0	0	0	0	0	0	0	0	0	0	0	0	0	0	0	0	0	0	0	0	0	0	0	0	0	0	0	0	0	0	0
0	0	0	0	0	0	0	0	0	0	0	0	0	0	0	0	0	0	0	0	0	0	0	0	0	0	0	0	0	0	0	0	0	0	0	0	0	0	0	0	0	0	0	0	0	0	0	0	0	0
0	0	0	0	0	0	0	0	0	0	0	0	0	0	0	0	0	0	0	0	0	0	0	0	0	0	0	0	0	0	0	0	0	0	0	0	0	0	0	0	0	0	0	0	0	0	0	0	0	0
0	0	0	0	0	0	0	0	0	0	0	0	0	0	0	0	0	0	0	0	0	0	0	0	0	0	0	0	0	0	0	0	0	0	0	0	0	0	0	0	0	0	0	0	0	0	0	0	0	0
0	0	0	0	0	0	0	0	0	0	0	0	0	0	0	0	0	0	0	0	0	0	0	0	0	0	0	0	0	0	0	0	0	0	0	0	0	0	0	0	0	0	0	0	0	0	0	0	0	0
0	0	0	0	0	0	0	0	0	0	0	0	0	0	0	0	0	0	0	0	0	0	0	0	0	0	0	0	0	0	0	0	0	0	0	0	0	0	0	0	0	0	0	0	0	0	0	0	0	0
0	0	0	0	0	0	0	0	0	0	0	0	0	0	0	0	0	0	0	0	0	0	0	0	0	0	0	0	0	0	0	0	0	0	0	0	0	0	0	0	0	0	0	0	0	0	0	0	0	0
0	0	0	0	0	0	0	0	0	0	0	0	0	0	0	0	0	0	0	0	0	0	0	0	0	0	0	0	0	0	0	0	0	0	0	0	0	0	0	0	0	0	0	0	0	0	0	0	0	0
0	0	0	0	0	0	0	0	0	0	0	0	0	0	0	0	0	0	0	0	0	0	0	0	0	0	0	0	0	0	0	0	0	0	0	0	0	0	0	0	0	0	0	0	0	0	0	0	0	0
0	0	0	0	0	0	0	0	0	0	0	0	0	0	0	0	0	0	0	0	0	0	0	0	0	0	0	0	0	0	0	0	0	0	0	0	0	0	0	0	0	0	0	0	0	0	0	0	0	0
0	0	0	0	0	0	0	0	0	0	0	0	0	0	0	0	0	0	0	0	0	0	0	0	0	0	0	0	0	0	0	0	0	0	0	0	0	0	0	0	0	0	0	0	0	0	0	0	0	0
0	0	0	0	0	0	0	0	0	0	0	0	0	0	0	0	0	0	0	0	0	0	0	0	0	0	0	0	0	0	0	0	0	0	0	0	0	0	0	0	0	0	0	0	0	0	0	0	0	0
0	0	0	0	0	0	0	0	0	0	0	0	0	0	0	0	0	0	0	0	0	0	0	0	0	0	0	0	0	0	0	0	0	0	0	0	0	0	0	0	0	0	0	0	0	0	0	0	0	0
0	0	0	0	0	0	0	0	0	0	0	0	0	0	0	0	0	0	0	0	0	0	0	0	0	0	0	0	0	0	0	0	0	0	0	0	0	0	0	0	0	0	0	0	0	0	0	0	0	0
0	0	0	0	0	0	0	0	0	0	0	0	0	0	0	0	0	0	0	0	0	0	0	0	0	0	0	0	0	0	0	0	0	0	0	0	0	0	0	0	0	0	0	0	0	0	0	0	0	0
0	0	0	0	0	0	0	0	0	0	0	0	0	0	0	0	0	0	0	0	0	0	0	0	0	0	0	0	0	0	0	0	0	0	0	0	0	0	0	0	0	0	0	0	0	0	0	0	0	0
0	0	0	0	0	0	0	0	0	0	0	0	0	0	0	0	0	0	0	0	0	0	0	0	0	0	0	0	0	0	0	0	0	0	0	0	0	0	0	0	0	0	0	0	0	0	0	0	0	0
0	0	0	0	0	0	0	0	0	0	0	0	0	0	0	0	0	0	0	0	0	0	0	0	0	0	0	0	0	0	0	0	0	0	0	0	0	0	0	0	0	0	0	0	0	0	0	0	0	0
0	1	1	1	1	1	0	0	0	0	0	0	0	0	0	0	0	0	0	0	0	0	0	0	0	0	0	0	0	0	0	0	0	0	0	0	0	0	0	0	0	0	0	0	0	0	0	0	0	0
1	1	1	1	1	1	1	1	0	0	0	0	0	0	0	0	0	0	0	0	0	0	0	0	0	0	0	0	0	0	0	0	0	0	0	0	0	0	0	0	0	0	0	0	0	0	0	0	0	0
1	1	1	1	1	1	1	1	1	0	0	0	0	0	0	0	0	0	0	0	0	0	0	0	0	0	0	0	0	0	0	0	0	0	0	0	0	0	0	0	0	0	0	0	0	0	0	0	0	0
1	1	1	1	1	1	1	1	1	1	0	0	0	0	0	0	0	0	0	0	0	0	0	0	0	0	0	0	0	0	0	0	0	0	0	0	0	0	0	0	0	0	0	0	0	0	0	0	0	0
1	1	1	1	1	1	1	1	1	1	1	0	0	0	0	0	0	0	0	0	0	0	0	0	0	0	0	0	0	0	0	0	0	0	0	0	0	0	0	0	0	0	0	0	0	0	0	0	0	0
1	1	1	1	1	1	1	1	1	1	1	1	0	0	0	0	0	0	0	0	0	0	0	0	0	0	0	0	0	0	0	0	0	0	0	0	0	0	0	0	0	0	0	0	0	0	0	0	0	0
1	1	1	1	1	1	1	1	1	1	1	1	0	0	0	0	0	0	0	0	0	0	0	0	0	0	0	0	0	0	0	0	0	0	0	0	0	0	0	0	0	0	0	0	0	0	0	0	0	0
1	1	1	1	1	1	1	1	1	1	1	1	1	0	0	0	0	0	0	0	0	0	0	0	0	0	0	0	0	0	0	0	0	0	0	0	0	0	0	0	0	0	0	0	0	0	0	0	0	0
1	1	1	1	1	1	1	1	1	1	1	1	1	0	0	0	0	0	0	0	0	0	0	0	0	0	0	0	0	0	0	0	0	0	0	0	0	0	0	0	0	0	0	0	0	0	0	0	0	0
1	1	1	1	1	1	1	1	1	1	1	1	1	0	0	0	0	0	0	0	0	0	0	0	0	0	0	0	0	0	0	0	0	0	0	0	0	0	0	0	0	0	0	0	0	0	0	0	0	0
1	1	1	1	1	1	1	1	1	1	1	1	1	0	0	0	0	0	0	0	0	0	0	0	0	0	0	0	0	0	0	0	0	0	0	0	0	0	0	0	0	0	0	0	0	0	0	0	0	0
1	1	1	1	1	1	1	1	1	1	1	1	1	0	0	0	0	0	0	0	0	0	0	0	0	0	0	0	0	0	0	0	0	0	0	0	0	0	0	0	0	0	0	0	0	0	0	0	0	0
1	1	1	1	1	1	1	1	1	1	1	1	0	0	0	0	0	0	0	0	0	0	0	0	0	0	0	0	0	0	0	0	0	0	0	0	0	0	0	0	0	0	0	0	0	0	0	0	0	0
1	1	1	1	1	1	1	1	1	1	1	1	0	0	0	0	0	0	0	0	0	0	0	0	0	0	0	0	0	0	0	0	0	0	0	0	0	0	0	0	0	0	0	0	0	0	0	0	0	0
1	1	1	1	1	1	1	1	1	1	1	1	0	0	0	0	0	0	0	0	0	0	0	0	0	0	0	0	0	0	0	0	0	0	0	0	0	0	0	0	0	0	0	0	0	0	0	0	0	0
1	1	1	1	1	1	1	1	1	1	1	0	0	0	0	0	0	0	0	0	0	0	0	0	0	0	0	0	0	0	0	0	0	0	0	0	0	0	0	0	0	0	0	0	0	0	0	0	0	0
1	1	1	1	1	1	1	1	1	1	1	0	0	0	0	0	0	0	0	0	0	0	0	0	0	0	0	0	0	0	0	0	0	0	0	0	0	0	0	0	0	0	0	0	0	0	0	0	0	0
0	1	1	1	1	1	1	1	1	1	0	0	0	0	0	0	0	0	0	0	0	0	0	0	0	0	0	0	0	0	0	0	0	0	0	0	0	0	0	0	0	0	0	0	0	0	0	0	0	0
0	0	1	1	1	1	1	0	1	0	0	0	0	0	0	0	0	0	0	0	0	0	0	0	0	0	0	0	0	0	0	0	0	0	0	0	0	0	0	0	0	0	0	0	0	0	0	0	0	0
0	0	0	1	1	1	0	0	0	0	0	0	0	0	0	0	0	0	0	0	0	0	0	0	0	0	0	0	0	0	0	0	0	0	0	0	0	0	0	0	0	0	0	0	0	0	0	0	0	0
0	0	0	0	0	0	0	0	0	0	0	0	0	0	0	0	0	0	0	0	0	0	0	0	0	0	0	0	0	0	0	0	0	0	0	0	0	0	0	0	0	0	0	0	0	0	0	0	0	0
0	0	0	0	0	0	0	0	0	0	0	0	0	0	0	0	0	0	0	0	0	0	0	0	0	0	0	0	0	0	0	0	0	0	0	0	0	0	0	0	0	0	0	0	0	0	0	0	0	0
0	0	0	0	0	0	0	0	0	0	0	0	0	0	0	0	0	0	0	0	0	0	0	0	0	0	0	0	0	0	0	0	0	0	0	0	0	0	0	0	0	0	0	0	0	0	0	0	0	0
0	0	0	0	0	0	0	0	0	0	0	0	0	0	0	0	0	0	0	0	0	0	0	0	0	0	0	0	0	0	0	0	0	0	0	0	0	0	0	0	0	0	0	0	0	0	0	0	0	0
0	0	0	0	0	0	0	0	0	0	0	0	0	0	0	0	0	0	0	0	0	0	0	0	0	0	0	0	0	0	0	0	0	0	0	0	0	0	0	0	0	0	0	0	0	0	0	0	0	0
0	0	0	0	0	0	0	0	0	0	0	0	0	0	0	0	0	0	0	0	0	0	0	0	0	0	0	0	0	0	0	0	0	0	0	0	0	0	0	0	0	0	0	0	0	0	0	0	0	0
0	0	0	0	0	0	0	0	0	0	0	0	0	0	0	0	0	0	0	0	0	0	0	0	0	0	0	0	0	0	0	0	0	0	0	0	0	0	0	0	0	0	0	0	0	0	0	0	0	0
0	0	0	0	0	0	0	0	0	0	0	0	0	0	0	0	0	0	0	0	0	0	0	0	0	0	0	0	0	0	0	0	0	0	0	0	0	0	0	0	0	0	0	0	0	0	0	0	0	0
0	0	0	0	0	0	0	0	0	0	0	0	0	0	0	0	0	0	0	0	0	0	0	0	0	0	0	0	0	0	0	0	0	0	0	0	0	0	0	0	0	0	0	0	0	0	0	0	0	0
0	0	0	0	0	0	0	0	0	0	0	0	0	0	0	0	0	0	0	0	0	0	0	0	0	0	0	0	0	0	0	0	0	0	0	0	0	0	0	0	0	0	0	0	0	0	0	0	0	0
0	0	0	0	0	0	0	0	0	0	0	0	0	0	0	0	0	0	0	0	0	0	0	0	0	0	0	0	0	0	0	0	0	0	0	0	0	0	0	0	0	0	0	0	0	0	0	0	0	0
0	0	0	0	0	0	0	0	0	0	0	0	0	0	0	0	0	0	0	0	0	0	0	0	0	0	0	0	0	0	0	0	0	0	0	0	0	0	0	0	0	0	0	0	0	0	0	0	0	0
0	0	0	0	0	0	0	0	0	0	0	0	0	0	0	0	0	0	0	0	0	0	0	0	0	0	0	0	0	0	0	0	0	0	0	0	0	0	0	0	0	0	0	0	0	0	0	0	0	0
0	0	0	0	0	0	0	0	0	0	0	0	0	0	0	0	0	0	0	0	0	0	0	0	0	0	0	0	0	0	0	0	0	0	0	0	0	0	0	0	0	0	0	0	0	0	0	0	0	0
0	0	0	0	0	0	0	0	0	0	0	0	0	0	0	0	0	0	0	0	0	0	0	0	0	0	0	0	0	0	0	0	0	0	0	0	0	0	0	0	0	0	0	0	0	0	0	0	0	0
0	0	0	0	0	0	0	0	0	0	0	0	0	0	0	0	0	0	0	0	0	0	0	0	0	0	0	0	0	0	0	0	0	0	0	0	0	0	0	0	0	0	0	0	0	0	0	0	0	0
0	0	0	0	0	0	0	0	0	0	0	0	0	0	0	0	0	0	0	0	0	0	0	0	0	0	0	0	0	0	0	0	0	0	0	0	0	0	0	0	0	0	0	0	0	0	0	0	0	0
0	0	0	0	0	0	0	0	0	0	0	0	0	0	0	0	0	0	0	0	0	0	0	0	0	0	0	0	0	0	0	0	0	0	0	0	0	0	0	0	0	0	0	0	0	0	0	0	0	0
0	0	0	0	0	0	0	0	0	0	0	0	0	0	0	0	0	0	0	0	0	0	0	0	0	0	0	0	0	0	0	0	0	0	0	0	0	0	0	0	0	0	0	0	0	0	0	0	0	0
0	0	0	0	0	0	0	0	0	0	0	0	0	0	0	0	0	0	0	0	0	0	0	0	0	0	0	0	0	0	0	0	0	0	0	0	0	0	0	0	0	0	0	0	0	0	0	0	0	0
0	0	0	0	0	0	0	0	0	0	0	0	0	0	0	0	0	0	0	0	0	0	0	0	0	0	0	0	0	0	0	0	0	0	0	0	0	0	0	0	0	0	0	0	0	0	0	0	0	0
0	0	0	0	0	0	0	0	0	0	0	0	0	0	0	0	0	0	0	0	0	0	0	0	0	0	0	0	0	0	0	0	0	0	0	0	0	0	0	0	0	0	0	0	0	0	0	0	0	0
0	0	0	0	0	0	0	0	0	0	0	0	0	0	0	0	0	0	0	0	0	0	0	0	0	0	0	0	0	0	0	0	0	0	0	0	0	0	0	0	0	0	0	0	0	0	0	0	0	0
0	0	0	0	0	0	0	0	0	0	0	0	0	0	0	0	0	0	0	0	0	0	0	0	0	0	0	0	0	0	0	0	0	0	0	0	0	0	0	0	0	0	0	0	0	0	0	0	0	0
0	0	0	0	0	0	0	0	0	0	0	0	0	0	0	0	0	0	0	0	0	0	0	0	0	0	0	0	0	0	0	0	0	0	0	0	0	0	0	0	0	0	0	0	0	0	0	0	0	0
0	0	0	0	0	0	0	0	0	0	0	0	0	0	0	0	0	0	0	0	0	0	0	0	0	0	0	0	0	0	0	0	0	0	0	0	0	0	0	0	0	0	0	0	0	0	0	0	0	0
0	0	0	0	0	0	0	0	0	0	0	0	0	0	0	0	0	0	0	0	0	0	0	0	0	0	0	0	0	0	0	0	0	0	0	0	0	0	0	0	0	0	0	0	0	0	0	0	0	0
0	0	0	0	0	0	0	0	0	0	0	0	0	0	0	0	0	0	0	0	0	0	0	0	0	0	0	0	0	0	0	0	0	0	0	0	0	0	0	0	0	0	0	0	0	0	0	0	0	0
0	0	0	0	0	0	0	0	0	0	0	0	0	0	0	0	0	0	0	0	0	0	0	0	0	0	0	0	0	0	0	0	0	0	0	0	0	0	0	0	0	0	0	0	0	0	0	0	0	0
[truncated: 2 more columns]

## Sheet: 3b_SpikeWaveform
DD_ 1	DD_ 2	DD_ 3	DD_ 4	DD_ 5	DD_ 6	DD_ 7	DD_ 8	DD_ 9	DD_ 10	DD_ 11	DD_ 12	DD_ 13	DD_ 14	DD_ 15	DD_ 16	DD_ 17	DD_ 18	DD_ 19	DD_ 20	DD_ 21	DD_ 22	DD_ 23	DD_ 24	DD_ 25	DD_ 26	DD_ 27	DD_ 28	DD_ 29	DD_ 30	DD_ 31	DD_ 32	DD_ 33	DD_ 34	DD_ 35	DD_ 36	DD_ 37	DD_ 38	DD_ 39	DD_ 40	DD_ 41	DD_ 42	DD_ 43	DD_ 44	DD_ 45	DD_ 46	DD_ 47	DD_ 48	DD_ 49	DD_ 50
11.9268	11.9268	11.9268	11.9268	11.9268	11.9268	11.9268	11.9268	11.9268	11.9268	11.9268	11.9268	11.9268	11.9268	11.9268	11.9268	11.9268	11.9268	11.9268	11.9268	11.9268	11.9268	11.9268	11.9268	11.9268	11.9268	15.2148	15.1253	13.4661	12.3992	12.961	14.6293	16.0957	16.4694	15.9118	15.3002	15.3536	16.0356	16.6987	16.7436	16.1514	15.4385	15.1404	15.3387	15.6496	15.6366	15.2308	14.7758	14.6895	15.0852
10.3061	10.3061	10.3061	10.3061	10.3061	10.3061	10.3061	10.3061	10.3061	10.3061	10.3061	10.3061	10.3061	10.3061	10.3061	10.3061	10.3061	10.3061	10.3061	10.3061	10.3061	10.3061	10.3061	10.3061	10.3061	13.3167	13.0737	11.4089	10.4341	11.1364	12.9924	14.7295	15.4837	15.4009	15.3069	15.8699	17.0329	18.1561	18.648	18.4727	18.1055	18.0407	18.3431	18.6384	18.5063	17.8804	17.0899	16.5374	16.3398	16.2631
5.21045	5.21045	5.21045	5.21045	5.21045	5.21045	5.21045	5.21045	5.21045	5.21045	5.21045	5.21045	5.21045	5.21045	5.21045	5.21045	5.21045	5.21045	5.21045	5.21045	5.21045	5.21045	5.21045	5.21045	4.98019	4.74286	4.58282	4.57054	4.72295	4.99986	5.336	5.68186	6.02304	6.36827	6.72175	7.06572	7.36667	7.59702	7.7519	7.84742	7.90436	7.9334	7.93447	7.90899	7.87185	7.85173	7.87969	7.97664	8.15041	8.4034
14.6089	14.6089	14.6089	14.6089	14.6089	14.6089	14.6089	14.6089	14.6089	14.6089	14.6089	14.6089	14.6089	14.6089	14.6089	14.6089	14.6089	14.6089	14.6089	14.6089	14.6089	14.6089	14.6089	14.6089	17.366	16.1623	13.1765	10.9259	10.6014	11.6077	12.4636	12.1696	10.9202	9.71193	9.35314	9.79146	10.282	10.1334	9.30848	8.37052	7.9025	7.97576	8.13936	7.88574	7.12397	6.2297	5.66499	5.55358	5.60495	5.42779
15.303	15.303	15.303	15.303	15.303	15.303	15.303	15.303	15.303	15.303	15.303	15.303	15.303	15.303	15.303	15.303	15.303	15.303	15.303	15.303	15.303	15.303	15.303	15.303	15.303	15.303	17.4686	17.5052	16.4634	15.6155	15.5812	16.0682	16.3244	15.846	14.7519	13.5854	12.798	12.3955	12.0224	11.3496	10.3878	9.46079	8.89993	8.76504	8.83694	8.86084	8.79456	8.83497	9.21845	9.99761
4.83193	4.83193	4.83193	4.83193	4.83193	4.83193	4.83193	4.83193	4.83193	4.83193	4.83193	4.83193	4.83193	4.83193	4.83193	4.83193	4.83193	4.83193	4.83193	4.83193	4.83193	4.83193	4.83193	4.83193	4.80961	4.53483	4.20211	4.0277	4.11345	4.41022	4.79337	5.17648	5.5703	6.05026	6.67435	7.4276	8.23646	9.03107	9.79552	10.5637	11.3717	12.2133	13.0405	13.8015	14.4808	15.1033	15.7029	16.2873	16.8314	17.3035
10.3076	10.3076	10.3076	10.3076	10.3076	10.3076	10.3076	10.3076	10.3076	10.3076	10.3076	10.3076	10.3076	10.3076	10.3076	10.3076	10.3076	10.3076	10.3076	10.3076	10.3076	10.3076	10.3076	10.3076	10.3076	13.5038	14.6391	14.716	15.0049	16.1263	17.7638	19.1187	19.6423	19.4298	19.0205	18.8638	18.9508	18.8995	18.3582	17.334	16.1652	15.2046	14.5269	13.9203	13.1399	12.1667	11.2349	10.6228	10.4181	10.4748
12.7417	12.7417	12.7417	12.7417	12.7417	12.7417	12.7417	12.7417	12.7417	12.7417	12.7417	12.7417	12.7417	12.7417	12.7417	12.7417	12.7417	12.7417	12.7417	12.7417	12.7417	12.7417	12.7417	15.6919	15.9166	14.8244	14.1002	14.5535	15.7826	16.7756	16.8464	16.127	15.3058	14.9471	15.0279	15.0496	14.5509	13.5219	12.3679	11.5099	11.0165	10.5956	9.91493	8.92883	7.91276	7.20044	6.88963	6.78889	6.63384	6.35131
10.6219	10.6219	10.6219	10.6219	10.6219	10.6219	10.6219	10.6219	10.6219	10.6219	10.6219	10.6219	10.6219	10.6219	10.6219	10.6219	10.6219	10.6219	10.6219	10.6219	10.6219	10.6219	10.6219	10.6219	10.6219	12.6806	11.5058	8.88513	6.86692	6.42082	7.07361	7.63892	7.32047	6.28348	5.33765	5.13861	5.64754	6.26739	6.44388	6.14823	5.8339	5.96898	6.60904	7.38879	7.89654	8.05446	8.15838	8.57188	9.38492	10.3527
7.56226	7.56226	7.56226	7.56226	7.56226	7.56226	7.56226	7.56226	7.56226	7.56226	7.56226	7.56226	7.56226	7.56226	7.56226	7.56226	7.56226	7.56226	7.56226	7.56226	7.56226	7.56226	7.56226	7.56226	10.3721	10.4597	9.23651	8.40231	8.77821	9.96271	10.9376	11.0145	10.3347	9.60366	9.40198	9.71371	10.039	9.91289	9.32453	8.68136	8.40293	8.54828	8.80748	8.82741	8.54406	8.21863	8.17178	8.48607	8.95272	9.29185
1.97756	1.97756	1.97756	1.97756	1.97756	1.97756	1.97756	1.97756	1.97756	1.97756	1.97756	1.97756	1.97756	1.97756	1.97756	1.97756	1.97756	1.97756	1.97756	1.97756	1.97756	1.97756	1.97756	1.97756	4.1574	3.56851	1.68467	0.239339	0.0576455	0.726013	1.21372	0.827488	-0.289041	-1.42621	-2.0007	-2.02698	-2.00159	-2.38214	-3.16774	-3.9365	-4.25324	-4.04273	-3.59864	-3.25838	-3.07237	-2.76954	-2.02435	-0.754943	0.823205	2.41703
11.3027	11.3027	11.3027	11.3027	11.3027	11.3027	11.3027	11.3027	11.3027	11.3027	11.3027	11.3027	11.3027	11.3027	11.3027	11.3027	11.3027	11.3027	11.3027	11.3027	11.3027	11.3027	11.3027	11.3027	11.3027	13.067	13.4965	13.2695	13.2144	13.7262	14.5905	15.2836	15.4453	15.1308	14.6806	14.3764	14.2057	13.9182	13.285	12.3093	11.2084	10.2106	9.36683	8.54643	7.59887	6.51966	5.46757	4.63027	4.07396	3.71557
14.9781	14.9781	14.9781	14.9781	14.9781	14.9781	14.9781	14.9781	14.9781	14.9781	14.9781	14.9781	14.9781	14.9781	14.9781	14.9781	14.9781	14.9781	14.9781	14.9781	14.9781	14.9781	14.9781	14.9781	14.9781	14.9781	18.5984	18.5278	16.6938	15.3793	15.6776	17.0486	18.1351	18.0222	16.8987	15.7007	15.197	15.3648	15.5423	15.1163	14.0782	12.9741	12.3671	12.3433	12.5007	12.3797	11.9022	11.4177	11.3515	11.8105
7.58266	7.58266	7.58266	7.58266	7.58266	7.58266	7.58266	7.58266	7.58266	7.58266	7.58266	7.58266	7.58266	7.58266	7.58266	7.58266	7.58266	7.58266	7.58266	7.58266	7.58266	7.58266	7.58266	7.58266	7.58266	7.58266	9.82043	9.70898	8.46122	7.5261	7.59668	8.32278	8.8313	8.53308	7.5479	6.47736	5.81923	5.5672	5.30767	4.66071	3.63594	2.60095	1.93538	1.71372	1.69721	1.60922	1.41591	1.35544	1.71122	2.55836
15.3111	15.3111	15.3111	15.3111	15.3111	15.3111	15.3111	15.3111	15.3111	15.3111	15.3111	15.3111	15.3111	15.3111	15.3111	15.3111	15.3111	15.3111	15.3111	15.3111	15.3111	15.3111	15.3111	15.3111	15.3111	15.3111	17.3971	17.1915	15.9255	15.0164	15.1277	15.9109	16.5178	16.3767	15.5963	14.7437	14.2822	14.1895	14.0536	13.4954	12.5096	11.4337	10.6177	10.1223	9.71207	9.11869	8.30921	7.51349	7.00772	6.87262
4.21704	4.21704	4.21704	4.21704	4.21704	4.21704	4.21704	4.21704	4.21704	4.21704	4.21704	4.21704	4.21704	4.21704	4.21704	4.21704	4.21704	4.21704	4.21704	4.21704	4.21704	4.21704	4.21704	4.21704	6.1161	8.04337	9.87124	11.5664	13.1388	14.5899	15.8979	17.0369	18.0017	18.8113	19.4912	20.0527	20.4917	20.8031	20.9982	21.1049	21.1537	21.1617	21.1298	21.0556	20.9474	20.8265	20.7171	20.6325	20.5726	20.533
13.9485	13.9485	13.9485	13.9485	13.9485	13.9485	13.9485	13.9485	13.9485	13.9485	13.9485	13.9485	13.9485	13.9485	13.9485	13.9485	13.9485	13.9485	13.9485	13.9485	13.9485	13.9485	13.9485	13.9485	13.9485	16.2725	15.9675	14.4386	13.3496	13.4942	14.4717	15.2808	15.2398	14.4699	13.6372	13.2857	13.3829	13.4315	12.9726	11.9921	10.8857	10.0663	9.60367	9.21615	8.58493	7.6739	6.76308	6.19027	6.06217	6.20161
11.9684	11.9684	11.9684	11.9684	11.9684	11.9684	11.9684	11.9684	11.9684	11.9684	11.9684	11.9684	11.9684	11.9684	11.9684	11.9684	11.9684	11.9684	11.9684	11.9684	11.9684	11.9684	11.9684	11.9684	11.9684	11.9684	14.9934	15.2128	14.152	13.5977	14.3887	16.074	17.5603	18.1032	17.8265	17.4416	17.5288	18.049	18.4639	18.2781	17.4757	16.4812	15.7375	15.3182	14.9185	14.1934	13.1012	11.9393	11.0665	10.593
10.9794	10.9794	10.9794	10.9794	10.9794	10.9794	10.9794	10.9794	10.9794	10.9794	10.9794	10.9794	10.9794	10.9794	10.9794	10.9794	10.9794	10.9794	10.9794	10.9794	10.9794	10.9794	10.9794	10.9794	10.9794	10.9794	13.9033	14.0346	12.9309	12.3877	13.2437	15.0512	16.7253	17.5286	17.5839	17.5926	18.1223	19.1233	20.0496	20.3971	20.1354	19.6707	19.4267	19.463	19.4671	19.0892	18.283	17.3407	16.6185	16.2302
6.36025	6.36025	6.36025	6.36025	6.36025	6.36025	6.36025	6.36025	6.36025	6.36025	6.36025	6.36025	6.36025	6.36025	6.36025	6.36025	6.36025	6.36025	6.36025	6.36025	6.36025	6.36025	6.36025	6.36025	6.92333	6.779	6.33838	6.07163	6.2004	6.61322	7.03229	7.26731	7.34761	7.45033	7.71736	8.13138	8.54765	8.83286	8.97701	9.08397	9.26399	9.53532	9.82205	10.0402	10.1849	10.3391	10.6026	11.0117	11.5248	12.0797
6.92206	6.92206	6.92206	6.92206	6.92206	6.92206	6.92206	6.92206	6.92206	6.92206	6.92206	6.92206	6.92206	6.92206	6.92206	6.92206	6.92206	6.92206	6.92206	6.92206	6.92206	6.92206	6.92206	6.92206	8.91394	8.00259	5.80075	4.17544	4.00518	4.83553	5.55004	5.39272	4.50092	3.61398	3.33294	3.61782	3.91283	3.70427	2.96944	2.13688	1.65145	1.57649	1.58528	1.30904	0.690662	0.0218755	-0.341531	-0.297842	-0.0565171	0.0962745
-1.30842	-1.30842	-1.30842	-1.30842	-1.30842	-1.30842	-1.30842	-1.30842	-1.30842	-1.30842	-1.30842	-1.30842	-1.30842	-1.30842	-1.30842	-1.30842	-1.30842	-1.30842	-1.30842	-1.30842	-1.30842	-1.30842	-1.30842	-1.30842	-1.30842	-1.30842	-0.944047	-0.871959	-0.816344	-0.511744	0.143136	1.05895	2.05894	3.0183	3.9315	4.87017	5.88546	6.94497	7.95239	8.82192	9.53664	10.1427	10.6929	11.1958	11.6152	11.9141	12.0993	12.2249	12.3541	12.5183
4.21493	4.21493	4.21493	4.21493	4.21493	4.21493	4.21493	4.21493	4.21493	4.21493	4.21493	4.21493	4.21493	4.21493	4.21493	4.21493	4.21493	4.21493	4.21493	4.21493	4.21493	4.21493	4.21493	4.21493	5.44402	6.30181	7.03164	7.92212	9.09696	10.454	11.7771	12.9108	13.8532	14.7083	15.5608	16.3903	17.0919	17.5725	17.8281	17.9368	17.9845	17.9961	17.9325	17.7505	17.463	17.1445	16.8814	16.7157	16.6347	16.6095
12.8561	12.8561	12.8561	12.8561	12.8561	12.8561	12.8561	12.8561	12.8561	12.8561	12.8561	12.8561	12.8561	12.8561	12.8561	12.8561	12.8561	12.8561	12.8561	12.8561	12.8561	12.8561	12.8561	12.8561	12.8561	12.8561	16.2026	15.0346	11.8018	9.37463	9.12379	10.3784	11.4481	11.1924	9.84095	8.54748	8.25147	8.90346	9.65597	9.72069	9.0593	8.32303	8.18403	8.72363	9.41957	9.6822	9.3999	8.99726	8.99759	9.53371
16.8211	16.8211	16.8211	16.8211	16.8211	16.8211	16.8211	16.8211	16.8211	16.8211	16.8211	16.8211	16.8211	16.8211	16.8211	16.8211	16.8211	16.8211	16.8211	16.8211	16.8211	16.8211	16.8211	16.8211	19.3996	18.9901	17.1641	15.7615	15.664	16.4497	17.0464	16.7329	15.6631	14.5802	14.0902	14.1672	14.2754	13.9167	13.0716	12.1608	11.6183	11.5014	11.4825	11.1916	10.5646	9.88036	9.48138	9.46167	9.61076	9.64407
14.2722	14.2722	14.2722	14.2722	14.2722	14.2722	14.2722	14.2722	14.2722	14.2722	14.2722	14.2722	14.2722	14.2722	14.2722	14.2722	14.2722	14.2722	14.2722	14.2722	14.2722	14.2722	14.2722	14.2722	16.4245	16.4268	15.4259	14.7462	15.006	15.8761	16.5589	16.5164	15.8481	15.0833	14.6546	14.5409	14.3567	13.7487	12.7143	11.573	10.6571	10.0287	9.47387	8.74907	7.83163	6.94561	6.35893	6.1569	6.20121	6.29567
8.28666	8.28666	8.28666	8.28666	8.28666	8.28666	8.28666	8.28666	8.28666	8.28666	8.28666	8.28666	8.28666	8.28666	8.28666	8.28666	8.28666	8.28666	8.28666	8.28666	8.28666	8.28666	8.28666	8.28666	8.95467	8.57273	7.72945	7.06902	6.88836	7.03771	7.15193	6.98913	6.60228	6.23966	6.10107	6.17472	6.28051	6.25332	6.0893	5.93223	5.93157	6.11345	6.37842	6.6146	6.81203	7.07385	7.52308	8.1989	9.03752	9.94747
6.30025	6.30025	6.30025	6.30025	6.30025	6.30025	6.30025	6.30025	6.30025	6.30025	6.30025	6.30025	6.30025	6.30025	6.30025	6.30025	6.30025	6.30025	6.30025	6.30025	6.30025	6.30025	6.30025	6.30025	6.30025	7.88182	8.09642	7.72274	7.63734	8.24197	9.31375	10.3243	10.9159	11.1468	11.3526	11.8036	12.4721	13.093	13.4218	13.4423	13.3477	13.3399	13.4463	13.5164	13.3827	13.0238	12.5811	12.2272	12.0193	11.8723
13.1047	13.1047	13.1047	13.1047	13.1047	13.1047	13.1047	13.1047	13.1047	13.1047	13.1047	13.1047	13.1047	13.1047	13.1047	13.1047	13.1047	13.1047	13.1047	13.1047	13.1047	13.1047	13.1047	13.1047	13.1047	13.1047	15.3182	15.3274	14.3466	13.8311	14.4805	15.9448	17.341	18.0619	18.2037	18.3413	18.9414	19.9611	20.9455	21.4718	21.5084	21.3852	21.4471	21.7366	21.9864	21.897	21.42	20.7885	20.2889	20.0064
9.0349	9.0349	9.0349	9.0349	9.0349	9.0349	9.0349	9.0349	9.0349	9.0349	9.0349	9.0349	9.0349	9.0349	9.0349	9.0349	9.0349	9.0349	9.0349	9.0349	9.0349	9.0349	9.0349	10.7957	11.1632	10.8878	10.8691	11.5384	12.6759	13.7317	14.3257	14.5138	14.6477	15.0119	15.5748	16.0497	16.1704	15.9143	15.4844	15.0953	14.7765	14.3682	13.694	12.7362	11.6546	10.6448	9.78003	8.98174	8.13464	7.2279
15.8608	15.8608	15.8608	15.8608	15.8608	15.8608	15.8608	15.8608	15.8608	15.8608	15.8608	15.8608	15.8608	15.8608	15.8608	15.8608	15.8608	15.8608	15.8608	15.8608	15.8608	15.8608	15.8608	15.8608	15.8608	17.8023	17.3242	15.7218	14.5137	14.42	15.0731	15.563	15.2741	14.3238	13.3247	12.7788	12.6641	12.5363	11.9859	11.0061	9.96073	9.22631	8.86566	8.61998	8.19412	7.54676	6.92071	6.60887	6.6927	6.99509
17.3633	17.3633	17.3633	17.3633	17.3633	17.3633	17.3633	17.3633	17.3633	17.3633	17.3633	17.3633	17.3633	17.3633	17.3633	17.3633	17.3633	17.3633	17.3633	17.3633	17.3633	17.3633	17.3633	17.3633	22.0041	22.4471	20.8564	19.8317	20.6211	22.5973	24.1881	24.3254	23.2115	21.9124	21.3049	21.3565	21.2991	20.4233	18.7206	16.8274	15.4042	14.5648	13.8627	12.788	11.2735	9.7484	8.73038	8.36911	8.36369	8.29833
15.5031	15.5031	15.5031	15.5031	15.5031	15.5031	15.5031	15.5031	15.5031	15.5031	15.5031	15.5031	15.5031	15.5031	15.5031	15.5031	15.5031	15.5031	15.5031	15.5031	15.5031	15.5031	15.5031	15.5031	15.5031	15.5031	18.01	17.7738	16.289	15.2651	15.4975	16.5633	17.4401	17.4395	16.6902	15.8697	15.5294	15.6379	15.6959	15.2447	14.2737	13.1837	12.3906	11.9643	11.6203	11.0362	10.1719	9.30271	8.75982	8.64084
6.97225	6.97225	6.97225	6.97225	6.97225	6.97225	6.97225	6.97225	6.97225	6.97225	6.97225	6.97225	6.97225	6.97225	6.97225	6.97225	6.97225	6.97225	6.97225	6.97225	6.97225	6.97225	6.97225	6.97225	8.12646	8.19892	7.74631	7.39497	7.43438	7.71264	7.8654	7.65525	7.14489	6.59755	6.23105	6.05205	5.8978	5.61946	5.22863	4.88292	4.74214	4.83739	5.06829	5.31709	5.56442	5.90132	6.43592	7.18963	8.07901	8.99304
2.24309	2.24309	2.24309	2.24309	2.24309	2.24309	2.24309	2.24309	2.24309	2.24309	2.24309	2.24309	2.24309	2.24309	2.24309	2.24309	2.24309	2.24309	2.24309	2.24309	2.24309	2.24309	2.24309	2.24309	3.47229	3.95964	4.07722	4.32027	4.93297	5.78329	6.54101	6.9734	7.10791	7.15391	7.28691	7.49784	7.62679	7.52728	7.20065	6.78575	6.42951	6.1671	5.91789	5.5888	5.18038	4.79802	4.56587	4.53019	4.64102	4.82203
16.6419	16.6419	16.6419	16.6419	16.6419	16.6419	16.6419	16.6419	16.6419	16.6419	16.6419	16.6419	16.6419	16.6419	16.6419	16.6419	16.6419	16.6419	16.6419	16.6419	16.6419	16.6419	16.6419	16.6419	19.4292	19.3748	17.962	16.9638	17.2354	18.3604	19.2813	19.2812	18.5021	17.6691	17.3768	17.6011	17.8168	17.536	16.743	15.8571	15.312	15.1696	15.1116	14.7762	14.1027	13.3681	12.9113	12.8245	12.8976	12.8459
14.7566	14.7566	14.7566	14.7566	14.7566	14.7566	14.7566	14.7566	14.7566	14.7566	14.7566	14.7566	14.7566	14.7566	14.7566	14.7566	14.7566	14.7566	14.7566	14.7566	14.7566	14.7566	14.7566	14.7566	18.6962	19.1094	17.8423	17.0853	17.882	19.7004	21.2193	21.5438	20.8444	20.0134	19.7828	20.1223	20.3858	19.976	18.8808	17.6263	16.7573	16.3605	16.054	15.4029	14.3426	13.2241	12.4731	12.2097	12.1796	12.035
15.1635	15.1635	15.1635	15.1635	15.1635	15.1635	15.1635	15.1635	15.1635	15.1635	15.1635	15.1635	15.1635	15.1635	15.1635	15.1635	15.1635	15.1635	15.1635	15.1635	15.1635	15.1635	15.1635	15.1635	15.1635	15.7706	14.637	12.7443	11.1811	10.451	10.2971	10.0938	9.42588	8.38323	7.39212	6.7974	6.58216	6.44052	6.09119	5.52811	4.99692	4.75126	4.83091	5.05762	5.22927	5.31652	5.48258	5.92372	6.69177	7.66209
10.4488	10.4488	10.4488	10.4488	10.4488	10.4488	10.4488	10.4488	10.4488	10.4488	10.4488	10.4488	10.4488	10.4488	10.4488	10.4488	10.4488	10.4488	10.4488	10.4488	10.4488	10.4488	10.4488	10.4488	10.4488	13.413	13.7212	12.8022	12.3234	13.0665	14.6133	15.9492	16.3862	16.0449	15.5924	15.5734	15.9562	16.2444	15.9814	15.1555	14.1642	13.4206	12.994	12.6017	11.923	10.9189	9.86526	9.09518	8.71076	8.53106
4.96099	4.96099	4.96099	4.96099	4.96099	4.96099	4.96099	4.96099	4.96099	4.96099	4.96099	4.96099	4.96099	4.96099	4.96099	4.96099	4.96099	4.96099	4.96099	4.96099	4.96099	4.96099	4.96099	4.96099	4.96099	4.96099	5.19674	5.4566	5.72739	5.99175	6.23737	6.46007	6.66026	6.8374	6.98723	7.10372	7.18331	7.22775	7.24328	7.23753	7.21699	7.1871	7.15441	7.12836	7.12101	7.14484	7.21055	7.3265	7.49981	7.73758
10.1322	10.1322	10.1322	10.1322	10.1322	10.1322	10.1322	10.1322	10.1322	10.1322	10.1322	10.1322	10.1322	10.1322	10.1322	10.1322	10.1322	10.1322	10.1322	10.1322	10.1322	10.1322	10.1322	10.1322	13.4665	12.9813	10.7275	9.13046	9.34812	10.7994	12.0312	12.0579	11.0649	10.031	9.75629	10.2001	10.6427	10.4177	9.50381	8.47294	7.91822	7.92953	8.08156	7.89179	7.28683	6.65163	6.45421	6.82595	7.48573	8.04882
8.45427	8.45427	8.45427	8.45427	8.45427	8.45427	8.45427	8.45427	8.45427	8.45427	8.45427	8.45427	8.45427	8.45427	8.45427	8.45427	8.45427	8.45427	8.45427	8.45427	8.45427	8.45427	8.45427	8.45427	8.45427	8.45427	10.9839	11.4251	10.9328	10.8744	11.8945	13.644	15.2744	16.2018	16.5094	16.7341	17.3124	18.2035	18.9815	19.255	19.0049	18.5553	18.2478	18.1408	18.0033	17.5748	16.832	16.0153	15.414	15.1252
9.77574	9.77574	9.77574	9.77574	9.77574	9.77574	9.77574	9.77574	9.77574	9.77574	9.77574	9.77574	9.77574	9.77574	9.77574	9.77574	9.77574	9.77574	9.77574	9.77574	9.77574	9.77574	9.77574	9.77574	9.77574	11.0274	10.8016	9.97652	9.5516	9.99032	11.0419	12.1014	12.7545	13.0597	13.3932	14.0556	15.0058	15.9288	16.533	16.7896	16.9117	17.1242	17.4526	17.7196	17.7297	17.4573	17.0654	16.7545	16.5933	16.487
13.84	13.84	13.84	13.84	13.84	13.84	13.84	13.84	13.84	13.84	13.84	13.84	13.84	13.84	13.84	13.84	13.84	13.84	13.84	13.84	13.84	13.84	13.84	13.84	16.9842	16.8807	15.2479	14.127	14.4925	15.8508	16.9717	17.0221	16.1623	15.2268	14.9014	15.1614	15.4074	15.0856	14.188	13.2084	12.6574	12.617	12.7302	12.5887	12.1282	11.6699	11.6033	12.0302	12.701	13.2772
12.0963	12.0963	12.0963	12.0963	12.0963	12.0963	12.0963	12.0963	12.0963	12.0963	12.0963	12.0963	12.0963	12.0963	12.0963	12.0963	12.0963	12.0963	12.0963	12.0963	12.0963	12.0963	12.0963	12.0963	12.0963	14.3264	14.3337	13.3418	12.7642	13.2588	14.4672	15.528	15.8563	15.5504	15.1694	15.1681	15.5149	15.7869	15.5953	14.9284	14.12	13.5187	13.1838	12.8786	12.3358	11.5258	10.685	10.0981	9.85451	9.80443
6.62029	6.62029	6.62029	6.62029	6.62029	6.62029	6.62029	6.62029	6.62029	6.62029	6.62029	6.62029	6.62029	6.62029	6.62029	6.62029	6.62029	6.62029	6.62029	6.62029	6.62029	6.62029	6.62029	6.62029	7.67215	8.38763	8.98522	9.71311	10.6768	11.7938	12.8892	13.84	14.6492	15.4055	16.1805	16.9588	17.6562	18.1978	18.5803	18.8663	19.1231	19.3673	19.5625	19.6678	19.6855	19.6663	19.6685	19.7133	19.7766	19.8211
13.2968	13.2968	13.2968	13.2968	13.2968	13.2968	13.2968	13.2968	13.2968	13.2968	13.2968	13.2968	13.2968	13.2968	13.2968	13.2968	13.2968	13.2968	13.2968	13.2968	13.2968	13.2968	13.2968	13.2968	13.2968	13.2968	15.2113	14.4552	12.4448	10.8256	10.3846	10.7474	10.9635	10.3978	9.19503	8.02454	7.43307	7.40519	7.47219	7.19858	6.57366	5.97661	5.79703	6.08792	6.55862	6.87888	6.98802	7.12762	7.5934	8.45787
19.2525	19.2525	19.2525	19.2525	19.2525	19.2525	19.2525	19.2525	19.2525	19.2525	19.2525	19.2525	19.2525	19.2525	19.2525	19.2525	19.2525	19.2525	19.2525	19.2525	19.2525	19.2525	19.2525	19.2525	19.2525	22.3427	22.061	20.1454	18.6732	18.6542	19.6189	20.3518	20.0315	18.8335	17.6083	17.0524	17.1417	17.2687	16.8677	15.921	14.9154	14.3538	14.3075	14.4056	14.2272	13.7002	13.1444	12.9504	13.2213	13.708
4.20239	4.20239	4.20239	4.20239	4.20239	4.20239	4.20239	4.20239	4.20239	4.20239	4.20239	4.20239	4.20239	4.20239	4.20239	4.20239	4.20239	4.20239	4.20239	4.20239	4.20239	4.20239	4.20239	4.20239	4.20239	4.20239	6.13121	6.38357	5.84863	5.62515	6.25128	7.46762	8.60582	9.20747	9.35539	9.50287	10.0227	10.8965	11.7873	12.3811	12.663	12.8955	13.3505	14.0642	14.8302	15.4149	15.7756	16.0849	16.555	17.2402
8.80996	8.80996	8.80996	8.80996	8.80996	8.80996	8.80996	8.80996	8.80996	8.80996	8.80996	8.80996	8.80996	8.80996	8.80996	8.80996	8.80996	8.80996	8.80996	8.80996	8.80996	8.80996	8.80996	8.80996	11.0566	11.4819	11.0377	10.8719	11.5365	12.7523	13.8201	14.2636	14.1695	14.0084	14.1677	14.6312	15.0567	15.1281	14.8409	14.4775	14.3311	14.4524	14.6429	14.6754	14.5186	14.3611	14.4294	14.785	15.2874	15.7432
7.02455	7.02455	7.02455	7.02455	7.02455	7.02455	7.02455	7.02455	7.02455	7.02455	7.02455	7.02455	7.02455	7.02455	7.02455	7.02455	7.02455	7.02455	7.02455	7.02455	7.02455	7.02455	7.02455	7.02455	8.78241	8.52619	7.33621	6.47792	6.55866	7.28827	7.92741	7.97691	7.53876	7.12032	7.13397	7.55631	8.0122	8.15211	7.95652	7.70992	7.70703	7.98392	8.31265	8.43743	8.3149	8.13978	8.15215	8.42184	8.80938	9.12453
7.45684	7.45684	7.45684	7.45684	7.45684	7.45684	7.45684	7.45684	7.45684	7.45684	7.45684	7.45684	7.45684	7.45684	7.45684	7.45684	7.45684	7.45684	7.45684	7.45684	7.45684	7.45684	7.45684	7.45684	9.48492	10.1187	10.0881	10.288	11.1436	12.4184	13.5396	14.1108	14.1862	14.1292	14.2398	14.4989	14.6298	14.3798	13.7487	12.9695	12.2873	11.7563	11.2339	10.5566	9.71979	8.89633	8.29065	7.97545	7.86156	7.81669
-1.30826	-1.30826	-1.30826	-1.30826	-1.30826	-1.30826	-1.30826	-1.30826	-1.30826	-1.30826	-1.30826	-1.30826	-1.30826	-1.30826	-1.30826	-1.30826	-1.30826	-1.30826	-1.30826	-1.30826	-1.30826	-1.30826	-1.30826	-1.30826	-1.30826	-0.253768	-0.277643	-0.82786	-1.23254	-1.16553	-0.784933	-0.49283	-0.558459	-0.918543	-1.28296	-1.40945	-1.29225	-1.1178	-1.05854	-1.10613	-1.08638	-0.821848	-0.28121	0.416693	1.13228	1.83741	2.62963	3.62601	4.8445	6.18297
4.11216	4.11216	4.11216	4.11216	4.11216	4.11216	4.11216	4.11216	4.11216	4.11216	4.11216	4.11216	4.11216	4.11216	4.11216	4.11216	4.11216	4.11216	4.11216	4.11216	4.11216	4.11216	4.11216	4.11216	4.11216	4.97403	4.52727	3.5332	2.8571	2.90669	3.48071	4.07629	4.35252	4.3701	4.45786	4.87705	5.59466	6.34116	6.86371	7.12973	7.30957	7.58091	7.95036	8.2509	8.30024	8.06131	7.65962	7.25507	6.89859	6.5063
12.2887	12.2887	12.2887	12.2887	12.2887	12.2887	12.2887	12.2887	12.2887	12.2887	12.2887	12.2887	12.2887	12.2887	12.2887	12.2887	12.2887	12.2887	12.2887	12.2887	12.2887	12.2887	12.2887	12.2887	15.248	15.6361	14.7943	14.3506	15.0938	16.637	17.9957	18.4974	18.2642	17.9605	18.1314	18.7496	19.324	19.3994	18.9608	18.4004	18.1259	18.2017	18.34	18.2135	17.7747	17.2896	17.0804	17.2377	17.5678	17.8039
3.45068	3.45068	3.45068	3.45068	3.45068	3.45068	3.45068	3.45068	3.45068	3.45068	3.45068	3.45068	3.45068	3.45068	3.45068	3.45068	3.45068	3.45068	3.45068	3.45068	3.45068	3.45068	3.45068	3.45068	5.89883	5.8585	4.70314	4.0403	4.63221	6.09126	7.45563	8.07221	8.05824	8.05056	8.56537	9.5627	10.554	11.085	11.1243	11.0298	11.1732	11.5954	12.0002	12.056	11.703	11.1864	10.8099	10.6612	10.5622	10.2725
10.4291	10.4291	10.4291	10.4291	10.4291	10.4291	10.4291	10.4291	10.4291	10.4291	10.4291	10.4291	10.4291	10.4291	10.4291	10.4291	10.4291	10.4291	10.4291	10.4291	10.4291	10.4291	10.4291	10.4291	12.4589	12.4915	11.6096	11.1193	11.6486	12.8805	14.0169	14.508	14.4392	14.3284	14.5972	15.209	15.7566	15.8625	15.5037	14.984	14.6226	14.4666	14.2842	13.8154	13.0279	12.1431	11.4316	10.9816	10.6575	10.268
8.82336	8.82336	8.82336	8.82336	8.82336	8.82336	8.82336	8.82336	8.82336	8.82336	8.82336	8.82336	8.82336	8.82336	8.82336	8.82336	8.82336	8.82336	8.82336	8.82336	8.82336	8.82336	8.82336	8.82336	8.82336	9.93479	10.0479	9.66538	9.37476	9.45527	9.76844	9.96932	9.82909	9.40314	8.93862	8.63988	8.50882	8.38379	8.1153	7.70763	7.30585	7.05815	6.98988	7.00088	6.97562	6.89537	6.85022	6.94939	7.2209	7.59385
13.6609	13.6609	13.6609	13.6609	13.6609	13.6609	13.6609	13.6609	13.6609	13.6609	13.6609	13.6609	13.6609	13.6609	13.6609	13.6609	13.6609	13.6609	13.6609	13.6609	13.6609	13.6609	13.6609	13.6609	14.9446	14.0752	12.2284	10.7543	10.294	10.5365	10.6985	10.2535	9.30957	8.40095	7.96088	7.96412	8.01676	7.75364	7.15788	6.53279	6.19275	6.18079	6.26301	6.1763	5.88004	5.58237	5.53761	5.81981	6.2819	6.72185
7.9848	7.9848	7.9848	7.9848	7.9848	7.9848	7.9848	7.9848	7.9848	7.9848	7.9848	7.9848	7.9848	7.9848	7.9848	7.9848	7.9848	7.9848	7.9848	7.9848	7.9848	7.9848	7.9848	7.9848	7.9848	7.9848	10.3482	10.5168	9.6925	9.24961	9.82206	11.0583	12.1235	12.4556	12.1565	11.7744	11.7576	12.084	12.355	12.2055	11.6336	10.9701	10.5578	10.4583	10.4458	10.2625	9.87775	9.5148	9.44105	9.73399
1.93362	1.93362	1.93362	1.93362	1.93362	1.93362	1.93362	1.93362	1.93362	1.93362	1.93362	1.93362	1.93362	1.93362	1.93362	1.93362	1.93362	1.93362	1.93362	1.93362	1.93362	1.93362	1.93362	1.93362	4.53672	5.7545	6.29358	7.0618	8.49714	10.353	12.0276	13.0994	13.6172	13.9562	14.4284	15.0131	15.4184	15.3772	14.8877	14.1947	13.5562	13.0296	12.4648	11.6895	10.6994	9.67816	8.84353	8.27479	7.88054	7.52424
3.53479	3.53479	3.53479	3.53479	3.53479	3.53479	3.53479	3.53479	3.53479	3.53479	3.53479	3.53479	3.53479	3.53479	3.53479	3.53479	3.53479	3.53479	3.53479	3.53479	3.53479	3.53479	3.53479	3.53479	4.94114	4.36562	2.97894	2.10215	2.34749	3.39161	4.45213	5.00081	5.13087	5.35095	6.07008	7.25025	8.49516	9.43775	10.0508	10.6186	11.4355	12.5313	13.666	14.5705	15.1914	15.7163	16.377	17.2301	18.1175	18.829
11.8314	11.8314	11.8314	11.8314	11.8314	11.8314	11.8314	11.8314	11.8314	11.8314	11.8314	11.8314	11.8314	11.8314	11.8314	11.8314	11.8314	11.8314	11.8314	11.8314	11.8314	11.8314	11.8314	11.8314	11.8314	14.3689	14.4761	13.4635	12.8845	13.4753	14.8502	16.0596	16.4537	16.1373	15.7267	15.7244	16.0923	16.3562	16.0795	15.2448	14.221	13.3949	12.8328	12.273	11.4201	10.2463	9.02187	8.07252	7.50783	7.17128
8.77715	8.77715	8.77715	8.77715	8.77715	8.77715	8.77715	8.77715	8.77715	8.77715	8.77715	8.77715	8.77715	8.77715	8.77715	8.77715	8.77715	8.77715	8.77715	8.77715	8.77715	8.77715	8.77715	8.77715	8.77715	11.0487	10.8055	9.40748	8.44852	8.68254	9.72053	10.6035	10.6821	10.0762	9.42629	9.2559	9.53786	9.80148	9.61294	8.96229	8.22946	7.80914	7.76732	7.83334	7.69944	7.32547	6.97044	6.94631	7.34289	7.97781
9.36349	9.36349	9.36349	9.36349	9.36349	9.36349	9.36349	9.36349	9.36349	9.36349	9.36349	9.36349	9.36349	9.36349	9.36349	9.36349	9.36349	9.36349	9.36349	9.36349	9.36349	9.36349	9.36349	9.36349	9.36349	9.36349	12.0671	12.4985	11.8252	11.4702	12.1189	13.4215	14.5036	14.7703	14.3325	13.7836	13.6148	13.8135	13.959	13.6631	12.9273	12.1121	11.5912	11.4332	11.394	11.1923	10.7918	10.4312	10.3965	10.7669
9.88596	9.88596	9.88596	9.88596	9.88596	9.88596	9.88596	9.88596	9.88596	9.88596	9.88596	9.88596	9.88596	9.88596	9.88596	9.88596	9.88596	9.88596	9.88596	9.88596	9.88596	9.88596	9.88596	9.88596	9.88596	9.88596	11.1132	10.5384	9.15992	8.15177	8.07861	8.67112	9.24085	9.3204	8.99958	8.74423	8.93157	9.53348	10.1944	10.5823	10.6718	10.7202	10.9948	11.5221	12.0834	12.434	12.5266	12.5354	12.6763	13.0071
8.29348	8.29348	8.29348	8.29348	8.29348	8.29348	8.29348	8.29348	8.29348	8.29348	8.29348	8.29348	8.29348	8.29348	8.29348	8.29348	8.29348	8.29348	8.29348	8.29348	8.29348	8.29348	8.29348	8.29348	10.0144	9.63243	8.32778	7.46092	7.6737	8.6416	9.55973	9.88189	9.70489	9.55747	9.86527	10.5881	11.3113	11.649	11.5691	11.3649	11.342	11.5317	11.6856	11.5278	11.0105	10.3416	9.77872	9.40031	9.06379	8.57464
7.01294	7.01294	7.01294	7.01294	7.01294	7.01294	7.01294	7.01294	7.01294	7.01294	7.01294	7.01294	7.01294	7.01294	7.01294	7.01294	7.01294	7.01294	7.01294	7.01294	7.01294	7.01294	7.01294	7.01294	7.94323	7.02197	5.30262	3.9775	3.60625	3.91033	4.19866	4.00657	3.42532	2.91767	2.85602	3.21054	3.62875	3.78325	3.65079	3.48724	3.55767	3.88992	4.27027	4.46	4.41506	4.30915	4.35714	4.61795	4.95929	5.20288
11.7117	11.7117	11.7117	11.7117	11.7117	11.7117	11.7117	11.7117	11.7117	11.7117	11.7117	11.7117	11.7117	11.7117	11.7117	11.7117	11.7117	11.7117	11.7117	11.7117	11.7117	11.7117	11.7117	11.7117	14.1318	14.1147	12.9445	12.1191	12.3419	13.2415	13.9128	13.7443	12.8508	11.838	11.2037	10.93	10.5842	9.77037	8.49192	7.11954	6.03796	5.32291	4.73326	3.99209	3.07254	2.2272	1.75663	1.75094	2.04292	2.39768
7.89516	7.89516	7.89516	7.89516	7.89516	7.89516	7.89516	7.89516	7.89516	7.89516	7.89516	7.89516	7.89516	7.89516	7.89516	7.89516	7.89516	7.89516	7.89516	7.89516	7.89516	7.89516	7.89516	7.89516	7.89516	8.91989	8.49409	7.35711	6.37727	5.97468	5.95833	5.83346	5.27282	4.3628	3.46859	2.89129	2.63452	2.46123	2.15093	1.70687	1.33748	1.25514	1.4921	1.89662	2.29415	2.65132	3.09358	3.77387	4.72578	5.83749
10.1781	10.1781	10.1781	10.1781	10.1781	10.1781	10.1781	10.1781	10.1781	10.1781	10.1781	10.1781	10.1781	10.1781	10.1781	10.1781	10.1781	10.1781	10.1781	10.1781	10.1781	10.1781	10.1781	10.1781	10.1781	10.1781	12.2918	13.7819	14.9518	16.1923	17.6827	19.2955	20.7443	21.8239	22.5408	23.0492	23.4778	23.8089	23.9072	23.6523	23.0473	22.2096	21.2676	20.2638	19.1515	17.8775	16.4663	15.0285	13.6909	12.5182
4.09679	4.09679	4.09679	4.09679	4.09679	4.09679	4.09679	4.09679	4.09679	4.09679	4.09679	4.09679	4.09679	4.09679	4.09679	4.09679	4.09679	4.09679	4.09679	4.09679	4.09679	4.09679	4.09679	4.09679	5.40494	5.66357	5.49017	5.64346	6.48654	7.822	9.16387	10.1709	10.879	11.5829	12.5218	13.6622	14.7503	15.5504	16.0396	16.3923	16.7935	17.2672	17.672	17.851	17.7846	17.607	17.4825	17.4675	17.4841	17.4215
7.04538	7.04538	7.04538	7.04538	7.04538	7.04538	7.04538	7.04538	7.04538	7.04538	7.04538	7.04538	7.04538	7.04538	7.04538	7.04538	7.04538	7.04538	7.04538	7.04538	7.04538	7.04538	7.04538	7.04538	8.76848	8.62264	7.65657	7.08604	7.48246	8.5475	9.5501	9.99313	9.9609	9.92925	10.283	10.9879	11.6731	11.9942	11.9269	11.7416	11.7195	11.8945	12.0473	11.9333	11.5134	10.9785	10.5636	10.3408	10.1818	9.91004
13.7244	13.7244	13.7244	13.7244	13.7244	13.7244	13.7244	13.7244	13.7244	13.7244	13.7244	13.7244	13.7244	13.7244	13.7244	13.7244	13.7244	13.7244	13.7244	13.7244	13.7244	13.7244	13.7244	13.7244	13.7244	13.7244	16.3601	15.8745	13.9122	12.4151	12.3148	13.1578	13.7982	13.4642	12.3177	11.1524	10.6185	10.6957	10.8212	10.4731	9.64108	8.78424	8.37593	8.48602	8.77165	8.84206	8.62999	8.43123	8.60644	9.24757
14.0747	14.0747	14.0747	14.0747	14.0747	14.0747	14.0747	14.0747	14.0747	14.0747	14.0747	14.0747	14.0747	14.0747	14.0747	14.0747	14.0747	14.0747	14.0747	14.0747	14.0747	14.0747	14.0747	14.0747	16.7459	16.6948	15.345	14.3676	14.5564	15.5102	16.2339	16.06	15.1296	14.1312	13.6324	13.6247	13.635	13.2277	12.409	11.5903	11.1944	11.2951	11.609	11.808	11.8393	11.9581	12.4709	13.4476	14.6707	15.8477
6.45535	6.45535	6.45535	6.45535	6.45535	6.45535	6.45535	6.45535	6.45535	6.45535	6.45535	6.45535	6.45535	6.45535	6.45535	6.45535	6.45535	6.45535	6.45535	6.45535	6.45535	6.45535	6.45535	6.45535	7.49771	7.04502	5.97474	5.28968	5.45846	6.23612	7.02448	7.41754	7.48449	7.61361	8.11778	8.96724	9.85699	10.5041	10.8868	11.2235	11.741	12.4636	13.2088	13.7724	14.1166	14.3903	14.7768	15.3248	15.9181	16.3995
7.5654	7.5654	7.5654	7.5654	7.5654	7.5654	7.5654	7.5654	7.5654	7.5654	7.5654	7.5654	7.5654	7.5654	7.5654	7.5654	7.5654	7.5654	7.5654	7.5654	7.5654	7.5654	7.5654	7.5654	7.5654	8.83592	9.3079	9.46147	9.85193	10.7367	11.9706	13.2069	14.2043	14.9875	15.7611	16.6873	17.7357	18.7208	19.4711	19.9639	20.3149	20.6473	20.9728	21.1895	21.186	20.9488	20.5725	20.1745	19.7979	19.3946
3.13547	3.13547	3.13547	3.13547	3.13547	3.13547	3.13547	3.13547	3.13547	3.13547	3.13547	3.13547	3.13547	3.13547	3.13547	3.13547	3.13547	3.13547	3.13547	3.13547	3.13547	3.13547	3.13547	3.13547	5.18164	5.6497	5.40281	5.50596	6.47135	8.02733	9.50004	10.4201	10.8477	11.2056	11.8391	12.7125	13.4818	13.8287	13.7321	13.4461	13.239	13.1532	12.9985	12.5622	11.8227	10.9723	10.2448	9.72238	9.29966	8.82498
11.9084	11.9084	11.9084	11.9084	11.9084	11.9084	11.9084	11.9084	11.9084	11.9084	11.9084	11.9084	11.9084	11.9084	11.9084	11.9084	11.9084	11.9084	11.9084	11.9084	11.9084	11.9084	11.9084	11.9084	13.7375	12.5213	9.92611	7.87743	7.29287	7.73293	8.08486	7.60239	6.44612	5.38586	5.04744	5.40179	5.89256	6.00297	5.71157	5.45147	5.6686	6.41792	7.35509	8.09013	8.54666	8.99978	9.78715	10.9864	12.3577	13.5818
6.95516	6.95516	6.95516	6.95516	6.95516	6.95516	6.95516	6.95516	6.95516	6.95516	6.95516	6.95516	6.95516	6.95516	6.95516	6.95516	6.95516	6.95516	6.95516	6.95516	6.95516	6.95516	6.95516	6.95516	8.06518	7.65253	6.48648	5.47915	5.07273	5.06368	4.9266	4.31402	3.31854	2.33072	1.67505	1.36132	1.14413	0.795616	0.325382	-0.039469	-0.0687184	0.274668	0.829926	1.40971	1.97461	2.65213	3.59718	4.83609	6.23932	7.63774
12.2846	12.2846	12.2846	12.2846	12.2846	12.2846	12.2846	12.2846	12.2846	12.2846	12.2846	12.2846	12.2846	12.2846	12.2846	12.2846	12.2846	12.2846	12.2846	12.2846	12.2846	12.2846	12.2846	12.2846	12.2846	14.6925	13.4844	10.6363	8.46425	8.08179	8.96208	9.75681	9.55565	8.54572	7.65419	7.63423	8.44277	9.39382	9.84753	9.76586	9.66461	10.0767	11.0605	12.1902	12.9863	13.3545	13.6326	14.2384	15.2766	16.468
8.03276	8.03276	8.03276	8.03276	8.03276	8.03276	8.03276	8.03276	8.03276	8.03276	8.03276	8.03276	8.03276	8.03276	8.03276	8.03276	8.03276	8.03276	8.03276	8.03276	8.03276	8.03276	8.03276	8.03276	8.03276	8.03276	9.12502	9.65254	9.92367	10.3263	11.0447	11.97	12.8418	13.4772	13.8935	14.2473	14.6682	15.1437	15.5461	15.7589	15.7791	15.7094	15.659	15.652	15.6244	15.5033	15.288	15.0579	14.9073	14.8712
6.66833	6.66833	6.66833	6.66833	6.66833	6.66833	6.66833	6.66833	6.66833	6.66833	6.66833	6.66833	6.66833	6.66833	6.66833	6.66833	6.66833	6.66833	6.66833	6.66833	6.66833	6.66833	6.66833	6.66833	7.07191	6.65981	5.99071	5.65334	5.90341	6.58059	7.32592	7.89327	8.30534	8.76137	9.41424	10.2228	10.9926	11.5444	11.8484	12.0114	12.1487	12.2669	12.2629	12.0277	11.5509	10.931	10.2906	9.68228	9.07076	8.40112
5.17692	5.17692	5.17692	5.17692	5.17692	5.17692	5.17692	5.17692	5.17692	5.17692	5.17692	5.17692	5.17692	5.17692	5.17692	5.17692	5.17692	5.17692	5.17692	5.17692	5.17692	5.17692	5.17692	5.17692	5.17692	5.17692	6.38086	6.58722	6.39491	6.47503	7.12994	8.17771	9.19904	9.90615	10.3331	10.7297	11.2966	12.0055	12.6454	13.024	13.1276	13.1069	13.1212	13.196	13.2203	13.07	12.7346	12.3297	11.9943	11.7767
9.19138	9.19138	9.19138	9.19138	9.19138	9.19138	9.19138	9.19138	9.19138	9.19138	9.19138	9.19138	9.19138	9.19138	9.19138	9.19138	9.19138	9.19138	9.19138	9.19138	9.19138	9.19138	9.19138	9.19138	9.19138	11.6347	12.0039	11.4007	11.1282	11.7987	13.0792	14.1647	14.5077	14.2027	13.7795	13.6746	13.8692	13.9781	13.6476	12.8779	11.9944	11.3349	10.9639	10.6648	10.1892	9.51059	8.85041	8.47344	8.45852	8.6571
10.7888	10.7888	10.7888	10.7888	10.7888	10.7888	10.7888	10.7888	10.7888	10.7888	10.7888	10.7888	10.7888	10.7888	10.7888	10.7888	10.7888	10.7888	10.7888	10.7888	10.7888	10.7888	10.7888	10.7888	10.7888	13.2042	12.585	10.5543	9.02611	8.91943	9.79125	10.5162	10.3344	9.40117	8.48951	8.22957	8.58999	9.00494	8.94745	8.39186	7.77382	7.54329	7.75515	8.06082	8.06725	7.70236	7.25432	7.07889	7.27197	7.61097
4.93641	4.93641	4.93641	4.93641	4.93641	4.93641	4.93641	4.93641	4.93641	4.93641	4.93641	4.93641	4.93641	5.93044	4.79707	2.7354	1.11074	0.567559	0.790892	0.992854	0.645459	-0.140893	-0.828916	-0.985149	-0.638706	-0.190575	-0.0144639	-0.136285	-0.262784	-0.0916916	0.405216	0.977101	1.34308	1.44502	1.47432	1.66934	2.08914	2.57328	2.9092	3.03602	3.09349	3.28196	3.67715	4.17468	4.6067	4.91005	5.18508	5.59713	6.22249	6.98638
13.7572	13.7572	13.7572	13.7572	13.7572	13.7572	13.7572	13.7572	13.7572	13.7572	13.7572	13.7572	13.7572	13.7572	13.7572	13.7572	13.7572	13.7572	13.7572	13.7572	13.7572	13.7572	13.7572	13.7572	17.1093	16.5962	14.2449	12.4539	12.3737	13.443	14.2433	13.8191	12.3699	10.8776	10.1477	10.1557	10.2067	9.65672	8.49463	7.29102	6.634	6.61234	6.80353	6.72519	6.29452	5.87719	5.91799	6.52792	7.41033	8.16594
5.31381	5.31381	5.31381	5.31381	5.31381	5.31381	5.31381	5.31381	5.31381	5.31381	5.31381	5.31381	5.31381	5.31381	5.31381	5.31381	5.31381	5.31381	5.31381	5.31381	5.31381	5.31381	5.31381	5.31381	5.31381	5.31381	7.78581	8.13141	7.51273	7.3325	8.26098	9.94721	11.5221	12.3868	12.6318	12.8171	13.4008	14.3465	15.2185	15.6145	15.5159	15.2585	15.194	15.3792	15.5685	15.4841	15.0922	14.6321	14.3932	14.4656
7.21389	7.21389	7.21389	7.21389	7.21389	7.21389	7.21389	7.21389	7.21389	7.21389	7.21389	7.21389	7.21389	7.21389	7.21389	7.21389	7.21389	7.21389	7.21389	7.21389	7.21389	7.21389	7.21389	9.4565	8.59197	6.34731	4.72982	4.70268	5.81417	6.90569	7.19432	6.83725	6.62283	7.18548	8.47275	9.87842	10.8347	11.2892	11.6645	12.3981	13.5223	14.6571	15.3798	15.6021	15.61	15.7627	16.1561	16.5622	16.6776	16.4261
11.5788	11.5788	11.5788	11.5788	11.5788	11.5788	11.5788	11.5788	11.5788	11.5788	11.5788	11.5788	11.5788	11.5788	11.5788	11.5788	11.5788	11.5788	11.5788	11.5788	11.5788	11.5788	11.5788	11.5788	11.5788	11.5788	14.4604	14.0747	12.1565	10.7407	10.7937	11.8275	12.6294	12.3823	11.2504	10.0606	9.49088	9.51668	9.54736	9.03752	7.97965	6.86048	6.18315	6.02979	6.05163	5.85076	5.36861	4.92652	4.91275	5.43259
5.54912	5.54912	5.54912	5.54912	5.54912	5.54912	5.54912	5.54912	5.54912	5.54912	5.54912	5.54912	5.54912	5.54912	5.54912	5.54912	5.54912	5.54912	5.54912	5.54912	5.54912	5.54912	5.54912	5.54912	6.17415	6.50434	6.65923	6.81287	7.05757	7.35432	7.59284	7.69664	7.68224	7.63192	7.61598	7.63756	7.64401	7.58586	7.46574	7.33499	7.24695	7.21358	7.20408	7.18272	7.14791	7.13672	7.19383	7.33647	7.54778	7.80227
16.4913	16.4913	16.4913	16.4913	16.4913	16.4913	16.4913	16.4913	16.4913	16.4913	16.4913	16.4913	16.4913	16.4913	16.4913	16.4913	16.4913	16.4913	16.4913	16.4913	16.4913	16.4913	16.4913	16.4913	16.4913	19.3245	19.5358	18.5486	18.0359	18.7895	20.3993	21.8527	22.4603	22.3405	22.1584	22.4558	23.1944	23.8686	24.0106	23.5985	23.021	22.6823	22.6412	22.6024	22.2324	21.4811	20.615	19.9593	19.6073	19.3689
4.68181	4.68181	4.68181	4.68181	4.68181	4.68181	4.68181	4.68181	4.68181	4.68181	4.68181	4.68181	4.68181	4.68181	4.68181	4.68181	4.68181	4.68181	4.68181	4.68181	4.68181	4.68181	4.68181	4.68181	6.3571	6.48033	5.88826	5.59816	6.10419	7.1658	8.16785	8.68828	8.80022	8.91438	9.36639	10.1336	10.9028	11.3825	11.556	11.6603	11.9422	12.4341	12.9487	13.2746	13.376	13.4143	13.5877	13.9512	14.3849	14.7253
10.7635	10.7635	10.7635	10.7635	10.7635	10.7635	10.7635	10.7635	10.7635	10.7635	10.7635	10.7635	10.7635	10.7635	10.7635	10.7635	10.7635	10.7635	10.7635	10.7635	10.7635	10.7635	10.7635	10.7635	14.1264	14.6536	13.848	13.5245	14.5593	16.5195	18.3086	19.1778	19.2617	19.2954	19.88	20.9782	22.0356	22.5361	22.4507	22.2	22.2208	22.5677	22.9044	22.8518	22.3432	21.6627	21.1603	20.9334	20.7688	20.378
6.86729	6.86729	6.86729	6.86729	6.86729	6.86729	6.86729	6.86729	6.86729	6.86729	6.86729	6.86729	6.86729	6.86729	6.86729	6.86729	6.86729	6.86729	6.86729	6.86729	6.86729	6.86729	6.86729	6.86729	8.99247	9.4572	9.1008	8.92845	9.41638	10.3107	10.993	11.0463	10.5546	9.94243	9.56321	9.4177	9.22127	8.71331	7.9069	7.06628	6.46337	6.15456	5.97478	5.73123	5.40081	5.15111	5.18124	5.54409	6.11444	6.72053
4.68836	4.68836	4.68836	4.68836	4.68836	4.68836	4.68836	4.68836	4.68836	4.68836	4.68836	4.68836	4.68836	4.68836	4.68836	4.68836	4.68836	4.68836	4.68836	4.68836	4.68836	4.68836	4.68836	4.68836	4.68836	4.68836	5.75424	5.44603	4.55413	3.97216	4.11777	4.7783	5.43052	5.72049	5.71126	5.74479	6.09544	6.73618	7.39864	7.83453	8.02539	8.16406	8.45199	8.91426	9.3961	9.72523	9.87641	9.98828	10.2301	10.6533
7.03117	7.03117	7.03117	7.03117	7.03117	7.03117	7.03117	7.03117	7.03117	7.03117	7.03117	7.03117	7.03117	7.03117	7.03117	7.03117	7.03117	7.03117	7.03117	7.03117	7.03117	7.03117	7.03117	7.03117	10.64	10.7209	9.23779	8.42543	9.31678	11.3501	13.1823	13.91	13.6996	13.4356	13.8369	14.86	15.8499	16.2033	15.9008	15.458	15.4079	15.8287	16.3343	16.4874	16.2185	15.8696	15.8569	16.293	16.9206	17.3899
8.85829	8.85829	8.85829	8.85829	8.85829	8.85829	8.85829	8.85829	8.85829	8.85829	8.85829	8.85829	8.85829	8.85829	8.85829	8.85829	8.85829	8.85829	8.85829	8.85829	8.85829	8.85829	8.85829	8.85829	8.85829	10.888	9.86585	7.46714	5.61925	5.23408	5.86167	6.37897	6.03364	4.98525	4.0054	3.72115	4.10232	4.58955	4.66302	4.29954	3.9316	4.00424	4.57029	5.28256	5.74902	5.8936	5.99461	6.39523	7.18026	8.11856
15.5502	15.5502	15.5502	15.5502	15.5502	15.5502	15.5502	15.5502	15.5502	15.5502	15.5502	15.5502	15.5502	15.5502	15.5502	15.5502	15.5502	15.5502	15.5502	15.5502	15.5502	15.5502	15.5502	15.5502	15.5502	15.5502	19.063	18.9007	16.9567	15.5208	15.7049	16.9775	17.977	17.7856	16.6029	15.3887	14.9357	15.2331	15.6183	15.4745	14.7951	14.1347	14.0618	14.6564	15.4983	16.1049	16.3791	16.6571	17.3514	18.5493
12.6964	12.6964	12.6964	12.6964	12.6964	12.6964	12.6964	12.6964	12.6964	12.6964	12.6964	12.6964	12.6964	12.6964	12.6964	12.6964	12.6964	12.6964	12.6964	12.6964	12.6964	12.6964	12.6964	12.6964	12.6964	12.6964	15.1933	14.7974	13.1025	11.9555	12.2216	13.4415	14.4979	14.6327	13.9759	13.2576	13.0713	13.3751	13.616	13.2847	12.3616	11.278	10.4832	10.0491	9.66114	8.96435	7.91427	6.81345	6.02774	5.66933
11.0396	11.0396	11.0396	11.0396	11.0396	11.0396	11.0396	11.0396	11.0396	11.0396	11.0396	11.0396	11.0396	11.0396	11.0396	11.0396	11.0396	11.0396	11.0396	11.0396	11.0396	11.0396	11.0396	11.3432	10.8527	10.0055	9.29438	8.95823	8.89937	8.85459	8.65135	8.33942	8.11625	8.14105	8.40939	8.78494	9.13915	9.46313	9.85776	10.4253	11.171	12.0011	12.8106	13.5715	14.3422	15.1973	16.1483	17.1303	18.0601	18.9074
6.25697	6.25697	6.25697	6.25697	6.25697	6.25697	6.25697	6.25697	6.25697	6.25697	6.25697	6.25697	6.25697	6.25697	6.25697	6.25697	6.25697	6.25697	6.25697	6.25697	6.25697	6.25697	6.25697	6.25697	6.25697	7.61878	7.53153	6.82965	6.47602	6.92154	7.92824	8.91576	9.48852	9.71027	9.95395	10.5203	11.3791	12.2342	12.8115	13.0904	13.284	13.6152	14.112	14.6036	14.8997	14.9727	14.9768	15.1011	15.4047	15.7875
3.55918	3.55918	3.55918	3.55918	3.55918	3.55918	3.55918	3.55918	3.55918	3.55918	3.55918	3.55918	3.55918	3.55918	3.55918	3.55918	3.55918	3.55918	3.55918	3.55918	3.55918	3.55918	3.55918	4.25582	4.4201	4.36308	4.45579	4.87252	5.5153	6.14776	6.60431	6.90123	7.17891	7.55091	8.00068	8.4071	8.65952	8.75079	8.76978	8.81203	8.8976	8.96906	8.96291	8.88244	8.80491	8.82217	8.97395	9.23512	9.5632	9.95662
17.6165	17.6165	17.6165	17.6165	17.6165	17.6165	17.6165	17.6165	17.6165	17.6165	17.6165	17.6165	17.6165	17.6165	17.6165	17.6165	17.6165	17.6165	17.6165	17.6165	17.6165	17.6165	17.6165	17.6165	20.5897	20.4131	18.723	17.4822	17.6422	18.75	19.6422	19.5287	18.5664	17.5544	17.147	17.3142	17.4723	17.0784	16.1121	15.0343	14.3233	14.0484	13.8607	13.3649	12.5003	11.5803	10.9883	10.8353	10.8987	10.8727
8.21693	8.21693	8.21693	8.21693	8.21693	8.21693	8.21693	8.21693	8.21693	8.21693	8.21693	8.21693	8.21693	8.21693	8.21693	8.21693	8.21693	8.21693	8.21693	8.21693	8.21693	8.21693	8.21693	8.21693	8.15227	8.30311	8.55676	8.8177	9.05916	9.32292	9.67489	10.1541	10.7515	11.4286	12.1521	12.9163	13.735	14.617	15.5479	16.4934	17.4196	18.3099	19.1656	19.9911	20.7801	21.5146	22.1773	22.7637	23.285	23.7572
15.9757	15.9757	15.9757	15.9757	15.9757	15.9757	15.9757	15.9757	15.9757	15.9757	15.9757	15.9757	15.9757	15.9757	15.9757	15.9757	15.9757	15.9757	15.9757	15.9757	15.9757	15.9757	15.9757	15.9757	15.9757	18.7447	19.065	18.2277	17.7661	18.4074	19.77	20.9157	21.2043	20.7442	20.1523	19.9345	20.0628	20.0779	19.5581	18.4961	17.2664	16.2596	15.5467	14.8712	13.9407	12.7245	11.4848	10.5361	9.97693	9.64081
4.49273	4.49273	4.49273	4.49273	4.49273	4.49273	4.49273	4.49273	4.49273	4.49273	4.49273	4.49273	4.49273	4.49273	4.49273	4.49273	4.49273	4.49273	4.49273	4.49273	4.49273	4.49273	4.49273	4.49273	5.92807	6.00028	5.45247	5.14657	5.48622	6.25665	6.9363	7.17212	7.02739	6.8468	6.91264	7.2112	7.49084	7.52094	7.30028	7.03817	6.95191	7.08132	7.28417	7.39732	7.40058	7.43344	7.66235	8.13246	8.74086	9.34546
15.6794	15.6794	15.6794	15.6794	15.6794	15.6794	15.6794	15.6794	15.6794	15.6794	15.6794	15.6794	15.6794	15.6794	15.6794	15.6794	15.6794	15.6794	15.6794	15.6794	15.6794	15.6794	15.6794	15.6794	15.6794	15.6794	18.8525	18.6456	16.8728	15.6304	15.9038	17.1839	18.2223	18.177	17.2081	16.1505	15.683	15.7661	15.7826	15.1622	13.8842	12.4329	11.3102	10.5913	9.91508	8.87412	7.4106	5.85781	4.62153	3.82396
9.60164	9.60164	9.60164	9.60164	9.60164	9.60164	9.60164	9.60164	9.60164	9.60164	9.60164	9.60164	9.60164	9.60164	9.60164	9.60164	9.60164	9.60164	9.60164	9.60164	9.60164	9.60164	9.60164	9.60164	9.60164	11.6169	11.4422	10.262	9.47589	9.75029	10.7459	11.6182	11.7917	11.3669	10.9018	10.8506	11.1808	11.4668	11.3143	10.7024	9.95445	9.40808	9.11203	8.81983	8.25503	7.38117	6.43036	5.68622	5.2408	4.95031
2.08092	2.08092	2.08092	2.08092	2.08092	2.08092	2.08092	2.08092	2.08092	2.08092	2.08092	2.08092	2.08092	2.08092	2.08092	2.08092	2.08092	2.08092	2.08092	2.08092	2.08092	2.08092	2.08092	2.08092	3.77054	3.69528	2.87435	2.46753	3.0049	4.18128	5.28234	5.82493	5.88801	5.92854	6.31872	7.03288	7.72634	8.0832	8.09523	8.03608	8.18964	8.60191	9.07559	9.38632	9.5024	9.60733	9.92228	10.5082	11.2301	11.9033
7.49648	7.49648	7.49648	7.49648	7.49648	7.49648	7.49648	7.49648	7.49648	7.49648	7.49648	7.49648	7.49648	7.49648	7.49648	7.49648	7.49648	7.49648	7.49648	7.49648	7.49648	7.49648	7.49648	7.49648	7.99277	8.40929	8.87039	9.52359	10.4293	11.5254	12.6833	13.7994	14.8454	15.8463	16.8159	17.712	18.4494	18.9513	19.1925	19.1972	19.0005	18.6124	18.0163	17.2009	16.192	15.0548	13.8665	12.6845	11.5397	10.4554
10.7178	10.7178	10.7178	10.7178	10.7178	10.7178	10.7178	10.7178	10.7178	10.7178	10.7178	10.7178	10.7178	10.7178	10.7178	10.7178	10.7178	10.7178	10.7178	10.7178	10.7178	10.7178	10.7178	10.7178	13.5348	13.6367	12.496	11.812	12.3807	13.7845	15.0058	15.3576	14.9676	14.512	14.541	15.0231	15.4582	15.386	14.7929	14.0759	13.6472	13.5722	13.5622	13.2902	12.7119	12.0992	11.7805	11.852	12.1251	12.3388
16.149	16.149	16.149	16.149	16.149	16.149	16.149	16.149	16.149	16.149	16.149	16.149	16.149	16.149	16.149	16.149	16.149	16.149	16.149	16.149	16.149	16.149	16.149	16.149	17.787	16.711	14.4089	12.5684	11.9773	12.2321	12.3456	11.6586	10.3093	8.97011	8.18835	7.94122	7.74848	7.16759	6.19052	5.20702	4.61871	4.48681	4.525	4.40732	4.08071	3.79736	3.86266	4.3543	5.07215	5.74591
8.54877	8.54877	8.54877	8.54877	8.54877	8.54877	8.54877	8.54877	8.54877	8.54877	8.54877	8.54877	8.54877	8.54877	8.54877	8.54877	8.54877	8.54877	8.54877	8.54877	8.54877	8.54877	8.54877	8.54877	8.54877	10.6029	10.9946	10.6613	10.7034	11.636	13.1758	14.6402	15.5602	16.0032	16.4	17.1009	18.0726	18.9731	19.4876	19.5989	19.5642	19.6528	19.9065	20.1335	20.1179	19.8325	19.4608	19.225	19.1933	19.2449
5.0938	5.0938	5.0938	5.0938	5.0938	5.0938	5.0938	5.0938	5.0938	5.0938	5.0938	5.0938	5.0938	5.0938	5.0938	5.0938	5.0938	5.0938	5.0938	5.0938	5.0938	5.0938	5.0938	5.92141	5.8326	5.41053	5.30069	5.79284	6.71398	7.66503	8.37159	8.86382	9.37527	10.0907	10.9768	11.8266	12.45	12.8267	13.0921	13.3903	13.7391	14.0283	14.1366	14.0517	13.8816	13.758	13.7278	13.7337	13.692	13.5892
6.83784	6.83784	6.83784	6.83784	6.83784	6.83784	6.83784	6.83784	6.83784	6.83784	6.83784	6.83784	6.83784	6.83784	6.83784	6.83784	6.83784	6.83784	6.83784	6.83784	6.83784	6.83784	6.83784	6.83784	8.01103	7.58499	6.42422	5.51103	5.30674	5.58207	5.76973	5.49329	4.83954	4.20524	3.91421	3.95876	4.06488	3.97935	3.69994	3.45392	3.47398	3.79388	4.24435	4.63197	4.92076	5.25115	5.79404	6.588	7.51052	8.39866
8.49156	8.49156	8.49156	8.49156	8.49156	8.49156	8.49156	8.49156	8.49156	8.49156	8.49156	8.49156	8.49156	8.49156	8.49156	8.49156	8.49156	8.49156	8.49156	8.49156	8.49156	8.49156	8.49156	8.49156	8.49156	10.0077	10.1078	9.53523	9.18853	9.50028	10.2527	10.8995	11.0695	10.8338	10.565	10.5711	10.8439	11.1194	11.1535	10.9453	10.718	10.7019	10.936	11.2626	11.5004	11.6212	11.7688	12.117	12.7105	13.4363
10.5153	10.5153	10.5153	10.5153	10.5153	10.5153	10.5153	10.5153	10.5153	10.5153	10.5153	10.5153	10.5153	10.5153	10.5153	10.5153	10.5153	10.5153	10.5153	10.5153	10.5153	10.5153	10.5153	10.5153	10.5153	12.2987	11.7192	10.0304	8.74622	8.60954	9.28444	9.88665	9.81632	9.19952	8.6553	8.68949	9.27903	9.97152	10.3427	10.3672	10.3873	10.7558	11.5081	12.3548	12.9692	13.2808	13.5074	13.9209	14.5849	15.3076
10.6535	10.6535	10.6535	10.6535	10.6535	10.6535	10.6535	10.6535	10.6535	10.6535	10.6535	10.6535	10.6535	10.6535	10.6535	10.6535	10.6535	10.6535	10.6535	10.6535	10.6535	10.6535	10.6535	10.6535	10.6535	12.6628	12.7999	12.0963	11.7648	12.3774	13.6316	14.7866	15.3368	15.3647	15.3511	15.6875	16.3436	16.949	17.1612	16.9627	16.6352	16.4724	16.5169	16.554	16.3419	15.846	15.2629	14.8328	14.6278	14.5142
17.0927	17.0927	17.0927	17.0927	17.0927	17.0927	17.0927	17.0927	17.0927	17.0927	17.0927	17.0927	17.0927	17.0927	17.0927	17.0927	17.0927	17.0927	17.0927	17.0927	17.0927	17.0927	17.0927	17.0927	17.0927	17.0927	19.7925	19.5973	18.0623	17.0028	17.2775	18.4471	19.4258	19.4788	18.7438	17.9477	17.6839	17.9202	18.1206	17.79	16.9132	15.9159	15.2401	14.9543	14.7459	14.2603	13.4475	12.5978	12.0635	11.9472
7.0088	7.0088	7.0088	7.0088	7.0088	7.0088	7.0088	7.0088	7.0088	7.0088	7.0088	7.0088	7.0088	7.0088	7.0088	7.0088	7.0088	7.0088	7.0088	7.0088	7.0088	7.0088	7.0088	7.0088	8.08381	8.93441	9.65144	10.3985	11.2638	12.1998	13.0817	13.8182	14.4165	14.9558	15.5054	16.0649	16.575	16.9807	17.2833	17.5375	17.8001	18.0835	18.3524	18.5652	18.7157	18.8384	18.9746	19.135	19.2924	19.4095
9.28117	9.28117	9.28117	9.28117	9.28117	9.28117	9.28117	9.28117	9.28117	9.28117	9.28117	9.28117	9.28117	9.28117	9.28117	9.28117	9.28117	9.28117	9.28117	9.28117	9.28117	9.28117	9.28117	9.28117	9.28117	12.5106	12.1301	10.1493	8.87104	9.36848	11.0724	12.6039	13.0323	12.5273	11.9978	12.1817	13.0298	13.8601	14.0435	13.5534	12.9168	12.6797	12.9204	13.2391	13.1847	12.6883	12.108	11.88	12.1284	12.5954
13.6404	13.6404	13.6404	13.6404	13.6404	13.6404	13.6404	13.6404	13.6404	13.6404	13.6404	13.6404	13.6404	13.6404	13.6404	13.6404	13.6404	13.6404	13.6404	13.6404	13.6404	13.6404	13.6404	13.6404	16.0063	16.3278	15.6863	15.3519	15.9259	17.0988	18.1058	18.4287	18.1625	17.8166	17.8071	18.1101	18.3472	18.1686	17.562	16.8255	16.2686	15.9384	15.614	15.0453	14.1971	13.2746	12.5273	12.0305	11.6453	11.18
7.57656	7.57656	7.57656	7.57656	7.57656	7.57656	7.57656	7.57656	7.57656	7.57656	7.57656	7.57656	7.57656	7.57656	7.57656	7.57656	7.57656	7.57656	7.57656	7.57656	7.57656	7.57656	7.57656	7.57656	8.77306	8.91796	8.57917	8.44477	8.84225	9.59595	10.2759	10.5878	10.5794	10.5325	10.6789	11.0069	11.3074	11.3872	11.2426	11.0437	10.9676	11.044	11.1519	11.153	11.0289	10.8956	10.8935	11.0647	11.3306	11.5827
15.6064	15.6064	15.6064	15.6064	15.6064	15.6064	15.6064	15.6064	15.6064	15.6064	15.6064	15.6064	15.6064	15.6064	15.6064	15.6064	15.6064	15.6064	15.6064	15.6064	15.6064	15.6064	15.6064	15.6064	17.1002	16.4355	14.7688	13.4524	13.1328	13.4966	13.7512	13.3624	12.4409	11.5322	11.0807	11.0659	11.0914	10.7888	10.1426	9.46171	9.06524	8.99437	9.00647	8.82758	8.40922	7.95598	7.71975	7.7695	7.95016	8.05262
18.2377	18.2377	18.2377	18.2377	18.2377	18.2377	18.2377	18.2377	18.2377	18.2377	18.2377	18.2377	18.2377	18.2377	18.2377	18.2377	18.2377	18.2377	18.2377	18.2377	18.2377	18.2377	18.2377	18.2377	21.3079	20.6123	18.207	16.4854	16.5799	17.9154	19.0674	19.0719	18.1096	17.1332	16.9173	17.413	17.9081	17.7425	16.8846	15.8802	15.2953	15.2053	15.1845	14.7535	13.8328	12.7913	12.0813	11.8296	11.7651	11.5188
9.65777	9.65777	9.65777	9.65777	9.65777	9.65777	9.65777	9.65777	9.65777	9.65777	9.65777	9.65777	9.65777	9.65777	9.65777	9.65777	9.65777	9.65777	9.65777	9.65777	9.65777	9.65777	9.65777	9.65777	9.65777	9.65777	11.6923	11.1862	9.49408	8.19867	8.05362	8.68707	9.16761	8.87033	7.92868	6.98741	6.57387	6.67051	6.82011	6.59851	5.99533	5.38018	5.13363	5.30953	5.62788	5.77045	5.68143	5.59932	5.81555	6.40455
6.60124	6.60124	6.60124	6.60124	6.60124	6.60124	6.60124	6.60124	6.60124	6.60124	6.60124	6.60124	6.60124	6.60124	6.60124	6.60124	6.60124	6.60124	6.60124	6.60124	6.60124	6.60124	6.60124	6.60124	6.60124	6.60124	7.80839	7.719	7.09132	6.78495	7.19687	8.11069	9.00817	9.53779	9.75698	9.99764	10.5277	11.3223	12.1218	12.6872	13.0042	13.2655	13.6718	14.2507	14.8534	15.3124	15.6031	15.8601	16.2466	16.81
5.87265	5.87265	5.87265	5.87265	5.87265	5.87265	5.87265	5.87265	5.87265	5.87265	5.87265	5.87265	5.87265	5.87265	5.87265	5.87265	5.87265	5.87265	5.87265	5.87265	5.87265	5.87265	5.87265	5.87265	7.82927	7.82871	6.94301	6.398	6.76062	7.72028	8.53532	8.70571	8.32115	7.86799	7.743	7.92438	8.05479	7.80707	7.17778	6.46038	5.95992	5.7324	5.5792	5.27449	4.79616	4.34949	4.18028	4.36642	4.78008	5.24056
7.72518	7.72518	7.72518	7.72518	7.72518	7.72518	7.72518	7.72518	7.72518	7.72518	7.72518	7.72518	7.72518	7.72518	7.72518	7.72518	7.72518	7.72518	7.72518	7.72518	7.72518	7.72518	7.72518	7.72518	9.11949	9.71645	9.92252	10.2479	10.9422	11.879	12.7373	13.2928	13.5755	13.7907	14.1058	14.5036	14.817	14.8906	14.7125	14.4046	14.097	13.8112	13.4581	12.9398	12.2532	11.502	10.8124	10.2394	9.7486	9.28426
-1.28298	-1.28298	-1.28298	-1.28298	-1.28298	-1.28298	-1.28298	-1.28298	-1.28298	-1.28298	-1.28298	-1.28298	-1.28298	-1.28298	-1.28298	-1.28298	-1.28298	-1.28298	-1.28298	-1.28298	-1.28298	-1.28298	-1.28298	-1.28298	-1.28298	-0.517998	-0.429903	-0.603196	-0.535133	0.0121256	0.905819	1.82321	2.5363	3.06392	3.59404	4.27852	5.09236	5.8684	6.45396	6.83768	7.1392	7.48713	7.90666	8.31635	8.62526	8.83202	9.03464	9.34931	9.81963	10.3994
6.72998	6.72998	6.72998	6.72998	6.72998	6.72998	6.72998	6.72998	6.72998	6.72998	6.72998	6.72998	6.72998	6.72998	6.72998	6.72998	6.72998	6.72998	6.72998	6.72998	6.72998	6.72998	6.72998	6.72998	8.4604	9.02369	9.07413	9.3752	10.2813	11.5911	12.8253	13.6521	14.1108	14.4917	15.0282	15.6871	16.221	16.402	16.2101	15.8172	15.4065	15.006	14.4853	13.7009	12.644	11.4563	10.3097	9.27286	8.28604	7.25856
6.65195	6.65195	6.65195	6.65195	6.65195	6.65195	6.65195	6.65195	6.65195	6.65195	6.65195	6.65195	6.65195	6.65195	6.65195	6.65195	6.65195	6.65195	6.65195	6.65195	6.65195	6.65195	6.65195	6.65195	7.06285	7.22426	7.28832	7.43196	7.73561	8.14792	8.55007	8.8558	9.06459	9.23438	9.40981	9.57322	9.65732	9.60057	9.39221	9.06913	8.67379	8.21534	7.66914	7.01126	6.25352	5.44707	4.65386	3.91446	3.24144	2.64137
10.947	10.947	10.947	10.947	10.947	10.947	10.947	10.947	10.947	10.947	10.947	10.947	10.947	10.947	10.947	10.947	10.947	10.947	10.947	10.947	10.947	10.947	10.947	10.947	10.947	10.947	13.0564	12.5367	10.8428	9.66196	9.79622	10.8515	11.8382	12.0884	11.7338	11.4438	11.7605	12.647	13.5998	14.1496	14.2645	14.3153	14.6846	15.4113	16.1826	16.6479	16.7366	16.6923	16.8177	17.1889
7.26739	7.26739	7.26739	7.26739	7.26739	7.26739	7.26739	7.26739	7.26739	7.26739	7.26739	7.26739	7.26739	7.26739	7.26739	7.26739	7.26739	7.26739	7.26739	7.26739	7.26739	7.26739	7.26739	7.26739	7.26739	11.1038	10.8539	8.69768	7.2437	7.74849	9.59597	11.2258	11.5782	10.8568	10.1222	10.2422	11.1737	12.1365	12.4052	11.9488	11.3765	11.3183	11.8584	12.5213	12.7689	12.5055	12.1326	12.1424	12.6648	13.3845
11.2612	11.2612	11.2612	11.2612	11.2612	11.2612	11.2612	11.2612	11.2612	11.2612	11.2612	11.2612	11.2612	11.2612	11.2612	11.2612	11.2612	11.2612	11.2612	11.2612	11.2612	11.2612	11.2612	11.2612	11.2612	14.1893	13.282	10.6123	8.59943	8.39549	9.43357	10.292	10.0157	8.80568	7.6419	7.32463	7.82241	8.43274	8.50285	8.01012	7.51019	7.57399	8.27281	9.16741	9.75889	9.94727	10.0805	10.5869	11.5643	12.7071
5.43543	5.43543	5.43543	5.43543	5.43543	5.43543	5.43543	5.43543	5.43543	5.43543	5.43543	5.43543	5.43543	5.43543	5.43543	5.43543	5.43543	5.43543	5.43543	5.43543	5.43543	5.43543	5.43543	5.43543	4.9424	4.74824	4.6864	4.558	4.27619	3.90709	3.59281	3.43284	3.42157	3.48142	3.54832	3.63016	3.79244	4.09375	4.53376	5.05803	5.60884	6.1718	6.77733	7.4606	8.22083	9.01727	9.80257	10.5601	11.3105	12.0847
11.7193	11.7193	11.7193	11.7193	11.7193	11.7193	11.7193	11.7193	11.7193	11.7193	11.7193	11.7193	11.7193	11.7193	11.7193	11.7193	11.7193	11.7193	11.7193	11.7193	11.7193	11.7193	11.7193	11.7193	11.7193	12.6862	12.9493	12.9015	12.9973	13.446	14.1266	14.754	15.132	15.2851	15.3872	15.5788	15.8435	16.0393	16.0362	15.8281	15.5225	15.2335	14.9833	14.7004	14.305	13.7961	13.2606	12.8018	12.461	12.2017
11.3427	11.3427	11.3427	11.3427	11.3427	11.3427	11.3427	11.3427	11.3427	11.3427	11.3427	11.3427	11.3427	11.3427	11.3427	11.3427	11.3427	11.3427	11.3427	11.3427	11.3427	11.3427	11.3427	11.3427	11.3427	13.5965	13.6722	12.722	12.1247	12.547	13.6666	14.6607	14.9685	14.6931	14.3882	14.504	15.0088	15.4805	15.5255	15.1175	14.5688	14.2051	14.0661	13.8992	13.4221	12.59	11.6243	10.7985	10.198	9.67638
3.11478	3.11478	3.11478	3.11478	3.11478	3.11478	3.11478	3.11478	3.11478	3.11478	3.11478	3.11478	3.11478	3.11478	3.11478	3.11478	3.11478	3.11478	3.11478	3.11478	3.11478	3.11478	3.11478	3.11478	3.11478	3.11478	4.86717	5.65233	6.00707	6.61524	7.80847	9.40588	10.959	12.1499	13.0075	13.8005	14.7479	15.8183	16.7766	17.4048	17.6824	17.7723	17.8492	17.9398	17.9191	17.6489	17.1198	16.4663	15.8524	15.3425
7.09373	7.09373	7.09373	7.09373	7.09373	7.09373	7.09373	7.09373	7.09373	7.09373	7.09373	7.09373	7.09373	7.09373	7.09373	7.09373	7.09373	7.09373	7.09373	7.09373	7.09373	7.09373	7.09373	7.09373	9.34313	9.17817	7.86412	6.93608	7.14396	8.13682	9.00424	9.12744	8.63126	8.14668	8.19163	8.74608	9.35346	9.588	9.43315	9.24966	9.40985	9.96174	10.6211	11.0648	11.2305	11.3485	11.7028	12.362	13.1315	13.7519
11.4501	11.4501	11.4501	11.4501	11.4501	11.4501	11.4501	11.4501	11.4501	11.4501	11.4501	11.4501	11.4501	11.4501	11.4501	11.4501	11.4501	11.4501	11.4501	11.4501	11.4501	11.4501	11.4501	11.4501	11.4501	15.2426	14.8117	12.4289	10.7599	11.0694	12.7137	14.0975	14.1418	13.0535	11.9075	11.5827	12.0358	12.4805	12.1892	11.14	9.95944	9.29627	9.24774	9.34698	9.06415	8.31647	7.52191	7.18888	7.45748	8.01702
24.3069	24.3069	24.3069	24.3069	24.3069	24.3069	24.3069	24.3069	24.3069	24.3069	24.3069	24.3069	24.3069	24.3069	24.3069	24.3069	24.3069	24.3069	24.3069	24.3069	24.3069	24.3069	24.3069	24.3069	24.3069	27.7638	27.2734	24.8781	23.0127	22.8527	23.8347	24.5209	23.9395	22.2912	20.5713	19.5959	19.3359	19.0791	18.164	16.5734	14.8827	13.6865	13.0728	12.6104	11.8099	10.5909	9.33328	8.50017	8.21785	8.19984
11.8969	11.8969	11.8969	11.8969	11.8969	11.8969	11.8969	11.8969	11.8969	11.8969	11.8969	11.8969	11.8969	11.8969	11.8969	11.8969	11.8969	11.8969	11.8969	11.8969	11.8969	11.8969	11.8969	11.8969	11.8969	13.3129	12.6664	11.0519	9.76207	9.42186	9.73882	9.96013	9.57875	8.70433	7.86329	7.48556	7.55443	7.69194	7.54584	7.10192	6.65726	6.51843	6.72501	7.04367	7.21055	7.17792	7.14072	7.33875	7.83535	8.47761
6.86281	6.86281	6.86281	6.86281	6.86281	6.86281	6.86281	6.86281	6.86281	6.86281	6.86281	6.86281	6.86281	6.86281	6.86281	6.86281	6.86281	6.86281	6.86281	6.86281	6.86281	6.86281	6.86281	6.86281	6.86281	7.78062	7.52467	6.73107	6.14335	6.11245	6.45594	6.72605	6.62076	6.19903	5.76462	5.56843	5.60558	5.66504	5.5535	5.27562	5.01742	4.97031	5.16983	5.49133	5.78949	6.04047	6.35667	6.87182	7.61283	8.477
9.865	9.865	9.865	9.865	9.865	9.865	9.865	9.865	9.865	9.865	9.865	9.865	9.865	9.865	9.865	9.865	9.865	9.865	9.865	9.865	9.865	9.865	9.865	9.865	9.865	11.318	10.9287	9.72215	8.87498	8.93643	9.61626	10.2094	10.239	9.78957	9.32329	9.21421	9.43327	9.6275	9.47065	8.9449	8.31602	7.86087	7.61837	7.38482	6.93255	6.23194	5.47478	4.89557	4.57195	4.38844
7.13299	7.13299	7.13299	7.13299	7.13299	7.13299	7.13299	7.13299	7.13299	7.13299	7.13299	7.13299	7.13299	7.13299	7.13299	7.13299	7.13299	7.13299	7.13299	7.13299	7.13299	7.13299	7.13299	7.13299	7.13299	7.59721	7.49364	7.14052	6.92288	7.02665	7.35864	7.68283	7.83556	7.84019	7.84768	7.98034	8.22462	8.45709	8.56301	8.53266	8.45362	8.41851	8.44002	8.44899	8.36866	8.19041	7.98184	7.82566	7.75129	7.72211
9.65905	9.65905	9.65905	9.65905	9.65905	9.65905	9.65905	9.65905	9.65905	9.65905	9.65905	9.65905	9.65905	9.65905	9.65905	9.65905	9.65905	9.65905	9.65905	9.65905	9.65905	9.65905	9.65905	9.65905	10.8634	10.4909	9.38579	8.55092	8.47004	8.91192	9.28561	9.1913	8.7101	8.24849	8.13808	8.36231	8.62303	8.64238	8.40672	8.14589	8.09798	8.29364	8.55161	8.66789	8.60837	8.52941	8.62337	8.94567	9.38341	9.78241
5.72601	5.72601	5.72601	5.72601	5.72601	5.72601	5.72601	5.72601	5.72601	5.72601	5.72601	5.72601	5.72601	5.72601	5.72601	5.72601	5.72601	5.72601	5.72601	5.72601	5.72601	5.72601	5.72601	5.72601	7.65074	7.77809	7.09488	6.75132	7.29483	8.45551	9.55568	10.1362	10.2832	10.4501	11.0034	11.9151	12.8393	13.4543	13.7383	13.9451	14.3384	14.9478	15.564	15.9529	16.072	16.0941	16.2324	16.5461	16.9048	17.1331
7.74551	7.74551	7.74551	7.74551	7.74551	7.74551	7.74551	7.74551	7.74551	7.74551	7.74551	7.74551	7.74551	7.74551	7.74551	7.74551	7.74551	7.74551	7.74551	7.74551	7.74551	7.74551	7.74551	7.74551	8.71738	8.99636	8.9552	9.01974	9.38666	9.94722	10.4424	10.6974	10.7428	10.7479	10.8506	11.0432	11.2005	11.2084	11.0657	10.8751	10.7439	10.6931	10.6551	10.5537	10.3842	10.2225	10.159	10.2263	10.3858	10.5804
6.60484	6.60484	6.60484	6.60484	6.60484	6.60484	6.60484	6.60484	6.60484	6.60484	6.60484	6.60484	6.60484	6.60484	6.60484	6.60484	6.60484	6.60484	6.60484	6.60484	6.60484	6.60484	6.60484	6.60484	6.60484	6.60484	8.30807	8.87803	8.87141	9.00597	9.63794	10.5927	11.4188	11.8029	11.7956	11.6992	11.7656	11.9855	12.1368	12.0141	11.6165	11.1326	10.76	10.5386	10.3452	10.0386	9.60706	9.18463	8.93124	8.89869
10.5995	10.5995	10.5995	10.5995	10.5995	10.5995	10.5995	10.5995	10.5995	10.5995	10.5995	10.5995	10.5995	10.5995	10.5995	10.5995	10.5995	10.5995	10.5995	10.5995	10.5995	10.5995	10.5995	10.5995	10.5995	10.5995	12.2364	11.98	10.8869	10.186	10.4604	11.4171	12.3255	12.689	12.5948	12.5246	12.8677	13.5912	14.3222	14.7144	14.7444	14.6855	14.8231	15.1925	15.574	15.7218	15.5968	15.3912	15.3412	15.5171
9.83445	9.83445	9.83445	9.83445	9.83445	9.83445	9.83445	9.83445	9.83445	9.83445	9.83445	9.83445	9.83445	9.83445	9.83445	9.83445	9.83445	9.83445	9.83445	9.83445	9.83445	9.83445	9.83445	9.83445	9.83445	9.83445	11.5402	11.5896	10.8533	10.3768	10.6591	11.4417	12.0849	12.1544	11.7316	11.2493	11.0655	11.1714	11.2619	11.0564	10.5587	10.0338	9.75666	9.78012	9.92927	10.002	9.97385	10.0191	10.3455	11.0087
8.76702	8.76702	8.76702	8.76702	8.76702	8.76702	8.76702	8.76702	8.76702	8.76702	8.76702	8.76702	8.76702	8.76702	8.76702	8.76702	8.76702	8.76702	8.76702	8.76702	8.76702	8.76702	8.76702	11.3839	11.0609	9.43589	8.42859	8.9531	10.5531	12.0867	12.7787	12.7713	12.8258	13.5592	14.9247	16.3401	17.2624	17.6521	17.9328	18.543	19.5254	20.5191	21.119	21.2426	21.169	21.246	21.5614	21.8849	21.9108	21.5532
10.3505	10.3505	10.3505	10.3505	10.3505	10.3505	10.3505	10.3505	10.3505	10.3505	10.3505	10.3505	10.3505	10.3505	10.3505	10.3505	10.3505	10.3505	10.3505	10.3505	10.3505	10.3505	10.3505	10.3505	10.3505	13.3097	12.5536	10.1569	8.51906	8.77778	10.369	11.8824	12.3642	11.9948	11.7166	12.2902	13.6543	15.0857	15.9105	16.0767	16.1042	16.532	17.4125	18.3026	18.7074	18.5321	18.1296	17.9384	18.0783	18.2773
12.717	12.717	12.717	12.717	12.717	12.717	12.717	12.717	12.717	12.717	12.717	12.717	12.717	12.717	12.717	12.717	12.717	12.717	12.717	12.717	12.717	12.717	12.717	12.717	12.717	15.2674	15.3418	14.1791	13.2796	13.3799	14.1473	14.7084	14.4759	13.5875	12.6731	12.2524	12.3209	12.4492	12.2363	11.6776	11.1335	10.9733	11.2498	11.6907	11.9847	12.0721	12.1764	12.5715	13.3211	14.2322
11.2916	11.2916	11.2916	11.2916	11.2916	11.2916	11.2916	11.2916	11.2916	11.2916	11.2916	11.2916	11.2916	11.2916	11.2916	11.2916	11.2916	11.2916	11.2916	11.2916	11.2916	11.2916	11.2916	11.2916	11.2916	11.2916	13.3513	13.2977	12.2859	11.6414	11.9817	12.9769	13.8291	13.9984	13.5795	13.094	12.9649	13.1611	13.2866	12.9763	12.214	11.3041	10.5637	10.0412	9.51057	8.71782	7.63171	6.46977	5.49652	4.79802
6.74546	6.74546	6.74546	6.74546	6.74546	6.74546	6.74546	6.74546	6.74546	6.74546	6.74546	6.74546	6.74546	6.74546	6.74546	6.74546	6.74546	6.74546	6.74546	6.74546	6.74546	6.74546	6.74546	6.74546	9.21167	9.26776	8.24926	7.69041	8.30639	9.71677	11.0005	11.5353	11.4323	11.2958	11.6156	12.3564	13.0613	13.3088	13.0801	12.7261	12.6114	12.7894	12.9959	12.9329	12.5584	12.1156	11.9	11.9991	12.2458	12.4088
3.61315	3.61315	3.61315	3.61315	3.61315	3.61315	3.61315	3.61315	3.61315	3.61315	3.61315	3.61315	3.61315	3.61315	3.61315	3.61315	3.61315	3.61315	3.61315	3.61315	3.61315	3.61315	3.61315	3.61315	3.61315	3.61315	5.17603	5.19903	4.52519	4.19024	4.6948	5.78232	6.80845	7.32702	7.40338	7.453	7.81571	8.46279	9.06672	9.32394	9.2167	8.99173	8.9081	9.00519	9.09686	8.9738	8.61011	8.18528	7.91791	7.87921
15.6064	15.6064	15.6064	15.6064	15.6064	15.6064	15.6064	15.6064	15.6064	15.6064	15.6064	15.6064	15.6064	15.6064	15.6064	15.6064	15.6064	15.6064	15.6064	15.6064	15.6064	15.6064	15.6064	15.6064	15.6064	17.5819	17.6108	16.7093	16.0771	16.2824	17.0288	17.5879	17.4671	16.7597	15.9573	15.4657	15.2751	15.041	14.4482	13.505	12.5169	11.8009	11.4232	11.1923	10.8862	10.4835	10.1873	10.2375	10.7014	11.4354
17.9485	17.9485	17.9485	17.9485	17.9485	17.9485	17.9485	17.9485	17.9485	17.9485	17.9485	17.9485	17.9485	17.9485	17.9485	17.9485	17.9485	17.9485	17.9485	17.9485	17.9485	17.9485	17.9485	17.9485	17.9485	20.9954	21.776	21.4965	21.5914	22.7438	24.6007	26.2867	27.2021	27.4436	27.5805	28.0752	28.8876	29.5718	29.7137	29.2852	28.6151	28.0472	27.6285	27.1021	26.1811	24.8288	23.2876	21.8551	20.6328	19.4801
7.45274	7.45274	7.45274	7.45274	7.45274	7.45274	7.45274	7.45274	7.45274	7.45274	7.45274	7.45274	7.45274	7.45274	7.45274	7.45274	7.45274	7.45274	7.45274	7.45274	7.45274	7.45274	7.45274	7.45274	10.3115	9.82236	7.80906	6.37005	6.49596	7.69222	8.73054	8.78716	8.03302	7.30676	7.29005	7.94873	8.6726	8.8954	8.593	8.23868	8.32001	8.89761	9.59652	9.99328	10.0092	9.95182	10.1997	10.8496	11.654	12.2815
9.54997	9.54997	9.54997	9.54997	9.54997	9.54997	9.54997	9.54997	9.54997	9.54997	9.54997	9.54997	9.54997	9.54997	9.54997	9.54997	9.54997	9.54997	9.54997	9.54997	9.54997	9.54997	9.54997	9.54997	9.54997	9.54997	9.86064	9.42964	8.66574	8.02269	7.71165	7.62723	7.50971	7.1858	6.69219	6.20576	5.87001	5.67839	5.50467	5.23386	4.86694	4.51132	4.27918	4.19475	4.19225	4.19669	4.2056	4.29698	4.5623	5.03186
6.22487	6.22487	6.22487	6.22487	6.22487	6.22487	6.22487	6.22487	6.22487	6.22487	6.22487	6.22487	6.22487	6.22487	6.22487	6.22487	6.22487	6.22487	6.22487	6.22487	6.22487	6.22487	6.22487	6.22487	6.22487	7.59982	7.45294	6.60992	6.04017	6.2059	6.87796	7.48221	7.63148	7.40385	7.19137	7.3138	7.75567	8.2309	8.47339	8.47137	8.44678	8.62844	9.04442	9.51767	9.848	9.9972	10.1089	10.3602	10.7957	11.2982
4.4227	4.4227	4.4227	4.4227	4.4227	4.4227	4.4227	4.4227	4.4227	4.4227	4.4227	4.4227	4.4227	4.4227	4.4227	4.4227	4.4227	4.4227	4.4227	4.4227	4.4227	4.4227	4.4227	4.4227	4.4227	4.4227	5.61354	6.3019	6.72287	7.2189	7.96135	8.85003	9.63805	10.1488	10.3985	10.5414	10.7107	10.9057	11.0152	10.9386	10.6861	10.3707	10.1116	9.94409	9.81545	9.66178	9.48711	9.37185	9.4085	9.62916
5.82176	5.82176	5.82176	5.82176	5.82176	5.82176	5.82176	5.82176	5.82176	5.82176	5.82176	5.82176	5.82176	5.82176	5.82176	5.82176	5.82176	5.82176	5.82176	5.82176	5.82176	5.82176	5.82176	5.82176	8.16837	8.77977	8.52077	8.47867	9.18336	10.3639	11.338	11.6374	11.3437	10.9172	10.742	10.8109	10.7984	10.4047	9.63538	8.77817	8.13179	7.7564	7.46633	7.04626	6.47243	5.93627	5.66636	5.72867	5.99027	6.26627
4.29185	4.29185	4.29185	4.29185	4.29185	4.29185	4.29185	4.29185	4.29185	4.29185	4.29185	4.29185	4.29185	4.29185	4.29185	4.29185	4.29185	4.29185	4.29185	4.29185	4.29185	4.29185	4.29185	4.29185	6.32739	5.77314	4.09899	3.00915	3.30675	4.5781	5.80401	6.2924	6.16443	6.0889	6.60674	7.67228	8.76759	9.41164	9.57026	9.62022	9.95281	10.6113	11.2836	11.6201	11.5574	11.352	11.321	11.552	11.8512	11.9571
11.6351	11.6351	11.6351	11.6351	11.6351	11.6351	11.6351	11.6351	11.6351	11.6351	11.6351	11.6351	11.6351	11.6351	11.6351	11.6351	11.6351	11.6351	11.6351	11.6351	11.6351	11.6351	11.6351	11.6351	11.6351	11.6351	12.4794	12.0912	11.1251	10.3665	10.2004	10.4546	10.6749	10.5558	10.1672	9.83435	9.82412	10.131	10.5283	10.8044	10.953	11.1577	11.6065	12.3228	13.1609	13.9547	14.6679	15.4106	16.3183	17.4162
9.97435	9.97435	9.97435	9.97435	9.97435	9.97435	9.97435	9.97435	9.97435	9.97435	9.97435	9.97435	9.97435	9.97435	9.97435	9.97435	9.97435	9.97435	9.97435	9.97435	9.97435	9.97435	9.97435	9.97435	9.97435	9.97435	12.1854	11.3347	9.09009	7.38557	7.14038	7.90348	8.54402	8.30357	7.34398	6.4467	6.24985	6.72995	7.33022	7.53408	7.32672	7.15352	7.47221	8.34311	9.42052	10.311	10.9376	11.5788	12.5754	14.0044
2.51355	2.51355	2.51355	2.51355	2.51355	2.51355	2.51355	2.51355	2.51355	2.51355	2.51355	2.51355	2.51355	2.51355	2.51355	2.51355	2.51355	2.51355	2.51355	2.51355	2.51355	2.51355	2.51355	2.51355	2.51355	2.51355	2.11627	1.73733	1.39668	1.12431	0.94336	0.861574	0.875749	0.982797	1.18678	1.49631	1.91579	2.43888	3.04971	3.73	4.46538	5.24574	6.06034	6.89324	7.72373	8.53135	9.30127	10.0253	10.6984	11.315
15.0707	15.0707	15.0707	15.0707	15.0707	15.0707	15.0707	15.0707	15.0707	15.0707	15.0707	15.0707	15.0707	15.0707	15.0707	15.0707	15.0707	15.0707	15.0707	15.0707	15.0707	15.0707	15.0707	15.0707	15.0707	15.0707	17.5752	17.0596	15.1332	13.7093	13.7041	14.66	15.4285	15.2297	14.2104	13.1465	12.6742	12.7653	12.8541	12.4183	11.4462	10.3964	9.74411	9.5655	9.52734	9.24962	8.6747	8.10637	7.91237	8.19183
11.029	11.029	11.029	11.029	11.029	11.029	11.029	11.029	11.029	11.029	11.029	11.029	11.029	11.029	11.029	11.029	11.029	11.029	11.029	11.029	11.029	11.029	11.029	11.029	11.029	11.029	12.3466	13.3577	14.176	14.9738	15.8313	16.6824	17.3829	17.8297	18.0285	18.063	18.0086	17.8697	17.5929	17.1325	16.5056	15.7875	15.058	14.3516	13.6552	12.9495	12.252	11.6217	11.1232	10.7865
8.03027	8.03027	8.03027	8.03027	8.03027	8.03027	8.03027	8.03027	8.03027	8.03027	8.03027	8.03027	8.03027	8.03027	8.03027	8.03027	8.03027	8.03027	8.03027	8.03027	8.03027	8.03027	8.03027	8.03027	8.03027	8.03027	9.83102	9.47699	8.16588	7.26349	7.40808	8.27004	9.04381	9.18834	8.80957	8.44701	8.53804	9.05579	9.60073	9.80347	9.64801	9.44247	9.50541	9.87961	10.3265	10.5769	10.5859	10.5593	10.7485	11.2221
18.1018	18.1018	18.1018	18.1018	18.1018	18.1018	18.1018	18.1018	18.1018	18.1018	18.1018	18.1018	18.1018	18.1018	18.1018	18.1018	18.1018	18.1018	18.1018	18.1018	18.1018	18.1018	18.1018	18.1018	21.6698	21.7888	20.29	19.3406	19.968	21.6376	23.0315	23.2529	22.4585	21.5198	21.1498	21.3083	21.3472	20.6694	19.2593	17.6371	16.344	15.4712	14.6484	13.4554	11.8408	10.1656	8.86596	8.07601	7.55912	6.98541
10.7542	10.7542	10.7542	10.7542	10.7542	10.7542	10.7542	10.7542	10.7542	10.7542	10.7542	10.7542	10.7542	10.7542	10.7542	10.7542	10.7542	10.7542	10.7542	10.7542	10.7542	10.7542	10.7542	10.7542	10.7542	11.5474	11.3276	10.5629	9.86801	9.5635	9.52942	9.41334	8.97529	8.2765	7.58624	7.1286	6.90583	6.73784	6.45408	6.05069	5.67884	5.49425	5.51837	5.63484	5.71144	5.72501	5.77568	5.9875	6.39666	6.93083
7.75925	7.75925	7.75925	7.75925	7.75925	7.75925	7.75925	7.75925	7.75925	7.75925	7.75925	7.75925	7.75925	7.75925	7.75925	7.75925	7.75925	7.75925	7.75925	7.75925	7.75925	7.75925	7.75925	7.75925	7.75925	9.63332	10.0878	9.91217	10.0499	10.9508	12.3808	13.7615	14.6971	15.2535	15.8099	16.6756	17.8273	18.9727	19.8396	20.4095	20.8981	21.5293	22.3274	23.1128	23.6834	23.9996	24.2041	24.4742	24.8553	25.2314
8.90694	8.90694	8.90694	8.90694	8.90694	8.90694	8.90694	8.90694	8.90694	8.90694	8.90694	8.90694	8.90694	8.90694	8.90694	8.90694	8.90694	8.90694	8.90694	8.90694	8.90694	8.90694	8.90694	8.90694	10.2166	9.59507	8.13798	7.13531	7.20844	8.062	8.93825	9.31972	9.29866	9.37909	9.9674	11.0251	12.1545	12.9841	13.4795	13.9173	14.5856	15.5098	16.4465	17.125	17.4921	17.7386	18.1025	18.6486	19.2291	19.645
10.1973	10.1973	10.1973	10.1973	10.1973	10.1973	10.1973	10.1973	10.1973	10.1973	10.1973	10.1973	10.1973	10.1973	10.1973	10.1973	10.1973	10.1973	10.1973	10.1973	10.1973	10.1973	10.1973	10.1973	10.1973	10.1973	11.2435	10.6906	9.45974	8.58703	8.55604	9.12185	9.68169	9.82917	9.63948	9.50924	9.75648	10.3511	10.9847	11.3718	11.4923	11.5695	11.8366	12.3229	12.8505	13.2209	13.4045	13.56	13.8807	14.423
15.6459	15.6459	15.6459	15.6459	15.6459	15.6459	15.6459	15.6459	15.6459	15.6459	15.6459	15.6459	15.6459	15.6459	15.6459	15.6459	15.6459	15.6459	15.6459	15.6459	15.6459	15.6459	15.6459	15.6459	18.3823	18.4645	17.2945	16.52	16.9181	18.0792	19.0022	19.0096	18.2265	17.3216	16.8442	16.7722	16.6232	15.954	14.7626	13.4525	12.4422	11.8071	11.2715	10.5198	9.51375	8.52576	7.88265	7.67982	7.72954	7.77142
5.64076	5.64076	5.64076	5.64076	5.64076	5.64076	5.64076	5.64076	5.64076	5.64076	5.64076	5.64076	5.64076	5.64076	5.64076	5.64076	5.64076	5.64076	5.64076	5.64076	5.64076	5.64076	5.64076	5.64076	7.1179	7.33058	6.97751	6.86552	7.37034	8.28919	9.13368	9.57361	9.66722	9.73408	10.0339	10.5491	11.039	11.282	11.2693	11.1876	11.231	11.4287	11.6416	11.713	11.6214	11.4967	11.4966	11.6688	11.9267	12.1497
12.16	12.16	12.16	12.16	12.16	12.16	12.16	12.16	12.16	12.16	12.16	12.16	12.16	12.16	12.16	12.16	12.16	12.16	12.16	12.16	12.16	12.16	12.16	12.16	14.4125	14.4663	13.4239	12.6315	12.7411	13.4291	13.8776	13.5325	12.5069	11.3701	10.5957	10.1828	9.7455	8.92833	7.74313	6.53964	5.67875	5.23215	4.97419	4.64256	4.20438	3.88461	3.95168	4.4777	5.29521	6.17404
9.163	9.163	9.163	9.163	9.163	9.163	9.163	9.163	9.163	9.163	9.163	9.163	9.163	9.163	9.163	9.163	9.163	9.163	9.163	9.163	9.163	9.163	9.163	9.163	10.1985	9.81526	8.79379	8.03015	7.94848	8.34044	8.68531	8.63515	8.26633	7.9401	7.95057	8.28607	8.68852	8.91794	8.96514	9.03263	9.32848	9.87792	10.5196	11.0707	11.4949	11.92	12.5031	13.2801	14.1386	14.9289
9.22369	9.22369	9.22369	9.22369	9.22369	9.22369	9.22369	9.22369	9.22369	9.22369	9.22369	9.22369	9.22369	9.22369	9.22369	9.22369	9.22369	9.22369	9.22369	9.22369	9.22369	9.22369	9.22369	9.22369	9.22369	9.22369	9.9548	10.4435	10.8395	11.3441	12.0525	12.8998	13.7348	14.4457	15.0298	15.5625	16.1056	16.644	17.0997	17.4018	17.5452	17.5856	17.5854	17.5613	17.4834	17.3181	17.0743	16.8075	16.5828	16.4326
12.6346	12.6346	12.6346	12.6346	12.6346	12.6346	12.6346	12.6346	12.6346	12.6346	12.6346	12.6346	12.6346	12.6346	12.6346	12.6346	12.6346	12.6346	12.6346	12.6346	12.6346	12.6346	12.6346	12.6346	12.6346	12.6346	14.6927	14.8042	13.9748	13.3946	13.6327	14.4066	15.0097	14.9682	14.3864	13.7594	13.4952	13.5876	13.6954	13.5021	13.0056	12.4928	12.2579	12.345	12.5425	12.6082	12.4989	12.3953	12.518	12.9215
4.19466	4.19466	4.19466	4.19466	4.19466	4.19466	4.19466	4.19466	4.19466	4.19466	4.19466	4.19466	4.19466	4.19466	4.19466	4.19466	4.19466	4.19466	4.19466	4.19466	4.19466	4.19466	4.19466	4.19466	4.40636	5.3343	6.63151	7.8867	8.88877	9.7032	10.5343	11.5126	12.5833	13.5672	14.3165	14.82	15.1785	15.4882	15.7476	15.8663	15.7559	15.4136	14.9241	14.3864	13.8397	13.254	12.5898	11.8628	11.1546	10.5624
15.3431	15.3431	15.3431	15.3431	15.3431	15.3431	15.3431	15.3431	15.3431	15.3431	15.3431	15.3431	15.3431	15.3431	15.3431	15.3431	15.3431	15.3431	15.3431	15.3431	15.3431	15.3431	15.3431	15.3431	17.5805	17.2246	15.6699	14.5249	14.5487	15.3591	16.0089	15.8605	15.0406	14.1895	13.8282	13.9285	14.0211	13.6724	12.8681	11.9791	11.39	11.1593	11.0125	10.6392	9.99469	9.33182	8.95695	8.95828	9.1567	9.30558
11.342	11.342	11.342	11.342	11.342	11.342	11.342	11.342	11.342	11.342	11.342	11.342	11.342	11.342	11.342	11.342	11.342	11.342	11.342	11.342	11.342	11.342	11.342	11.342	14.8726	15.563	14.9189	14.715	15.7865	17.6848	19.3215	19.958	19.7244	19.34	19.395	19.8615	20.213	19.965	19.1112	18.0843	17.3335	16.9367	16.5914	15.9522	14.9749	13.9517	13.235	12.9269	12.8237	12.644
16.7442	16.7442	16.7442	16.7442	16.7442	16.7442	16.7442	16.7442	16.7442	16.7442	16.7442	16.7442	16.7442	16.7442	16.7442	16.7442	16.7442	16.7442	16.7442	16.7442	16.7442	16.7442	16.7442	16.7442	20.1476	20.1321	18.4777	17.2989	17.6133	18.9282	19.9929	19.9642	19.0185	18.0222	17.6851	17.9818	18.2923	18.0398	17.205	16.2821	15.7801	15.7663	15.8568	15.6157	14.9625	14.2155	13.7661	13.714	13.8015	13.6841
10.8294	10.8294	10.8294	10.8294	10.8294	10.8294	10.8294	10.8294	10.8294	10.8294	10.8294	10.8294	10.8294	10.8294	10.8294	10.8294	10.8294	10.8294	10.8294	10.8294	10.8294	10.8294	10.8294	10.8294	10.8294	12.8305	13.5834	13.7916	14.2849	15.44	17.0148	18.4578	19.3859	19.8362	20.1322	20.5394	21.03	21.3404	21.2327	20.705	19.9723	19.263	18.631	17.9504	17.0774	16.0156	14.9324	14.0236	13.3635	12.8761
5.19402	5.19402	5.19402	5.19402	5.19402	5.19402	5.19402	5.19402	5.19402	5.19402	5.19402	5.19402	5.19402	5.19402	5.19402	5.19402	5.19402	5.19402	5.19402	5.19402	5.19402	5.19402	5.19402	5.19402	7.04237	7.64049	7.6561	7.9111	8.79952	10.1102	11.3221	12.0735	12.4121	12.666	13.1035	13.6989	14.188	14.3268	14.101	13.7091	13.3608	13.0917	12.7585	12.2013	11.4084	10.5339	9.7646	9.17071	8.67787	8.17594
0.750612	0.750612	0.750612	0.750612	0.750612	0.750612	0.750612	0.750612	0.750612	0.750612	0.750612	0.750612	0.750612	0.750612	0.750612	0.750612	0.750612	0.750612	0.750612	0.750612	0.750612	0.750612	0.750612	0.750612	2.07186	3.87206	5.77108	7.43699	8.74023	9.76204	10.6706	11.5708	12.4394	13.1754	13.7053	14.0474	14.29	14.5132	14.7311	14.8989	14.9714	14.954	14.9027	14.8775	14.8976	14.9372	14.9628	14.9731	15.0057	15.1069
6.3865	6.3865	6.3865	6.3865	6.3865	6.3865	6.3865	6.3865	6.3865	6.3865	6.3865	6.3865	6.3865	6.3865	6.3865	6.3865	6.3865	6.3865	6.3865	6.3865	6.3865	6.3865	6.3865	6.3865	6.3865	8.94865	9.80131	9.87909	10.2481	11.3937	13.0302	14.4939	15.3335	15.6162	15.758	16.0967	16.6037	16.957	16.8635	16.3162	15.5714	14.8982	14.35	13.7591	12.9367	11.875	10.7677	9.84535	9.192	8.71133
7.06682	7.06682	7.06682	7.06682	7.06682	7.06682	7.06682	7.06682	7.06682	7.06682	7.06682	7.06682	7.06682	7.06682	7.06682	7.06682	7.06682	7.06682	7.06682	7.06682	7.06682	7.06682	7.06682	7.06682	7.06682	7.06682	8.92635	9.166	8.69903	8.60159	9.38144	10.7678	12.0981	12.9163	13.288	13.6323	14.2889	15.222	16.0937	16.5917	16.694	16.6467	16.7088	16.9175	17.083	16.9937	16.6238	16.1554	15.8103	15.6616
14.4229	14.4229	14.4229	14.4229	14.4229	14.4229	14.4229	14.4229	14.4229	14.4229	14.4229	14.4229	14.4229	14.4229	14.4229	14.4229	14.4229	14.4229	14.4229	14.4229	14.4229	14.4229	14.4229	14.4229	16.8552	16.4895	14.792	13.5053	13.4709	14.2889	14.9351	14.7185	13.7847	12.8456	12.4839	12.6786	12.9201	12.7342	12.1051	11.4387	11.1538	11.3065	11.5824	11.6246	11.3683	11.0763	11.0711	11.4352	11.9567	12.3513
2.67138	2.67138	2.67138	2.67138	2.67138	2.67138	2.67138	2.67138	2.67138	2.67138	2.67138	2.67138	2.67138	2.67138	2.67138	2.67138	2.67138	2.67138	2.67138	2.67138	2.67138	2.67138	2.67138	2.67138	4.10502	3.44974	1.96169	1.06412	1.41361	2.65074	3.91547	4.62185	4.8584	5.16576	5.97751	7.24251	8.52122	9.40741	9.86646	10.2051	10.744	11.5184	12.2728	12.7229	12.8216	12.7869	12.8869	13.2011	13.5764	13.804
7.59498	7.59498	7.59498	7.59498	7.59498	7.59498	7.59498	7.59498	7.59498	7.59498	7.59498	7.59498	7.59498	7.59498	7.59498	7.59498	7.59498	7.59498	7.59498	7.59498	7.59498	7.59498	7.59498	7.59498	7.59498	9.57585	10.4219	10.757	11.3302	12.4941	14.0504	15.5229	16.5834	17.2775	17.906	18.7155	19.6868	20.5853	21.195	21.5077	21.7064	21.9828	22.3685	22.7313	22.9209	22.9179	22.8499	22.8707	23.0258	23.2272
12.0313	12.0313	12.0313	12.0313	12.0313	12.0313	12.0313	12.0313	12.0313	12.0313	12.0313	12.0313	12.0313	12.0313	12.0313	12.0313	12.0313	12.0313	12.0313	12.0313	12.0313	12.0313	12.0313	12.0313	12.0313	14.1895	13.9601	12.6241	11.7146	11.967	13.0123	13.9239	14.0709	13.5688	13.0407	12.9979	13.416	13.8379	13.8405	13.4125	12.922	12.7505	12.9581	13.2745	13.3922	13.264	13.135	13.3023	13.8467	14.5843
8.66248	8.66248	8.66248	8.66248	8.66248	8.66248	8.66248	8.66248	8.66248	8.66248	8.66248	8.66248	8.66248	8.66248	8.66248	8.66248	8.66248	8.66248	8.66248	8.66248	8.66248	8.66248	8.66248	8.66248	8.66248	8.66248	10.3632	10.5113	10.0015	9.88408	10.6587	12.0718	13.4899	14.4764	15.0951	15.7476	16.7555	18.075	19.3678	20.3179	20.887	21.2939	21.7687	22.3274	22.7682	22.8686	22.588	22.0885	21.5738	21.1076
8.26275	8.26275	8.26275	8.26275	8.26275	8.26275	8.26275	8.26275	8.26275	8.26275	8.26275	8.26275	8.26275	8.26275	8.26275	8.26275	8.26275	8.26275	8.26275	8.26275	8.26275	8.26275	8.26275	8.26275	8.26275	8.26275	10.2622	10.9508	11.0048	11.2443	12.0575	13.2284	14.2359	14.7223	14.7437	14.639	14.69	14.8869	14.9842	14.7576	14.2129	13.5677	13.0489	12.7072	12.4112	12.0084	11.4895	11.0057	10.7347	10.733
3.24458	3.24458	3.24458	3.24458	3.24458	3.24458	3.24458	3.24458	3.24458	3.24458	3.24458	3.24458	3.24458	3.24458	3.24458	3.24458	3.24458	3.24458	3.24458	3.24458	3.24458	3.24458	3.24458	3.24458	3.24458	3.24458	4.68806	4.14778	2.77624	1.88072	2.06811	3.01698	3.94949	4.34057	4.28385	4.28752	4.76191	5.67337	6.63207	7.27759	7.58818	7.85264	8.37017	9.17646	10.0383	10.6933	11.0937	11.4314	11.942	12.6857
10.4427	10.4427	10.4427	10.4427	10.4427	10.4427	10.4427	10.4427	10.4427	10.4427	10.4427	10.4427	10.4427	10.4427	10.4427	10.4427	10.4427	10.4427	10.4427	10.4427	10.4427	10.4427	10.4427	10.4427	10.4427	10.4427	10.8125	9.74876	8.0687	6.70935	6.12311	6.11132	6.15101	5.89122	5.41072	5.07533	5.17797	5.69481	6.34677	6.87104	7.23973	7.64123	8.27016	9.13533	10.0568	10.8355	11.4258	11.954	12.5803	13.3449
13.2811	13.2811	13.2811	13.2811	13.2811	13.2811	13.2811	13.2811	13.2811	13.2811	13.2811	13.2811	13.2811	13.2811	13.2811	13.2811	13.2811	13.2811	13.2811	13.2811	13.2811	13.2811	13.2811	13.2811	13.2811	13.2811	15.69	15.7407	14.6641	13.9529	14.3245	15.4119	16.2984	16.3574	15.6985	14.9342	14.5696	14.5837	14.5298	13.9965	12.9806	11.8556	11.0105	10.5183	10.1271	9.54882	8.75337	7.99951	7.59734	7.64223
8.72813	8.72813	8.72813	8.72813	8.72813	8.72813	8.72813	8.72813	8.72813	8.72813	8.72813	8.72813	8.72813	8.72813	8.72813	8.72813	8.72813	8.72813	8.72813	8.72813	8.72813	8.72813	8.72813	8.72813	10.9064	10.0718	7.86497	6.20315	6.00634	6.83844	7.58596	7.4988	6.7342	6.06047	6.1019	6.82503	7.66553	8.09698	8.08926	8.06847	8.47368	9.35129	10.3468	11.0606	11.4098	11.6671	12.1706	12.9999	13.9178	14.6106
20.708	20.708	20.708	20.708	20.708	20.708	20.708	20.708	20.708	20.708	20.708	20.708	20.708	20.708	20.708	20.708	20.708	20.708	20.708	20.708	20.708	20.708	20.708	20.708	20.708	20.708	24.1081	23.5227	21.0401	19.1108	18.9121	19.8869	20.6121	20.1342	18.6659	17.2066	16.5729	16.7386	16.9972	16.6903	15.7958	14.8756	14.507	14.7617	15.1953	15.304	14.9886	14.6046	14.5908	15.0529
0.495421	0.495421	0.495421	0.495421	0.495421	0.495421	0.495421	0.495421	0.495421	0.495421	0.495421	0.495421	0.495421	0.495421	0.495421	0.495421	0.495421	0.495421	0.495421	0.495421	0.495421	0.495421	0.495421	0.495421	0.495421	0.495421	1.68609	2.21183	2.43741	2.80023	3.50267	4.42245	5.27473	5.8642	6.21841	6.51727	6.91002	7.38983	7.82374	8.09053	8.19215	8.24389	8.36597	8.58404	8.82646	9.01052	9.13044	9.26646	9.51369	9.90238
6.96016	6.96016	6.96016	6.96016	6.96016	6.96016	6.96016	6.96016	6.96016	6.96016	6.96016	6.96016	6.96016	6.96016	6.96016	6.96016	6.96016	6.96016	6.96016	6.96016	6.96016	6.96016	6.96016	6.96016	6.96016	9.2462	9.67176	9.18333	8.95543	9.56148	10.7187	11.706	12.0302	11.7818	11.4516	11.4454	11.7493	12.0084	11.8929	11.3957	10.8078	10.431	10.3136	10.2435	9.97906	9.48484	8.95698	8.63461	8.58802	8.68023
9.4933	9.4933	9.4933	9.4933	9.4933	9.4933	9.4933	9.4933	9.4933	9.4933	9.4933	9.4933	9.4933	9.4933	9.4933	9.4933	9.4933	9.4933	9.4933	9.4933	9.4933	9.4933	9.4933	9.4933	10.694	10.4364	9.52717	8.92591	9.09216	9.79611	10.4608	10.6932	10.5643	10.4594	10.693	11.2447	11.8235	12.1591	12.2363	12.2755	12.5051	12.9535	13.4443	13.7786	13.9211	14.0191	14.2545	14.6766	15.1721	15.588
8.11503	8.11503	8.11503	8.11503	8.11503	8.11503	8.11503	8.11503	8.11503	8.11503	8.11503	8.11503	8.11503	8.11503	8.11503	8.11503	8.11503	8.11503	8.11503	8.11503	8.11503	8.11503	8.11503	8.11503	8.11503	9.50206	9.02563	7.69706	6.68639	6.54901	7.01249	7.39383	7.23364	6.62562	6.03482	5.83815	6.01293	6.21498	6.12468	5.72534	5.2787	5.05597	5.09193	5.18028	5.08956	4.78231	4.4382	4.2776	4.36461	4.57151
16.4104	16.4104	16.4104	16.4104	16.4104	16.4104	16.4104	16.4104	16.4104	16.4104	16.4104	16.4104	16.4104	16.4104	16.4104	16.4104	16.4104	16.4104	16.4104	16.4104	16.4104	16.4104	16.4104	20.5422	20.2376	17.8625	16.1585	16.4169	17.9753	19.2052	19.0138	17.6242	16.1459	15.4867	15.6137	15.7374	15.1288	13.7776	12.3322	11.4612	11.2694	11.285	10.9704	10.2402	9.51639	9.30985	9.75481	10.5251	11.1785	11.5761
11.1716	11.1716	11.1716	11.1716	11.1716	11.1716	11.1716	11.1716	11.1716	11.1716	11.1716	11.1716	11.1716	11.1716	11.1716	11.1716	11.1716	11.1716	11.1716	11.1716	11.1716	11.1716	11.1716	12.8757	13.2309	12.8927	12.6872	13.0166	13.6747	14.1436	14.0688	13.5148	12.8348	12.3246	11.9836	11.57	10.8626	9.87239	8.82526	7.95569	7.31728	6.77707	6.17973	5.51526	4.93681	4.62516	4.63691	4.87665	5.20808	5.59025
12.5493	12.5493	12.5493	12.5493	12.5493	12.5493	12.5493	12.5493	12.5493	12.5493	12.5493	12.5493	12.5493	12.5493	12.5493	12.5493	12.5493	12.5493	12.5493	12.5493	12.5493	12.5493	12.5493	12.5493	15.3362	15.4384	14.2514	13.4401	13.8029	14.9408	15.8537	15.8639	15.1039	14.2558	13.8808	13.9601	14.0067	13.571	12.6491	11.6477	10.9878	10.7425	10.6275	10.3179	9.77051	9.25771	9.10767	9.41401	9.98313	10.5477
7.73828	7.73828	7.73828	7.73828	7.73828	7.73828	7.73828	7.73828	7.73828	7.73828	7.73828	7.73828	7.73828	7.73828	7.73828	7.73828	7.73828	7.73828	7.73828	7.73828	7.73828	7.73828	7.73828	7.73828	7.73828	7.73828	8.76417	9.71416	10.5912	11.4296	12.2391	12.9792	13.581	13.9913	14.2	14.2309	14.1099	13.8407	13.4089	12.8071	12.0554	11.2003	10.2934	9.37098	8.45242	7.55509	6.71064	5.96598	5.36834	4.94861
11.5743	11.5743	11.5743	11.5743	11.5743	11.5743	11.5743	11.5743	11.5743	11.5743	11.5743	11.5743	11.5743	11.5743	11.5743	11.5743	11.5743	11.5743	11.5743	11.5743	11.5743	11.5743	11.5743	11.5743	11.5743	11.5743	14.1553	13.4808	11.2592	9.49476	9.14782	9.75744	10.1544	9.55536	8.13452	6.71217	5.96029	5.86201	5.84436	5.37564	4.44667	3.52816	3.10406	3.24457	3.59698	3.75919	3.65983	3.59856	3.94089	4.77703
10.7011	10.7011	10.7011	10.7011	10.7011	10.7011	10.7011	10.7011	10.7011	10.7011	10.7011	10.7011	10.7011	10.7011	10.7011	10.7011	10.7011	10.7011	10.7011	10.7011	10.7011	10.7011	10.7011	10.7011	10.7011	11.9988	11.1049	9.28799	7.98718	7.87745	8.61909	9.37236	9.5717	9.32543	9.1925	9.62234	10.5763	11.6235	12.3625	12.7594	13.118	13.7519	14.6861	15.6512	16.347	16.7086	16.935	17.2755	17.7899	18.3069
17.3407	17.3407	17.3407	17.3407	17.3407	17.3407	17.3407	17.3407	17.3407	17.3407	17.3407	17.3407	17.3407	17.3407	17.3407	17.3407	17.3407	17.3407	17.3407	17.3407	17.3407	17.3407	17.3407	17.3407	20.0587	19.7706	18.0509	16.7573	16.7768	17.6681	18.3254	18.0008	16.8414	15.5997	14.8925	14.6947	14.4636	13.6983	12.391	10.9874	9.9499	9.35735	8.89551	8.20626	7.24291	6.30717	5.76234	5.7127	5.94541	6.1659
8.32011	8.32011	8.32011	8.32011	8.32011	8.32011	8.32011	8.32011	8.32011	8.32011	8.32011	8.32011	8.32011	8.32011	8.32011	8.32011	8.32011	8.32011	8.32011	8.32011	8.32011	8.32011	8.32011	8.32011	8.32011	9.40347	9.65543	9.52192	9.53246	9.93444	10.5875	11.1575	11.416	11.3996	11.3248	11.371	11.5313	11.6486	11.5797	11.328	11.032	10.836	10.7723	10.7571	10.6938	10.5768	10.5024	10.5839	10.8568	11.2617
17.2271	17.2271	17.2271	17.2271	17.2271	17.2271	17.2271	17.2271	17.2271	17.2271	17.2271	17.2271	17.2271	17.2271	17.2271	17.2271	17.2271	17.2271	17.2271	17.2271	17.2271	17.2271	17.2271	17.2271	17.2271	17.2271	20.4273	21.0703	20.4688	20.212	21.0677	22.6564	24.0178	24.4991	24.2258	23.8529	23.9195	24.4056	24.8384	24.7791	24.2176	23.5388	23.141	23.0855	23.0883	22.8254	22.2444	21.5977	21.1926	21.1104
8.32355	8.32355	8.32355	8.32355	8.32355	8.32355	8.32355	8.32355	8.32355	8.32355	8.32355	8.32355	8.32355	8.32355	8.32355	8.32355	8.32355	8.32355	8.32355	8.32355	8.32355	8.32355	8.32355	8.32355	8.32355	8.32355	10.8158	11.4181	11.1009	11.0094	11.6814	12.8253	13.738	13.9457	13.5397	12.9952	12.7051	12.6636	12.5425	12.0417	11.1702	10.221	9.49696	9.05884	8.71968	8.26306	7.66565	7.12051	6.85761	6.94339
16.1749	16.1749	16.1749	16.1749	16.1749	16.1749	16.1749	16.1749	16.1749	16.1749	16.1749	16.1749	16.1749	16.1749	16.1749	16.1749	16.1749	16.1749	16.1749	16.1749	16.1749	16.1749	16.1749	16.1749	16.1749	16.1749	18.8396	19.6747	19.6105	19.7787	20.7224	22.1608	23.3963	23.9527	23.9153	23.7528	23.8536	24.2066	24.4774	24.3582	23.8513	23.2443	22.8351	22.6789	22.5819	22.3198	21.8625	21.3967	21.1465	21.1712
7.26569	7.26569	7.26569	7.26569	7.26569	7.26569	7.26569	7.26569	7.26569	7.26569	7.26569	7.26569	7.26569	7.26569	7.26569	7.26569	7.26569	7.26569	7.26569	7.26569	7.26569	7.26569	7.26569	7.26569	8.84721	7.54429	5.02571	3.17422	2.87392	3.68946	4.53667	4.68724	4.28558	4.05805	4.5866	5.81903	7.19423	8.18883	8.75558	9.28411	10.1771	11.4639	12.7941	13.7781	14.3325	14.7171	15.2572	16.0354	16.8357	17.3727
14.1994	14.1994	14.1994	14.1994	14.1994	14.1994	14.1994	14.1994	14.1994	14.1994	14.1994	14.1994	14.1994	14.1994	14.1994	14.1994	14.1994	14.1994	14.1994	14.1994	14.1994	14.1994	14.1994	14.1994	16.5947	16.3635	14.9344	13.9926	14.34	15.5692	16.6657	16.9381	16.507	16.0422	16.0885	16.6056	17.0808	17.0385	16.4516	15.7062	15.2044	15.0008	14.7947	14.2481	13.3105	12.2529	11.4072	10.8746	10.4728	9.95002
5.98013	5.98013	5.98013	5.98013	5.98013	5.98013	5.98013	5.98013	5.98013	5.98013	5.98013	5.98013	5.98013	5.98013	5.98013	5.98013	5.98013	5.98013	5.98013	5.98013	5.98013	5.98013	5.98013	5.98013	5.98013	5.98013	7.39145	6.02363	3.46065	1.50701	1.01565	1.57218	2.13689	2.01256	1.34459	0.841879	1.07599	2.00732	3.10479	3.8731	4.27607	4.69887	5.53826	6.82864	8.23521	9.38282	10.1896	10.9025	11.8288	13.0378
7.49137	7.49137	7.49137	7.49137	7.49137	7.49137	7.49137	7.49137	7.49137	7.49137	7.49137	7.49137	7.49137	7.49137	7.49137	7.49137	7.49137	7.49137	7.49137	7.49137	7.49137	7.49137	7.49137	7.49137	9.37702	9.10923	7.87999	7.07276	7.34444	8.36938	9.33252	9.68243	9.52402	9.40389	9.76462	10.5742	11.4181	11.9109	12.0277	12.0748	12.3699	12.9492	13.5617	13.9257	13.9905	13.9637	14.1019	14.4756	14.9276	15.2456
1.21342	1.21342	1.21342	1.21342	1.21342	1.21342	1.21342	1.21342	1.21342	1.21342	1.21342	1.21342	1.21342	1.21342	1.21342	1.21342	1.21342	1.21342	1.21342	1.21342	1.21342	1.21342	1.21342	1.21342	2.96412	2.87566	2.02658	1.65584	2.34247	3.7798	5.22039	6.15216	6.65021	7.18389	8.12755	9.42904	10.6935	11.5534	11.9661	12.189	12.4929	12.9011	13.1842	13.0914	12.5845	11.8631	11.1759	10.61	10.0526	9.34424
7.83139	7.83139	7.83139	7.83139	7.83139	7.83139	7.83139	7.83139	7.83139	7.83139	7.83139	7.83139	7.83139	7.83139	7.83139	7.83139	7.83139	7.83139	7.83139	7.83139	7.83139	7.83139	7.83139	7.83139	7.83139	7.83139	8.39896	7.94605	7.0731	6.46217	6.43583	6.83759	7.27283	7.47296	7.48424	7.56345	7.91486	8.51245	9.14545	9.61745	9.90635	10.1508	10.4966	10.9558	11.4048	11.7078	11.8428	11.9143	12.0522	12.299
9.61674	9.61674	9.61674	9.61674	9.61674	9.61674	9.61674	9.61674	9.61674	9.61674	9.61674	9.61674	9.61674	9.61674	9.61674	9.61674	9.61674	9.61674	9.61674	9.61674	9.61674	9.61674	9.61674	9.61674	9.61674	11.2218	12.6788	14.0084	15.2983	16.5909	17.8318	18.9087	19.7336	20.2942	20.6367	20.8054	20.7974	20.5701	20.0894	19.3696	18.4713	17.4632	16.3845	15.2428	14.0438	12.823	11.648	10.5917	9.70141	8.99151
8.11558	8.11558	8.11558	8.11558	8.11558	8.11558	8.11558	8.11558	8.11558	8.11558	8.11558	8.11558	8.11558	8.11558	8.11558	8.11558	8.11558	8.11558	8.11558	8.11558	8.11558	8.11558	8.11558	8.11558	8.11558	8.11558	9.4621	7.46389	3.98439	1.13425	-0.0849194	-0.140853	-0.222691	-1.11971	-2.64444	-3.95809	-4.38252	-3.94826	-3.25536	-2.86368	-2.80395	-2.62216	-1.85361	-0.455001	1.18804	2.64107	3.8065	4.96429	6.46269	8.37316
4.91167	4.91167	4.91167	4.91167	4.91167	4.91167	4.91167	4.91167	4.91167	4.91167	4.91167	4.91167	4.91167	4.91167	4.91167	4.91167	4.91167	4.91167	4.91167	4.91167	4.91167	4.91167	4.91167	4.91167	4.91167	4.91167	5.35375	4.39416	2.8328	1.56594	1.02056	1.0064	1.03083	0.768075	0.299597	-0.0229781	0.0821607	0.598112	1.26786	1.84947	2.32068	2.86034	3.65074	4.69737	5.82634	6.84367	7.69681	8.49191	9.36506	10.3384
11.1112	11.1112	11.1112	11.1112	11.1112	11.1112	11.1112	11.1112	11.1112	11.1112	11.1112	11.1112	11.1112	11.1112	11.1112	11.1112	11.1112	11.1112	11.1112	11.1112	11.1112	11.1112	11.1112	11.1112	11.1112	12.9334	12.9239	12.0455	11.4411	11.6586	12.4275	13.066	13.1118	12.6545	12.1569	11.9978	12.1591	12.3019	12.1121	11.5792	10.972	10.5696	10.4138	10.3044	10.0145	9.51149	8.97988	8.64472	8.5736	8.64081
13.388	13.388	13.388	13.388	13.388	13.388	13.388	13.388	13.388	13.388	13.388	13.388	13.388	13.388	13.388	13.388	13.388	13.388	13.388	13.388	13.388	13.388	13.388	13.388	16.013	15.4513	13.4234	11.9376	11.9472	12.973	13.8222	13.6891	12.7298	11.7498	11.4057	11.663	11.9297	11.658	10.8284	9.90675	9.37612	9.3072	9.34931	9.10575	8.51569	7.89434	7.62568	7.81895	8.24672	8.59744
5.49649	5.49649	5.49649	5.49649	5.49649	5.49649	5.49649	5.49649	5.49649	5.49649	5.49649	5.49649	5.49649	5.49649	5.49649	5.49649	5.49649	5.49649	5.49649	5.49649	5.49649	5.49649	5.49649	5.49649	7.0932	6.91529	6.01375	5.56478	6.10838	7.34987	8.58527	9.33541	9.67158	10.0322	10.7657	11.8226	12.8358	13.4659	13.6777	13.7156	13.8375	14.0709	14.2094	14.0264	13.4926	12.7978	12.1755	11.7078	11.2889	10.7684
2.54863	2.54863	2.54863	2.54863	2.54863	2.54863	2.54863	2.54863	2.54863	2.54863	2.54863	2.54863	2.54863	2.54863	2.54863	2.54863	2.54863	2.54863	2.54863	2.54863	2.54863	2.54863	2.54863	2.54863	2.54863	2.54863	3.90379	4.90605	5.74385	6.67026	7.80222	9.05365	10.2321	11.1989	11.9575	12.6113	13.2466	13.851	14.3318	14.6053	14.6695	14.5989	14.4747	14.3194	14.095	13.7592	13.3223	12.8538	12.4353	12.107
19.7165	19.7165	19.7165	19.7165	19.7165	19.7165	19.7165	19.7165	19.7165	19.7165	19.7165	19.7165	19.7165	19.7165	19.7165	19.7165	19.7165	19.7165	19.7165	19.7165	19.7165	19.7165	19.7165	19.7165	22.6815	22.0829	19.7766	17.9209	17.5492	18.1728	18.5478	17.8447	16.2568	14.6651	13.789	13.6102	13.5153	12.9337	11.8512	10.7643	10.1827	10.1741	10.3553	10.2912	9.90004	9.49667	9.46714	9.90544	10.5486	11.0456
4.51164	4.51164	4.51164	4.51164	4.51164	4.51164	4.51164	4.51164	4.51164	4.51164	4.51164	4.51164	4.51164	4.51164	4.51164	4.51164	4.51164	4.51164	4.51164	4.51164	4.51164	4.51164	4.51164	4.51164	4.51164	5.78635	6.87787	7.81042	8.66735	9.49044	10.2346	10.8035	11.1248	11.1963	11.0707	10.8002	10.3957	9.83383	9.09899	8.2199	7.26672	6.31541	5.41345	4.57682	3.81649	3.16631	2.6852	2.43244	2.43984	2.70567
13.6492	13.6492	13.6492	13.6492	13.6492	13.6492	13.6492	13.6492	13.6492	13.6492	13.6492	13.6492	13.6492	13.6492	13.6492	13.6492	13.6492	13.6492	13.6492	13.6492	13.6492	13.6492	13.6492	13.6492	15.5184	15.0525	13.5422	12.4852	12.5866	13.4811	14.2702	14.3433	13.8069	13.2505	13.1533	13.4797	13.7807	13.6414	13.0428	12.3295	11.8606	11.6901	11.5596	11.1784	10.5068	9.7864	9.31031	9.16747	9.19604	9.17138
11.0491	11.0491	11.0491	11.0491	11.0491	11.0491	11.0491	11.0491	11.0491	11.0491	11.0491	11.0491	11.0491	11.0491	11.0491	11.0491	11.0491	11.0491	11.0491	11.0491	11.0491	11.0491	11.0491	11.0491	12.0613	11.256	9.70106	8.57353	8.41487	8.942	9.47108	9.54266	9.24074	9.0102	9.20608	9.79104	10.4145	10.7518	10.7757	10.7313	10.8737	11.2286	11.5889	11.7244	11.5957	11.3756	11.2775	11.3639	11.5117	11.5534
-4.20345	-4.20345	-4.20345	-4.20345	-4.20345	-4.20345	-4.20345	-4.20345	-4.20345	-4.20345	-4.20345	-4.20345	-4.20345	-4.20345	-4.20345	-4.20345	-4.20345	-4.20345	-4.20345	-4.20345	-4.20345	-4.20345	-4.20345	-3.99101	-3.57751	-2.98953	-2.30026	-1.5649	-0.789176	0.0526929	0.975801	1.95789	2.9489	3.9036	4.80628	5.66736	6.49892	7.29359	8.02582	8.67207	9.22994	9.71902	10.1643	10.5787	10.9603	11.3057	11.6241	11.9401	12.2815	12.664
7.80893	7.80893	7.80893	7.80893	7.80893	7.80893	7.80893	7.80893	7.80893	7.80893	7.80893	7.80893	7.80893	7.80893	7.80893	7.80893	7.80893	7.80893	7.80893	7.80893	7.80893	7.80893	7.80893	7.80893	7.80893	7.80893	9.67862	9.99453	9.54204	9.2688	9.62707	10.3807	10.9475	10.9336	10.4155	9.79039	9.38809	9.20502	8.96798	8.42649	7.58919	6.70306	6.02393	5.60581	5.29535	4.91468	4.44791	4.06049	3.94856	4.17026
16.6567	16.6567	16.6567	16.6567	16.6567	16.6567	16.6567	16.6567	16.6567	16.6567	16.6567	16.6567	16.6567	16.6567	16.6567	16.6567	16.6567	16.6567	16.6567	16.6567	16.6567	16.6567	16.6567	16.6567	20.495	20.8081	19.4034	18.4362	18.9407	20.4049	21.5419	21.4855	20.4188	19.236	18.6744	18.7198	18.7506	18.1909	17.0381	15.8165	15.065	14.8688	14.848	14.567	13.9525	13.3374	13.1264	13.4219	13.9569	14.372
8.55121	8.55121	8.55121	8.55121	8.55121	8.55121	8.55121	8.55121	8.55121	8.55121	8.55121	8.55121	8.55121	8.55121	8.55121	8.55121	8.55121	8.55121	8.55121	8.55121	8.55121	8.55121	8.55121	8.55121	8.55121	8.55121	8.72167	7.80593	6.42928	5.28759	4.71825	4.58856	4.5345	4.31623	3.99964	3.85218	4.08542	4.68205	5.44087	6.17051	6.84485	7.58957	8.53304	9.6707	10.8637	11.9599	12.9166	13.8134	14.7555	15.7642
2.04739	2.04739	2.04739	2.04739	2.04739	2.04739	2.04739	2.04739	2.04739	2.04739	2.04739	2.04739	2.04739	2.04739	2.04739	2.04739	2.04739	2.04739	2.04739	2.04739	2.04739	2.04739	2.04739	2.04739	2.49472	2.69184	2.83423	3.14378	3.71776	4.48708	5.29893	6.04312	6.71816	7.39596	8.13097	8.89856	9.61103	10.1873	10.6091	10.9172	11.1577	11.3337	11.4044	11.3285	11.1077	10.7916	10.4416	10.0908	9.73611	9.36619
4.15928	4.15928	4.15928	4.15928	4.15928	4.15928	4.15928	4.15928	4.15928	4.15928	4.15928	4.15928	4.15928	4.15928	4.15928	4.15928	4.15928	4.15928	4.15928	4.15928	4.15928	4.15928	4.15928	4.15928	4.15928	6.05716	5.93166	4.92986	4.37201	4.87372	6.10627	7.27432	7.8398	7.89755	7.96798	8.47324	9.38216	10.2992	10.8585	11.041	11.1454	11.4812	12.0874	12.727	13.1326	13.2557	13.2928	13.4847	13.8918	14.354
10.2663	10.2663	10.2663	10.2663	10.2663	10.2663	10.2663	10.2663	10.2663	10.2663	10.2663	10.2663	10.2663	10.2663	10.2663	10.2663	10.2663	10.2663	10.2663	10.2663	10.2663	10.2663	10.2663	10.2663	10.2663	11.974	11.4275	9.81218	8.51623	8.21071	8.58925	8.85794	8.4871	7.60407	6.77889	6.47803	6.69258	7.02931	7.12128	6.95868	6.85949	7.14876	7.86501	8.75412	9.5263	10.1177	10.7184	11.5631	12.6967	13.9329
5.08118	5.08118	5.08118	5.08118	5.08118	5.08118	5.08118	5.08118	5.08118	5.08118	5.08118	5.08118	5.08118	5.08118	5.08118	5.08118	5.08118	5.08118	5.08118	5.08118	5.08118	5.08118	5.08118	5.08118	5.84258	6.5211	7.1441	7.77617	8.45498	9.16234	9.8459	10.465	11.0192	11.5377	12.0463	12.5413	12.9946	13.3805	13.698	13.9703	14.223	14.4646	14.6851	14.873	15.0336	15.1907	15.3717	15.5914	15.8483	16.1359
10.7003	10.7003	10.7003	10.7003	10.7003	10.7003	10.7003	10.7003	10.7003	10.7003	10.7003	10.7003	10.7003	10.7003	10.7003	10.7003	10.7003	10.7003	10.7003	10.7003	10.7003	10.7003	10.7003	10.7003	12.681	12.6723	11.7406	11.1592	11.5372	12.5657	13.4737	13.7367	13.4507	13.134	13.2117	13.664	14.1113	14.2026	13.9287	13.5957	13.5209	13.7536	14.069	14.2107	14.1385	14.0543	14.2033	14.6503	15.2402	15.7617
6.13576	6.13576	6.13576	6.13576	6.13576	6.13576	6.13576	6.13576	6.13576	6.13576	6.13576	6.13576	6.13576	6.13576	6.13576	6.13576	6.13576	6.13576	6.13576	6.13576	6.13576	6.13576	6.13576	6.13576	6.13576	6.44856	6.20542	5.72152	5.33588	5.20702	5.26419	5.32661	5.27646	5.14577	5.06504	5.1385	5.3611	5.64076	5.89192	6.11009	6.3648	6.72729	7.20483	7.73978	8.26738	8.77414	9.30373	9.9098	10.6035	11.3439
14.4946	14.4946	14.4946	14.4946	14.4946	14.4946	14.4946	14.4946	14.4946	14.4946	14.4946	14.4946	14.4946	14.4946	14.4946	14.4946	14.4946	14.4946	14.4946	14.4946	14.4946	14.4946	14.4946	14.4946	14.4946	14.4946	17.1711	17.2995	16.2132	15.5044	15.9392	17.1417	18.1601	18.3465	17.8218	17.2278	17.0883	17.3729	17.6032	17.3354	16.551	15.6231	14.9406	14.5632	14.2133	13.5783	12.618	11.597	10.8373	10.4407
9.06043	9.06043	9.06043	9.06043	9.06043	9.06043	9.06043	9.06043	9.06043	9.06043	9.06043	9.06043	9.06043	9.06043	9.06043	9.06043	9.06043	9.06043	9.06043	9.06043	9.06043	9.06043	9.06043	9.06043	11.4653	11.5742	10.6841	10.2711	11.0157	12.5422	13.9552	14.6479	14.7195	14.7437	15.1847	16.0027	16.754	17.0304	16.8119	16.4345	16.2485	16.3053	16.3512	16.1006	15.5137	14.8248	14.3186	14.08	13.9497	13.7074
6.04081	6.04081	6.04081	6.04081	6.04081	6.04081	6.04081	6.04081	6.04081	6.04081	6.04081	6.04081	6.04081	6.04081	6.04081	6.04081	6.04081	6.04081	6.04081	6.04081	6.04081	6.04081	6.04081	6.04081	6.04081	6.04081	6.83656	6.67138	6.10095	5.75711	5.94172	6.51728	7.1287	7.53737	7.79361	8.14006	8.76973	9.66279	10.6283	11.4867	12.2165	12.9415	13.7902	14.7671	15.751	16.6089	17.311	17.9434	18.6152	19.3552
14.0794	14.0794	14.0794	14.0794	14.0794	14.0794	14.0794	14.0794	14.0794	14.0794	14.0794	14.0794	14.0794	14.0794	14.0794	14.0794	14.0794	14.0794	14.0794	14.0794	14.0794	14.0794	14.0794	14.0794	14.0794	16.4084	16.9727	16.6445	16.5066	17.085	18.1142	18.9247	19.0593	18.6028	18.0122	17.6666	17.5586	17.3664	16.793	15.8413	14.791	13.9327	13.3225	12.7753	12.0779	11.2064	10.3496	9.73343	9.42478	9.29569
12.7734	12.7734	12.7734	12.7734	12.7734	12.7734	12.7734	12.7734	12.7734	12.7734	12.7734	12.7734	12.7734	12.7734	12.7734	12.7734	12.7734	12.7734	12.7734	12.7734	12.7734	12.7734	12.7734	12.7734	12.7734	15.2704	14.2216	11.6307	9.82989	9.92368	11.353	12.7284	13.1057	12.6527	12.2867	12.7506	13.9846	15.2816	15.9848	16.0483	15.989	16.3431	17.1695	18.0396	18.4725	18.3781	18.1038	18.0789	18.4177	18.8473
18.4081	18.4081	18.4081	18.4081	18.4081	18.4081	18.4081	18.4081	18.4081	18.4081	18.4081	18.4081	18.4081	18.4081	18.4081	18.4081	18.4081	18.4081	18.4081	18.4081	18.4081	18.4081	18.4081	18.4081	20.8681	20.55	18.8486	17.4417	17.1456	17.5791	17.7583	17.0243	15.5323	13.9906	12.985	12.5171	12.114	11.3363	10.1882	9.08167	8.43801	8.32289	8.43764	8.43791	8.25864	8.14925	8.41343	9.11803	10.0412	10.8886
9.53893	9.53893	9.53893	9.53893	9.53893	9.53893	9.53893	9.53893	9.53893	9.53893	9.53893	9.53893	9.53893	9.53893	9.53893	9.53893	9.53893	9.53893	9.53893	9.53893	9.53893	9.53893	9.53893	9.53893	11.5171	12.0487	11.9045	12.005	12.7824	13.9951	15.0625	15.5851	15.6197	15.5337	15.6282	15.8801	16.0048	15.7417	15.0846	14.2617	13.5135	12.888	12.2354	11.3868	10.3349	9.25299	8.3482	7.69705	7.21499	6.77601
8.25956	8.25956	8.25956	8.25956	8.25956	8.25956	8.25956	8.25956	8.25956	8.25956	8.25956	8.25956	8.25956	8.25956	8.25956	8.25956	8.25956	8.25956	8.25956	8.25956	8.25956	8.25956	8.25956	8.25956	9.54758	8.93796	7.45829	6.28546	5.97828	6.26937	6.48437	6.17512	5.44716	4.77697	4.55258	4.76237	5.07274	5.17267	5.05066	4.96955	5.19776	5.7639	6.45223	7.01815	7.40725	7.77881	8.33082	9.10446	9.94975	10.6709
12.849	12.849	12.849	12.849	12.849	12.849	12.849	12.849	12.849	12.849	12.849	12.849	12.849	12.849	12.849	12.849	12.849	12.849	12.849	12.849	12.849	12.849	12.849	12.849	12.849	12.849	15.0535	14.4546	12.6135	11.3386	11.4858	12.6253	13.6877	13.9486	13.542	13.18	13.4395	14.2779	15.1546	15.5679	15.4885	15.3214	15.4868	16.0373	16.6501	16.9619	16.9102	16.7684	16.8723	17.3123
16.7726	16.7726	16.7726	16.7726	16.7726	16.7726	16.7726	16.7726	16.7726	16.7726	16.7726	16.7726	16.7726	16.7726	16.7726	16.7726	16.7726	16.7726	16.7726	16.7726	16.7726	16.7726	16.7726	16.7726	16.7726	19.2278	18.7366	16.8499	15.4104	15.3057	16.1089	16.7311	16.4357	15.3704	14.2821	13.7808	13.8374	13.9057	13.4777	12.5316	11.4933	10.8037	10.5216	10.3157	9.81152	8.94606	8.00551	7.34155	7.05373	6.93233
-0.134447	-0.134447	-0.134447	-0.134447	-0.134447	-0.134447	-0.134447	-0.134447	-0.134447	-0.134447	-0.134447	-0.134447	-0.134447	-0.134447	-0.134447	-0.134447	-0.134447	-0.134447	-0.134447	-0.134447	-0.134447	-0.134447	-0.134447	-0.134447	-0.134447	0.32046	0.942856	1.64478	2.33489	2.95919	3.50939	3.99916	4.43173	4.78493	5.02242	5.11782	5.07024	4.90003	4.63132	4.27852	3.84752	3.3487	2.80817	2.267	1.76973	1.35282	1.04247	0.861992	0.839883	1.01016
11.0399	11.0399	11.0399	11.0399	11.0399	11.0399	11.0399	11.0399	11.0399	11.0399	11.0399	11.0399	11.0399	11.0399	11.0399	11.0399	11.0399	11.0399	11.0399	11.0399	11.0399	11.0399	11.0399	11.0399	11.0399	11.0399	12.5459	12.6674	12.0862	11.6521	11.7878	12.3028	12.6927	12.6158	12.1498	11.6599	11.4493	11.5188	11.6218	11.5277	11.2358	10.9577	10.9104	11.1263	11.4479	11.694	11.8299	11.9858	12.3215	12.8739
7.21843	7.21843	7.21843	7.21843	7.21843	7.21843	7.21843	7.21843	7.21843	7.21843	7.21843	7.21843	7.21843	7.21843	7.21843	7.21843	7.21843	7.21843	7.21843	7.21843	7.21843	7.21843	7.21843	7.21843	7.21843	7.21843	9.87546	9.87332	8.58616	7.65915	7.88486	8.87617	9.65352	9.55742	8.72925	7.85417	7.49787	7.65304	7.84862	7.64891	7.05659	6.47712	6.32747	6.67715	7.2394	7.68361	7.95368	8.30183	9.03239	10.2154
9.78387	9.78387	9.78387	9.78387	9.78387	9.78387	9.78387	9.78387	9.78387	9.78387	9.78387	9.78387	9.78387	9.78387	9.78387	9.78387	9.78387	9.78387	9.78387	9.78387	9.78387	9.78387	9.78387	9.78387	10.971	10.7309	9.82008	9.1311	9.09409	9.50496	9.84178	9.75302	9.31379	8.88746	8.7709	8.95255	9.17152	9.18476	8.98274	8.77076	8.76046	8.97882	9.26416	9.43353	9.45314	9.4567	9.6089	9.95265	10.3817	10.7535
4.95635	4.95635	4.95635	4.95635	4.95635	4.95635	4.95635	4.95635	4.95635	4.95635	4.95635	4.95635	4.95635	4.95635	4.95635	4.95635	4.95635	4.95635	4.95635	4.95635	4.95635	4.95635	4.95635	4.95635	4.95635	4.95635	6.1245	6.31001	6.08624	6.11266	6.69541	7.6661	8.62021	9.27983	9.68294	10.0806	10.6752	11.4427	12.1774	12.6902	12.9678	13.1591	13.4206	13.7759	14.1125	14.3047	14.3388	14.326	14.4007	14.6074
16.1916	16.1916	16.1916	16.1916	16.1916	16.1916	16.1916	16.1916	16.1916	16.1916	16.1916	16.1916	16.1916	16.1916	16.1916	16.1916	16.1916	16.1916	16.1916	16.1916	16.1916	16.1916	16.1916	16.1916	17.7096	17.0976	15.4394	14.0258	13.484	13.5248	13.3983	12.6029	11.2578	9.90279	8.98324	8.49815	8.085	7.40737	6.46797	5.58126	5.06998	4.98691	5.1083	5.17664	5.148	5.21836	5.62475	6.42289	7.44722	8.47502
5.42346	5.42346	5.42346	5.42346	5.42346	5.42346	5.42346	5.42346	5.42346	5.42346	5.42346	5.42346	5.42346	5.42346	5.42346	5.42346	5.42346	5.42346	5.42346	5.42346	5.42346	5.42346	5.42346	5.42346	5.42346	5.69882	4.82742	3.50181	2.4534	2.01012	1.99705	2.00271	1.75842	1.32702	0.988657	0.967915	1.25285	1.64377	1.95691	2.18586	2.48526	3.01283	3.78632	4.68156	5.5582	6.38666	7.26096	8.29632	9.51548	10.8287
9.1226	9.1226	9.1226	9.1226	9.1226	9.1226	9.1226	9.1226	9.1226	9.1226	9.1226	9.1226	9.1226	9.1226	9.1226	9.1226	9.1226	9.1226	9.1226	9.1226	9.1226	9.1226	9.1226	9.1226	9.1226	11.2621	10.9122	9.44775	8.45929	8.70172	9.80286	10.8304	11.1554	10.9016	10.6991	11.0584	11.946	12.8901	13.452	13.6056	13.7033	14.1097	14.8657	15.6819	16.2329	16.4561	16.5838	16.9029	17.4864	18.1457
5.64943	5.64943	5.64943	5.64943	5.64943	5.64943	5.64943	5.64943	5.64943	5.64943	5.64943	5.64943	5.64943	5.64943	5.64943	5.64943	5.64943	5.64943	5.64943	5.64943	5.64943	5.64943	5.64943	5.64943	7.25518	6.49503	4.71496	3.45232	3.42986	4.28302	5.10941	5.29892	4.96365	4.69958	4.98596	5.77917	6.61561	7.06446	7.09146	7.02694	7.21453	7.69034	8.17713	8.36648	8.20516	7.92518	7.81353	7.95495	8.18545	8.2813
12.0884	12.0884	12.0884	12.0884	12.0884	12.0884	12.0884	12.0884	12.0884	12.0884	12.0884	12.0884	12.0884	12.0884	12.0884	12.0884	12.0884	12.0884	12.0884	12.0884	12.0884	12.0884	12.0884	12.0884	12.0884	13.7553	13.5172	12.4297	11.71	11.9312	12.8	13.5938	13.8244	13.5831	13.3513	13.5192	14.0599	14.6107	14.835	14.7142	14.5218	14.541	14.8077	15.1045	15.1874	15.0153	14.7744	14.693	14.836	15.0668
19.8899	19.8899	19.8899	19.8899	19.8899	19.8899	19.8899	19.8899	19.8899	19.8899	19.8899	19.8899	19.8899	19.8899	19.8899	19.8899	19.8899	19.8899	19.8899	19.8899	19.8899	19.8899	19.8899	19.8899	23.2305	22.9088	20.8312	19.2279	19.1642	20.121	20.7911	20.2973	18.8301	17.2994	16.45	16.2589	16.084	15.3295	13.9823	12.5648	11.6149	11.2108	10.9605	10.4185	9.50911	8.572	8.02181	7.96827	8.14822	8.20636
-0.794409	-0.794409	-0.794409	-0.794409	-0.794409	-0.794409	-0.794409	-0.794409	-0.794409	-0.794409	-0.794409	-0.794409	-0.794409	-0.794409	-0.794409	-0.794409	-0.794409	-0.794409	-0.794409	-0.794409	-0.794409	-0.794409	-0.794409	-0.794409	-1.24463	-0.734905	0.236188	1.10224	1.59246	1.82798	2.12162	2.67773	3.43827	4.17047	4.68484	4.98236	5.21767	5.53629	5.94405	6.31939	6.54031	6.60012	6.60927	6.69333	6.88935	7.13447	7.34802	7.5231	7.74219	8.10789
8.73235	8.73235	8.73235	8.73235	8.73235	8.73235	8.73235	8.73235	8.73235	8.73235	8.73235	8.73235	8.73235	8.73235	8.73235	8.73235	8.73235	8.73235	8.73235	8.73235	8.73235	8.73235	8.73235	8.73235	8.73235	8.73235	9.12488	9.02951	8.73251	8.55459	8.64086	8.90574	9.15127	9.24392	9.20585	9.16403	9.22242	9.3756	9.53053	9.60263	9.59287	9.58059	9.64848	9.81398	10.0278	10.2334	10.428	10.6682	11.0209	11.5085
8.67539	8.67539	8.67539	8.67539	8.67539	8.67539	8.67539	8.67539	8.67539	8.67539	8.67539	8.67539	8.67539	8.67539	8.67539	8.67539	8.67539	8.67539	8.67539	8.67539	8.67539	8.67539	8.67539	8.67539	10.9689	9.69276	6.78888	4.49649	3.88197	4.43543	4.86678	4.31391	2.96947	1.7338	1.33883	1.75414	2.33508	2.48124	2.16587	1.88854	2.16213	3.04411	4.12772	4.95334	5.42674	5.86368	6.65497	7.89233	9.302	10.5217
[truncated: 206 more columns]

## Sheet: 3c
0	0	0	0	0	0	0	0	0	0	0	0	0	0	0	0	0	0	0	0	0	0	0	0	0	0	0	0	0	0	0	0	0	0	0	0	0	0	0	0	0	0	0	0	0	0	0	0	0	0
0	0	0	0	0	0	0	0	0	0	0	0	0	0	0	0	0	0	0	0	0	0	0	0	0	0	0	0	0	0	0	0	0	0	0	0	0	0	0	0	0	0	0	0	0	0	0	0	0	0
0	0	0	0	0	0	0	0	0	0	0	0	0	0	0	0	0	0	0	0	0	0	0	0	0	0	0	0	0	0	0	0	0	0	0	0	0	0	0	0	0	0	0	0	0	0	0	0	0	0
0	0	0	0	0	0	0	0	0	0	0	0	0	0	0	0	0	0	0	0	0	0	0	0	0	0	0	0	0	0	0	0	0	0	0	0	0	0	0	0	0	0	0	0	0	0	0	0	0	0
0	0	0	0	0	0	0	0	0	0	0	0	0	0	0	0	0	0	0	0	0	0	0	0	0	0	0	0	0	0	0	0	0	0	0	0	0	0	0	0	0	0	0	0	0	0	0	0	0	0
0	0	0	0	0	0	0	0	0	0	0	0	0	0	0	0	0	0	0	0	0	0	0	0	0	0	0	0	0	0	0	0	0	0	0	0	0	0	0	0	0	0	0	0	0	0	0	0	0	0
0	0	0	0	0	0	0	0	0	0	0	0	0	0	0	0	0	0	0	0	0	0	0	0	0	0	0	0	0	0	0	0	0	0	0	0	0	0	0	0	0	0	0	0	0	0	0	0	0	0
0	0	0	0	0	0	0	0	0	0	0	0	0	0	0	0	0	0	0	0	0	0	0	0	0	0	0	0	0	0	0	0	0	0	0	0	0	0	0	0	0	0	0	0	0	0	0	0	0	0
0	0	0	0	0	0	0	0	0	0	0	0	0	0	0	0	0	1	0	0	0	0	0	0	0	0	0	0	0	0	0	0	0	0	0	0	0	0	0	0	0	0	0	0	0	0	0	0	0	0
0	0	0	0	0	0	0	0	0	0	0	0	0	0	0	0	1	2	0	0	0	0	0	0	0	0	0	0	0	0	0	0	0	0	0	0	0	0	0	0	0	0	0	0	0	0	0	0	0	0
0	0	0	0	0	0	0	0	0	0	0	0	0	0	0	1	3	3	3	0	0	0	0	0	0	0	0	0	0	0	0	0	0	0	0	0	0	0	0	0	0	0	0	0	0	0	0	0	0	0
0	0	0	0	0	0	0	0	0	0	0	0	0	0	0	3	3	3	4	4	0	0	0	0	0	0	0	0	0	0	0	0	0	0	0	0	0	0	0	0	0	0	0	0	0	0	0	0	0	0
0	0	0	0	0	0	0	0	0	0	1	1	1	1	3	4	4	5	4	4	4	4	0	0	0	0	0	0	0	0	0	0	0	0	0	0	0	0	0	0	0	0	0	0	0	0	0	0	0	0
0	0	0	0	0	0	0	0	0	1	1	1	1	2	4	4	5	5	4	4	4	4	5	4	3	0	0	0	0	0	0	0	0	0	0	0	0	0	0	0	0	0	0	0	0	0	0	0	0	0
0	0	0	0	0	0	0	1	1	1	1	1	1	4	4	5	5	5	4	4	4	4	5	4	4	3	2	1	0	0	0	0	0	0	4	3	3	3	0	0	0	0	0	0	0	0	0	0	0	0
0	0	0	0	0	0	1	1	1	1	1	1	2	4	4	5	5	5	4	4	4	5	5	4	4	4	1	3	3	3	4	5	4	4	4	4	4	3	3	3	4	0	0	0	0	0	0	0	0	0
0	0	1	0	0	0	1	1	2	2	2	3	5	4	4	5	5	4	4	4	5	6	5	5	5	4	2	3	3	4	5	5	4	4	4	4	4	4	3	4	5	5	0	0	0	0	0	0	0	0
0	0	1	1	1	0	1	3	3	3	3	4	6	4	4	5	5	4	4	6	6	5	6	6	6	4	3	3	3	4	6	6	5	4	4	4	4	4	6	5	4	4	3	0	0	0	0	0	0	0
0	2	2	3	3	2	2	2	3	3	3	4	5	6	4	5	7	6	5	6	6	6	7	6	6	5	6	4	4	5	6	6	6	5	4	4	4	6	6	6	5	4	3	3	0	0	0	0	0	0
2	3	3	3	4	4	2	2	4	4	3	3	5	5	6	5	7	6	7	6	5	7	8	8	8	7	6	5	5	5	6	6	6	6	5	5	5	5	6	5	5	5	3	3	0	0	0	0	0	0
3	3	3	4	4	4	4	2	3	4	4	4	5	5	7	6	5	6	7	7	8	8	8	9	7	7	6	7	7	8	7	6	6	6	6	5	4	5	6	6	6	6	3	3	0	0	0	0	0	0
3	3	3	4	4	4	4	3	3	3	4	4	5	6	6	6	5	5	7	8	8	9	9	9	7	7	7	7	8	7	8	6	6	6	6	4	4	6	6	6	6	6	3	3	0	0	0	0	0	0
3	3	4	4	4	4	4	4	4	3	3	3	5	7	6	7	5	4	7	8	9	8	8	8	9	8	9	9	9	7	8	8	6	5	4	4	4	6	6	6	5	4	3	3	0	0	0	0	0	0
3	3	4	4	4	4	4	4	4	3	3	3	4	5	6	5	5	6	8	8	9	9	9	8	8	9	9	9	9	9	8	7	5	4	4	4	4	6	5	5	5	4	3	3	0	0	0	0	0	0
2	3	4	4	4	4	4	4	4	2	3	3	4	5	6	5	6	7	8	8	8	9	10	10	9	9	9	9	9	9	8	6	5	4	4	4	3	4	5	5	4	4	3	3	0	0	0	0	0	0
2	4	4	4	4	4	4	4	3	2	3	3	5	5	5	5	6	6	7	9	9	10	10	9	9	8	9	9	9	8	8	6	5	5	4	4	3	2	4	4	4	4	3	3	0	0	0	0	0	0
3	3	3	4	4	4	4	4	3	2	2	3	3	4	4	4	4	7	7	9	9	10	9	10	9	9	9	9	9	6	6	5	6	6	5	4	4	2	2	3	4	3	3	3	0	0	0	0	0	0
3	4	4	4	4	4	4	3	3	2	2	3	3	3	2	4	5	6	9	9	11	10	8	7	9	9	8	8	6	6	6	6	6	6	6	5	4	2	2	2	3	3	3	3	0	0	0	0	0	0
4	4	4	4	4	4	4	3	3	2	1	1	1	2	2	3	4	6	7	8	9	8	8	7	7	7	8	8	6	6	6	6	6	5	5	3	2	2	2	2	2	4	4	0	0	0	0	0	0	0
4	4	4	4	4	4	4	3	2	1	1	1	1	1	1	2	5	5	7	6	8	6	7	4	5	6	6	6	6	6	5	6	5	4	2	2	2	2	2	1	2	2	2	1	0	0	0	0	0	0
4	4	4	4	4	4	3	3	2	2	1	1	1	1	0	1	6	6	7	5	5	7	7	5	4	5	2	4	4	4	5	5	3	3	3	3	3	2	2	2	2	2	1	1	0	0	0	0	0	0
5	5	5	6	5	6	4	3	3	2	1	1	1	1	1	2	6	6	5	5	7	6	6	4	4	4	1	0	1	1	2	2	4	4	4	4	4	3	3	2	2	2	1	0	0	0	0	0	0	0
5	5	5	5	5	5	5	5	6	5	3	2	1	2	2	3	4	5	5	5	7	6	6	3	2	3	2	0	0	1	1	4	4	4	4	4	4	4	3	3	2	2	0	0	0	0	0	0	0	0
5	6	5	5	5	6	6	6	7	7	6	5	6	4	3	4	4	4	5	6	6	4	4	3	3	3	2	1	0	1	3	4	4	4	5	4	4	4	3	3	2	2	0	0	0	0	0	0	0	0
5	6	6	5	6	7	8	8	10	10	10	9	10	8	6	4	6	6	5	5	4	2	3	3	3	1	1	1	0	0	3	5	5	5	5	5	4	4	3	3	2	1	0	0	0	0	0	0	0	0
5	5	6	6	5	7	8	10	10	9	10	10	9	10	7	6	6	6	4	3	3	2	3	3	2	2	2	2	1	1	4	6	5	5	5	5	4	4	3	3	1	1	0	0	0	0	0	0	0	0
6	6	6	7	7	7	8	9	9	10	9	9	9	10	10	6	6	4	5	4	3	2	2	2	3	3	2	3	1	2	5	6	6	6	5	5	5	4	3	2	1	1	0	0	0	0	0	0	0	0
6	6	7	7	8	7	7	9	9	9	10	10	9	9	9	9	7	6	4	2	2	2	3	3	3	3	3	4	1	3	4	6	6	6	6	6	5	3	3	1	1	1	0	0	0	0	0	0	0	0
7	7	8	8	9	9	8	9	10	9	10	11	9	9	9	9	10	7	6	5	5	4	5	4	4	4	3	4	4	3	3	6	6	6	6	6	4	3	2	1	1	0	0	0	0	0	0	0	0	0
9	11	10	11	12	11	9	9	10	10	10	11	10	10	10	9	10	9	8	5	6	5	6	5	4	4	4	5	3	5	4	5	7	6	6	6	3	2	1	1	1	0	0	0	0	0	0	0	0	0
10	11	11	12	13	13	12	9	10	11	10	10	11	10	11	10	10	9	6	5	5	6	6	6	4	4	4	5	4	5	5	5	5	7	6	6	2	1	1	1	0	0	0	0	0	0	0	0	0	0
11	11	11	12	13	13	13	11	10	11	10	10	8	10	9	9	10	6	6	5	4	4	7	6	4	6	6	6	5	4	4	4	5	5	5	4	1	1	1	0	0	0	0	0	0	0	0	0	0	0
10	11	11	11	13	13	14	13	11	9	9	7	7	6	6	7	4	5	5	5	4	4	4	5	7	5	5	5	5	5	5	4	4	3	3	1	1	1	0	0	0	0	0	0	0	0	0	0	0	0
9	10	11	11	12	13	14	14	12	9	7	7	5	6	6	6	4	4	4	5	4	5	4	4	5	4	5	5	6	6	5	5	2	2	2	0	0	0	0	0	0	0	0	0	0	0	0	0	0	0
9	10	10	11	12	12	13	14	12	8	6	6	5	4	4	4	5	4	4	4	5	5	4	3	5	5	5	5	6	6	5	5	4	3	1	1	0	0	0	0	0	0	0	0	0	0	0	0	0	0
7	9	10	10	10	12	13	13	10	6	6	6	4	4	2	3	4	4	5	4	4	3	2	4	6	6	6	6	6	6	4	4	4	4	4	2	0	0	0	0	0	0	0	0	0	0	0	0	0	0
7	7	10	10	10	11	11	11	7	5	6	6	4	3	2	2	4	4	4	4	4	2	3	3	5	6	6	5	5	4	4	4	4	4	2	1	1	0	0	0	0	0	0	0	0	0	0	0	0	0
7	6	8	8	8	9	8	7	6	6	6	4	2	2	2	1	3	4	5	5	3	3	1	3	4	5	5	4	4	3	3	3	3	2	1	1	1	1	0	0	0	0	0	0	0	0	0	0	0	0
5	6	7	6	6	6	6	4	5	5	4	2	2	2	1	1	2	3	4	4	3	2	2	2	3	4	4	3	3	3	3	3	2	1	1	1	1	1	0	0	0	0	0	0	0	0	0	0	0	0
3	4	6	6	6	5	5	3	5	4	3	1	1	1	1	1	2	3	4	4	2	1	2	2	3	3	3	3	3	3	3	2	1	1	1	1	1	1	0	0	0	0	0	0	0	0	0	0	0	0
0	4	6	6	5	5	3	3	3	3	1	1	1	1	1	1	1	3	3	2	1	1	2	2	3	2	2	3	3	3	1	1	1	1	1	1	1	1	0	0	0	0	0	0	0	0	0	0	0	0
0	0	6	5	5	3	3	3	4	1	1	1	1	1	1	1	1	1	2	2	2	1	1	1	1	2	2	2	2	1	1	1	1	1	1	1	1	1	0	0	0	0	0	0	0	0	0	0	0	0
0	0	0	4	3	3	2	2	1	1	1	1	1	1	1	1	1	1	2	1	0	0	1	1	1	1	2	2	1	1	1	1	1	1	1	1	1	0	0	0	0	0	0	0	0	0	0	0	0	0
0	0	0	0	2	2	1	0	1	1	1	1	1	1	1	1	1	1	0	0	0	0	1	1	1	1	1	1	1	1	1	1	1	1	1	1	1	0	0	0	0	0	0	0	0	0	0	0	0	0
0	0	0	0	0	0	1	0	1	1	1	1	1	1	1	1	1	1	0	0	0	0	1	1	1	1	1	1	1	1	1	1	1	1	1	1	1	0	0	0	0	0	0	0	0	0	0	0	0	0
0	0	0	0	0	0	0	0	0	1	1	1	1	1	1	1	1	1	0	0	0	0	1	1	1	1	1	1	1	1	1	1	1	1	1	1	1	0	0	0	0	0	0	0	0	0	0	0	0	0
0	0	0	0	0	0	0	0	0	0	1	1	1	1	0	0	0	0	0	0	0	0	1	1	1	1	1	1	1	1	1	1	1	1	1	1	1	0	0	0	0	0	0	0	0	0	0	0	0	0
0	0	0	0	0	0	0	0	0	0	0	0	0	0	0	0	0	0	0	0	0	0	1	1	1	1	1	1	1	1	1	1	1	1	1	1	0	0	0	0	0	0	0	0	0	0	0	0	0	0
0	0	0	0	0	0	0	0	0	0	0	0	0	0	0	0	0	0	0	0	0	0	0	1	1	1	1	1	1	1	1	1	1	1	1	1	0	0	0	0	0	0	0	0	0	0	0	0	0	0
0	0	0	0	0	0	0	0	0	0	0	0	0	0	0	0	0	0	0	0	0	0	1	1	1	1	1	1	1	1	1	1	1	1	1	1	0	0	0	0	0	0	0	0	0	0	0	0	0	0
0	0	0	0	0	0	0	0	0	0	0	0	0	0	0	0	0	0	0	0	0	0	0	1	1	1	1	1	1	1	1	1	1	1	1	1	0	0	0	0	0	0	0	0	0	0	0	0	0	0
0	0	0	0	0	0	0	0	0	0	0	0	0	0	0	0	0	0	0	0	0	0	0	0	2	2	2	2	1	1	1	2	2	2	0	0	0	0	0	0	0	0	0	0	0	0	0	0	0	0
0	0	0	0	0	0	0	0	0	0	0	0	0	0	0	0	0	0	0	0	0	0	0	0	3	3	3	3	2	2	3	1	1	1	1	0	0	0	0	0	0	0	0	0	0	0	0	0	0	0
0	0	0	0	0	0	0	0	0	0	0	0	0	0	0	0	0	0	0	0	0	0	0	0	0	2	2	3	3	4	3	3	3	2	2	1	0	0	0	0	0	0	0	0	0	0	0	0	0	0
0	0	0	0	0	0	0	0	0	0	0	0	0	0	0	0	0	0	0	0	0	0	0	0	2	2	3	4	4	4	4	4	4	2	2	2	2	1	0	0	0	0	0	0	0	0	0	0	0	0
0	0	0	0	0	0	0	0	0	0	0	0	0	0	0	0	0	0	0	0	0	0	0	0	2	2	3	4	4	4	4	4	4	3	2	2	2	1	1	0	0	0	0	0	0	0	0	0	0	0
0	0	0	0	0	0	0	0	0	0	0	0	0	0	0	0	0	0	0	0	0	0	0	2	2	2	2	3	4	4	4	4	4	3	3	2	2	0	0	1	0	0	0	0	0	0	0	0	0	0
0	0	0	0	0	0	0	0	0	0	0	0	0	0	0	0	0	0	0	0	0	0	2	2	2	2	2	3	4	4	5	5	5	3	3	3	0	0	0	0	0	0	0	0	0	0	0	0	0	0
0	0	0	0	0	0	0	0	0	0	0	0	0	0	0	0	0	0	0	0	0	0	2	2	2	2	2	3	4	5	5	5	5	4	4	3	0	0	0	0	0	0	0	0	0	0	0	0	0	0
0	0	0	0	0	0	0	0	0	0	0	0	0	0	0	0	0	0	0	0	0	2	2	2	2	2	2	4	4	5	5	5	5	4	4	4	3	0	0	0	0	0	0	0	0	0	0	0	0	0
0	0	0	0	0	0	0	0	0	0	0	0	0	0	0	0	0	0	0	0	0	2	2	2	2	2	3	4	4	4	5	5	5	4	4	4	4	0	0	0	0	0	0	0	0	0	0	0	0	0
0	0	0	0	0	0	0	0	0	0	0	0	0	0	0	0	0	0	0	0	2	2	2	2	2	2	2	4	4	4	5	5	4	4	4	4	4	0	0	0	0	0	0	0	0	0	0	0	0	0
0	0	0	0	0	0	0	0	0	0	0	0	0	0	0	0	0	0	0	0	2	2	2	2	2	2	2	4	4	5	5	5	4	4	4	4	4	0	0	0	0	0	0	0	0	0	0	0	0	0
0	0	0	0	0	0	0	0	0	0	0	0	0	0	0	0	0	0	0	0	2	2	2	2	2	2	2	3	4	5	4	4	4	4	4	4	4	0	0	0	0	0	0	0	0	0	0	0	0	0
0	0	0	0	0	0	0	0	0	0	0	0	0	0	0	0	0	0	0	0	2	2	2	2	2	2	2	4	3	3	3	3	3	3	3	3	3	0	0	0	0	0	0	0	0	0	0	0	0	0
0	0	0	0	0	0	0	0	0	0	0	0	0	0	0	0	0	0	0	0	2	2	2	2	2	1	2	2	3	3	3	3	3	3	3	3	3	0	0	0	0	0	0	0	0	0	0	0	0	0
0	0	0	0	0	0	0	0	0	0	0	0	0	0	0	0	0	0	0	0	1	2	2	1	1	2	2	2	2	2	2	2	2	2	2	2	2	0	0	0	0	0	0	0	0	0	0	0	0	0
0	0	0	0	0	0	0	0	0	0	0	0	0	0	0	0	0	0	0	0	1	1	1	1	2	2	2	2	2	2	2	2	2	2	2	2	2	0	0	0	0	0	0	0	0	0	0	0	0	0
0	0	0	0	0	0	0	0	0	0	0	0	0	0	0	0	0	0	0	0	1	1	1	1	2	2	2	2	2	2	2	2	2	2	2	2	2	0	0	0	0	0	0	0	0	0	0	0	0	0
0	0	0	0	0	0	0	0	0	0	0	0	0	0	0	0	0	0	0	0	0	1	1	2	2	2	2	2	2	2	2	2	2	2	2	2	2	0	0	0	0	0	0	0	0	0	0	0	0	0
0	0	0	0	0	0	0	0	0	0	0	0	0	0	0	0	0	0	0	0	0	1	1	1	2	2	2	2	2	2	2	2	2	2	2	2	0	0	0	0	0	0	0	0	0	0	0	0	0	0
0	0	0	0	0	0	0	0	0	0	0	0	0	0	0	0	0	0	0	0	0	1	1	1	2	2	2	2	2	2	2	2	2	2	2	2	0	0	0	0	0	0	0	0	0	0	0	0	0	0
[truncated: 2 more columns]

## Sheet: 3d_wData1
Row	Var1_ 1	Var1_ 2	Var1_ 3	Var1_ 4	Var1_ 5	Var1_ 6	Var1_ 7	Var1_ 8	Var1_ 9	Var1_ 10	Var1_ 11	Var1_ 12	Var1_ 13	Var1_ 14	Var1_ 15	Var1_ 16	Var1_ 17	Var1_ 18	Var1_ 19	Var1_ 20	Var1_ 21	Var1_ 22	Var1_ 23	Var1_ 24	Var1_ 25	Var1_ 26	Var1_ 27	Var1_ 28	Var1_ 29	Var1_ 30	Var1_ 31	Var1_ 32	Var1_ 33	Var1_ 34	Var1_ 35	Var1_ 36	Var1_ 37	Var1_ 38	Var1_ 39	Var1_ 40	Var1_ 41	Var1_ 42	Var1_ 43	Var1_ 44	Var1_ 45	Var1_ 46	Var1_ 47	Var1_ 48	Var1_ 49
wData1	0	0	0	0	0.1	0	0.1	0	0	0	0.1	0	0	0	0	0	0	0	0	0	0	0	0	0	0.4	0.4	0	0	0.2	0	0	0	0	0	0	0.3	0	0	0	0	0	0	0	0.1	0	0	0	0.1	0
Label1	51	51	51	51	51	51	51	51	51	51	51	51	51	51	51	51	51	51	51	51	51	51	51	51	51	51	51	51	51	51	51	51	51	51	51	51	51	51	51	51	51	51	51	51	51	51	51	51	51
[truncated: 452 more columns]

## Sheet: 3d_wData2
Row	Var1_ 1	Var1_ 2	Var1_ 3	Var1_ 4	Var1_ 5	Var1_ 6	Var1_ 7	Var1_ 8	Var1_ 9	Var1_ 10	Var1_ 11	Var1_ 12	Var1_ 13	Var1_ 14	Var1_ 15	Var1_ 16	Var1_ 17	Var1_ 18	Var1_ 19	Var1_ 20	Var1_ 21	Var1_ 22	Var1_ 23	Var1_ 24	Var1_ 25	Var1_ 26	Var1_ 27	Var1_ 28	Var1_ 29	Var1_ 30	Var1_ 31	Var1_ 32	Var1_ 33	Var1_ 34	Var1_ 35	Var1_ 36	Var1_ 37	Var1_ 38	Var1_ 39	Var1_ 40	Var1_ 41	Var1_ 42	Var1_ 43	Var1_ 44	Var1_ 45	Var1_ 46	Var1_ 47	Var1_ 48	Var1_ 49
wData2	0	0	0	0.1	0	0	0	0.4	0.1	0	0	0	0	0	0	0.1	0.1	0	0	0	0	0	0	0.1	0.1	0	0	0.2	0	0	0	0	0	0.1	0	0	0.2	0	0.1	0	0.2	0.1	0.1	0	0.3	0.4	0	0	0
Label2	1	1	1	1	1	1	1	1	1	1	2	2	2	2	2	2	2	2	2	2	3	3	3	3	3	3	3	3	3	3	4	4	4	4	4	4	4	4	4	4	5	5	5	5	5	5	5	5	5
[truncated: 451 more columns]

## Sheet: 3d_mappedX1
-4.33982	22.0219
-2.35877	20.4589
-34.0176	6.39537
-7.30891	20.8109
-1.41269	26.3268
-35.4257	4.2712
-3.37476	31.2287
-6.77344	16.2456
-4.72872	32.4006
-9.14812	23.8475
-1.34725	30.2444
-8.08334	22.7095
-0.81167	30.9458
-7.38172	29.2019
-2.21689	29.8693
-8.8505	22.4932
-6.8953	-38.0717
-7.30269	17.892
-1.11295	27.8102
-2.52514	28.0563
-7.45573	22.2305
3.34212	28.8392
-25.844	-30.0803
-7.36717	23.5637
-5.62126	30.4056
-7.0512	16.9308
-1.38451	9.68869
-3.81106	28.0386
-33.8479	10.0422
-5.68724	17.5422
-4.56347	29.8935
-2.56372	20.1874
-2.92996	26.9303
-2.2708	26.8422
-4.31865	28.9019
-2.3172	28.9151
-5.38422	20.9671
7.77412	16.0169
-9.6823	23.0015
-3.76886	31.9992
-4.73893	30.9011
-3.45186	19.1867
-3.54543	22.8897
-1.95874	24.4378
-3.2505	23.6075
-27.5992	7.04382
-6.1269	15.8982
-6.8221	19.5532
-5.01637	26.8423
-6.38464	22.2542
10.1169	-41.7354
3.71057	-33.7297
8.49095	-38.6863
10.064	2.54367
8.76863	-37.8713
12.0518	-38.0115
9.60497	-33.3088
8.90288	2.06995
7.45268	-39.225
13.737	-31.8738
10.1135	-45.6166
9.12129	-29.3949
4.55615	-38.3755
10.7208	-38.296
8.09173	-37.5274
-4.16333	8.00228
9.65681	-34.2759
2.8945	-30.8673
3.51207	-34.2676
10.5018	-34.7897
4.20887	-25.1039
9.3714	-28.4783
7.74939	-42.8763
-5.26673	-26.0434
3.35771	-39.5697
10.8083	0.964794
10.3681	-43.5609
11.1752	-37.5969
11.1807	-32.7627
3.99982	-38.9227
8.15052	-17.812
7.19151	-16.8344
8.67074	-42.2759
0.538432	-18.3734
5.999	6.88814
12.9412	-33.5286
4.92881	-25.1494
10.7588	-45.5285
9.84929	-45.6177
-14.838	-7.7866
3.36978	-38.0055
11.8017	-41.3532
10.7038	-40.805
19.9804	-15.4722
11.6752	-39.0046
-18.9564	-14.753
6.84839	-26.6794
11.4611	-31.4742
8.99119	-31.1696
13.4865	-15.0704
13.0839	13.8413
30.2393	13.8105
24.973	18.1052
9.54829	16.4409
25.7064	11.2705
27.0806	13.5862
-1.26239	0.060415
27.7952	16.3963
5.31105	7.5301
11.0446	16.1337
26.5219	14.5146
28.1294	14.7422
14.3025	14.4369
12.1067	13.9446
25.9631	12.2419
11.6808	14.3205
21.895	19.1418
12.7216	15.9771
19.6542	22.2212
23.052	10.632
22.2634	10.299
21.1043	19.0878
13.5278	15.164
29.2507	14.1235
23.9135	17.7024
11.805	15.017
22.1286	16.2104
22.5404	19.8407
22.8659	13.5126
23.0397	20.5097
24.9917	12.441
26.3745	17.3694
28.8977	13.6288
24.7702	11.239
29.0165	12.4351
8.26989	10.7437
26.133	15.5604
4.40253	13.8901
20.0427	16.7778
23.279	11.4187
24.3666	10.3603
25.1371	18.9373
20.2543	19.3115
10.273	19.2411
10.7104	13.4436
23.9184	19.7321
12.1999	11.7813
24.4523	14.841
23.9611	12.5469
26.4077	20.5255
16.4217	23.3418
1.29462	30.7813
6.94377	22.5933
-35.7315	6.05048
5.77507	8.42745
18.3588	-14.0763
10.6149	26.2719
5.01855	24.7322
7.78413	34.782
4.90721	31.2669
4.39037	18.6782
2.60604	15.766
4.55009	23.7864
6.74903	33.3783
10.3304	31.82
8.49292	31.7586
-4.09777	-2.64716
7.02008	18.9673
6.22065	19.2788
8.60054	32.8453
5.02163	24.0728
-17.0642	-0.74315
-1.37412	25.5679
5.00979	-1.05902
6.4339	31.4176
3.7205	19.2386
8.53807	32.3526
9.57284	33.4941
17.6862	7.87956
0.896424	26.8988
5.85038	9.38059
8.17756	34.0371
-1.61237	31.3979
5.02896	15.2465
-4.88249	25.3271
8.79542	29.1167
8.62744	16.2993
-0.621145	12.0324
4.90853	8.16234
2.70116	19.9898
9.21065	25.026
-0.100358	29.337
-0.930172	24.3638
9.31876	-1.17463
6.96129	28.8407
-0.655795	32.7732
-16.7772	-1.23315
8.75161	20.7561
7.20441	9.60321
6.06707	20.6482
-3.82689	10.0347
-20.9792	-21.0085
-16.01	-12.9218
-36.2735	3.98428
-3.2013	9.72062
-40.7617	4.076
-34.8974	2.25312
-42.2969	-1.34152
-6.04454	14.3695
-7.38272	14.8461
-21.5219	2.70653
-39.8387	1.2688
-26.4949	-26.5376
-14.675	-12.0096
-38.5356	1.5907
-21.3162	-1.27907
-22.1157	-0.0530128
-31.4486	9.48297
-22.838	-22.7415
-32.1022	8.00557
-13.4676	13.75
-16.8203	2.7448
12.3975	7.43194
-25.0015	0.0586012
-22.5642	2.12995
-26.3681	1.99661
-32.9529	4.87186
-32.054	6.97977
-33.8622	7.99589
-31.5193	8.14439
-33.9396	9.48569
-19.5043	-0.140891
-25.603	-0.463688
-30.6328	7.75035
-32.447	3.8887
-31.5512	2.7007
-23.1032	-0.843943
-23.4136	0.324648
-5.37126	14.7835
-32.0453	3.46398
-39.5156	0.830947
-36.8671	2.47256
-9.58377	-30.556
-29.7249	7.84363
-33.4627	9.04442
-36.3882	4.9388
-23.2455	-22.5595
-8.04601	15.0615
-20.9261	-22.1711
-16.5249	11.7479
-27.433	-9.48089
-21.9185	-11.4927
-18.7161	-10.2434
-22.9249	-10.6448
-27.8886	-8.17364
-24.7513	-10.4835
-20.4788	-5.41963
-23.2855	-12.2499
-28.9452	-12.4768
-26.9551	-11.0457
-24.3424	-8.94442
-19.0738	-11.6563
-26.6102	-8.55198
-22.7666	-7.61772
-26.715	-7.81688
-5.63323	-40.864
-24.8189	-3.36693
-28.4995	-15.0585
-27.9753	-15.6948
-23.304	-3.01891
-29.0694	-11.5829
-23.5178	-12.8876
-26.2783	-6.35084
-30.2691	-13.4157
-24.9566	-5.2339
-24.559	-4.6254
-15.3041	-12.2186
3.73841	22.3158
-41.7195	-0.686331
-26.8586	-0.0708258
-18.0311	-5.75667
-22.3485	-10.0792
-16.4784	-8.73805
-25.7015	-12.0613
-17.805	-5.63127
-30.3917	-15.9507
-23.5028	-4.70591
-13.7906	-4.18846
-23.0777	-14.2375
-8.42524	13.5871
-25.549	-7.09166
-15.7088	-8.11731
-23.5445	-7.74813
-28.5919	-8.82846
-30.5541	-15.152
-23.9586	-10.892
-22.2234	-3.71459
-25.8184	-9.48978
-15.962	-6.0649
-25.0342	-8.24337
-21.299	22.8752
-3.89729	11.6591
-18.9184	20.0833
-1.18861	14.2001
24.7624	3.59613
-7.14112	9.95214
-7.97161	4.27956
15.6094	22.6132
-9.01757	3.60764
-15.3502	23.4948
-2.62802	15.8337
-2.88855	2.54561
2.42987	-4.72597
12.0685	17.4003
-17.9067	21.9371
-3.88682	6.88512
-1.08735	5.40153
-5.93784	5.34952
-16.9591	21.8226
-2.27372	5.1878
-10.9779	4.34126
-1.44626	5.07791
15.389	22.3227
-16.23	18.3943
-5.50555	2.93044
1.27604	7.51935
-19.6283	21.1644
0.0687867	13.6513
-14.9259	20.7113
-9.13759	5.55208
0.68281	16.2079
24.8446	4.60607
26.5265	6.55651
-4.15246	5.67939
-4.20712	2.31885
-2.12457	3.40477
-27.7643	3.79115
14.1131	17.965
-21.0689	21.7978
-7.08076	7.00005
-8.84441	4.91959
-20.118	19.8556
-15.4403	18.8284
-6.51279	6.22319
-20.6319	22.6899
9.80953	13.3775
-6.96787	2.80761
0.152087	4.39483
-22.5225	-5.59769
2.82623	-4.99735
28.832	29.9094
32.3726	32.5461
-0.314674	8.07164
37.5834	33.533
28.6793	32.6999
35.9171	31.1817
36.792	30.3803
36.6569	34.3833
33.2241	33.1858
28.8297	28.7466
28.8688	25.97
30.2469	29.9716
34.0542	30.1045
27.3846	27.8044
29.9677	27.9233
30.501	31.3033
32.503	31.174
25.9299	29.0508
14.3991	17.0941
28.9089	31.2364
36.659	33.5219
32.3076	33.5359
31.5212	28.243
29.4805	31.1219
26.1459	30.273
28.8995	28.1369
30.1831	35.3823
33.9886	33.769
29.7944	32.3384
35.4425	29.7302
27.9142	31.361
25.3897	31.1843
33.3976	32.2051
32.2116	30.0405
31.247	34.4827
30.5787	28.7319
36.1086	32.1323
34.0974	30.9594
26.6745	30.5331
27.3285	30.7799
30.7223	33.1947
31.4273	32.5284
27.8702	29.1596
23.9576	21.0334
37.5733	32.9369
27.0998	31.7941
29.418	34.3175
34.5568	31.815
16.3352	17.5685
33.3212	30.2977
-29.3166	-1.59559
-17.1112	11.6725
-14.2242	9.54145
-23.1144	19.3244
-23.3458	19.3666
-18.9166	5.41676
-18.6867	5.34935
-18.624	7.0672
-22.7259	11.7881
3.29192	6.32135
-3.18108	16.5235
-16.7709	4.61363
-21.5223	14.6449
-14.0604	3.54634
1.38289	10.7783
-0.19881	8.93827
-20.7904	16.3794
38.6706	27.238
-24.6896	19.3941
-23.7385	9.07409
-20.85	8.95379
-19.2911	8.73895
-19.5312	-18.5589
-18.8581	10.4983
-18.2392	10.5344
-22.9344	15.0006
-22.3117	11.1308
-13.6636	5.05976
-21.1885	15.1748
-16.5614	5.83
-19.8962	8.98004
-23.2234	12.1528
-18.7885	16.6128
-12.7743	4.0231
-3.62997	13.1459
-21.3702	17.1891
-18.7695	12.8452
7.91046	5.93028
-19.693	16.6481
-19.2715	12.6986
-2.69377	8.32827
-18.1453	7.58177
-17.4254	7.81159
-16.0336	6.5659
-5.44868	8.57385
-30.0572	-1.97846
9.54491	11.1119
0.943928	3.3881
-1.1895	11.0164
0.466917	3.40645
43.6361	16.9274
45.7883	15.6538
42.8783	19.6442
50.9529	16.7282
45.3565	20.1563
48.6764	17.49
47.3398	17.9674
48.6838	18.5954
46.2443	18.9095
49.7875	18.4304
49.8759	16.2181
46.118	21.2217
39.1747	26.5404
47.5975	15.3656
44.7504	16.5636
43.3019	16.0346
47.9551	19.4571
53.2324	17.7561
52.1937	18.1736
52.5549	16.1419
49.6216	20.1846
42.4237	15.7494
42.6191	18.4101
39.001	16.3201
44.1944	21.2383
51.5894	17.4573
48.9607	16.4329
38.9283	16.5539
43.8271	17.5509
46.3353	17.6102
48.6969	14.6693
41.233	15.261
45.1785	18.8986
42.4614	20.4855
41.5797	18.2686
40.6857	18.5205
3.31667	2.35577
38.172	15.4682
43.9328	18.6127
46.1524	16.4946
5.70678	15.3829
50.4504	17.4522
42.2208	17.114
49.5735	17.5928
47.9348	16.547
49.4582	15.1784
51.478	19.317
51.0197	15.7708
44.6854	21.6092
50.8708	18.3382
-43.0855	1.94134
-43.0855	1.94134

## Sheet: 3d_mappedX2
-11.5892	-20.3836
-18.1078	-10.5017
-5.71097	-20.698
-6.58223	-38.7253
-16.3737	-29.1684
-12.1751	-18.7183
-5.12849	-6.69253
-13.2808	-21.9466
-12.144	-19.4066
-8.69199	-23.8861
6.37135	-4.54401
8.88225	-1.14366
12.3503	-8.57112
9.08883	-4.40541
14.5417	-4.33562
8.73919	-4.35718
-18.4748	-32.17
-19.358	-31.6793
11.6535	-8.12966
-19.8624	-32.3239
-37.9775	11.9178
-37.2405	11.0988
-36.1496	12.014
-27.9864	4.48654
-36.8611	9.56081
-36.5312	11.5049
-37.6288	12.9877
-35.947	10.4864
-37.555	6.72647
-36.4744	12.5365
-11.7871	2.32015
-14.3897	-19.785
-10.2001	-20.0696
-1.55707	-23.6718
-14.4296	-21.3076
-7.76732	-30.1017
-1.12019	-29.1717
-15.0781	-19.6239
-9.63927	-1.67747
7.48743	-25.486
-2.23365	-29.0855
-0.487717	-27.9856
-0.562231	-33.508
1.2792	-25.6639
-0.579144	-26.5433
0.21526	-26.8326
2.39541	-30.6227
-1.056	-30.3279
0.0797507	-21.7416
1.29084	-31.508
2.92555	-21.0599
-4.96918	-13.6833
4.86434	-20.5322
5.07134	-21.4551
0.960021	-28.8178
10.2571	-37.6256
4.40111	-20.8545
2.21238	-21.9525
6.79042	-22.5904
0.183316	-30.1838
8.17822	-3.0317
-1.61673	33.8955
16.6635	-23.5466
12.0094	-10.1749
-2.23667	34.2629
5.89368	-4.52642
-2.26241	-3.66109
14.4485	10.1957
10.709	-0.54217
8.71085	-20.7871
-33.8281	-2.91379
-34.9312	-1.67764
-38.1822	0.859827
-37.7029	-1.55086
-41.9635	1.76386
-40.858	1.43548
-39.315	3.59191
-38.2913	-0.37646
-43.0855	1.94134
-38.2254	3.7449
-20.0142	-0.344398
-24.6096	-23.7593
-24.1614	-21.7888
-25.8632	-26.5106
-24.0139	-25.966
-24.0228	-26.2671
-25.2064	-25.9263
-25.0984	-21.8846
-25.1438	-24.6279
-25.6657	-24.2196
-3.21675	7.59877
24.7884	5.51107
28.4033	-1.94457
22.5631	1.64156
-25.6881	-13.8622
19.9215	5.06494
1.14799	5.32882
-0.370354	-15.1454
28.6905	-2.07478
-6.55248	4.22537
-6.9291	-40.7643
-2.95143	-42.0087
-3.52038	-1.44541
-3.85891	-40.3342
-2.32356	-39.7436
-4.42994	-39.417
-2.80728	-40.879
-3.28623	-42.4289
-1.89118	-32.5529
-1.74261	-39.6784
-1.50738	2.90256
7.45257	-12.7641
6.84941	-10.996
6.57439	-13.065
6.84593	-10.6963
6.62035	-11.8833
-8.6979	17.9333
12.3117	-6.69187
17.823	3.7446
11.9051	-4.2972
9.99482	-39.2901
3.94171	-32.0702
-8.44128	-23.8471
-0.530176	-39.5534
11.1659	-34.1725
7.39159	-41.7119
-1.657	-27.0654
5.82588	-41.0841
3.20869	-32.2188
7.90253	-22.8913
13.0824	-8.62428
2.27401	14.1247
27.1753	3.23113
29.2481	-0.315172
2.50487	14.8321
28.3656	25.0175
-14.5559	20.474
-15.0516	22.6829
-2.64861	-0.271186
-18.3215	19.0911
-27.8539	-6.89791
-9.17399	-29.3756
-8.6569	-30.0812
-0.198255	-17.0569
-12.2936	-3.42503
-2.48288	-15.409
-9.32581	-3.97876
-3.91606	-3.63481
-15.8312	-4.83541
-21.2227	-3.79442
-1.90707	7.99716
-12.4124	-26.8139
-14.172	-15.5504
-14.0334	-15.2633
-13.027	-26.643
-14.022	-26.0724
-7.07431	-39.9343
-11.6721	-26.8451
-16.1551	-9.80031
-14.6626	-26.0708
-39.9872	-1.5567
-16.2936	-11.6969
-40.2351	-0.541659
-27.2604	-16.0229
-42.7931	-0.378626
-28.5852	-16.4032
-15.9873	-24.61
-22.4131	-1.60689
-23.9133	-1.72249
-30.017	-16.4997
-0.626588	-30.8995
1.27689	-26.2897
-1.26215	-33.7699
-1.26319	-31.774
2.91674	-23.8274
3.71972	-23.1285
6.93697	-22.5493
-0.176975	-32.5262
2.51392	-24.2241
0.628925	-28.1206
18.554	1.18861
18.6208	-0.160411
15.5248	3.0798
16.8133	1.61913
12.5781	2.21512
17.5954	0.615678
17.3357	1.86866
16.8604	3.05866
14.6275	3.76318
17.6105	-0.192312
20.232	-5.16122
21.2419	-9.08539
-1.87614	-10.9731
19.4824	-4.00839
-3.15299	-20.8219
-3.77139	-21.4193
16.5599	6.43283
2.80671	-22.571
21.6236	-9.38781
11.7328	-19.6033
15.6969	-23.8807
4.21389	3.12403
15.7085	-21.9345
15.0372	-15.7453
13.6472	-29.7541
14.7364	-21.2377
13.9777	-17.4805
14.9597	-21.2209
16.056	-23.6734
14.1094	-16.9367
0.999861	1.90524
15.1497	-8.40124
5.67146	-0.00390888
17.4445	-5.43966
16.1653	-7.03182
7.02619	0.906699
10.2381	-3.98885
14.2276	-4.38984
8.11155	8.26858
12.4807	-0.240872
8.50013	-40.8061
7.4259	-35.5088
4.84548	-39.107
9.02582	-40.0242
10.351	-42.5682
12.2301	-33.3621
13.0601	-30.6361
7.29586	-40.3356
8.38918	-31.4386
10.3678	-32.9805
-14.5314	-32.8781
1.99667	-12.0929
7.92336	4.92241
10.0371	-27.9322
2.57863	-13.5142
3.82786	-16.2536
7.24407	4.1361
2.25927	-12.7918
3.47918	-17.1274
6.86463	3.38674
-26.0383	-10.6466
-28.7059	-7.91923
40.6531	14.1322
-29.6039	-11.7009
-29.1327	-9.90973
-35.8898	-11.9031
-20.1621	-8.24948
-17.0473	-8.01265
-31.0684	-11.2968
-15.5783	-5.63771
10.5315	24.4521
9.84538	26.6526
7.81729	28.5776
49.384	22.4709
9.74213	25.9057
6.15888	11.5678
10.7146	28.4106
-0.147031	-16.1402
8.85724	28.3038
10.2582	28.0932
-3.0017	4.17912
0.344992	12.0857
-14.8315	14.7237
-22.3921	5.04817
-15.2452	15.6145
-14.7122	16.9462
-17.7975	15.35
-23.3684	6.12001
-18.0443	16.653
-17.5242	17.0103
13.3731	2.90236
15.0388	-0.842202
14.2244	-0.362679
13.9471	-24.2076
11.1525	2.38772
13.1855	3.84696
12.2422	4.39518
12.4683	3.46883
13.4533	4.84817
13.0152	5.02262
20.9875	15.2203
13.1549	-2.82339
19.8173	15.2453
-3.1881	-6.40944
19.6563	17.398
12.9264	-3.63
14.7222	13.7147
11.1885	4.37854
9.04168	5.98773
-4.69164	-35.1607
-10.7185	-2.45381
2.10966	4.35427
6.24557	-1.40667
2.11009	8.39229
4.87527	4.62715
5.48	3.44764
9.4474	-1.93372
8.30025	-7.96191
14.4973	-15.7504
-14.2781	-0.914623
26.7611	-21.1851
-6.76291	-2.78827
-18.2315	-4.11515
-17.4257	1.77197
-31.7313	-6.92771
20.8086	-15.6976
-9.24885	-0.893574
-12.509	-16.5899
-11.8168	-0.680792
-8.08509	-1.00904
-11.7582	8.55375
-10.8682	-15.5855
-12.7389	8.61635
-11.056	-15.2982
-7.59096	-3.80577
-30.1023	13.9112
-11.0068	8.41247
-6.11513	-18.1326
-18.844	3.01926
-12.9855	7.75155
-20.3993	-24.9264
-19.6175	-28.6544
-19.7713	-21.9064
-19.0784	-15.9633
-20.6183	-22.7016
-20.7418	-28.0034
-20.0158	-28.0562
-21.9706	-23.729
-20.6529	-24.2436
-20.0022	-27.1187
-8.62088	-8.84285
-11.9012	-11.8613
-15.7916	-15.7335
-2.82895	-10.8546
-10.2279	-6.74235
-11.7984	-4.46905
-13.4251	-12.4187
-11.7632	-6.62022
-26.6272	-3.85433
-10.7191	-6.60855
-1.56473	-4.21174
0.129745	-7.67144
-1.26861	-5.68392
-3.36607	-29.962
15.6592	-17.8003
-5.3187	-16.9996
-1.38537	-37.8286
-1.19687	-6.42392
-5.77582	-16.9035
-2.43793	-26.4115
-33.4857	-10.1379
-30.3265	-8.93335
-35.2822	-12.8691
-35.2109	-10.7733
-34.7236	-10.8962
-29.3109	-6.08159
-35.5641	-12.1915
-31.8358	-9.6002
-19.4021	-7.7545
-31.56	-17.2825
-10.9994	-38.5904
-11.5233	-39.0454
-10.6504	-39.1281
-10.9303	-39.5029
-10.2643	-40.4109
-2.96913	-31.396
-4.72056	-32.1105
-3.77474	-32.2334
-6.3954	-32.2829
-2.82635	-30.7566
5.25203	0.494414
19.1828	-5.27686
16.0471	-1.91007
22.0485	-4.68382
21.193	-4.90076
3.99909	11.0387
19.3974	-6.52048
18.2867	-5.33247
15.3703	1.30132
5.33273	17.7294
-30.2157	13.8168
-4.11078	12.9747
-26.5437	4.73507
-26.2159	4.50268
-25.548	2.7071
-36.153	-7.00218
-25.2332	3.44436
-36.591	-7.51191
-37.5056	-7.86848
-9.08648	-6.95729
18.7244	14.9257
16.9598	9.88166
15.4826	16.2473
18.2676	11.9237
16.5873	8.97216
18.3934	12.4462
16.9618	12.2639
18.5757	14.1768
3.72229	10.0905
16.7558	12.529
29.8607	1.18081
25.5756	9.79839
27.7943	10.1073
27.8508	1.21322
27.3566	12.5731
24.7411	6.45764
4.5709	13.1656
28.2173	10.7945
28.4076	1.92694
30.9066	1.26129
11.9225	6.69855
25.3849	-21.4244
24.3755	-18.6796
25.7619	-20.9582
14.768	7.89594
25.1375	-20.2118
11.2048	6.68052
25.1789	-21.3577
24.2532	-18.5633
14.2638	7.8011
10.3251	-16.955
11.2874	-19.0895
16.8104	4.41586
10.7319	9.0488
9.91343	-16.7143
9.63859	-17.6395
9.54428	-15.9235
13.3119	7.28195
9.75042	-19.3099
0.645307	-24.5037
-8.28379	-11.8803
8.36021	8.97983
-10.9168	-9.35297
-39.1408	-4.17508
-4.90623	12.0335
-33.919	-2.73829
-11.1752	-4.07452
-8.96791	-4.14886
-5.09419	-10.768
-28.3523	7.16305
-11.7264	-21.0392
-28.762	-5.01989
3.27582	9.78902
-25.9602	-29.4696
-7.27449	-8.47158
-39.0089	-7.86496
-17.7607	-13.377
-7.57443	-12.6325
-38.5092	-7.73355
-18.4979	-3.45785
-5.79248	-26.0145
-5.52276	-22.6246
-11.6944	-8.42038
-5.48214	-6.04537
-11.9833	-9.18353
-10.9031	-17.0021
-5.5224	-5.25037
-7.35412	-11.2696
-7.08563	-8.95036
-7.79962	-30.8849
5.18308	-28.447
7.63592	-17.4047
2.4852	-8.92553
12.0672	-32.4276
1.95396	-1.81262
2.42521	-1.33069
7.79527	-27.4594
4.66882	-7.89013
2.83989	-26.1503
3.19129	-37.0143
-38.5797	7.5625
-39.7041	5.80067
-38.7928	6.95428
-40.445	2.30774
-40.9231	5.74452
-37.4429	5.37615
-39.6392	6.97759
-39.8423	7.7489
-35.9779	8.11709
-36.8125	7.97798
-9.09553	10.2609
-8.56175	10.7577
-15.5533	-9.93693
-9.3945	12.995
-15.1275	-24.9265
-19.7471	-14.1122
-2.17834	-19.7015
-8.99929	20.6661
-15.7361	-27.6061
-5.54508	-4.47569
27.1567	6.71312
26.2526	3.96605
27.5379	-2.63993
2.83161	16.4428
32.8929	34.9512
18.4936	17.6567
17.9913	15.8747
29.2239	0.21464
0.404899	17.198
6.77327	12.5134

[truncated: 2 more sheets: 3d_KernelParameter, 3e]
