# Supplementary material for: A neuronal code for object representation and memory in the human amygdala and hippocampus
Source: Nat Commun. 2025 Feb 10;16:1510. doi: 10.1038/s41467-025-56793-y (PMC11811184; doi:10.1038/s41467-025-56793-y)
Supplement: Supplementary file 4 — Source Data [file 41467_2025_56793_MOESM4_ESM.zip › Source Data/Supplementary Data 11.xlsx]

## Sheet: S5a
files	mappedX_1	mappedX_2
/Users/rncao/Library/CloudStorage/Box-Box/Private/Experiments/ObjectPerception/RecogMemory//Stimuli/newolddelay2/fruit/1.jpg	16.6245	1.4259
/Users/rncao/Library/CloudStorage/Box-Box/Private/Experiments/ObjectPerception/RecogMemory//Stimuli/newolddelay2/fruit/10.jpg	13.4292	-2.65174
/Users/rncao/Library/CloudStorage/Box-Box/Private/Experiments/ObjectPerception/RecogMemory//Stimuli/newolddelay2/fruit/11.jpg	25.927	-11.7808
/Users/rncao/Library/CloudStorage/Box-Box/Private/Experiments/ObjectPerception/RecogMemory//Stimuli/newolddelay2/fruit/12.jpg	11.4555	2.11366
/Users/rncao/Library/CloudStorage/Box-Box/Private/Experiments/ObjectPerception/RecogMemory//Stimuli/newolddelay2/fruit/13.jpg	15.8842	-0.159291
/Users/rncao/Library/CloudStorage/Box-Box/Private/Experiments/ObjectPerception/RecogMemory//Stimuli/newolddelay2/fruit/14.jpg	25.5653	-12.2342
/Users/rncao/Library/CloudStorage/Box-Box/Private/Experiments/ObjectPerception/RecogMemory//Stimuli/newolddelay2/fruit/15.jpg	25.7667	-6.72256
/Users/rncao/Library/CloudStorage/Box-Box/Private/Experiments/ObjectPerception/RecogMemory//Stimuli/newolddelay2/fruit/16.jpg	25.5204	-6.55984
/Users/rncao/Library/CloudStorage/Box-Box/Private/Experiments/ObjectPerception/RecogMemory//Stimuli/newolddelay2/fruit/17.jpg	17.1571	-1.81872
/Users/rncao/Library/CloudStorage/Box-Box/Private/Experiments/ObjectPerception/RecogMemory//Stimuli/newolddelay2/fruit/18.jpg	18.3344	-6.54085
/Users/rncao/Library/CloudStorage/Box-Box/Private/Experiments/ObjectPerception/RecogMemory//Stimuli/newolddelay2/fruit/19.jpg	22.9936	0.887711
/Users/rncao/Library/CloudStorage/Box-Box/Private/Experiments/ObjectPerception/RecogMemory//Stimuli/newolddelay2/fruit/2.jpg	14.0539	1.38692
/Users/rncao/Library/CloudStorage/Box-Box/Private/Experiments/ObjectPerception/RecogMemory//Stimuli/newolddelay2/fruit/20.jpg	10.3624	-0.718505
/Users/rncao/Library/CloudStorage/Box-Box/Private/Experiments/ObjectPerception/RecogMemory//Stimuli/newolddelay2/fruit/21.jpg	29.7399	-7.83023
/Users/rncao/Library/CloudStorage/Box-Box/Private/Experiments/ObjectPerception/RecogMemory//Stimuli/newolddelay2/fruit/22.jpg	21.925	0.152304
/Users/rncao/Library/CloudStorage/Box-Box/Private/Experiments/ObjectPerception/RecogMemory//Stimuli/newolddelay2/fruit/23.jpg	0.497577	0.111761
/Users/rncao/Library/CloudStorage/Box-Box/Private/Experiments/ObjectPerception/RecogMemory//Stimuli/newolddelay2/fruit/24.jpg	29.3423	-8.9781
/Users/rncao/Library/CloudStorage/Box-Box/Private/Experiments/ObjectPerception/RecogMemory//Stimuli/newolddelay2/fruit/25.jpg	19.8922	-1.19937
/Users/rncao/Library/CloudStorage/Box-Box/Private/Experiments/ObjectPerception/RecogMemory//Stimuli/newolddelay2/fruit/26.jpg	12.2778	-1.37511
/Users/rncao/Library/CloudStorage/Box-Box/Private/Experiments/ObjectPerception/RecogMemory//Stimuli/newolddelay2/fruit/27.jpg	22.6304	-5.29225
/Users/rncao/Library/CloudStorage/Box-Box/Private/Experiments/ObjectPerception/RecogMemory//Stimuli/newolddelay2/fruit/28.jpg	9.60266	-0.324498
/Users/rncao/Library/CloudStorage/Box-Box/Private/Experiments/ObjectPerception/RecogMemory//Stimuli/newolddelay2/fruit/29.jpg	19.3323	2.84339
/Users/rncao/Library/CloudStorage/Box-Box/Private/Experiments/ObjectPerception/RecogMemory//Stimuli/newolddelay2/fruit/3.jpg	-3.33071	-1.23194
/Users/rncao/Library/CloudStorage/Box-Box/Private/Experiments/ObjectPerception/RecogMemory//Stimuli/newolddelay2/fruit/30.jpg	5.32107	-2.15157
/Users/rncao/Library/CloudStorage/Box-Box/Private/Experiments/ObjectPerception/RecogMemory//Stimuli/newolddelay2/fruit/31.jpg	29.2819	-11.4464
/Users/rncao/Library/CloudStorage/Box-Box/Private/Experiments/ObjectPerception/RecogMemory//Stimuli/newolddelay2/fruit/4.jpg	10.033	2.83063
/Users/rncao/Library/CloudStorage/Box-Box/Private/Experiments/ObjectPerception/RecogMemory//Stimuli/newolddelay2/fruit/5.jpg	15.8418	-8.67864
/Users/rncao/Library/CloudStorage/Box-Box/Private/Experiments/ObjectPerception/RecogMemory//Stimuli/newolddelay2/fruit/6.jpg	11.5198	-8.32617
/Users/rncao/Library/CloudStorage/Box-Box/Private/Experiments/ObjectPerception/RecogMemory//Stimuli/newolddelay2/fruit/7.jpg	16.2024	-10.3728
/Users/rncao/Library/CloudStorage/Box-Box/Private/Experiments/ObjectPerception/RecogMemory//Stimuli/newolddelay2/fruit/8.jpg	18.3239	-10.3376
/Users/rncao/Library/CloudStorage/Box-Box/Private/Experiments/ObjectPerception/RecogMemory//Stimuli/newolddelay2/fruit/9.jpg	11.687	-5.86282
/Users/rncao/Library/CloudStorage/Box-Box/Private/Experiments/ObjectPerception/RecogMemory//Stimuli/newolddelay2/kids/1.jpg	3.06231	-24.9781
/Users/rncao/Library/CloudStorage/Box-Box/Private/Experiments/ObjectPerception/RecogMemory//Stimuli/newolddelay2/kids/10.jpg	4.22026	-12.9039
/Users/rncao/Library/CloudStorage/Box-Box/Private/Experiments/ObjectPerception/RecogMemory//Stimuli/newolddelay2/kids/11.jpg	0.84962	-16.8376
/Users/rncao/Library/CloudStorage/Box-Box/Private/Experiments/ObjectPerception/RecogMemory//Stimuli/newolddelay2/kids/12.jpg	0.710588	-21.3143
/Users/rncao/Library/CloudStorage/Box-Box/Private/Experiments/ObjectPerception/RecogMemory//Stimuli/newolddelay2/kids/13.jpg	1.75362	2.82819
/Users/rncao/Library/CloudStorage/Box-Box/Private/Experiments/ObjectPerception/RecogMemory//Stimuli/newolddelay2/kids/14.jpg	-9.44179	-13.8216
/Users/rncao/Library/CloudStorage/Box-Box/Private/Experiments/ObjectPerception/RecogMemory//Stimuli/newolddelay2/kids/15.jpg	-4.51683	-12.834
/Users/rncao/Library/CloudStorage/Box-Box/Private/Experiments/ObjectPerception/RecogMemory//Stimuli/newolddelay2/kids/16.jpg	6.00639	-18.0044
/Users/rncao/Library/CloudStorage/Box-Box/Private/Experiments/ObjectPerception/RecogMemory//Stimuli/newolddelay2/kids/17.jpg	12.8884	-15.1237
/Users/rncao/Library/CloudStorage/Box-Box/Private/Experiments/ObjectPerception/RecogMemory//Stimuli/newolddelay2/kids/18.jpg	5.44595	-15.0044
/Users/rncao/Library/CloudStorage/Box-Box/Private/Experiments/ObjectPerception/RecogMemory//Stimuli/newolddelay2/kids/19.jpg	3.67185	-17.2222
/Users/rncao/Library/CloudStorage/Box-Box/Private/Experiments/ObjectPerception/RecogMemory//Stimuli/newolddelay2/kids/2.jpg	1.01606	-10.3852
/Users/rncao/Library/CloudStorage/Box-Box/Private/Experiments/ObjectPerception/RecogMemory//Stimuli/newolddelay2/kids/20.jpg	0.687519	6.86406
/Users/rncao/Library/CloudStorage/Box-Box/Private/Experiments/ObjectPerception/RecogMemory//Stimuli/newolddelay2/kids/21.jpg	7.64796	-15.662
/Users/rncao/Library/CloudStorage/Box-Box/Private/Experiments/ObjectPerception/RecogMemory//Stimuli/newolddelay2/kids/22.jpg	11.488	-20.273
/Users/rncao/Library/CloudStorage/Box-Box/Private/Experiments/ObjectPerception/RecogMemory//Stimuli/newolddelay2/kids/23.jpg	-2.58956	-17.0714
/Users/rncao/Library/CloudStorage/Box-Box/Private/Experiments/ObjectPerception/RecogMemory//Stimuli/newolddelay2/kids/24.jpg	3.60093	-22.7184
/Users/rncao/Library/CloudStorage/Box-Box/Private/Experiments/ObjectPerception/RecogMemory//Stimuli/newolddelay2/kids/25.jpg	6.42368	-13.274
/Users/rncao/Library/CloudStorage/Box-Box/Private/Experiments/ObjectPerception/RecogMemory//Stimuli/newolddelay2/kids/26.jpg	2.88513	-15.209
/Users/rncao/Library/CloudStorage/Box-Box/Private/Experiments/ObjectPerception/RecogMemory//Stimuli/newolddelay2/kids/27.jpg	6.10875	-21.9319
/Users/rncao/Library/CloudStorage/Box-Box/Private/Experiments/ObjectPerception/RecogMemory//Stimuli/newolddelay2/kids/28.jpg	4.87627	-20.9865
/Users/rncao/Library/CloudStorage/Box-Box/Private/Experiments/ObjectPerception/RecogMemory//Stimuli/newolddelay2/kids/29.jpg	5.89598	-11.8192
/Users/rncao/Library/CloudStorage/Box-Box/Private/Experiments/ObjectPerception/RecogMemory//Stimuli/newolddelay2/kids/3.jpg	-11.0403	21.4733
/Users/rncao/Library/CloudStorage/Box-Box/Private/Experiments/ObjectPerception/RecogMemory//Stimuli/newolddelay2/kids/30.jpg	11.9415	-17.3969
/Users/rncao/Library/CloudStorage/Box-Box/Private/Experiments/ObjectPerception/RecogMemory//Stimuli/newolddelay2/kids/4.jpg	-3.87229	-9.28914
/Users/rncao/Library/CloudStorage/Box-Box/Private/Experiments/ObjectPerception/RecogMemory//Stimuli/newolddelay2/kids/5.jpg	1.42574	-8.15808
/Users/rncao/Library/CloudStorage/Box-Box/Private/Experiments/ObjectPerception/RecogMemory//Stimuli/newolddelay2/kids/6.jpg	8.57094	-13.5903
/Users/rncao/Library/CloudStorage/Box-Box/Private/Experiments/ObjectPerception/RecogMemory//Stimuli/newolddelay2/kids/7.jpg	-2.99597	-8.44332
/Users/rncao/Library/CloudStorage/Box-Box/Private/Experiments/ObjectPerception/RecogMemory//Stimuli/newolddelay2/kids/8.jpg	1.79898	-20.0209
/Users/rncao/Library/CloudStorage/Box-Box/Private/Experiments/ObjectPerception/RecogMemory//Stimuli/newolddelay2/kids/9.jpg	-0.95895	-14.8474
/Users/rncao/Library/CloudStorage/Box-Box/Private/Experiments/ObjectPerception/RecogMemory//Stimuli/newolddelay2/military/1.jpg	-9.82446	-6.21635
/Users/rncao/Library/CloudStorage/Box-Box/Private/Experiments/ObjectPerception/RecogMemory//Stimuli/newolddelay2/military/10.jpg	-13.0539	3.16742
/Users/rncao/Library/CloudStorage/Box-Box/Private/Experiments/ObjectPerception/RecogMemory//Stimuli/newolddelay2/military/11.jpg	-9.37973	0.566351
/Users/rncao/Library/CloudStorage/Box-Box/Private/Experiments/ObjectPerception/RecogMemory//Stimuli/newolddelay2/military/12.jpg	-12.7606	-10.0824
/Users/rncao/Library/CloudStorage/Box-Box/Private/Experiments/ObjectPerception/RecogMemory//Stimuli/newolddelay2/military/13.jpg	-10.1823	-3.93079
/Users/rncao/Library/CloudStorage/Box-Box/Private/Experiments/ObjectPerception/RecogMemory//Stimuli/newolddelay2/military/14.jpg	-1.12798	6.98238
/Users/rncao/Library/CloudStorage/Box-Box/Private/Experiments/ObjectPerception/RecogMemory//Stimuli/newolddelay2/military/15.jpg	-12.7203	-12.91
/Users/rncao/Library/CloudStorage/Box-Box/Private/Experiments/ObjectPerception/RecogMemory//Stimuli/newolddelay2/military/16.jpg	-12.4599	-1.91488
/Users/rncao/Library/CloudStorage/Box-Box/Private/Experiments/ObjectPerception/RecogMemory//Stimuli/newolddelay2/military/17.jpg	-6.82402	-5.50542
/Users/rncao/Library/CloudStorage/Box-Box/Private/Experiments/ObjectPerception/RecogMemory//Stimuli/newolddelay2/military/18.jpg	-19.2398	5.81565
/Users/rncao/Library/CloudStorage/Box-Box/Private/Experiments/ObjectPerception/RecogMemory//Stimuli/newolddelay2/military/19.jpg	-10.7395	-16.6491
/Users/rncao/Library/CloudStorage/Box-Box/Private/Experiments/ObjectPerception/RecogMemory//Stimuli/newolddelay2/military/2.jpg	-10.9693	-15.4895
/Users/rncao/Library/CloudStorage/Box-Box/Private/Experiments/ObjectPerception/RecogMemory//Stimuli/newolddelay2/military/20.jpg	-7.37061	-1.78113
/Users/rncao/Library/CloudStorage/Box-Box/Private/Experiments/ObjectPerception/RecogMemory//Stimuli/newolddelay2/military/21.jpg	-0.683995	2.22488
/Users/rncao/Library/CloudStorage/Box-Box/Private/Experiments/ObjectPerception/RecogMemory//Stimuli/newolddelay2/military/22.jpg	-17.092	-2.70763
/Users/rncao/Library/CloudStorage/Box-Box/Private/Experiments/ObjectPerception/RecogMemory//Stimuli/newolddelay2/military/23.jpg	-12.6449	-6.50517
/Users/rncao/Library/CloudStorage/Box-Box/Private/Experiments/ObjectPerception/RecogMemory//Stimuli/newolddelay2/military/24.jpg	-12.9165	5.71694
/Users/rncao/Library/CloudStorage/Box-Box/Private/Experiments/ObjectPerception/RecogMemory//Stimuli/newolddelay2/military/25.jpg	-9.1251	-5.14158
/Users/rncao/Library/CloudStorage/Box-Box/Private/Experiments/ObjectPerception/RecogMemory//Stimuli/newolddelay2/military/26.jpg	-15.751	6.84912
/Users/rncao/Library/CloudStorage/Box-Box/Private/Experiments/ObjectPerception/RecogMemory//Stimuli/newolddelay2/military/27.jpg	-5.80121	8.52412
/Users/rncao/Library/CloudStorage/Box-Box/Private/Experiments/ObjectPerception/RecogMemory//Stimuli/newolddelay2/military/28.jpg	-9.19082	7.73403
/Users/rncao/Library/CloudStorage/Box-Box/Private/Experiments/ObjectPerception/RecogMemory//Stimuli/newolddelay2/military/29.jpg	-16.3832	-7.43871
/Users/rncao/Library/CloudStorage/Box-Box/Private/Experiments/ObjectPerception/RecogMemory//Stimuli/newolddelay2/military/3.jpg	-9.71023	3.8015
/Users/rncao/Library/CloudStorage/Box-Box/Private/Experiments/ObjectPerception/RecogMemory//Stimuli/newolddelay2/military/30.jpg	-8.41817	-0.965841
/Users/rncao/Library/CloudStorage/Box-Box/Private/Experiments/ObjectPerception/RecogMemory//Stimuli/newolddelay2/military/31.jpg	-25.4667	10.6041
/Users/rncao/Library/CloudStorage/Box-Box/Private/Experiments/ObjectPerception/RecogMemory//Stimuli/newolddelay2/military/32.jpg	-26.4475	3.19506
/Users/rncao/Library/CloudStorage/Box-Box/Private/Experiments/ObjectPerception/RecogMemory//Stimuli/newolddelay2/military/33.jpg	-21.4148	9.1528
/Users/rncao/Library/CloudStorage/Box-Box/Private/Experiments/ObjectPerception/RecogMemory//Stimuli/newolddelay2/military/34.jpg	-18.9721	7.90731
/Users/rncao/Library/CloudStorage/Box-Box/Private/Experiments/ObjectPerception/RecogMemory//Stimuli/newolddelay2/military/35.jpg	-3.01737	5.1399
/Users/rncao/Library/CloudStorage/Box-Box/Private/Experiments/ObjectPerception/RecogMemory//Stimuli/newolddelay2/military/4.jpg	-6.66136	-6.62587
/Users/rncao/Library/CloudStorage/Box-Box/Private/Experiments/ObjectPerception/RecogMemory//Stimuli/newolddelay2/military/5.jpg	-7.01956	3.51586
/Users/rncao/Library/CloudStorage/Box-Box/Private/Experiments/ObjectPerception/RecogMemory//Stimuli/newolddelay2/military/6.jpg	-10.7157	3.56677
/Users/rncao/Library/CloudStorage/Box-Box/Private/Experiments/ObjectPerception/RecogMemory//Stimuli/newolddelay2/military/7.jpg	-7.40013	6.275
/Users/rncao/Library/CloudStorage/Box-Box/Private/Experiments/ObjectPerception/RecogMemory//Stimuli/newolddelay2/military/8.jpg	-15.3972	-6.86444
/Users/rncao/Library/CloudStorage/Box-Box/Private/Experiments/ObjectPerception/RecogMemory//Stimuli/newolddelay2/military/9.jpg	-8.82273	9.62846
/Users/rncao/Library/CloudStorage/Box-Box/Private/Experiments/ObjectPerception/RecogMemory//Stimuli/newolddelay2/space/1.jpg	-22.6846	-0.305697
/Users/rncao/Library/CloudStorage/Box-Box/Private/Experiments/ObjectPerception/RecogMemory//Stimuli/newolddelay2/space/10.jpg	-14.247	9.53303
/Users/rncao/Library/CloudStorage/Box-Box/Private/Experiments/ObjectPerception/RecogMemory//Stimuli/newolddelay2/space/11.jpg	-3.41499	4.17203
/Users/rncao/Library/CloudStorage/Box-Box/Private/Experiments/ObjectPerception/RecogMemory//Stimuli/newolddelay2/space/12.jpg	0.00911447	4.32857
/Users/rncao/Library/CloudStorage/Box-Box/Private/Experiments/ObjectPerception/RecogMemory//Stimuli/newolddelay2/space/13.jpg	-4.53153	1.48694
/Users/rncao/Library/CloudStorage/Box-Box/Private/Experiments/ObjectPerception/RecogMemory//Stimuli/newolddelay2/space/14.jpg	-21.9656	12.6463
/Users/rncao/Library/CloudStorage/Box-Box/Private/Experiments/ObjectPerception/RecogMemory//Stimuli/newolddelay2/space/15.jpg	-16.779	1.14162
/Users/rncao/Library/CloudStorage/Box-Box/Private/Experiments/ObjectPerception/RecogMemory//Stimuli/newolddelay2/space/16.jpg	-13.4215	11.8679
/Users/rncao/Library/CloudStorage/Box-Box/Private/Experiments/ObjectPerception/RecogMemory//Stimuli/newolddelay2/space/17.jpg	-10.2953	11.8018
/Users/rncao/Library/CloudStorage/Box-Box/Private/Experiments/ObjectPerception/RecogMemory//Stimuli/newolddelay2/space/18.jpg	-24.4191	-7.14771
/Users/rncao/Library/CloudStorage/Box-Box/Private/Experiments/ObjectPerception/RecogMemory//Stimuli/newolddelay2/space/19.jpg	-24.0417	-4.78376
/Users/rncao/Library/CloudStorage/Box-Box/Private/Experiments/ObjectPerception/RecogMemory//Stimuli/newolddelay2/space/2.jpg	-6.367	2.15232
/Users/rncao/Library/CloudStorage/Box-Box/Private/Experiments/ObjectPerception/RecogMemory//Stimuli/newolddelay2/space/20.jpg	-20.3351	14.9723
/Users/rncao/Library/CloudStorage/Box-Box/Private/Experiments/ObjectPerception/RecogMemory//Stimuli/newolddelay2/space/21.jpg	-22.3889	-11.1883
/Users/rncao/Library/CloudStorage/Box-Box/Private/Experiments/ObjectPerception/RecogMemory//Stimuli/newolddelay2/space/22.jpg	-14.1338	-12.8469
/Users/rncao/Library/CloudStorage/Box-Box/Private/Experiments/ObjectPerception/RecogMemory//Stimuli/newolddelay2/space/23.jpg	-21.801	-2.57824
/Users/rncao/Library/CloudStorage/Box-Box/Private/Experiments/ObjectPerception/RecogMemory//Stimuli/newolddelay2/space/24.jpg	-19.4426	11.5197
/Users/rncao/Library/CloudStorage/Box-Box/Private/Experiments/ObjectPerception/RecogMemory//Stimuli/newolddelay2/space/25.jpg	-20.3597	9.41257
/Users/rncao/Library/CloudStorage/Box-Box/Private/Experiments/ObjectPerception/RecogMemory//Stimuli/newolddelay2/space/26.jpg	-27.9306	-3.31767
/Users/rncao/Library/CloudStorage/Box-Box/Private/Experiments/ObjectPerception/RecogMemory//Stimuli/newolddelay2/space/27.jpg	-10.6315	7.27001
/Users/rncao/Library/CloudStorage/Box-Box/Private/Experiments/ObjectPerception/RecogMemory//Stimuli/newolddelay2/space/28.jpg	-11.6879	12.8811
/Users/rncao/Library/CloudStorage/Box-Box/Private/Experiments/ObjectPerception/RecogMemory//Stimuli/newolddelay2/space/29.jpg	-21.5345	-0.401518
/Users/rncao/Library/CloudStorage/Box-Box/Private/Experiments/ObjectPerception/RecogMemory//Stimuli/newolddelay2/space/3.jpg	-14.8281	13.5276
/Users/rncao/Library/CloudStorage/Box-Box/Private/Experiments/ObjectPerception/RecogMemory//Stimuli/newolddelay2/space/30.jpg	-24.5715	-3.00899
/Users/rncao/Library/CloudStorage/Box-Box/Private/Experiments/ObjectPerception/RecogMemory//Stimuli/newolddelay2/space/4.jpg	-26.0679	-0.502495
/Users/rncao/Library/CloudStorage/Box-Box/Private/Experiments/ObjectPerception/RecogMemory//Stimuli/newolddelay2/space/5.jpg	-4.96681	7.00358
/Users/rncao/Library/CloudStorage/Box-Box/Private/Experiments/ObjectPerception/RecogMemory//Stimuli/newolddelay2/space/6.jpg	14.7395	-19.8803
/Users/rncao/Library/CloudStorage/Box-Box/Private/Experiments/ObjectPerception/RecogMemory//Stimuli/newolddelay2/space/7.jpg	-9.88496	-8.59834
/Users/rncao/Library/CloudStorage/Box-Box/Private/Experiments/ObjectPerception/RecogMemory//Stimuli/newolddelay2/space/8.jpg	-25.5515	-5.79377
/Users/rncao/Library/CloudStorage/Box-Box/Private/Experiments/ObjectPerception/RecogMemory//Stimuli/newolddelay2/space/9.jpg	-1.93657	-4.68674
/Users/rncao/Library/CloudStorage/Box-Box/Private/Experiments/ObjectPerception/RecogMemory//Stimuli/newolddelay2/zzanimal/1.jpg	4.76865	10.5693
/Users/rncao/Library/CloudStorage/Box-Box/Private/Experiments/ObjectPerception/RecogMemory//Stimuli/newolddelay2/zzanimal/10.jpg	20.4032	14.0561
/Users/rncao/Library/CloudStorage/Box-Box/Private/Experiments/ObjectPerception/RecogMemory//Stimuli/newolddelay2/zzanimal/11.jpg	8.52541	13.6002
/Users/rncao/Library/CloudStorage/Box-Box/Private/Experiments/ObjectPerception/RecogMemory//Stimuli/newolddelay2/zzanimal/12.jpg	18.759	11.6009
/Users/rncao/Library/CloudStorage/Box-Box/Private/Experiments/ObjectPerception/RecogMemory//Stimuli/newolddelay2/zzanimal/13.jpg	15.3629	15.3122
/Users/rncao/Library/CloudStorage/Box-Box/Private/Experiments/ObjectPerception/RecogMemory//Stimuli/newolddelay2/zzanimal/14.jpg	8.86448	15.4551
/Users/rncao/Library/CloudStorage/Box-Box/Private/Experiments/ObjectPerception/RecogMemory//Stimuli/newolddelay2/zzanimal/15.jpg	-23.4186	7.31144
/Users/rncao/Library/CloudStorage/Box-Box/Private/Experiments/ObjectPerception/RecogMemory//Stimuli/newolddelay2/zzanimal/16.jpg	-3.72547	9.07823
/Users/rncao/Library/CloudStorage/Box-Box/Private/Experiments/ObjectPerception/RecogMemory//Stimuli/newolddelay2/zzanimal/17.jpg	5.73512	7.8054
/Users/rncao/Library/CloudStorage/Box-Box/Private/Experiments/ObjectPerception/RecogMemory//Stimuli/newolddelay2/zzanimal/18.jpg	11.3585	18.6289
/Users/rncao/Library/CloudStorage/Box-Box/Private/Experiments/ObjectPerception/RecogMemory//Stimuli/newolddelay2/zzanimal/19.jpg	0.0549195	20.8821
/Users/rncao/Library/CloudStorage/Box-Box/Private/Experiments/ObjectPerception/RecogMemory//Stimuli/newolddelay2/zzanimal/2.jpg	2.59842	21.5713
/Users/rncao/Library/CloudStorage/Box-Box/Private/Experiments/ObjectPerception/RecogMemory//Stimuli/newolddelay2/zzanimal/20.jpg	17.1021	21.7495
/Users/rncao/Library/CloudStorage/Box-Box/Private/Experiments/ObjectPerception/RecogMemory//Stimuli/newolddelay2/zzanimal/21.jpg	20.079	19.7846
/Users/rncao/Library/CloudStorage/Box-Box/Private/Experiments/ObjectPerception/RecogMemory//Stimuli/newolddelay2/zzanimal/22.jpg	10.6939	12.6475
/Users/rncao/Library/CloudStorage/Box-Box/Private/Experiments/ObjectPerception/RecogMemory//Stimuli/newolddelay2/zzanimal/23.jpg	-2.574	16.7205
/Users/rncao/Library/CloudStorage/Box-Box/Private/Experiments/ObjectPerception/RecogMemory//Stimuli/newolddelay2/zzanimal/24.jpg	9.95084	19.6156
/Users/rncao/Library/CloudStorage/Box-Box/Private/Experiments/ObjectPerception/RecogMemory//Stimuli/newolddelay2/zzanimal/25.jpg	19.6291	16.0896
/Users/rncao/Library/CloudStorage/Box-Box/Private/Experiments/ObjectPerception/RecogMemory//Stimuli/newolddelay2/zzanimal/26.jpg	18.6298	13.2764
/Users/rncao/Library/CloudStorage/Box-Box/Private/Experiments/ObjectPerception/RecogMemory//Stimuli/newolddelay2/zzanimal/27.jpg	16.4064	11.1827
/Users/rncao/Library/CloudStorage/Box-Box/Private/Experiments/ObjectPerception/RecogMemory//Stimuli/newolddelay2/zzanimal/28.jpg	18.4108	19.9939
/Users/rncao/Library/CloudStorage/Box-Box/Private/Experiments/ObjectPerception/RecogMemory//Stimuli/newolddelay2/zzanimal/29.jpg	9.73893	7.27624
/Users/rncao/Library/CloudStorage/Box-Box/Private/Experiments/ObjectPerception/RecogMemory//Stimuli/newolddelay2/zzanimal/3.jpg	-2.14979	18.5517
/Users/rncao/Library/CloudStorage/Box-Box/Private/Experiments/ObjectPerception/RecogMemory//Stimuli/newolddelay2/zzanimal/30.jpg	17.5646	13.8897
/Users/rncao/Library/CloudStorage/Box-Box/Private/Experiments/ObjectPerception/RecogMemory//Stimuli/newolddelay2/zzanimal/4.jpg	0.962237	23.7201
/Users/rncao/Library/CloudStorage/Box-Box/Private/Experiments/ObjectPerception/RecogMemory//Stimuli/newolddelay2/zzanimal/5.jpg	1.22996	25.0219
/Users/rncao/Library/CloudStorage/Box-Box/Private/Experiments/ObjectPerception/RecogMemory//Stimuli/newolddelay2/zzanimal/6.jpg	12.6776	18.8024
/Users/rncao/Library/CloudStorage/Box-Box/Private/Experiments/ObjectPerception/RecogMemory//Stimuli/newolddelay2/zzanimal/7.jpg	7.02665	12.8942
/Users/rncao/Library/CloudStorage/Box-Box/Private/Experiments/ObjectPerception/RecogMemory//Stimuli/newolddelay2/zzanimal/8.jpg	-1.84215	19.3041
/Users/rncao/Library/CloudStorage/Box-Box/Private/Experiments/ObjectPerception/RecogMemory//Stimuli/newolddelay2/zzanimal/9.jpg	7.59851	12.0892

## Sheet: S5b
files	mappedX_1	mappedX_2
/Users/rncao/Library/CloudStorage/Box-Box/Private/Experiments/ObjectPerception/RecogMemory//Stimuli/newolddelay3/1cars/1.jpg	0.354413	13.3634
/Users/rncao/Library/CloudStorage/Box-Box/Private/Experiments/ObjectPerception/RecogMemory//Stimuli/newolddelay3/1cars/10.jpg	-4.54382	8.17041
/Users/rncao/Library/CloudStorage/Box-Box/Private/Experiments/ObjectPerception/RecogMemory//Stimuli/newolddelay3/1cars/11.jpg	-4.97129	8.82492
/Users/rncao/Library/CloudStorage/Box-Box/Private/Experiments/ObjectPerception/RecogMemory//Stimuli/newolddelay3/1cars/12.jpg	-11.0457	20.821
/Users/rncao/Library/CloudStorage/Box-Box/Private/Experiments/ObjectPerception/RecogMemory//Stimuli/newolddelay3/1cars/13.jpg	-4.70694	14.4658
/Users/rncao/Library/CloudStorage/Box-Box/Private/Experiments/ObjectPerception/RecogMemory//Stimuli/newolddelay3/1cars/14.jpg	-9.6099	13.7658
/Users/rncao/Library/CloudStorage/Box-Box/Private/Experiments/ObjectPerception/RecogMemory//Stimuli/newolddelay3/1cars/15.jpg	-5.20354	10.4939
/Users/rncao/Library/CloudStorage/Box-Box/Private/Experiments/ObjectPerception/RecogMemory//Stimuli/newolddelay3/1cars/16.jpg	3.23862	0.914257
/Users/rncao/Library/CloudStorage/Box-Box/Private/Experiments/ObjectPerception/RecogMemory//Stimuli/newolddelay3/1cars/17.jpg	-2.79321	8.85326
/Users/rncao/Library/CloudStorage/Box-Box/Private/Experiments/ObjectPerception/RecogMemory//Stimuli/newolddelay3/1cars/18.jpg	-10.1293	15.6821
/Users/rncao/Library/CloudStorage/Box-Box/Private/Experiments/ObjectPerception/RecogMemory//Stimuli/newolddelay3/1cars/19.jpg	-9.52836	20.4891
/Users/rncao/Library/CloudStorage/Box-Box/Private/Experiments/ObjectPerception/RecogMemory//Stimuli/newolddelay3/1cars/2.jpg	-7.54621	10.7127
/Users/rncao/Library/CloudStorage/Box-Box/Private/Experiments/ObjectPerception/RecogMemory//Stimuli/newolddelay3/1cars/20.jpg	-7.51517	20.1772
/Users/rncao/Library/CloudStorage/Box-Box/Private/Experiments/ObjectPerception/RecogMemory//Stimuli/newolddelay3/1cars/21.jpg	-8.4525	16.9849
/Users/rncao/Library/CloudStorage/Box-Box/Private/Experiments/ObjectPerception/RecogMemory//Stimuli/newolddelay3/1cars/22.jpg	-7.20567	13.2997
/Users/rncao/Library/CloudStorage/Box-Box/Private/Experiments/ObjectPerception/RecogMemory//Stimuli/newolddelay3/1cars/23.jpg	-1.15834	17.3635
/Users/rncao/Library/CloudStorage/Box-Box/Private/Experiments/ObjectPerception/RecogMemory//Stimuli/newolddelay3/1cars/24.jpg	-1.92778	17.3152
/Users/rncao/Library/CloudStorage/Box-Box/Private/Experiments/ObjectPerception/RecogMemory//Stimuli/newolddelay3/1cars/25.jpg	-4.62946	12.7472
/Users/rncao/Library/CloudStorage/Box-Box/Private/Experiments/ObjectPerception/RecogMemory//Stimuli/newolddelay3/1cars/26.jpg	-6.99184	16.1134
/Users/rncao/Library/CloudStorage/Box-Box/Private/Experiments/ObjectPerception/RecogMemory//Stimuli/newolddelay3/1cars/27.jpg	2.32964	7.59093
/Users/rncao/Library/CloudStorage/Box-Box/Private/Experiments/ObjectPerception/RecogMemory//Stimuli/newolddelay3/1cars/28.jpg	-5.74161	12.8988
/Users/rncao/Library/CloudStorage/Box-Box/Private/Experiments/ObjectPerception/RecogMemory//Stimuli/newolddelay3/1cars/29.jpg	-6.1272	9.77537
/Users/rncao/Library/CloudStorage/Box-Box/Private/Experiments/ObjectPerception/RecogMemory//Stimuli/newolddelay3/1cars/3.jpg	-8.64125	19.2169
/Users/rncao/Library/CloudStorage/Box-Box/Private/Experiments/ObjectPerception/RecogMemory//Stimuli/newolddelay3/1cars/30.jpg	-5.4966	16.8366
/Users/rncao/Library/CloudStorage/Box-Box/Private/Experiments/ObjectPerception/RecogMemory//Stimuli/newolddelay3/1cars/31.jpg	-6.99867	17.2852
/Users/rncao/Library/CloudStorage/Box-Box/Private/Experiments/ObjectPerception/RecogMemory//Stimuli/newolddelay3/1cars/32.jpg	-7.69311	18.7314
/Users/rncao/Library/CloudStorage/Box-Box/Private/Experiments/ObjectPerception/RecogMemory//Stimuli/newolddelay3/1cars/33.jpg	-7.2681	11.8934
/Users/rncao/Library/CloudStorage/Box-Box/Private/Experiments/ObjectPerception/RecogMemory//Stimuli/newolddelay3/1cars/34.jpg	-9.81663	17.3425
/Users/rncao/Library/CloudStorage/Box-Box/Private/Experiments/ObjectPerception/RecogMemory//Stimuli/newolddelay3/1cars/35.jpg	-10.4116	19.9742
/Users/rncao/Library/CloudStorage/Box-Box/Private/Experiments/ObjectPerception/RecogMemory//Stimuli/newolddelay3/1cars/36.jpg	9.77961	16.4923
/Users/rncao/Library/CloudStorage/Box-Box/Private/Experiments/ObjectPerception/RecogMemory//Stimuli/newolddelay3/1cars/37.jpg	-5.67894	18.2822
/Users/rncao/Library/CloudStorage/Box-Box/Private/Experiments/ObjectPerception/RecogMemory//Stimuli/newolddelay3/1cars/38.jpg	-3.17868	4.42456
/Users/rncao/Library/CloudStorage/Box-Box/Private/Experiments/ObjectPerception/RecogMemory//Stimuli/newolddelay3/1cars/39.jpg	-10.2283	18.9747
/Users/rncao/Library/CloudStorage/Box-Box/Private/Experiments/ObjectPerception/RecogMemory//Stimuli/newolddelay3/1cars/4.jpg	-8.28336	14.4757
/Users/rncao/Library/CloudStorage/Box-Box/Private/Experiments/ObjectPerception/RecogMemory//Stimuli/newolddelay3/1cars/40.jpg	-8.65676	10.6305
/Users/rncao/Library/CloudStorage/Box-Box/Private/Experiments/ObjectPerception/RecogMemory//Stimuli/newolddelay3/1cars/41.jpg	-3.76834	7.28221
/Users/rncao/Library/CloudStorage/Box-Box/Private/Experiments/ObjectPerception/RecogMemory//Stimuli/newolddelay3/1cars/42.jpg	-2.81248	2.7238
/Users/rncao/Library/CloudStorage/Box-Box/Private/Experiments/ObjectPerception/RecogMemory//Stimuli/newolddelay3/1cars/43.jpg	-10.1103	21.6035
/Users/rncao/Library/CloudStorage/Box-Box/Private/Experiments/ObjectPerception/RecogMemory//Stimuli/newolddelay3/1cars/44.jpg	-12.8752	16.4473
/Users/rncao/Library/CloudStorage/Box-Box/Private/Experiments/ObjectPerception/RecogMemory//Stimuli/newolddelay3/1cars/5.jpg	-2.64682	10.5157
/Users/rncao/Library/CloudStorage/Box-Box/Private/Experiments/ObjectPerception/RecogMemory//Stimuli/newolddelay3/1cars/6.jpg	-5.00134	17.4101
/Users/rncao/Library/CloudStorage/Box-Box/Private/Experiments/ObjectPerception/RecogMemory//Stimuli/newolddelay3/1cars/7.jpg	-10.9797	16.1181
/Users/rncao/Library/CloudStorage/Box-Box/Private/Experiments/ObjectPerception/RecogMemory//Stimuli/newolddelay3/1cars/8.jpg	-11.6174	17.3075
/Users/rncao/Library/CloudStorage/Box-Box/Private/Experiments/ObjectPerception/RecogMemory//Stimuli/newolddelay3/1cars/9.jpg	-8.9787	21.5128
/Users/rncao/Library/CloudStorage/Box-Box/Private/Experiments/ObjectPerception/RecogMemory//Stimuli/newolddelay3/2food/1.jpg	-2.80264	-14.4521
/Users/rncao/Library/CloudStorage/Box-Box/Private/Experiments/ObjectPerception/RecogMemory//Stimuli/newolddelay3/2food/10.jpg	-1.15311	-22.5376
/Users/rncao/Library/CloudStorage/Box-Box/Private/Experiments/ObjectPerception/RecogMemory//Stimuli/newolddelay3/2food/11.jpg	-0.455283	-27.4972
/Users/rncao/Library/CloudStorage/Box-Box/Private/Experiments/ObjectPerception/RecogMemory//Stimuli/newolddelay3/2food/12.jpg	-3.18956	-13.4512
/Users/rncao/Library/CloudStorage/Box-Box/Private/Experiments/ObjectPerception/RecogMemory//Stimuli/newolddelay3/2food/13.jpg	-2.46231	-25.4166
/Users/rncao/Library/CloudStorage/Box-Box/Private/Experiments/ObjectPerception/RecogMemory//Stimuli/newolddelay3/2food/14.jpg	4.94647	6.55367
/Users/rncao/Library/CloudStorage/Box-Box/Private/Experiments/ObjectPerception/RecogMemory//Stimuli/newolddelay3/2food/15.jpg	-0.168583	-19.2672
/Users/rncao/Library/CloudStorage/Box-Box/Private/Experiments/ObjectPerception/RecogMemory//Stimuli/newolddelay3/2food/16.jpg	-0.272203	4.07092
/Users/rncao/Library/CloudStorage/Box-Box/Private/Experiments/ObjectPerception/RecogMemory//Stimuli/newolddelay3/2food/17.jpg	-2.0586	-8.47866
/Users/rncao/Library/CloudStorage/Box-Box/Private/Experiments/ObjectPerception/RecogMemory//Stimuli/newolddelay3/2food/18.jpg	-5.39682	-18.5927
/Users/rncao/Library/CloudStorage/Box-Box/Private/Experiments/ObjectPerception/RecogMemory//Stimuli/newolddelay3/2food/19.jpg	-1.85703	-25.798
/Users/rncao/Library/CloudStorage/Box-Box/Private/Experiments/ObjectPerception/RecogMemory//Stimuli/newolddelay3/2food/2.jpg	-7.02848	-19.256
/Users/rncao/Library/CloudStorage/Box-Box/Private/Experiments/ObjectPerception/RecogMemory//Stimuli/newolddelay3/2food/20.jpg	-3.89633	-16.3722
/Users/rncao/Library/CloudStorage/Box-Box/Private/Experiments/ObjectPerception/RecogMemory//Stimuli/newolddelay3/2food/21.jpg	0.809444	-17.9672
/Users/rncao/Library/CloudStorage/Box-Box/Private/Experiments/ObjectPerception/RecogMemory//Stimuli/newolddelay3/2food/22.jpg	-0.320012	-14.7028
/Users/rncao/Library/CloudStorage/Box-Box/Private/Experiments/ObjectPerception/RecogMemory//Stimuli/newolddelay3/2food/23.jpg	-1.94946	-20.0766
/Users/rncao/Library/CloudStorage/Box-Box/Private/Experiments/ObjectPerception/RecogMemory//Stimuli/newolddelay3/2food/24.jpg	0.364649	-23.3473
/Users/rncao/Library/CloudStorage/Box-Box/Private/Experiments/ObjectPerception/RecogMemory//Stimuli/newolddelay3/2food/25.jpg	-3.74432	-21.0792
/Users/rncao/Library/CloudStorage/Box-Box/Private/Experiments/ObjectPerception/RecogMemory//Stimuli/newolddelay3/2food/26.jpg	-2.14515	-21.1516
/Users/rncao/Library/CloudStorage/Box-Box/Private/Experiments/ObjectPerception/RecogMemory//Stimuli/newolddelay3/2food/27.jpg	-2.47709	-15.7039
/Users/rncao/Library/CloudStorage/Box-Box/Private/Experiments/ObjectPerception/RecogMemory//Stimuli/newolddelay3/2food/28.jpg	-1.57068	-27.9345
/Users/rncao/Library/CloudStorage/Box-Box/Private/Experiments/ObjectPerception/RecogMemory//Stimuli/newolddelay3/2food/29.jpg	-4.71239	-17.9946
/Users/rncao/Library/CloudStorage/Box-Box/Private/Experiments/ObjectPerception/RecogMemory//Stimuli/newolddelay3/2food/3.jpg	0.399961	-21.1632
/Users/rncao/Library/CloudStorage/Box-Box/Private/Experiments/ObjectPerception/RecogMemory//Stimuli/newolddelay3/2food/30.jpg	-1.63351	-14.9418
/Users/rncao/Library/CloudStorage/Box-Box/Private/Experiments/ObjectPerception/RecogMemory//Stimuli/newolddelay3/2food/31.jpg	3.06045	-16.1979
/Users/rncao/Library/CloudStorage/Box-Box/Private/Experiments/ObjectPerception/RecogMemory//Stimuli/newolddelay3/2food/32.jpg	1.6693	-21.2703
/Users/rncao/Library/CloudStorage/Box-Box/Private/Experiments/ObjectPerception/RecogMemory//Stimuli/newolddelay3/2food/33.jpg	-5.30895	-20.7321
/Users/rncao/Library/CloudStorage/Box-Box/Private/Experiments/ObjectPerception/RecogMemory//Stimuli/newolddelay3/2food/34.jpg	-6.50696	-16.5683
/Users/rncao/Library/CloudStorage/Box-Box/Private/Experiments/ObjectPerception/RecogMemory//Stimuli/newolddelay3/2food/35.jpg	-2.9556	-20.3994
/Users/rncao/Library/CloudStorage/Box-Box/Private/Experiments/ObjectPerception/RecogMemory//Stimuli/newolddelay3/2food/36.jpg	-2.83751	-12.4743
/Users/rncao/Library/CloudStorage/Box-Box/Private/Experiments/ObjectPerception/RecogMemory//Stimuli/newolddelay3/2food/37.jpg	-2.5107	-18.3317
/Users/rncao/Library/CloudStorage/Box-Box/Private/Experiments/ObjectPerception/RecogMemory//Stimuli/newolddelay3/2food/38.jpg	-7.37509	-17.2145
/Users/rncao/Library/CloudStorage/Box-Box/Private/Experiments/ObjectPerception/RecogMemory//Stimuli/newolddelay3/2food/39.jpg	4.4218	5.39627
/Users/rncao/Library/CloudStorage/Box-Box/Private/Experiments/ObjectPerception/RecogMemory//Stimuli/newolddelay3/2food/4.jpg	-4.95334	-22.3004
/Users/rncao/Library/CloudStorage/Box-Box/Private/Experiments/ObjectPerception/RecogMemory//Stimuli/newolddelay3/2food/40.jpg	1.32855	-17.1655
/Users/rncao/Library/CloudStorage/Box-Box/Private/Experiments/ObjectPerception/RecogMemory//Stimuli/newolddelay3/2food/41.jpg	-1.97819	-28.1141
/Users/rncao/Library/CloudStorage/Box-Box/Private/Experiments/ObjectPerception/RecogMemory//Stimuli/newolddelay3/2food/42.jpg	1.31657	5.0455
/Users/rncao/Library/CloudStorage/Box-Box/Private/Experiments/ObjectPerception/RecogMemory//Stimuli/newolddelay3/2food/43.jpg	1.99583	-16.8368
/Users/rncao/Library/CloudStorage/Box-Box/Private/Experiments/ObjectPerception/RecogMemory//Stimuli/newolddelay3/2food/44.jpg	-4.01832	-18.9604
/Users/rncao/Library/CloudStorage/Box-Box/Private/Experiments/ObjectPerception/RecogMemory//Stimuli/newolddelay3/2food/5.jpg	-6.56529	-15.5401
/Users/rncao/Library/CloudStorage/Box-Box/Private/Experiments/ObjectPerception/RecogMemory//Stimuli/newolddelay3/2food/6.jpg	0.160532	-28.3965
/Users/rncao/Library/CloudStorage/Box-Box/Private/Experiments/ObjectPerception/RecogMemory//Stimuli/newolddelay3/2food/7.jpg	9.81983	5.71152
/Users/rncao/Library/CloudStorage/Box-Box/Private/Experiments/ObjectPerception/RecogMemory//Stimuli/newolddelay3/2food/8.jpg	-2.42759	-22.9288
/Users/rncao/Library/CloudStorage/Box-Box/Private/Experiments/ObjectPerception/RecogMemory//Stimuli/newolddelay3/2food/9.jpg	-3.05398	-19.1401
/Users/rncao/Library/CloudStorage/Box-Box/Private/Experiments/ObjectPerception/RecogMemory//Stimuli/newolddelay3/3people/1.jpg	-0.740611	-2.6794
/Users/rncao/Library/CloudStorage/Box-Box/Private/Experiments/ObjectPerception/RecogMemory//Stimuli/newolddelay3/3people/10.jpg	4.68976	-0.133972
/Users/rncao/Library/CloudStorage/Box-Box/Private/Experiments/ObjectPerception/RecogMemory//Stimuli/newolddelay3/3people/11.jpg	1.43634	-3.91493
/Users/rncao/Library/CloudStorage/Box-Box/Private/Experiments/ObjectPerception/RecogMemory//Stimuli/newolddelay3/3people/12.jpg	10.1173	-7.35697
/Users/rncao/Library/CloudStorage/Box-Box/Private/Experiments/ObjectPerception/RecogMemory//Stimuli/newolddelay3/3people/13.jpg	15.2788	-4.93446
/Users/rncao/Library/CloudStorage/Box-Box/Private/Experiments/ObjectPerception/RecogMemory//Stimuli/newolddelay3/3people/14.jpg	12.4111	-10.5673
/Users/rncao/Library/CloudStorage/Box-Box/Private/Experiments/ObjectPerception/RecogMemory//Stimuli/newolddelay3/3people/15.jpg	7.15228	-9.40925
/Users/rncao/Library/CloudStorage/Box-Box/Private/Experiments/ObjectPerception/RecogMemory//Stimuli/newolddelay3/3people/16.jpg	-2.37341	1.08579
/Users/rncao/Library/CloudStorage/Box-Box/Private/Experiments/ObjectPerception/RecogMemory//Stimuli/newolddelay3/3people/17.jpg	1.48449	2.50272
/Users/rncao/Library/CloudStorage/Box-Box/Private/Experiments/ObjectPerception/RecogMemory//Stimuli/newolddelay3/3people/18.jpg	11.1535	-4.44525
/Users/rncao/Library/CloudStorage/Box-Box/Private/Experiments/ObjectPerception/RecogMemory//Stimuli/newolddelay3/3people/19.jpg	3.2053	-1.62003
/Users/rncao/Library/CloudStorage/Box-Box/Private/Experiments/ObjectPerception/RecogMemory//Stimuli/newolddelay3/3people/2.jpg	12.1144	-6.64722
/Users/rncao/Library/CloudStorage/Box-Box/Private/Experiments/ObjectPerception/RecogMemory//Stimuli/newolddelay3/3people/20.jpg	9.77363	-9.15184
/Users/rncao/Library/CloudStorage/Box-Box/Private/Experiments/ObjectPerception/RecogMemory//Stimuli/newolddelay3/3people/21.jpg	2.86004	-6.92045
/Users/rncao/Library/CloudStorage/Box-Box/Private/Experiments/ObjectPerception/RecogMemory//Stimuli/newolddelay3/3people/22.jpg	15.1545	-7.15707
/Users/rncao/Library/CloudStorage/Box-Box/Private/Experiments/ObjectPerception/RecogMemory//Stimuli/newolddelay3/3people/23.jpg	1.35268	-1.17742
/Users/rncao/Library/CloudStorage/Box-Box/Private/Experiments/ObjectPerception/RecogMemory//Stimuli/newolddelay3/3people/24.jpg	0.802576	0.671725
/Users/rncao/Library/CloudStorage/Box-Box/Private/Experiments/ObjectPerception/RecogMemory//Stimuli/newolddelay3/3people/25.jpg	7.37924	-7.27347
/Users/rncao/Library/CloudStorage/Box-Box/Private/Experiments/ObjectPerception/RecogMemory//Stimuli/newolddelay3/3people/26.jpg	2.42376	-6.34401
/Users/rncao/Library/CloudStorage/Box-Box/Private/Experiments/ObjectPerception/RecogMemory//Stimuli/newolddelay3/3people/27.jpg	11.5591	-5.12847
/Users/rncao/Library/CloudStorage/Box-Box/Private/Experiments/ObjectPerception/RecogMemory//Stimuli/newolddelay3/3people/28.jpg	11.1742	-7.57712
/Users/rncao/Library/CloudStorage/Box-Box/Private/Experiments/ObjectPerception/RecogMemory//Stimuli/newolddelay3/3people/29.jpg	16.6092	-5.65229
/Users/rncao/Library/CloudStorage/Box-Box/Private/Experiments/ObjectPerception/RecogMemory//Stimuli/newolddelay3/3people/3.jpg	4.61288	-2.60409
/Users/rncao/Library/CloudStorage/Box-Box/Private/Experiments/ObjectPerception/RecogMemory//Stimuli/newolddelay3/3people/30.jpg	13.7345	-5.84226
/Users/rncao/Library/CloudStorage/Box-Box/Private/Experiments/ObjectPerception/RecogMemory//Stimuli/newolddelay3/3people/31.jpg	17.0777	-6.46221
/Users/rncao/Library/CloudStorage/Box-Box/Private/Experiments/ObjectPerception/RecogMemory//Stimuli/newolddelay3/3people/32.jpg	14.6266	-9.33014
/Users/rncao/Library/CloudStorage/Box-Box/Private/Experiments/ObjectPerception/RecogMemory//Stimuli/newolddelay3/3people/33.jpg	13.497	-7.53722
/Users/rncao/Library/CloudStorage/Box-Box/Private/Experiments/ObjectPerception/RecogMemory//Stimuli/newolddelay3/3people/34.jpg	7.01296	-2.65219
/Users/rncao/Library/CloudStorage/Box-Box/Private/Experiments/ObjectPerception/RecogMemory//Stimuli/newolddelay3/3people/35.jpg	7.99309	-10.6018
/Users/rncao/Library/CloudStorage/Box-Box/Private/Experiments/ObjectPerception/RecogMemory//Stimuli/newolddelay3/3people/36.jpg	0.746957	-0.629681
/Users/rncao/Library/CloudStorage/Box-Box/Private/Experiments/ObjectPerception/RecogMemory//Stimuli/newolddelay3/3people/37.jpg	10.2895	8.48191
/Users/rncao/Library/CloudStorage/Box-Box/Private/Experiments/ObjectPerception/RecogMemory//Stimuli/newolddelay3/3people/38.jpg	12.0293	-8.55571
/Users/rncao/Library/CloudStorage/Box-Box/Private/Experiments/ObjectPerception/RecogMemory//Stimuli/newolddelay3/3people/39.jpg	7.98103	-9.45557
/Users/rncao/Library/CloudStorage/Box-Box/Private/Experiments/ObjectPerception/RecogMemory//Stimuli/newolddelay3/3people/4.jpg	10.2988	-10.7264
/Users/rncao/Library/CloudStorage/Box-Box/Private/Experiments/ObjectPerception/RecogMemory//Stimuli/newolddelay3/3people/40.jpg	-1.84419	-0.972434
/Users/rncao/Library/CloudStorage/Box-Box/Private/Experiments/ObjectPerception/RecogMemory//Stimuli/newolddelay3/3people/41.jpg	-0.285548	0.133956
/Users/rncao/Library/CloudStorage/Box-Box/Private/Experiments/ObjectPerception/RecogMemory//Stimuli/newolddelay3/3people/42.jpg	3.18766	-2.79035
/Users/rncao/Library/CloudStorage/Box-Box/Private/Experiments/ObjectPerception/RecogMemory//Stimuli/newolddelay3/3people/43.jpg	9.00912	-9.93375
/Users/rncao/Library/CloudStorage/Box-Box/Private/Experiments/ObjectPerception/RecogMemory//Stimuli/newolddelay3/3people/44.jpg	1.23957	-7.15643
/Users/rncao/Library/CloudStorage/Box-Box/Private/Experiments/ObjectPerception/RecogMemory//Stimuli/newolddelay3/3people/45.jpg	1.76864	-3.18391
/Users/rncao/Library/CloudStorage/Box-Box/Private/Experiments/ObjectPerception/RecogMemory//Stimuli/newolddelay3/3people/5.jpg	6.65488	-0.974487
/Users/rncao/Library/CloudStorage/Box-Box/Private/Experiments/ObjectPerception/RecogMemory//Stimuli/newolddelay3/3people/6.jpg	-2.47377	-1.11899
/Users/rncao/Library/CloudStorage/Box-Box/Private/Experiments/ObjectPerception/RecogMemory//Stimuli/newolddelay3/3people/7.jpg	15.4157	-3.70315
/Users/rncao/Library/CloudStorage/Box-Box/Private/Experiments/ObjectPerception/RecogMemory//Stimuli/newolddelay3/3people/8.jpg	7.52261	-4.11315
/Users/rncao/Library/CloudStorage/Box-Box/Private/Experiments/ObjectPerception/RecogMemory//Stimuli/newolddelay3/3people/9.jpg	12.6768	-9.60322
/Users/rncao/Library/CloudStorage/Box-Box/Private/Experiments/ObjectPerception/RecogMemory//Stimuli/newolddelay3/4spatial/1.jpg	10.4356	11.3568
/Users/rncao/Library/CloudStorage/Box-Box/Private/Experiments/ObjectPerception/RecogMemory//Stimuli/newolddelay3/4spatial/10.jpg	7.6991	1.51432
/Users/rncao/Library/CloudStorage/Box-Box/Private/Experiments/ObjectPerception/RecogMemory//Stimuli/newolddelay3/4spatial/11.jpg	4.96096	9.86683
/Users/rncao/Library/CloudStorage/Box-Box/Private/Experiments/ObjectPerception/RecogMemory//Stimuli/newolddelay3/4spatial/12.jpg	8.23288	11.9444
/Users/rncao/Library/CloudStorage/Box-Box/Private/Experiments/ObjectPerception/RecogMemory//Stimuli/newolddelay3/4spatial/13.jpg	8.115	3.43755
/Users/rncao/Library/CloudStorage/Box-Box/Private/Experiments/ObjectPerception/RecogMemory//Stimuli/newolddelay3/4spatial/14.jpg	11.3824	9.92287
/Users/rncao/Library/CloudStorage/Box-Box/Private/Experiments/ObjectPerception/RecogMemory//Stimuli/newolddelay3/4spatial/15.jpg	7.06816	0.72887
/Users/rncao/Library/CloudStorage/Box-Box/Private/Experiments/ObjectPerception/RecogMemory//Stimuli/newolddelay3/4spatial/16.jpg	6.96493	9.55199
/Users/rncao/Library/CloudStorage/Box-Box/Private/Experiments/ObjectPerception/RecogMemory//Stimuli/newolddelay3/4spatial/17.jpg	13.4568	15.7224
/Users/rncao/Library/CloudStorage/Box-Box/Private/Experiments/ObjectPerception/RecogMemory//Stimuli/newolddelay3/4spatial/18.jpg	3.85322	7.12029
/Users/rncao/Library/CloudStorage/Box-Box/Private/Experiments/ObjectPerception/RecogMemory//Stimuli/newolddelay3/4spatial/19.jpg	2.26186	6.47259
/Users/rncao/Library/CloudStorage/Box-Box/Private/Experiments/ObjectPerception/RecogMemory//Stimuli/newolddelay3/4spatial/2.jpg	4.07142	8.54543
/Users/rncao/Library/CloudStorage/Box-Box/Private/Experiments/ObjectPerception/RecogMemory//Stimuli/newolddelay3/4spatial/20.jpg	5.05578	12.68
/Users/rncao/Library/CloudStorage/Box-Box/Private/Experiments/ObjectPerception/RecogMemory//Stimuli/newolddelay3/4spatial/21.jpg	2.75373	10.1155
/Users/rncao/Library/CloudStorage/Box-Box/Private/Experiments/ObjectPerception/RecogMemory//Stimuli/newolddelay3/4spatial/22.jpg	8.12544	7.52772
/Users/rncao/Library/CloudStorage/Box-Box/Private/Experiments/ObjectPerception/RecogMemory//Stimuli/newolddelay3/4spatial/23.jpg	7.12433	16.0174
/Users/rncao/Library/CloudStorage/Box-Box/Private/Experiments/ObjectPerception/RecogMemory//Stimuli/newolddelay3/4spatial/24.jpg	11.3857	12.0106
/Users/rncao/Library/CloudStorage/Box-Box/Private/Experiments/ObjectPerception/RecogMemory//Stimuli/newolddelay3/4spatial/25.jpg	14.1942	10.0379
/Users/rncao/Library/CloudStorage/Box-Box/Private/Experiments/ObjectPerception/RecogMemory//Stimuli/newolddelay3/4spatial/26.jpg	6.96585	7.99515
/Users/rncao/Library/CloudStorage/Box-Box/Private/Experiments/ObjectPerception/RecogMemory//Stimuli/newolddelay3/4spatial/27.jpg	4.41925	-1.7944
/Users/rncao/Library/CloudStorage/Box-Box/Private/Experiments/ObjectPerception/RecogMemory//Stimuli/newolddelay3/4spatial/28.jpg	14.9128	8.42285
/Users/rncao/Library/CloudStorage/Box-Box/Private/Experiments/ObjectPerception/RecogMemory//Stimuli/newolddelay3/4spatial/29.jpg	9.88871	2.62485
/Users/rncao/Library/CloudStorage/Box-Box/Private/Experiments/ObjectPerception/RecogMemory//Stimuli/newolddelay3/4spatial/3.jpg	10.6007	1.84927
/Users/rncao/Library/CloudStorage/Box-Box/Private/Experiments/ObjectPerception/RecogMemory//Stimuli/newolddelay3/4spatial/30.jpg	6.29563	6.68618
/Users/rncao/Library/CloudStorage/Box-Box/Private/Experiments/ObjectPerception/RecogMemory//Stimuli/newolddelay3/4spatial/31.jpg	6.04033	9.0178
/Users/rncao/Library/CloudStorage/Box-Box/Private/Experiments/ObjectPerception/RecogMemory//Stimuli/newolddelay3/4spatial/32.jpg	11.8873	15.3553
/Users/rncao/Library/CloudStorage/Box-Box/Private/Experiments/ObjectPerception/RecogMemory//Stimuli/newolddelay3/4spatial/33.jpg	5.29349	14.0634
/Users/rncao/Library/CloudStorage/Box-Box/Private/Experiments/ObjectPerception/RecogMemory//Stimuli/newolddelay3/4spatial/34.jpg	8.58778	2.07085
/Users/rncao/Library/CloudStorage/Box-Box/Private/Experiments/ObjectPerception/RecogMemory//Stimuli/newolddelay3/4spatial/35.jpg	8.9816	10.1579
/Users/rncao/Library/CloudStorage/Box-Box/Private/Experiments/ObjectPerception/RecogMemory//Stimuli/newolddelay3/4spatial/36.jpg	13.4365	7.31189
/Users/rncao/Library/CloudStorage/Box-Box/Private/Experiments/ObjectPerception/RecogMemory//Stimuli/newolddelay3/4spatial/37.jpg	10.5692	13.5402
/Users/rncao/Library/CloudStorage/Box-Box/Private/Experiments/ObjectPerception/RecogMemory//Stimuli/newolddelay3/4spatial/38.jpg	13.9115	15.2211
/Users/rncao/Library/CloudStorage/Box-Box/Private/Experiments/ObjectPerception/RecogMemory//Stimuli/newolddelay3/4spatial/39.jpg	11.6341	13.5084
/Users/rncao/Library/CloudStorage/Box-Box/Private/Experiments/ObjectPerception/RecogMemory//Stimuli/newolddelay3/4spatial/4.jpg	14.7321	7.99158
/Users/rncao/Library/CloudStorage/Box-Box/Private/Experiments/ObjectPerception/RecogMemory//Stimuli/newolddelay3/4spatial/40.jpg	8.93864	1.1186
/Users/rncao/Library/CloudStorage/Box-Box/Private/Experiments/ObjectPerception/RecogMemory//Stimuli/newolddelay3/4spatial/41.jpg	13.154	6.27599
/Users/rncao/Library/CloudStorage/Box-Box/Private/Experiments/ObjectPerception/RecogMemory//Stimuli/newolddelay3/4spatial/42.jpg	6.36252	11.5511
/Users/rncao/Library/CloudStorage/Box-Box/Private/Experiments/ObjectPerception/RecogMemory//Stimuli/newolddelay3/4spatial/43.jpg	8.37036	8.27662
/Users/rncao/Library/CloudStorage/Box-Box/Private/Experiments/ObjectPerception/RecogMemory//Stimuli/newolddelay3/4spatial/44.jpg	5.18768	8.17184
/Users/rncao/Library/CloudStorage/Box-Box/Private/Experiments/ObjectPerception/RecogMemory//Stimuli/newolddelay3/4spatial/45.jpg	9.72265	13.0819
/Users/rncao/Library/CloudStorage/Box-Box/Private/Experiments/ObjectPerception/RecogMemory//Stimuli/newolddelay3/4spatial/5.jpg	12.1014	14.5715
/Users/rncao/Library/CloudStorage/Box-Box/Private/Experiments/ObjectPerception/RecogMemory//Stimuli/newolddelay3/4spatial/6.jpg	13.7905	12.6858
/Users/rncao/Library/CloudStorage/Box-Box/Private/Experiments/ObjectPerception/RecogMemory//Stimuli/newolddelay3/4spatial/7.jpg	11.0289	16.5192
/Users/rncao/Library/CloudStorage/Box-Box/Private/Experiments/ObjectPerception/RecogMemory//Stimuli/newolddelay3/4spatial/8.jpg	2.40499	3.43304
/Users/rncao/Library/CloudStorage/Box-Box/Private/Experiments/ObjectPerception/RecogMemory//Stimuli/newolddelay3/4spatial/9.jpg	10.6259	14.8245
/Users/rncao/Library/CloudStorage/Box-Box/Private/Experiments/ObjectPerception/RecogMemory//Stimuli/newolddelay3/5animals/1.jpg	-8.69756	1.90258
/Users/rncao/Library/CloudStorage/Box-Box/Private/Experiments/ObjectPerception/RecogMemory//Stimuli/newolddelay3/5animals/10.jpg	-14.4228	-5.14349
/Users/rncao/Library/CloudStorage/Box-Box/Private/Experiments/ObjectPerception/RecogMemory//Stimuli/newolddelay3/5animals/11.jpg	-11.1072	0.621566
/Users/rncao/Library/CloudStorage/Box-Box/Private/Experiments/ObjectPerception/RecogMemory//Stimuli/newolddelay3/5animals/12.jpg	-12.3288	-0.403596
/Users/rncao/Library/CloudStorage/Box-Box/Private/Experiments/ObjectPerception/RecogMemory//Stimuli/newolddelay3/5animals/13.jpg	-1.80023	-3.09489
/Users/rncao/Library/CloudStorage/Box-Box/Private/Experiments/ObjectPerception/RecogMemory//Stimuli/newolddelay3/5animals/14.jpg	-10.3233	1.12185
/Users/rncao/Library/CloudStorage/Box-Box/Private/Experiments/ObjectPerception/RecogMemory//Stimuli/newolddelay3/5animals/15.jpg	4.54654	2.63309
/Users/rncao/Library/CloudStorage/Box-Box/Private/Experiments/ObjectPerception/RecogMemory//Stimuli/newolddelay3/5animals/16.jpg	-12.2489	-2.20462
/Users/rncao/Library/CloudStorage/Box-Box/Private/Experiments/ObjectPerception/RecogMemory//Stimuli/newolddelay3/5animals/17.jpg	-12.3078	1.9236
/Users/rncao/Library/CloudStorage/Box-Box/Private/Experiments/ObjectPerception/RecogMemory//Stimuli/newolddelay3/5animals/18.jpg	-11.9593	-8.28216
/Users/rncao/Library/CloudStorage/Box-Box/Private/Experiments/ObjectPerception/RecogMemory//Stimuli/newolddelay3/5animals/19.jpg	-2.09766	-4.23851
/Users/rncao/Library/CloudStorage/Box-Box/Private/Experiments/ObjectPerception/RecogMemory//Stimuli/newolddelay3/5animals/2.jpg	-15.7632	-4.00006
/Users/rncao/Library/CloudStorage/Box-Box/Private/Experiments/ObjectPerception/RecogMemory//Stimuli/newolddelay3/5animals/20.jpg	-8.35036	-4.40733
/Users/rncao/Library/CloudStorage/Box-Box/Private/Experiments/ObjectPerception/RecogMemory//Stimuli/newolddelay3/5animals/21.jpg	-6.15085	-3.42085
/Users/rncao/Library/CloudStorage/Box-Box/Private/Experiments/ObjectPerception/RecogMemory//Stimuli/newolddelay3/5animals/22.jpg	-6.91518	3.15303
/Users/rncao/Library/CloudStorage/Box-Box/Private/Experiments/ObjectPerception/RecogMemory//Stimuli/newolddelay3/5animals/23.jpg	-9.32454	-5.65519
/Users/rncao/Library/CloudStorage/Box-Box/Private/Experiments/ObjectPerception/RecogMemory//Stimuli/newolddelay3/5animals/24.jpg	-5.07789	-1.36851
/Users/rncao/Library/CloudStorage/Box-Box/Private/Experiments/ObjectPerception/RecogMemory//Stimuli/newolddelay3/5animals/25.jpg	-1.3731	1.51839
/Users/rncao/Library/CloudStorage/Box-Box/Private/Experiments/ObjectPerception/RecogMemory//Stimuli/newolddelay3/5animals/26.jpg	10.5642	-12.158
/Users/rncao/Library/CloudStorage/Box-Box/Private/Experiments/ObjectPerception/RecogMemory//Stimuli/newolddelay3/5animals/27.jpg	-13.5707	-2.23761
/Users/rncao/Library/CloudStorage/Box-Box/Private/Experiments/ObjectPerception/RecogMemory//Stimuli/newolddelay3/5animals/28.jpg	-5.3234	-6.69171
/Users/rncao/Library/CloudStorage/Box-Box/Private/Experiments/ObjectPerception/RecogMemory//Stimuli/newolddelay3/5animals/29.jpg	-11.3414	-2.50245
/Users/rncao/Library/CloudStorage/Box-Box/Private/Experiments/ObjectPerception/RecogMemory//Stimuli/newolddelay3/5animals/3.jpg	-15.6118	-6.32702
/Users/rncao/Library/CloudStorage/Box-Box/Private/Experiments/ObjectPerception/RecogMemory//Stimuli/newolddelay3/5animals/30.jpg	-16.7092	-1.0887
/Users/rncao/Library/CloudStorage/Box-Box/Private/Experiments/ObjectPerception/RecogMemory//Stimuli/newolddelay3/5animals/31.jpg	-17.6886	-2.66693
/Users/rncao/Library/CloudStorage/Box-Box/Private/Experiments/ObjectPerception/RecogMemory//Stimuli/newolddelay3/5animals/32.jpg	-16.9211	-3.32702
/Users/rncao/Library/CloudStorage/Box-Box/Private/Experiments/ObjectPerception/RecogMemory//Stimuli/newolddelay3/5animals/33.jpg	-0.693177	5.79197
/Users/rncao/Library/CloudStorage/Box-Box/Private/Experiments/ObjectPerception/RecogMemory//Stimuli/newolddelay3/5animals/34.jpg	-13.0064	-4.76555
/Users/rncao/Library/CloudStorage/Box-Box/Private/Experiments/ObjectPerception/RecogMemory//Stimuli/newolddelay3/5animals/35.jpg	-3.87429	-3.37491
/Users/rncao/Library/CloudStorage/Box-Box/Private/Experiments/ObjectPerception/RecogMemory//Stimuli/newolddelay3/5animals/36.jpg	-4.24398	2.32504
/Users/rncao/Library/CloudStorage/Box-Box/Private/Experiments/ObjectPerception/RecogMemory//Stimuli/newolddelay3/5animals/37.jpg	-3.80351	1.40393
/Users/rncao/Library/CloudStorage/Box-Box/Private/Experiments/ObjectPerception/RecogMemory//Stimuli/newolddelay3/5animals/38.jpg	-10.5816	-3.34817
/Users/rncao/Library/CloudStorage/Box-Box/Private/Experiments/ObjectPerception/RecogMemory//Stimuli/newolddelay3/5animals/39.jpg	-10.0665	-5.63063
/Users/rncao/Library/CloudStorage/Box-Box/Private/Experiments/ObjectPerception/RecogMemory//Stimuli/newolddelay3/5animals/4.jpg	-6.48841	0.634822
/Users/rncao/Library/CloudStorage/Box-Box/Private/Experiments/ObjectPerception/RecogMemory//Stimuli/newolddelay3/5animals/40.jpg	-4.68929	0.128657
/Users/rncao/Library/CloudStorage/Box-Box/Private/Experiments/ObjectPerception/RecogMemory//Stimuli/newolddelay3/5animals/41.jpg	-7.89537	-5.61802
/Users/rncao/Library/CloudStorage/Box-Box/Private/Experiments/ObjectPerception/RecogMemory//Stimuli/newolddelay3/5animals/42.jpg	-7.9918	2.19074
/Users/rncao/Library/CloudStorage/Box-Box/Private/Experiments/ObjectPerception/RecogMemory//Stimuli/newolddelay3/5animals/43.jpg	-14.3808	-3.31737
/Users/rncao/Library/CloudStorage/Box-Box/Private/Experiments/ObjectPerception/RecogMemory//Stimuli/newolddelay3/5animals/44.jpg	-11.1995	1.53892
/Users/rncao/Library/CloudStorage/Box-Box/Private/Experiments/ObjectPerception/RecogMemory//Stimuli/newolddelay3/5animals/45.jpg	-7.64332	-0.474757
/Users/rncao/Library/CloudStorage/Box-Box/Private/Experiments/ObjectPerception/RecogMemory//Stimuli/newolddelay3/5animals/46.jpg	-4.90565	-1.96569
/Users/rncao/Library/CloudStorage/Box-Box/Private/Experiments/ObjectPerception/RecogMemory//Stimuli/newolddelay3/5animals/47.jpg	-0.745109	3.18921
/Users/rncao/Library/CloudStorage/Box-Box/Private/Experiments/ObjectPerception/RecogMemory//Stimuli/newolddelay3/5animals/5.jpg	-8.53362	-7.9042
/Users/rncao/Library/CloudStorage/Box-Box/Private/Experiments/ObjectPerception/RecogMemory//Stimuli/newolddelay3/5animals/6.jpg	-14.8102	0.093722
/Users/rncao/Library/CloudStorage/Box-Box/Private/Experiments/ObjectPerception/RecogMemory//Stimuli/newolddelay3/5animals/7.jpg	-3.88956	-4.86361
/Users/rncao/Library/CloudStorage/Box-Box/Private/Experiments/ObjectPerception/RecogMemory//Stimuli/newolddelay3/5animals/8.jpg	-10.5486	3.81028
/Users/rncao/Library/CloudStorage/Box-Box/Private/Experiments/ObjectPerception/RecogMemory//Stimuli/newolddelay3/5animals/9.jpg	-7.72156	-2.77244

## Sheet: S5c_UpperPanel_SpikeTime
1	113.113
1	117.444
1	354.849
1	378.288
1	396.506
1	560.334
1	564.358
1	568.505
1	573.944
1	756.911
1	1177.5
1	1187.88
1	1242.29
1	1246.38
1	1251.5
1	1255.93
1	1266.62
1	1329.63
1	1511.39
1	1515.48
1	1520.58
1	1525.77
1	1529.24
1	1541.84
1	1560.33
1	1566.02
1	1576.55
1	1676.36
1	1680.66
1	1685.27
1	1691.35
1	1932.07
1	1936.13
1	1940.74
1	1975.88
1	2037.69
1	2179.4
1	2185.08
1	2199.15
1	2374.78
1	2578.18
1	2608.81
1	2612.92
1	2661.49
1	2842.09
1	2887.41
1	3481.07
1	3484.88
1	3488.6
1	3493.08
1	3560.64
1	3887.06
1	3891.73
1	3926.45
2	599.287
2	651.756
2	664.475
2	801.117
2	1255.53
2	1259.71
2	1264.56
2	1269.69
2	1291.87
2	1296.63
2	1299.34
2	1312.27
2	1318.6
2	1322.77
2	1483.9
2	1488.14
2	1594.18
2	1599.59
2	1621.13
2	1668.43
2	1869.9
2	1874.38
2	1953.09
2	2085.89
2	2097.56
2	2495.08
2	2525.34
2	2951.58
2	2959.5
2	2964.45
2	2995.66
2	3371.43
2	3375.27
2	3384.45
2	3660.47
2	4202.31
2	4206.12
2	4210.73
2	4215.74
2	4226.58
2	4234.85
2	4239.3
2	4244.4
2	4247.78
2	4259.11
2	4262.43
2	4437.5
2	4441.9
2	4446.26
3	649.516
3	653.54
3	657.994
3	663.707
3	880.621
3	884.831
3	889.438
3	900.066
3	917.118
3	930.695
3	1243.61
3	1247.79
3	1252.49
3	1258.97
3	1335.58
3	1356.41
3	1453.27
3	1457.39
3	1472.93
3	1702.63
3	1725.3
3	1901.6
3	1910.48
3	2050.44
3	2069.36
3	2107.15
3	2141.95
3	2148.99
3	2153.04
3	2195.13
3	2375.55
3	2384.15
3	2523.16
3	2643.52
3	2648.22
3	2707.54
3	2879.82
3	2904.67
3	3508.96
3	3521.8
3	3525.55
3	3535.01
3	3539.41
3	4269.71
3	4273.52
3	4277.67
3	4287.81
3	4302.43
3	4483.92
4	595.478
4	599.287
4	603.466
4	608.134
4	612.742
4	626.229
4	888.486
4	920.434
4	937.761
4	943.689
4	949.373
4	1098.58
4	1102.54
4	1113.11
4	1117.78
4	1305.85
4	1310.09
4	1314.69
4	1447.74
4	1451.71
4	1456.16
4	1466.02
4	1485.87
4	1596.86
4	1610.56
4	1622.94
4	1628.68
4	1704.72
4	1708.74
4	1713.29
4	1728.98
4	1740.07
4	1759.49
4	1919.69
4	2108.38
4	2112.56
4	2122.54
4	2127.98
4	2133.47
4	2135.69
4	2141.28
4	2160.57
4	2190.74
4	2193.63
4	2257.62
4	2317.4
4	2441.44
4	2467.06
4	2474.37
4	2533.51
4	2661.67
4	2836.32
4	2851.53
4	3097.53
4	3101.55
4	3293.09
4	3337.3
4	3349.89
4	3361.66
4	3367.5
4	3470.69
4	3474.49
4	3483.16
4	3492.83
4	3927.28
4	4003.34
4	4007.06
4	4011.3
4	4016.06
4	4043.4
4	4424.54
5	84.6052
5	280.752
5	284.438
5	317.738
5	739.494
5	743.18
5	747.266
5	758.14
5	768.862
5	1038.49
5	1042.48
5	1060.73
5	1208.74
5	1216.18
5	1292.3
5	1300.9
5	1326.18
5	1455.98
5	1468.66
5	1470.88
5	1475.24
5	1555.85
5	1707.14
5	1711.6
5	1835.18
5	1851.28
5	1920.52
5	1925.44
5	2083.19
5	2234.97
5	2245.3
5	2489.21
5	2493.67
5	2694.79
5	2828.12
5	2836.75
5	2882.52
5	2927.89
5	2952.5
5	2957.72
5	3202.25
5	3278.41
5	3344.86
5	3463.47
5	3467.55
5	3764.59
5	3773.22
5	4148.95
5	4388.14
6	329.812
6	333.744
6	338.997
6	371.561
6	411.65
6	422.801
6	428.883
6	563.652
6	586.385
6	596.646
6	620.883
6	857.244
6	931.831
6	1301.7
6	1305.97
6	1310.98
6	1322.47
6	1505.59
6	1532.87
6	1682.63
6	1687.39
6	1693.35
6	1732.06
6	1767.94
6	1784.53
6	1796.88
6	1913.55
6	1918.56
6	1923.75
6	1941.35
6	2100.18
6	2184.38
6	2189.05
6	2201.64
6	2207.08
6	2297.4
6	2452.01
6	2469.34
6	2474.01
6	2478.71
6	2484.14
6	2491.73
6	2949.77
6	2953.79
6	2958.12
6	3180.93
6	3764.74
6	3773.25
6	3951.27
6	3984.14
7	32.6257
7	183.707
7	563.929
7	589.304
7	596.307
7	607.429
7	616.736
7	637.135
7	1266.83
7	1303.67
7	1447.62
7	1458.43
7	1577.87
7	1671.05
7	1677.44
7	1683.89
7	1714.27
7	1790.73
7	1811.84
7	1864.95
7	1867.53
7	1880.62
7	1913.89
7	2118.05
7	2132.09
7	2140.23
7	2345.29
7	2356.84
7	2371.37
7	2434.1
7	2658.17
7	2683.73
7	2688.98
7	3034.25
7	3038.39
7	3047.4
7	3052.43
7	3108.87
7	3699.92
7	3847.31
7	4165.51
7	4169.44
7	4173.71
7	4178.63
8	413.063
8	416.811
8	421.173
8	425.964
8	828.458
8	1208.19
8	1216.11
8	1229.51
8	1303.17
8	1307.14
8	1311.56
8	1321.51
8	1326.71
8	1333.13
8	1341.97
8	1420.13
8	1435.92
8	1445.01
8	1453.61
8	1459.05
8	1602.26
8	1610.65
8	1615.5
8	2139.83
8	2208.65
8	2342.43
8	2650
8	2654.15
8	2658.42
8	2696.23
8	3079.59
8	3083.86
8	3088.81
8	3107.3
8	3131.04
8	3146.9
8	3513.91
8	3568.53
8	3640.72
8	3656.08
8	3698.84
8	3812.54
8	4001.59
8	4005.52
8	4014.49
8	4024.17
8	4029.85
8	4207.84
8	4248.98
8	4369.55
8	4373.51
8	4417.11
8	4446.94
8	4453.54
9	592.038
9	597.475
9	1168.37
9	1172.09
9	1176.15
9	1180.88
9	1234.36
9	1303.51
9	1334.88
9	1338.96
9	1398.75
9	1402.71
9	1407.38
9	1430.14
9	1439.75
9	1521.87
9	1526.6
9	1648.78
9	1651.57
9	1656.85
9	1668.65
9	1707.39
9	1857.42
9	1860.83
9	1939.32
9	2037.38
9	2291.81
9	2301.02
9	2307.44
9	2468.29
9	2473.97
9	2599.59
9	2609.76
9	2616.36
9	2672.73
9	2679.98
9	2682.63
9	2693.62
9	2701.3
9	2843.57
9	2970.1
9	2981.35
9	2985.56
9	3014.1
9	3132.15
9	3143.06
9	3161.98
9	3166.93
9	3650.83
9	3664.5
9	4476.21
9	4480.58
9	4482.97
10	311.932
10	315.771
10	319.736
10	808.645
10	816.692
10	1277.12
10	1281.82
10	1284.9
10	1307.57
10	1514.41
10	1518.86
10	1528.26
10	1558.03
10	1584.02
10	1597.2
10	1828.33
10	1888.21
10	1941.94
10	1946.17
10	1950.66
10	1979.94
10	2185.76
10	2194.33
10	2199.71
10	2231.29
10	2298.1
10	2300.9
10	2357.94
10	2430.97
10	2434.78
10	2439.29
10	3323.81
10	3332.11
10	3660.84
10	3835.88
10	3839.76
10	3843.81
10	4167.81
10	4171.75
10	4422.08
11	206.931
11	210.863
11	540.458
11	583.098
11	642.081
11	646.135
11	650.559
11	652.586
11	656.212
11	671.787
11	1216.3
11	1220.08
11	1226.01
11	1244.9
11	1250.4
11	1338.59
11	1350.24
11	1354.38
11	1359.21
11	1364.86
11	1372.63
11	1500.86
11	1505.19
11	1520.46
11	1539.57
11	1667.73
11	1672.09
11	1682.9
11	1688.59
11	1771.78
11	1823.2
11	1828.09
11	1833.19
11	1920.46
11	2062.66
11	2076.8
11	2081.56
11	2087.86
11	2109.3
11	2115.78
11	2257.15
11	2616.85
11	2625.27
11	2636.48
11	2655.68
11	2835.09
11	2864.18
11	2868.54
11	2871.12
11	2873.06
11	2995.97
11	3011.73
11	3113.5
11	3375.18
11	3383.69
12	13.6097
12	17.7279
12	24.6391
12	196.948
12	212.492
12	274.178
12	399.392
12	446.271
12	450.571
12	456.315
12	476.1
12	713.351
12	717.467
12	1273.31
12	1277.19
12	1310.7
12	1314.79
12	1465.87
12	1585.43
12	1612.65
12	1656.27
12	1660.79
12	1857.27
12	1862.03
12	2119.44
12	2124.5
12	2128.13
12	2220.07
12	2296.66
12	2309.81
12	2315
12	2336.23
12	2505.56
12	2516.89
12	2524.91
12	2611.45
12	2627.54
12	2640.72
12	2649.57
12	2681.92
12	2704.8
12	2796.81
12	2850.82
12	2859.57
12	2882.67
12	2918.43
12	2968.14
12	2978.95
12	3399.05
12	3675
12	3838.31
12	3849.98
12	4152.76
12	4156.97
12	4303.47
12	4309.46
13	154.431
13	158.793
13	161.189
13	495.116
13	499.354
13	503.84
13	526.88
13	625.552
13	637.749
13	706.409
13	925.658
13	938.405
13	1293.59
13	1302.07
13	1307.51
13	1343.17
13	1362.74
13	1432.01
13	1445.16
13	1454.99
13	1461.87
13	1602.76
13	1607.24
13	1618.55
13	1861.66
13	2066.17
13	2078.03
13	2088.93
13	2093.48
13	2097.81
13	2112.03
13	2366.21
13	2734.88
13	2743.54
13	2748.8
13	2755.83
13	2954.31
13	3006.11
13	3411.12
13	3415.21
13	3420.43
13	3698.54
13	3702.81
13	3708.33
13	3859.91
13	4305.04
13	4309.4
13	4314.72
14	41.5964
14	55.5131
14	64.4515
14	70.2592
14	100.641
14	108.566
14	113.696
14	122.79
14	384.125
14	399.27
14	840.962
14	1280.75
14	1285.2
14	1289.81
14	1295.37
14	1339.76
14	1341.85
14	1413.34
14	1416.19
14	1425.07
14	1614.86
14	1638.88
14	1658.3
14	1703.27
14	1733.87
14	1755.93
14	1788
14	1876.81
14	1913.09
14	1925.78
14	1943.35
14	2230.8
14	2239.37
14	2250.67
14	2435.58
14	2445.59
14	2553.69
14	2558.67
14	2565.27
14	2575.44
14	2848.79
14	2875.52
14	3040.08
14	3044.35
15	351.44
15	353.682
15	355.648
15	360.317
15	643.217
15	647.087
15	695.625
15	734.302
15	923.261
15	1007.28
15	1011.18
15	1013.02
15	1016.62
15	1021.87
15	1041.59
15	1269.23
15	1273.44
15	1277.68
15	1316.08
15	1351.56
15	1372.51
15	1456.19
15	1489.52
15	1514.68
15	1612.68
15	1636.36
15	1658.3
15	1661.59
15	1664.81
15	1706.25
15	1796.14
15	1808.49
15	1813.71
15	2010.63
15	2015.33
15	2020.09
15	2025.16
15	2065.86
15	2198.82
15	2231.84
15	2248.31
15	2323.54
15	2332.2
15	2350.7
15	2704.31
15	2724.68
15	2758.69
15	2864.52
15	3036.77
15	3046.5
15	3426.17
15	3430.29
15	3434.96
15	3441.87
15	3445.31
15	3542.26
15	3564.54
15	4092.7
15	4381.66
16	389.9
16	446.455
16	454.288
16	468.604
16	1329.41
16	1333.31
16	1338.29
16	1347.57
16	1360.41
16	1369.9
16	1381.48
16	1537.23
16	1540.39
16	1544.48
16	1549.24
16	1554.49
16	1560.55
16	1572.34
16	1675.53
16	1743.21
16	1851.99
16	1856.41
16	1885.47
16	2041.25
16	2057.97
16	2062.57
16	2123.06
16	2190.18
16	2195.34
16	2200.26
16	2398.1
16	2623.34
16	2627.02
16	2631.11
16	2720.2
16	2832.08
16	2865.62
16	2869.68
16	2874.32
16	2878.93
16	3048.07
16	3092.37
16	3133.84
16	3260.96
16	3265.02
16	3274.17
16	3356.72
16	3368.6
16	3378.13
16	3939.9
16	4338.5
16	4371.21
16	4420.73
16	4424.63
16	4428.63
17	75.1134
17	289.937
17	375.647
17	379.609
17	384.002
17	568.63
17	578.552
17	589.057
17	645.03
17	659.008
17	690.312
17	947.683
17	961.754
17	983.809
17	1148.25
17	1233.38
17	1241.95
17	1309.84
17	1325.66
17	1383.08
17	1399.91
17	1527.68
17	1532.16
17	1657.78
17	1666.04
17	1719.92
17	1830.24
17	2160.69
17	2170.46
17	2245.51
17	2285.48
17	2359.05
17	2386.36
17	2474.84
17	3153.62
17	3166.28
17	3168.46
17	3953.24
17	4043.49
17	4054.46
17	4066.1
17	4091.72
17	4095.75
18	311.379
18	432.57
18	627.457
18	631.207
18	640.206
18	1182.54
18	1186.62
18	1191.02
18	1237.56
18	1336.48
18	1345.69
18	1484.42
18	1553.63
18	1594.77
18	1765.82
18	1779.89
18	1828.43
18	1832.73
18	1838.04
18	1843.72
18	1865.57
18	1877.98
18	1887.19
18	2216.42
18	2220.51
18	2224.68
18	2347.16
18	2520.18
18	2524.17
18	2529.15
18	2534.37
18	2595.14
18	2640.69
18	2720.63
18	2734.27
18	2739.09
18	2900.34
18	3177.37
18	3187.54
18	3459.78
18	3645.76
18	3659.15
18	3663.95
18	3668.83
18	3674.57
18	3767.2
18	3932.62
18	3948.72
18	3953.7
18	3960.42
18	3966.97
18	3971.3
18	3976.34
18	3981.35
18	4053.26
18	4272.05
18	4419.32
19	318.537
19	325.879
19	363.45
19	384.31
19	392.757
19	397.487
19	795.557
19	839.179
19	991.735
19	1015.21
19	1019.81
19	1181.19
19	1361.73
19	1369.93
19	1373.09
19	1378.84
19	1380.68
19	1383.78
19	1525.65
19	1534.07
19	1548.63
19	1676.33
19	1685.39
19	1724.93
19	1736.42
19	1740.69
19	1745.85
19	1755.59
19	1763.21
19	1765.69
19	1959.85
19	1964.02
19	1979.32
19	2276.81
19	2798.5
19	2802.28
19	2806.58
19	2811.25
19	2816.1
19	2830.63
19	2856.93
19	2869.07
19	2904.82
19	3135.87
19	3144.13
19	3149.48
19	3165.91
19	3848.27
19	3856.44
19	3865.96
19	3877.48
19	3890.63
20	615.784
20	619.532
20	623.648
20	637.902
20	716.545
20	1257.8
20	1261.7
20	1266.4
20	1276.45
20	1296.51
20	1348.98
20	1377.58
20	1614.8
20	1618.85
20	1623.15
20	1627.95
20	1633.08
20	1987.31
20	2035.26
20	2154.89
20	2158.76
20	2331.25
20	2773.03
20	2799.05
20	2864.73
20	2868.57
20	2873
20	2878.03
20	2938.43
20	3240.32
20	3246.95
20	3253.28
20	3274.66
20	3280.96
20	3293.83
20	3295.98
20	3309.53
20	3342.89
20	3604.23
20	3629.91
20	3651.75
20	3662.47
20	3690.7
20	3694.42
20	3699.03
20	3704.04
20	3964.57
20	3968.32
20	3977.57
20	3985.71
20	4253.83
20	4257.73
20	4272.72
20	4278.07
21	138.394
21	153.447
21	374.385
21	581.286
21	736.974
21	1053.76
21	1257.62
21	1266.4
21	1271.75
21	1366.77
21	1386.83
21	1548.32
21	1552.65
21	1616.79
21	1842
21	2025.43
21	2029.55
21	2044.36
21	2285.42
21	2781.88
21	2836.5
21	3124.69
21	3413.82
21	3508.13
21	3511.6
21	3792.02
21	3796.63
21	3806.24
21	3853.76
21	4406.94
21	4420
21	4432.4
22	183.156
22	201.31
22	229.942
22	387.505
22	568.352
22	789.26
22	1157.78
22	1220.32
22	1423.84
22	1428.54
22	1447.13
22	1593.42
22	1602.63
22	1618.92
22	1624.57
22	1635.04
22	1693.69
22	1764.47
22	1821.21
22	1829.47
22	1865.66
22	1874.87
22	1885.35
22	2014.59
22	2022.7
22	2028.51
22	2041.07
22	2118.18
22	2126.99
22	2409.95
22	2427.56
22	2445.9
22	2694.79
22	2716.97
22	2724.47
22	2946.85
22	3060.33
22	3076.15
22	3203.82
22	3219.95
22	3225.17
22	3235.49
22	3253.59
22	3258.63
22	3338.77
22	3383.56
22	3820.28
22	3925.5
22	3929.58
22	3934.1
22	4180.2
23	226.254
23	768.924
23	1050.75
23	1054.68
23	1058.92
23	1063.37
23	1084.91
23	1281.24
23	1285.05
23	1294.33
23	1368.95
23	1381.91
23	1397.21
23	1408.76
23	1422
23	1429.62
23	1447.44
23	1451.61
23	1456.13
23	1461.45
23	1472.23
23	1532.78
23	1555.11
23	1637.38
23	1648.04
23	1807.26
23	1840.22
23	1844.34
23	1859.27
23	1873.95
23	1906.61
23	1976.53
23	1991.95
23	2125.64
23	2127.61
23	2352.57
23	2366.15
23	2797.8
23	2801.51
23	2986.88
23	2990.75
23	3000.21
23	3056.55
23	3096.24
23	3388.57
23	3398
23	3645.02
23	3811.37
23	4028.96
23	4032.8
23	4200.5
23	4226.28
23	4240.01
23	4301.02
23	4308.14
23	4478.27
24	385.139
24	393.862
24	481.446
24	560.396
24	564.174
24	568.322
24	708.649
24	711.324
24	717.713
24	725.947
24	733.134
24	757.189
24	1073.24
24	1077.11
24	1090.41
24	1190.31
24	1229.29
24	1322.96
24	1419.85
24	1441.63
24	1577.44
24	1581.71
24	1873.86
24	2109.73
24	2234.57
24	2257.58
24	2263.2
24	2323.78
24	2333.65
24	2337.73
24	2590.25
24	2749.81
24	2988.32
24	2996.22
24	3056.27
24	3061.83
24	3073.69
24	3087.02
24	3092.83
24	3101.4
24	3320.53
24	3324.4
24	3333.09
24	3728.67
24	3984.88
24	4005.92
24	4010.01
24	4267.69
24	4281.36
25	108.26
25	254.855
25	280.507
25	299.308
25	741.828
25	1021.57
25	1030.1
25	1034.01
25	1048.63
25	1327.41
25	1331.62
25	1337.27
25	1403.26
25	1427.65
25	1517.78
25	1528.87
25	1749.78
25	1755.59
25	1761.21
25	1808.89
25	1831.5
25	2201.34
25	2284
25	2525.03
25	2577.5
25	2586.2
25	2612.52
25	3454.4
25	3473.14
25	3482.91
25	3491.36
25	3498.06
25	3506.72
25	3619.43
25	3728.73
25	3732.6
25	3738.56
25	3747.75
25	3799.05
25	3930.13
25	3932.32
25	4084.35
25	4099.8
25	4123.67
25	4380.34
25	4497.5
25	4505.33
26	184.167
26	200.941
26	224.166
26	254.394
26	827.138
26	1008.36
26	1063.07
26	1090.65
26	1197.53
26	1201.98
26	1236.27
26	1256.08
26	1288.31
26	1316.2
26	1435.24
26	1440.03
26	1492.56
26	1536.68
26	1774.91
26	1797.55
26	1802.59
26	1883.26
26	1893.09
26	2242.68
26	2393.86
26	2637.34
26	2649.6
26	2691.07
26	2725.2
26	2759.95
26	2784.1
26	3416.16
26	3420.24
26	3678.91
26	3724.37
26	3733.46
26	4161.06
26	4280.07
26	4285.96
26	4299.67
27	522.21
27	530.721
27	555.817
27	794.757
27	879.024
27	892.05
27	998.154
27	1002.18
27	1006.39
27	1082.51
27	1196.51
27	1330.18
27	1401.75
27	1434.87
27	1439.11
27	1443.72
27	1455.73
27	1566.78
27	1595.17
27	1673.63
27	1861.69
27	1882.55
27	1956.03
27	1969.46
27	1975.2
27	2570.31
27	2578.12
27	2594.34
27	2609.97
27	3216.48
27	3278.35
27	3296.29
27	3384.52
27	3388.48
27	3397.97
27	3658.45
27	3765.47
27	3957.81
27	3959.93
27	3966.72
27	3979.13
27	3982.57
27	4097
27	4112.67
27	4389.98
28	391.867
28	396.167
28	400.652
28	420.557
28	694.09
28	701.493
28	705.702
28	715.101
28	766.649
28	1158.73
28	1162.45
28	1325.39
28	1329.56
28	1340.41
28	1467.16
28	1555.33
28	1599.99
28	1608.53
28	1614.83
28	1654.4
28	1677.56
28	1958.06
28	1961.96
28	1966.51
28	1972.1
28	1983.53
28	2115.01
28	2533.42
28	2562.66
28	3043.71
28	3058.76
28	3074.55
28	3079.86
28	3083.86
28	3087.79
28	3091.82
28	3097.19
28	3102.41
28	3132.43
28	3139.77
28	3661.46
28	3665.36
28	3669.66
28	3674.17
28	3678.91
28	4219.24
28	4223.05
28	4227.13
28	4236.32
29	452.507
29	469.402
29	908.453
29	928.669
29	957.943
29	1001.07
29	1004.76
29	1012.87
29	1017.82
29	1039.41
29	1124.23
29	1261.27
29	1282.22
29	1302.07
29	1307.38
29	1313.22
29	1371.5
29	1509.92
29	1516.92
29	1522.24
29	2051.51
29	2055.29
29	2059.38
29	2064.88
29	2084.69
29	2339.91
29	2343.66
29	2348.12
29	2356.16
29	2361.42
29	2389.96
29	2567.79
29	2576.03
29	2816.35
29	2954.62
29	2985.74
29	2989.67
29	2995.17
29	3005.16
29	3066.41
29	3134.46
29	3718.54
29	3722.37
29	3726.46
29	3730.82
29	3735.86
29	3741.36
29	3753.43
29	3876.28
29	3888.17
30	99.9956
30	103.712
30	117.137
30	179.683
30	191.941
30	483.257
30	487.13
30	491.338
30	511.274
30	1237.5
30	1241.61
30	1245.79
30	1421.91
30	1502.18
30	1540.89
30	1549.15
30	1884.61
30	1894.6
30	2412.66
30	2416.47
30	2444.42
30	2449.61
30	2466.02
30	2679.74
30	2709.63
30	2725.05
30	2838.35
30	2853.95
30	3077.53
30	3098.7
30	3130.06
30	3154.91
30	3163.43
30	3165.45
30	3168.68
30	3343.47
30	3364.21
30	3574.12
30	3582.72
30	3630.37
30	3648.89
30	4071.26
30	4079.62
30	4086.41
30	4197.09
30	4211.9
30	4329.37
30	4341.72
30	4474.46
31	58.0628
31	61.9024
31	66.0798
31	70.6281
31	130.193
31	901.172
31	904.922
31	914.505
31	919.298
31	1159.56
31	1276.69
31	1308.27
31	1312.33
31	1316.72
31	1320.22
31	1327.44
31	1415.27
31	1431.74
31	1456.71
31	1500.12
31	1504.11
31	1508.97
31	1525.83
31	1536.34
31	1572.8
31	1626.01
31	1630.8
31	1637.38
31	1639.68
31	1644.63
31	1798.69
31	1832.42
31	1955.24
31	1959.45
31	2115.32
31	2123.09
31	2130.34
31	2134.49
31	2143.77
31	2148.07
31	2237.25
31	2606.04
31	2617.84
31	2632.67
31	2652.58
31	2861.97
31	2865.84
31	2931.09
31	2981.35
31	2991.51
31	3465.8
31	3469.92
31	4034.43
31	4038.3
31	4046.38
31	4078.11
32	198.606
32	202.54
32	452.875
32	609.087
32	612.928
32	626.566
32	648.993
32	655.566
32	658.67
32	1240.69
32	1248.55
32	1289.54
32	1297.92
32	1460.74
32	1466.67
32	1472.5
32	1476.71
32	1487.13
32	1652.71
32	1660.69
32	1683.89
32	1688.47
32	1792.33
32	1925.01
32	1942.64
32	2030.59
32	2044.94
32	2050.59
32	2201.43
32	2205.61
32	2214.67
32	2336.84
32	2380.62
32	2440.21
32	2452.23
32	2457.63
32	2657.1
32	2686.74
32	2693.93
32	2751.29
32	2841.85
32	2845.72
32	3364.55
32	3368.27
32	3426.97
32	3688.89
32	3692.7
32	3701.61
32	3712.67
32	3718.66
32	3746.09
32	3773.03
32	3823.81
32	3840.95
32	3847.96
32	3854.96
32	3860.71
32	4130.61
32	4134.45
32	4158.35
33	0.00302826
33	50.7828
33	67.9238
33	74.9271
33	81.9327
33	87.6766
33	357.582
33	361.424
33	385.323
33	1093.33
33	1180.97
33	1188.96
33	1193.41
33	1375.55
33	1394.84
33	1447.84
33	1556.92
33	1571.76
33	1620.42
33	1624.38
33	1653.2
33	1661.68
33	1754.33
33	1776.88
33	1801.12
33	1840.22
33	1844.22
33	1848.7
33	2119.41
33	2133.57
33	2824.55
33	2827.99
33	2831.9
33	2840.9
33	2914.22
33	3266.49
33	3270.3
33	3641.92
33	3650.24
33	3655.07
33	3660.2
33	3671.41
33	4012.22
33	4016.21
33	4118.72
33	4166
33	4338.96
33	4342.86
34	132.987
34	333.498
34	341.301
34	367.597
34	377.55
34	381.236
34	385.536
34	390.484
34	395.429
34	563.99
34	650.312
34	663.369
34	667.393
34	680.941
34	687.27
34	700.754
34	790.949
34	919.604
34	923.353
34	927.531
34	1017.54
34	1225.76
34	1228.09
34	1234.91
34	1250.21
34	1268.03
34	1282.41
34	1434.29
34	1460
34	1507.03
34	1574.65
34	1594.83
34	1622.57
34	1658.82
34	1663.37
34	1668.13
34	1799.7
34	1819.15
34	1937.73
34	1941.87
34	1946.45
34	1965.28
34	1970.75
34	1996.89
34	2017.23
34	2157.22
34	2161.18
34	2170.95
34	2199.22
34	2222.93
34	2694.02
34	2697.65
34	3373.92
34	3519.16
34	3527.33
34	3531.51
34	3536.43
34	3562.97
34	3602.9
34	3797.42
34	3801.54
34	3806.52
34	3811.71
34	3826.58
34	4102.04
34	4109.23
35	374.201
35	376.259
35	384.309
35	390.422
35	659.314
35	938.958
35	947.745
35	959.878
35	977.264
35	1088.84
35	1097.5
35	1193.32
35	1258.02
35	1392.72
35	1397.15
35	1401.48
35	1633.29
35	1637.47
35	1646.07
35	1656.39
35	1662.2
35	1676.82
35	1703.73
35	1760.81
35	2016.49
35	2020.61
35	2031.64
35	2059.01
35	2132.03
35	2150.89
35	2164.13
35	3084.1
35	3105.24
35	3110.92
35	3221.76
35	3605.02
35	3608.71
35	3758.01
35	3762.25
35	3766.89
35	3930.66
35	4003.68
35	4007.76
35	4012.86
35	4116.14
35	4133.16
35	4437.81
35	4446.54
36	39.9987
36	57.0178
36	361.669
36	370.393
36	551.427
36	560.058
36	566.048
36	874.6
36	879.238
36	1288.27
36	1292.12
36	1296.42
36	1301.36
36	1331.74
36	1342.99
36	1654.4
36	1663.49
36	1670.1
36	1677.16
36	1686.75
36	1692.06
36	1695.13
36	1764.84
36	1767.88
36	1981.5
36	1985.28
36	1989.77
36	2122.88
36	2205.64
36	2267.84
36	2275.03
36	2277.74
36	2288.98
36	2299.21
36	3002.17
36	3005.95
36	3024.2
36	3054.83
36	3061.4
36	3230.76
36	3269.87
36	4284
36	4294.87
36	4301.82
37	247.298
37	258.174
37	265.116
37	552.224
37	571.702
37	631.144
37	640.575
37	810.642
37	815.034
37	825.418
37	924.797
37	953.828
37	980.43
37	1234.89
37	1345.29
37	1350.02
37	1362
37	1381.14
37	1453.64
37	1592.53
37	1717.28
37	1721.24
37	1737.59
37	1753.65
37	1775.06
37	2003.38
37	2106.53
37	2118.58
37	2144.54
37	2420.12
37	2428.3
37	2437.66
37	2453.64
37	2467.28
37	2808.64
37	2823.85
37	2872.57
37	2876.84
37	2881.26
37	2886.33
37	2893
37	2984.57
37	2997.41
37	3050.34
37	3678.08
37	3685.94
37	3690.58
37	4122.99
38	669.145
38	678.792
38	705.547
38	772.242
38	776.205
38	780.351
38	794.083
38	849.564
38	1190.03
38	1275.93
38	1279.7
38	1288.52
38	1429.31
38	1502.58
38	1506.54
38	1516
38	1525.8
38	1580.55
38	1732.27
38	1741.73
38	1829.75
38	1922.55
38	1953.46
38	1957.39
38	1961.78
38	1966.76
38	2309.53
38	2313.37
38	2317.55
38	2342.03
38	2688.06
38	2692
38	2702.04
38	2832.32
38	2859.17
38	2865.29
38	2974.99
38	2979.38
38	2983.9
38	3212.09
38	3267.96
38	3530.71
38	3534.86
38	3539.22
38	3543.95
38	3766.61
38	3903.72
38	3907.49
38	3944.69
38	4227.75
38	4233.46
38	4236.23
38	4241.57
38	4490.65
38	4498.64
39	71.8877
39	337.491
39	641.252
39	892.203
39	988.295
39	1321.51
39	1372.42
39	1488.39
39	1497.54
39	1504.98
39	1520.21
39	1532.19
39	1541.25
39	1591.45
39	1637.1
39	1644.6
39	1654.7
39	1660.57
39	1672.18
39	1694.49
39	1740.81
39	1818.75
39	1826.92
39	1832.08
39	1838.01
39	1897.61
39	1938.65
39	2062.54
39	2067.58
39	2136.42
39	2180.23
39	2406.11
39	2541.9
39	2552.31
39	2863.32
39	2867.87
39	2872.63
39	3204.13
39	3208.71
39	3213.16
39	3493.05
39	3497.6
39	3988.56
39	3992.62
39	3997.41
39	4002.2
39	4007.21
39	4030.46
39	4042.02
39	4058.3
39	4282.43
39	4286.64
39	4291.19
40	222.138
40	295.405
40	299.614
40	567.83
40	576.156
40	585.74
40	593.114
40	601.407
40	632.465
40	640.944
40	972.229
40	976.652
40	1034.01
40	1190
40	1601.37
40	1792.08
40	1797.18
40	1829.41
[truncated: 2,692 more rows]

## Sheet: S5c_LowerPanel_PSTH
MemoLevel	PSTH-Time_ 1	PSTH-Time_ 2	PSTH-Time_ 3	PSTH-Time_ 4	PSTH-Time_ 5	PSTH-Time_ 6	PSTH-Time_ 7	PSTH-Time_ 8	PSTH-Time_ 9	PSTH-Time_10	PSTH-Time_11	PSTH-Time_12	PSTH-Time_13	PSTH-Time_14	PSTH-Time_15	PSTH-Time_16	PSTH-Time_17	PSTH-Time_18
1	8	12	16	4	16	16	52	16	16	4	16	8	0	16	4	12	0	0
1	0	0	12	4	0	48	16	12	8	4	4	16	0	12	4	0	36	20
1	0	0	16	24	8	28	8	8	28	8	16	8	0	0	20	0	0	24
1	0	0	24	20	16	32	36	8	40	20	8	8	8	36	0	4	20	4
1	4	12	12	8	20	28	12	16	12	8	4	24	4	16	0	8	4	4
1	0	28	16	8	0	16	24	28	20	28	0	12	4	0	0	16	0	0
1	8	0	24	0	0	16	20	24	12	16	12	0	20	0	4	4	16	0
1	0	16	0	4	12	48	12	0	8	4	16	0	24	0	20	4	28	20
1	0	0	8	0	20	32	28	12	4	20	32	16	20	0	8	0	0	12
1	0	12	0	8	0	16	24	24	16	24	0	0	0	8	4	12	8	4
1	8	0	32	0	16	28	32	20	24	4	16	24	8	8	0	0	0	0
1	20	24	8	0	0	20	16	8	16	16	36	28	0	4	4	8	8	8
1	12	8	20	8	0	36	12	4	24	4	12	8	4	12	12	4	0	12
1	32	8	0	4	0	36	20	24	8	12	16	8	8	0	0	0	0	0
1	0	16	16	4	24	32	28	12	32	12	8	8	8	20	8	0	4	4
1	0	16	0	0	0	28	36	12	28	4	16	20	12	24	0	4	0	20
1	4	16	24	12	12	16	20	4	12	16	0	0	12	0	0	4	20	0
1	0	8	12	0	16	12	8	36	12	4	36	4	8	4	20	36	4	8
1	0	24	0	12	12	24	36	24	0	4	0	36	16	0	0	20	0	0
1	0	0	20	0	0	28	20	4	12	4	0	28	8	28	32	16	0	16
1	8	4	8	0	4	20	12	4	12	4	0	8	4	4	8	16	0	12
1	12	4	4	4	8	12	24	24	24	12	12	4	24	16	0	16	4	0
1	4	0	0	4	20	56	16	32	8	8	0	16	12	8	4	4	20	12
1	0	12	32	4	20	12	8	4	8	20	8	8	24	12	4	4	8	8
1	4	12	4	0	16	20	12	16	4	4	16	0	0	20	24	12	12	8
1	12	4	0	4	24	24	4	20	4	4	16	8	0	8	12	0	4	12
1	0	0	12	16	16	24	12	20	0	0	16	0	4	20	4	24	8	4
1	0	16	16	4	8	16	24	20	4	0	8	0	44	0	20	0	16	0
1	0	8	0	12	24	24	12	0	20	24	8	20	12	0	24	12	0	0
1	20	12	4	0	12	4	12	8	0	20	12	8	28	8	16	0	20	12
2	20	0	0	16	4	36	44	16	28	0	16	20	0	8	0	0	16	0
2	8	4	24	0	8	28	16	12	24	20	12	12	0	12	24	24	12	0
2	24	12	0	0	16	12	24	24	8	0	0	20	0	8	20	0	16	8
2	4	32	28	16	16	20	28	32	24	0	8	0	0	4	24	20	8	0
2	0	16	4	16	12	16	28	4	28	0	0	0	16	0	8	16	20	8
2	8	8	12	8	0	24	28	20	8	20	0	0	24	4	0	0	0	12
2	4	8	16	24	4	20	16	8	16	20	0	36	4	0	12	0	4	0
2	0	0	12	20	4	16	28	24	0	16	12	24	4	4	16	16	16	8
2	4	4	4	8	0	16	48	24	16	4	8	12	12	8	0	12	20	12
2	4	8	28	8	8	0	4	20	8	0	8	0	4	12	0	0	0	0
2	20	8	4	40	16	16	28	8	8	8	16	12	0	8	24	8	16	0
2	8	4	16	0	20	8	24	4	16	20	4	24	0	0	12	24	0	0
2	12	8	0	0	20	16	20	8	12	0	0	20	16	0	0	16	0	4
2	8	0	16	8	4	24	8	12	12	0	0	4	8	0	12	12	20	0
2	4	0	16	28	20	20	16	20	4	0	0	12	0	12	12	4	12	32
2	12	0	20	0	20	44	12	28	12	8	12	12	12	0	8	12	16	0
2	0	16	16	0	16	20	12	16	12	4	4	16	4	12	16	0	20	0
2	12	16	8	0	16	20	0	16	12	0	0	0	0	16	12	20	0	4
2	0	12	4	0	20	8	8	20	12	4	4	16	4	24	8	12	0	0
2	12	0	16	8	0	28	12	0	12	0	12	12	0	8	12	8	16	0
2	0	4	20	12	28	20	4	28	4	8	4	8	8	8	12	4	12	4
2	12	8	8	8	12	32	20	20	0	8	4	8	0	8	0	16	16	16
2	12	16	4	4	12	16	36	4	4	20	4	4	12	8	16	0	0	16
2	16	0	28	36	0	4	16	8	8	8	8	0	12	12	16	4	4	20
2	20	0	0	0	16	20	16	4	16	8	4	0	12	0	4	8	0	4
2	0	8	12	4	24	8	20	16	4	12	8	0	4	4	16	8	12	0
2	12	0	0	16	20	20	4	4	12	8	0	16	4	4	12	0	4	12
2	8	20	16	0	28	20	12	20	12	16	8	20	4	12	0	16	32	4
2	4	0	4	0	16	12	16	16	20	24	4	8	12	12	0	4	0	8
2	0	20	0	8	0	16	4	8	4	8	8	8	16	16	4	12	4	16
2	0	12	16	12	16	12	12	28	16	28	4	0	12	8	16	0	4	4
2	0	12	4	12	4	16	16	4	4	4	20	0	0	8	0	40	0	12
2	0	4	4	0	16	8	16	0	16	0	8	4	4	8	20	12	12	20
2	4	0	0	0	12	8	16	0	8	4	8	4	16	12	4	20	0	20
2	0	0	0	32	20	16	20	8	0	16	16	0	20	4	16	4	0	20
2	20	0	4	28	0	16	24	16	8	4	8	12	0	0	0	12	0	16
2	0	16	0	16	28	16	8	16	16	24	8	16	0	4	12	0	8	4
2	0	16	0	12	8	8	8	20	20	24	8	0	12	0	0	4	24	12
2	20	12	16	0	16	16	12	12	0	24	24	0	12	16	8	0	0	0
2	8	12	0	0	0	24	12	16	8	8	8	8	8	0	0	12	12	0
3	12	8	0	4	0	36	16	24	12	16	20	12	8	4	16	4	24	12
3	0	12	8	0	32	8	16	8	0	8	12	4	24	12	0	8	20	0
3	0	24	12	8	0	28	16	12	0	4	8	0	12	12	0	8	8	4
3	16	8	4	4	8	4	12	8	12	4	4	0	0	8	0	12	0	4
3	8	12	20	8	20	12	28	16	0	16	0	16	4	16	8	12	8	4
3	12	16	16	8	4	24	8	12	16	8	8	8	0	16	0	0	8	24
3	12	8	0	16	28	28	4	20	8	16	20	0	20	4	0	4	8	16
3	4	4	0	12	0	20	16	0	12	12	20	0	8	4	24	4	4	8
3	12	0	4	20	4	32	24	24	0	16	0	20	0	0	4	24	16	0
3	8	24	0	0	20	28	8	16	4	12	12	0	4	0	20	24	12	0
3	24	28	12	0	28	16	4	4	20	28	16	4	0	16	12	4	0	0
3	0	0	24	0	12	40	8	20	16	16	4	12	0	0	16	4	0	12
3	8	4	0	20	12	24	12	16	12	12	0	0	12	8	0	12	0	16
3	4	0	12	4	12	8	8	8	12	8	0	16	0	12	8	4	0	0
3	8	20	16	4	16	24	12	16	16	8	4	8	0	28	0	8	24	8
3	32	8	16	4	16	16	8	12	16	8	8	0	8	4	0	12	12	0
3	0	0	8	0	0	32	16	20	0	0	0	8	8	8	4	16	0	20
3	12	0	40	8	8	12	4	16	16	4	0	0	28	4	8	8	20	4
3	0	4	0	4	20	24	8	20	0	12	0	8	4	4	12	16	16	4
3	4	12	0	4	12	8	8	8	20	4	4	0	0	8	16	8	16	0
3	0	0	0	24	20	28	12	12	0	8	4	16	16	20	8	8	8	12
3	8	28	0	0	12	20	0	20	4	8	12	20	0	4	0	0	12	0
3	12	0	4	0	12	36	36	20	12	16	0	8	16	16	4	16	0	0
3	0	12	0	0	16	24	20	20	16	0	20	4	8	0	28	0	16	24
3	0	4	12	24	20	16	40	16	8	12	12	8	12	0	8	20	16	12
3	0	20	0	16	4	8	4	16	28	8	12	16	0	20	0	4	16	8
3	8	12	8	0	12	12	8	4	16	8	0	8	16	20	4	12	12	4
3	12	12	0	16	0	12	8	8	0	16	12	4	16	8	8	8	4	0
3	16	12	0	8	28	8	16	8	8	28	0	4	8	0	8	4	12	24
3	0	20	0	8	8	16	8	24	8	4	20	4	44	16	12	8	16	16

## Sheet: S5c_Bottom_Correlation
Mem	FiringRate
0.740501	23.3333
0.584604	17.3333
0.788181	20
0.835012	11.3333
0.841622	20.6667
0.843739	20.6667
0.903444	20
0.643617	14.6667
0.516233	24
0.656266	11.3333
0.67112	20
0.671725	10
0.58546	23.3333
0.527171	14.6667
0.566152	21.3333
0.594653	13.3333
0.557554	19.3333
0.751036	12.6667
0.78164	16.6667
0.818901	14
0.713476	14.6667
0.420595	21.3333
0.865019	13.3333
0.806933	15.3333
0.850674	13.3333
0.802587	19.3333
0.802342	5.33333
0.880191	13.3333
0.815615	12.6667
0.87516	7.33333
0.702641	12
0.769826	15.3333
0.891349	11.3333
0.801633	9.33333
0.627387	16.6667
0.85559	12.6667
0.775822	9.33333
0.489186	16.6667
0.843007	10.6667
0.61248	20
0.748387	19.3333
0.708993	12
0.565854	16.6667
0.813861	11.3333
0.808129	10
0.925679	17.3333
0.58623	18
0.832405	9.33333
0.872163	18
0.808046	10.6667
0.716758	10
0.871316	13.3333
0.808851	13.3333
0.846671	7.33333
0.888873	11.3333
0.800097	16
0.5962	19.3333
0.968722	13.3333
0.749562	14
0.694249	12.6667
0.835493	8.66667
0.835319	12.6667
0.823654	12.6667
0.777961	8
0.687045	12
0.881572	11.3333
0.853003	16
0.935899	13.3333
0.789594	15.3333
0.952227	11.3333
0.860072	16
0.802077	16
0.880546	10.6667
0.774867	8
0.6016	19.3333
0.61304	12.6667
0.431647	15.3333
0.852505	12.6667
0.845433	11.3333
0.936379	8
0.661543	17.3333
0.890985	8.66667
0.886523	8.66667
0.660048	8.66667
0.83979	16.6667
0.558314	16.6667
0.79911	9.33333
0.845395	8
0.801533	7.33333
0.83209	8
0.94036	9.33333
0.90155	10.6667
0.75243	13.3333
0.823578	12.6667
0.830278	14.6667
0.874538	13.3333
0.774456	14.6667
0.751096	14
0.909165	14
0.780632	12.6667

## Sheet: S5d_UpperPanel_SpikeTime
1	250.34
1	1688.59
1	2413
1	2455.21
1	4475.63
2	659.806
2	665.275
2	1221.8
2	1530.1
2	2011.82
2	2412.35
2	3403.47
2	3488.23
2	3492.16
2	3537.01
2	3947.06
2	4236.38
2	4449
2	4475.23
3	686.471
3	2129.51
3	3670.92
4	170.499
4	284.9
4	351.44
4	804.805
4	3859.36
5	581.84
5	1036.86
5	1356.14
5	1803.14
5	2157.62
5	2261.52
5	3508.32
5	4237.49
6	496.837
6	904.921
6	1156.64
6	1753.29
6	2379.85
6	2390.97
6	3092.71
6	3549.79
6	4174.48
7	176.121
7	1004.98
7	1231.44
7	1292.7
7	1584.23
7	3477.2
7	4207.48
7	4265.01
7	4473.3
8	285.207
8	402.926
8	1545.83
8	1548.26
8	2076.71
8	2600.3
9	524.854
9	1168.47
9	2434.41
9	3616.55
9	4013.08
9	4034.18
9	4139.03
10	412.204
10	438.531
10	522.52
10	627.274
10	784.961
10	1212.83
10	1217.38
10	2539.01
10	2815.61
10	2839.61
10	2903.63
10	3457.42
10	3877.39
11	427.871
11	1195.19
11	2101.62
11	2482.7
11	3443.99
11	3786.27
11	4443.56
12	1468.7
12	2507.28
12	3661.67
12	4164.87
12	4308.48
13	191.143
13	248.681
13	456.963
13	2644.07
13	3547.09
13	3636.88
13	4010.19
13	4290.14
14	1.13906
14	105.987
14	759.155
14	990.876
14	2083.16
14	2608.28
14	3653.5
14	4008.56
15	1029.49
15	1103.25
15	1125.77
15	2235.01
15	2270.27
15	2591.36
15	3097.29
15	3360.52
15	3510.99
15	3517.93
15	3528.93
15	3961.32
15	4368.02
16	460.158
16	1125
16	1309.01
16	1608.84
16	1654.98
16	2021.69
16	2027.03
16	4160.9
16	4493.2
16	4503.71
16	4510.53
17	97.1089
17	660.698
17	688.807
17	1635.54
17	2807.41
17	2820.35
17	3611.63
17	3701.52
17	4416.56
18	215.719
18	993.825
18	1477.82
18	1697.96
18	3160.11
18	3209.14
19	154.278
19	389.163
19	587.584
19	1027.09
19	1069.64
19	1233.35
19	1501.78
19	2192.3
19	2805.32
19	3706.03
19	4128.09
20	598.274
20	697.5
20	1085.99
20	1135.87
20	1326.83
20	1539.32
20	2803.6
20	2812.2
21	279.831
21	794.177
21	1021.63
21	1920
21	2017.42
21	2571.11
21	2840.56
21	2849.5
21	2858.38
21	2867.68
21	3302.46
22	238.144
22	241.8
22	672.248
22	1943.1
22	2570.31
22	3518.92
22	3887.53
22	3889.46
23	209.513
23	944.826
23	982.089
23	992.719
23	1601.9
23	2456.62
23	2630.31
23	3442.98
23	3809.71
23	3939.29
24	814.205
24	1564.6
24	2143.92
24	2445.35
24	2682.01
24	3345.32
24	3650.95
24	3801.85
25	64.2375
25	789.568
25	866.306
25	1667.12
25	2460.06
25	2532.93
25	2668.92
25	4355.02
26	475.64
26	1630.31
26	2205.24
26	2769.17
26	3905.16
27	844.834
27	1370.7
27	1429.96
27	1671.79
27	1767.11
27	2207.7
27	2216.39
27	2309.41
27	2771.13
27	4032.49
28	406.274
28	1136.52
28	1257.74
28	1913.06
28	2413.7
28	2760.16
29	581.349
29	595.018
29	948.206
29	1940.49
29	1993.64
29	2383.84
29	3187.63
29	3212.61
29	3220.53
29	3383.78
29	3462.02
29	3711.16
29	3747.41
29	3827.22
29	3858.04
29	3878.43
29	3917.94
29	4201.52
29	4355.33
30	108.506
30	1018.22
30	1036.56
30	1047.71
30	1369.19
30	1837.21
30	3287.04
30	3686.92
30	3844.76
31	175.291
31	184.568
31	216.947
31	1164.54
31	1414.35
31	1897.91
31	2978.12
31	3738.99
32	85.5271
32	1468.36
32	1835.25
32	1856.01
32	3491.88
32	3824.46
32	3900.12
32	4352.26
33	84.6664
33	1725.73
33	1828.52
33	3109.08
33	3947.37
33	4241.79
34	875.676
34	1591.54
34	1924.27
34	2398.13
34	2551.82
34	3423.04
34	3569.85
35	2820.25
35	2835.12
35	3627.39
35	3964.14
36	292.211
36	340.349
36	1590.25
36	2064.17
36	2346.18
36	3069.11
36	3092.25
36	3663.24
36	4160.35
36	4231.16
36	4446.32
36	4482.79
37	127.184
37	197.993
37	413.156
37	449.62
37	634.739
37	661.65
37	729.019
37	4171.69
37	4510.22
38	673.292
38	982.274
38	1058.09
38	1481.6
38	1832.27
38	1931.68
38	2011.18
38	2417.45
38	2844.21
38	3179.03
39	625.769
39	1060.37
39	1438.22
39	2094.52
39	2167.36
39	2841.97
39	3504.66
39	3667.26
40	636.397
40	2514.96
40	3028.53
40	3445.37
40	4454.03
41	604.757
41	1786.83
41	1971.52
41	2480.95
41	3241.05
41	3570.71
41	3721.39
41	3975.51
41	3995.2
41	4013.94
41	4037.04
42	335.189
42	532.442
42	1160.88
42	1781.27
42	1878.41
42	1987.22
42	2001.84
42	2058.52
42	2151.35
42	2447.8
42	2544.14
42	2987.06
42	3167.54
42	3460.95
42	4135.47
43	2.46064
43	1471.55
43	2118.36
43	3708.37
43	3781.88
43	4178.57
44	278.664
44	714.027
44	729.972
44	1035.27
44	1361.27
44	1936.71
44	2288.98
44	3227.32
44	4102.69
45	0.892927
45	775.743
45	1248.19
45	1664.63
45	1806.4
45	2036.65
45	2219.95
45	2239.43
45	3170.15
45	4313.27
46	366.185
46	2048.72
46	2654.83
46	2663.15
46	2747.08
46	4049.82
47	252.552
47	621.406
47	629.332
47	1513.15
47	1644.41
47	1963.59
47	2142.51
47	2527.12
47	3141.43
47	3486.32
47	3870.57
47	4077.16
47	4150.27
47	4233.22
48	21.015
48	59.1075
48	84.2977
48	113.728
48	967.559
48	3769.1
48	4139.89
49	306.496
49	859.487
49	972.444
49	1478.62
49	1995.14
49	2576.58
49	2891.86
49	3140.08
49	3438.65
49	3791.07
49	4117.86
50	134.679
50	612.498
50	1521.53
50	1529.89
50	2250.37
50	2846.52
50	3492.38
50	3716.23
51	80.4275
51	369.748
51	582.362
51	608.597
51	971.8
51	1372.27
51	1774.94
51	2556.43
51	2957.11
51	3220.66
51	3412.23
51	3471.52
51	3922.76
52	1051.21
52	1477.42
52	1831.84
52	1963.9
52	1997.42
52	2625.49
52	3723.42
52	4004.91
52	4393.15
53	21.5368
53	409.776
53	1066.39
53	2017.57
53	2156.18
53	2619.62
53	3039.22
53	3325.1
53	3426.6
53	3981.65
54	742.444
54	983.196
54	996.928
54	999.662
54	1415.36
54	1563.93
54	1715.99
54	1960.06
54	2844.03
54	2941.69
54	3785.04
54	4269.99
55	436.564
55	873.249
55	1586.23
55	3287.66
55	3542.2
56	330.765
56	913.954
56	1998.52
56	2138.64
56	2545.83
56	2574.49
56	2625.49
56	3143.83
56	3260.96
56	3989.09
57	623.157
57	669.053
57	875.86
57	887.104
57	1675.38
57	1873.22
57	1996.56
57	2152.68
57	2944.42
57	3376.78
57	4360.86
58	442.063
58	1660.45
58	1790.58
58	2007.12
58	2501.1
58	2991.64
58	2993.67
59	416.627
59	1001.9
59	1019.35
59	1443.9
59	1871.77
59	2061.68
59	2135.38
59	2196.51
59	2386.12
59	3312.17
59	3367.1
60	301.673
60	355.832
60	685.519
60	1645.46
60	1692.46
60	2056.49
60	2122.39
60	2291.93
60	2670.77
60	2767.97
60	2824.55
60	2972.84
60	3658.54
60	4104.19
60	4339.08
61	98.5216
61	715.256
61	994.316
61	1879.48
61	2001.13
62	2816.6
62	2965.4
62	3281.24
62	3320.5
62	4055.01
62	4153.32
62	4224.92
63	431.22
63	684.475
63	834.021
63	1171.39
63	2127.09
63	4187.26
63	4379.91
64	4.70275
64	478.835
64	754.271
64	840.748
64	1034.13
64	1604.78
64	1634.31
64	1738.63
64	1873.92
64	2027.43
64	2354.29
64	2389.77
64	3209.32
64	3365.44
64	3711.38
64	3744.89
64	4303.29
65	123.651
65	285.606
65	682.539
65	2077.96
65	2316.54
65	2431.46
65	2518.61
65	2621.22
65	2775.4
65	3421.57
66	11.3996
66	418.102
66	793.777
66	1182.51
66	2091.39
66	2943.87
66	4106.47
66	4391.15
67	173.078
67	457.761
67	910.358
67	2150.89
67	2371.22
67	3787.32
67	4371.15
67	4374.81
68	651.881
68	3440.98
69	1142.45
69	1985.13
69	2067.12
69	2078.92
69	2278.6
69	2544.57
69	3071.36
69	3162.93
70	129.518
70	831.532
70	1242.35
70	2395.83
70	2795.09
70	2968.94
71	596.739
71	1596.55
71	1669.63
71	1739.12
71	2196.79
71	3266
71	4308.02
72	1169.3
72	1850.02
72	1864.06
72	1918.47
72	2048.57
72	2102.08
72	2685.24
72	2706.31
72	2801.3
72	3139.92
72	3364.09
73	784.469
73	1113.88
73	1351.44
73	1411.5
73	1889.5
73	1950.88
73	2942.98
73	3815.58
74	692.893
74	1347.57
74	2253.74
74	2730.76
74	2945.84
74	4223.05
74	4336.9
75	205.058
75	543.593
75	552.532
75	609.303
75	680.942
75	898.47
75	1525.59
75	1880.22
75	2035.36
75	2038.77
75	2049.67
75	2095.38
75	2417.17
75	3413.76
75	4345.5
75	4371.83
75	4455.82
76	682.938
76	1112.68
76	1570.1
76	1815.19
76	1855.18
76	1969.19
76	2049.73
76	2537.11
76	3338.68
76	3347.16
76	3555.2
76	3780.8
77	92.2548
77	111.946
77	130.686
77	153.786
77	673.415
77	2197.25
77	2325.11
77	2782.4
77	2914.44
77	2957.75
77	3830.69
77	4030.31
77	4045.37
78	160.699
78	233.813
78	316.757
78	782.226
78	990.445
78	1707.57
78	1810.88
78	2300.29
78	4142.99
79	226.379
79	2311.01
79	2810.42
79	3161.86
79	3904.21
79	3942.3
79	3967.49
79	3996.92
80	52.2262
80	710.004
80	1105.71
80	1157.07
80	1456.81
80	1490.81
80	1504.39
80	1810.64
80	1860.07
80	1893.71
80	2314.72
80	2545.77
80	2887.93
80	3935.73
81	773.87
81	1071.3
81	1091.61
81	1507.03
81	1511.76
81	1609.52
81	1879.05
81	1881.42
81	1905.44
81	2148.56
81	3403.47
82	1722.29
82	2138.51
82	3193.47
82	3471.42
82	4012.83
83	166.535
83	992.657
83	1021.6
83	1398.96
83	1759.86
83	1824.06
83	1826.4
83	2068.56
83	2577.99
83	3221.06
83	4358.83
84	527.956
84	639.01
84	899.577
84	1168.5
85	281.643
85	425.26
85	1615.51
85	1967.16
85	2071.57
85	2255.68
85	2414.16
85	3921.13
85	4372.87
86	2046.29
86	2643.77
86	2674.3
86	3146.41
86	3486.02
86	3830.39
86	4393.98
86	4422.09
87	110.072
87	390.024
87	910.329
87	1182.38
87	2225.02
87	2574.49
87	2592.56
87	2886.42
87	4229.9
88	575.788
88	1704.78
88	2526.29
88	3019.47
88	3613.66
88	3859.76
88	4115.65
89	322.685
89	436.534
89	739.125
89	749.693
89	785.021
89	788.001
89	1791.47
89	1903.32
89	2272.7
89	2403.14
89	3269.26
89	3401.08
89	3801.02
89	4301.29
89	4419.01
90	26.7288
90	42.9493
90	232.061
90	1768.61
90	1774.39
90	1976.5
90	1985.99
90	2024.48
90	2244.44
90	2318.81
90	2654.86
90	3299.12
90	4062.45
91	1518.58
91	2022.09
91	2029.4
91	2212.18
91	2700.54
92	2246.19
92	2298.66
92	2537.32
92	2876.5
92	3258.78
92	3391.03
92	4251.53
92	4305.69
93	121.254
93	375.616
93	464.919
93	645.768
93	1736.85
93	1844.15
93	2194.85
93	2483.13
93	2878.41
93	3339.08
93	3447.71
93	3807.81
93	3809.71
93	3904.54
93	4378.68
94	130.5
94	145.554
94	942.738
94	973.672
94	1581.62
94	1816.2
94	2036.83
94	2191.44
94	2318.44
94	2358.16
94	2540.05
94	2781.05
94	2840.62
94	3460.76
94	3691.84
94	3712.79
94	3746.25
94	3758.56
94	4318.53
94	4515.78
95	441.326
95	1473.46
95	1674.06
95	2525.59
95	2562.7
95	2806.31
95	2827.53
95	2842.95
95	3080.64
95	4373.27
95	4419.17
96	1457.76
96	1505.99
96	1711.78
96	1781.67
96	1848.52
96	1904.43
96	2024.2
96	2582.05
96	2712.79
96	2867.56
96	2888.39
96	3975.11
97	148.595
97	1500.64
97	1777.52
97	1927.59
97	2137.38
97	2520.18
97	2701.09
97	3103.52
97	4444.54
98	45.5597
98	236.423
98	408.916
98	447.039
98	917.393
98	948.206
98	1046.39
98	1053.61
98	1560.61
98	1709.63
98	1916.59
98	1928.45
98	2055.2
98	2938.28
98	3057.96
99	183.463
99	224.229
99	281.521
99	1185.49
99	1669.79
99	1717.22
99	1734.39
99	2081.07
99	2696.79
99	2751.19
99	3077.59
99	3502.11
99	3571.17
99	3838.77
99	3975.45
100	1024.12
100	1026.7
100	1335.09
100	1553.45
100	1751.66
100	2043.13
100	2130.65
100	2332.73
100	2348.89
100	2472.69
100	2645.21
100	3153.87
100	3156.21
100	4093.66

## Sheet: S5d_LowerPanel_PSTH
MemoLevel	PSTH-Time_ 1	PSTH-Time_ 2	PSTH-Time_ 3	PSTH-Time_ 4	PSTH-Time_ 5	PSTH-Time_ 6	PSTH-Time_ 7	PSTH-Time_ 8	PSTH-Time_ 9	PSTH-Time_10	PSTH-Time_11	PSTH-Time_12	PSTH-Time_13	PSTH-Time_14	PSTH-Time_15	PSTH-Time_16	PSTH-Time_17	PSTH-Time_18
1	0	4	0	0	0	0	4	0	0	8	0	0	0	0	0	0	0	4
1	0	0	8	0	4	0	4	0	4	4	0	0	0	12	4	4	4	8
1	0	0	4	0	0	0	0	0	4	0	0	0	0	0	4	0	0	0
1	4	8	0	4	0	0	0	0	0	0	0	0	0	0	0	4	0	0
1	0	0	4	0	4	4	0	4	4	4	0	0	0	0	4	0	4	0
1	0	4	0	4	4	0	0	4	0	8	0	0	4	0	4	0	4	0
1	4	0	0	0	8	4	4	0	0	0	0	0	0	4	0	0	4	8
1	0	8	0	0	0	0	8	0	4	0	4	0	0	0	0	0	0	0
1	0	0	4	0	4	0	0	0	0	4	0	0	0	0	4	0	12	0
1	0	8	8	4	8	0	0	0	0	0	4	12	0	4	0	4	0	0
1	0	4	0	0	4	0	0	0	4	4	0	0	0	4	0	4	0	4
1	0	0	0	0	0	4	0	0	0	0	4	0	0	0	4	0	4	4
1	8	4	0	0	0	0	0	0	0	0	4	0	0	0	8	0	4	4
1	8	0	0	8	0	0	0	0	4	0	4	0	0	0	4	0	4	0
1	0	0	0	0	12	0	0	0	4	4	4	0	4	4	12	4	0	4
1	0	4	0	0	4	4	8	0	8	0	0	0	0	0	0	0	4	4
1	4	0	8	0	0	0	4	0	0	0	0	8	0	0	8	0	0	4
1	4	0	0	4	0	4	4	0	0	0	0	0	8	0	0	0	0	0
1	4	4	4	0	12	0	4	0	4	0	0	4	0	0	4	0	4	0
1	0	0	8	0	8	4	4	0	0	0	0	8	0	0	0	0	0	0
1	0	4	0	4	4	0	0	4	4	0	4	16	0	4	0	0	0	0
1	8	0	4	0	0	0	0	4	0	0	4	0	0	0	4	8	0	0
1	4	0	0	12	0	0	4	0	0	4	4	0	0	4	0	8	0	0
1	0	0	0	4	0	0	4	0	4	4	4	0	0	4	4	4	0	0
1	4	0	0	8	0	0	4	0	0	4	8	0	0	0	0	0	0	4
1	0	4	0	0	0	0	4	0	4	0	0	4	0	0	0	4	0	0
1	0	0	0	4	0	8	4	4	8	4	0	4	0	0	0	0	4	0
1	0	4	0	0	4	4	0	4	0	4	0	4	0	0	0	0	0	0
1	0	0	8	4	0	0	0	8	0	4	0	0	12	8	8	16	4	4
1	4	0	0	0	12	4	0	4	0	0	0	0	0	4	4	4	0	0
2	12	0	0	0	4	4	0	4	0	0	0	4	0	0	4	0	0	0
2	4	0	0	0	0	4	0	8	0	0	0	0	0	4	0	8	0	4
2	4	0	0	0	0	0	4	4	0	0	0	0	4	0	0	4	4	0
2	0	0	0	4	0	0	4	4	0	4	4	0	0	4	4	0	0	0
2	0	0	0	0	0	0	0	0	0	0	0	8	0	0	4	4	0	0
2	0	8	0	0	0	0	4	0	4	4	0	0	8	0	4	0	8	8
2	8	8	12	0	0	0	0	0	0	0	0	0	0	0	0	0	4	0
2	0	0	4	4	4	4	0	8	4	4	0	4	4	0	0	0	0	0
2	0	0	4	0	4	4	0	0	8	0	0	4	0	0	8	0	0	0
2	0	0	4	0	0	0	0	0	0	0	4	0	4	4	0	0	0	4
2	0	0	4	0	0	0	0	8	0	4	0	0	4	0	8	8	8	0
2	0	4	4	0	4	0	0	12	12	4	4	4	4	4	0	0	4	0
2	4	0	0	0	0	4	0	0	4	0	0	0	0	0	4	4	4	0
2	0	4	8	0	4	4	0	4	0	4	0	0	4	0	0	0	4	0
2	4	0	0	4	4	0	4	4	12	0	0	0	4	0	0	0	0	4
2	0	4	0	0	0	0	0	0	4	0	12	0	0	0	0	0	4	0
2	0	4	8	0	0	0	8	4	4	0	4	0	4	4	0	4	12	0
2	16	0	0	4	0	0	0	0	0	0	0	0	0	0	0	4	4	0
2	0	4	0	8	0	4	0	4	0	0	4	4	4	4	0	4	4	0
2	4	0	4	0	0	0	8	0	0	4	0	4	0	4	4	0	0	0
2	4	4	8	4	0	4	0	4	0	0	4	4	4	8	0	4	0	0
2	0	0	0	0	4	4	0	12	0	0	4	0	0	0	4	0	4	4
2	4	4	0	0	4	0	0	0	8	0	4	0	4	8	0	4	0	0
2	0	0	4	12	0	4	8	4	0	0	0	8	0	0	0	4	0	4
2	0	4	0	4	0	0	4	0	0	0	0	0	0	4	4	0	0	0
2	0	4	0	4	0	0	0	4	4	0	12	0	4	4	0	4	0	0
2	0	0	8	8	0	0	4	8	4	0	0	4	0	4	0	0	0	4
2	0	4	0	0	0	0	4	4	4	0	4	8	0	0	0	0	0	0
2	0	4	0	0	8	4	0	4	12	4	0	0	0	8	0	0	0	0
2	0	8	4	0	0	0	8	0	8	4	4	12	0	0	4	0	4	4
2	4	0	4	4	0	0	0	4	4	0	0	0	0	0	0	0	0	0
2	0	0	0	0	0	0	0	0	0	0	0	8	0	8	0	0	12	0
2	0	4	4	4	4	0	0	0	4	0	0	0	0	0	0	0	4	4
2	4	4	0	8	4	0	12	4	4	8	0	0	4	4	8	0	0	4
2	4	4	4	0	0	0	0	0	4	8	8	4	0	4	0	0	0	0
2	4	4	0	4	4	0	0	0	4	0	0	4	0	0	0	0	4	4
2	4	4	0	4	0	0	0	0	4	4	0	0	0	0	0	4	0	8
2	0	0	4	0	0	0	0	0	0	0	0	0	0	4	0	0	0	0
2	0	0	0	0	4	0	0	4	8	4	4	0	8	0	0	0	0	0
2	4	0	0	4	4	0	0	0	0	4	0	8	0	0	0	0	0	0
3	0	0	4	0	0	0	12	0	4	0	0	0	0	4	0	0	0	4
3	0	0	0	0	4	0	0	12	8	0	8	4	4	4	0	0	0	0
3	0	0	0	4	4	8	0	8	0	0	0	4	0	0	0	4	0	0
3	0	0	4	0	0	4	0	0	0	4	4	4	0	0	0	0	4	4
3	4	0	16	4	0	0	4	4	16	4	0	0	0	4	0	0	0	12
3	0	0	4	0	4	0	4	12	4	0	4	0	0	8	4	4	0	0
3	16	0	4	0	0	0	0	0	4	4	0	12	0	0	0	4	8	0
3	8	4	0	8	0	0	4	4	0	4	0	0	0	0	0	0	4	0
3	4	0	0	0	0	0	0	0	0	4	0	4	4	0	0	16	0	0
3	4	0	4	0	8	8	4	12	0	4	4	4	0	0	0	4	0	0
3	0	0	0	4	8	0	12	12	4	0	0	0	0	4	0	0	0	0
3	0	0	0	0	0	0	4	0	4	0	0	0	4	4	0	0	4	0
3	4	0	0	4	4	4	0	12	4	0	4	0	4	0	0	0	0	4
3	0	0	8	4	4	0	0	0	0	0	0	0	0	0	0	0	0	0
3	0	8	0	0	0	0	4	4	4	8	0	0	0	0	0	4	0	4
3	0	0	0	0	0	0	0	0	4	0	8	0	4	4	0	4	0	8
3	4	4	0	4	4	0	0	0	4	0	8	4	0	0	0	0	4	0
3	0	0	4	0	0	0	4	0	0	0	4	0	4	0	4	4	4	0
3	0	8	8	8	0	0	0	8	0	8	0	0	0	8	0	4	0	8
3	12	0	0	0	0	0	0	16	8	4	4	0	0	4	0	0	4	0
3	0	0	0	0	0	0	4	0	12	0	4	0	0	0	0	0	0	0
3	0	0	0	0	0	0	0	0	4	4	4	4	0	8	0	0	0	8
3	4	8	4	0	0	0	4	4	4	4	0	4	0	8	0	12	0	4
3	8	0	0	8	0	0	4	4	8	8	4	8	0	4	12	4	0	4
3	0	4	0	0	0	4	4	0	0	0	8	12	4	0	0	0	0	8
3	0	0	0	0	0	4	8	12	4	0	8	8	0	0	0	4	0	0
3	4	0	0	0	0	0	4	8	4	0	8	0	4	0	0	0	0	4
3	8	8	0	8	8	0	8	8	4	0	0	4	4	0	0	0	0	0
3	8	4	0	0	4	0	12	0	4	0	4	4	4	0	8	8	0	0
3	0	0	0	0	8	4	4	4	8	12	4	0	8	0	0	0	4	0

## Sheet: S5d_Bottom_Correlation
Mem	FiringRate
0.690125	1.33333
0.728634	2
0.649997	1.33333
0.894714	5.33333
0.920756	3.33333
0.895898	2.66667
0.62834	2.66667
0.414319	2
0.885016	1.33333
0.56429	1.33333
0.644004	0
0.597863	2.66667
0.701261	2
0.713467	0
0.835412	4.66667
0.539438	2
0.752854	3.33333
0.856805	4.66667
0.717198	2
0.919137	5.33333
0.615157	1.33333
0.510477	2
0.554586	0.666667
0.884896	2
0.583019	2
0.506025	2
0.727141	0.666667
0.641953	2
0.839197	1.33333
0.913402	4.66667
0.807519	5.33333
0.845288	5.33333
0.818748	1.33333
0.759059	2
0.819187	2.66667
0.713613	4
0.575441	2
0.959883	3.33333
0.532086	0.666667
0.555062	1.33333
0.472588	0.666667
0.614271	2
0.739655	2
0.871057	4
0.598256	1.33333
0.600204	4.66667
0.759594	3.33333
0.839907	2
0.844254	0.666667
0.656139	0
0.813992	2
0.818442	2
0.819196	4
0.453957	2.66667
0.728049	2
0.815667	3.33333
0.795726	2
0.919667	3.33333
0.871114	0
0.672462	2.66667
0.757811	0.666667
0.505853	2.66667
0.733982	3.33333
0.916486	2.66667
0.691134	2.66667
0.548013	1.33333
0.560779	3.33333
0.589079	2.66667
0.837816	4
0.569512	1.33333
0.962794	6
0.7882	2.66667
0.876739	2
0.561427	0.666667
0.808833	4
0.896165	2
0.701353	4
0.565408	2
0.80148	1.33333
0.835054	1.33333
0.885201	2.66667
0.518629	2.66667
0.791522	0
0.769726	0.666667
0.899115	2.66667
0.764667	4.66667
0.703328	3.33333
0.485838	0
0.560627	2
0.658726	0.666667
0.777406	1.33333
0.578275	1.33333
0.829407	2.66667
0.798776	0
0.792868	3.33333
0.551983	1.33333
0.8712	3.33333
0.605537	2
0.865112	1.33333
0.713419	1.33333

## Sheet: S5e
Ind	memIn	memOut
1	0.832868	0.707097
0	0.652903	0.72795
2	0.711667	0.788909
2	0.562069	0.751926
1	0.840887	0.714608
0	0.642052	0.729574
2	0.61001	0.743466
2	0.611809	0.754935
0	0.748844	0.718246
0	0.761689	0.716699
0	0.733957	0.72228
0	0.765282	0.715479
0	0.813514	0.777719
0	0.784416	0.782543
0	0.665928	0.734404
0	0.734361	0.721052
0	0.769655	0.719429
0	0.821931	0.777885
2	0.591092	0.79892
2	0.602325	0.804057
2	0.583444	0.781618
0	0.749675	0.718076
0	0.784494	0.71741
0	0.776613	0.718824
0	0.778572	0.719929
2	0.583972	0.805386
2	0.60005	0.807081
2	0.600929	0.806875
2	0.589364	0.787566
2	0.577002	0.804078
0	0.764499	0.784983
0	0.767556	0.785408
0	0.790983	0.78171
2	0.557106	0.750526
0	0.762232	0.715504
0	0.694374	0.726678
1	0.872371	0.701194
1	0.814461	0.711037
0	0.802235	0.714693
1	0.854925	0.700246
0	0.776845	0.703112
1	0.857531	0.70162
2	0.651873	0.736078
2	0.640955	0.740343
1	0.845985	0.774104
1	0.858699	0.770363
0	0.783102	0.782637
2	0.70978	0.789073
0	0.772199	0.7852
2	0.695995	0.791308
2	0.693898	0.789416
0	0.766886	0.783922
1	0.861686	0.768796
0	0.670793	0.730628
0	0.719065	0.723777
2	0.561455	0.759007
2	0.625104	0.746516
0	0.755716	0.789911
1	0.847711	0.772152
0	0.764087	0.78392
0	0.828418	0.716747
2	0.571001	0.733178
2	0.553101	0.734321
0	0.675597	0.729973
1	0.808021	0.707338
1	0.83578	0.713679
0	0.794497	0.781844
2	0.741788	0.799453
2	0.710088	0.789047
0	0.824695	0.779571
0	0.797314	0.781799
0	0.734695	0.787481
1	0.833678	0.775117
0	0.79232	0.781297
0	0.764771	0.784082
0	0.75758	0.788251
0	0.77082	0.783766
0	0.763818	0.791226
0	0.775024	0.766658
0	0.806007	0.762028
0	0.737935	0.770694
2	0.613031	0.795048
0	0.693629	0.772476
0	0.701094	0.772
2	0.651582	0.777847
2	0.589399	0.779129
2	0.584037	0.813672
0	0.78031	0.783029
0	0.785747	0.782112
0	0.763997	0.786036
2	0.72347	0.793188
0	0.782497	0.782771
2	0.560797	0.766684
1	0.798235	0.711273
0	0.803101	0.765084
1	0.831433	0.710101
2	0.607752	0.740735
0	0.802284	0.760164
2	0.649815	0.735434
1	0.814012	0.714491
2	0.587493	0.73527
1	0.808021	0.707338
0	0.804336	0.716414
2	0.634172	0.795104
2	0.645343	0.792816
2	0.631701	0.777985
0	0.81834	0.763346
0	0.775181	0.766222
0	0.80406	0.759227
0	0.696446	0.773112
2	0.608185	0.802771
2	0.613373	0.803956
2	0.601922	0.806642
1	0.825768	0.749422
1	0.850498	0.760549
1	0.840543	0.754899
0	0.828504	0.75946
1	0.832841	0.752476
1	0.826213	0.750281
1	0.822571	0.754885
0	0.669904	0.734414
1	0.830433	0.716619
2	0.656986	0.741114
2	0.621319	0.734795
0	0.736387	0.722322
0	0.730741	0.722982
1	0.832083	0.707215
2	0.701716	0.792743
2	0.740077	0.799317
2	0.730475	0.793433
0	0.788684	0.78235
0	0.758288	0.789227
0	0.823894	0.762192
1	0.83695	0.750444
0	0.769995	0.76755
0	0.73349	0.77379
1	0.814969	0.744486
2	0.589011	0.794453
0	0.687234	0.727923
0	0.759886	0.715449

## Sheet: S5f
rMem1	Ind1	rMem2	Ind2
0.0674022	0	0.0128657	0
0	0	0	0
0.161504	0	0.236946	2
0.06755	0	0.0411218	0
-0.0138396	0	0.176824	0
0.102851	0	0.0122424	0
0.090306	0	0.0507869	0
-0.148529	1	-0.115128	0
-0.0209304	0	-0.174558	1
-0.0750633	0	0.114117	0
0.0842085	1	0.158255	0
-0.0710639	0	0.215322	0
-0.0478201	0	0.171124	0
0	0	0	0
-0.0372425	1	0.159695	0
-0.0283193	0	0.261536	0
-0.0385382	0	0.0757238	0
-0.0244518	0	0.114578	0
0.0634515	0	0.0396474	0
-0.201529	0	-0.0979241	0
0.0502179	0	0.157264	0
0.0897314	0	0.127746	0
0.155521	0	0.220534	0
-0.162238	0	-0.076791	0
-0.0462537	0	0.0156944	0
0.0221095	0	0.100744	0
-0.107443	0	0.0224941	0
-0.0584945	0	-0.0200052	0
-0.136652	0	-0.0895483	0
-0.0515881	0	0.0295304	0
0.18243	0	0.0120598	0
0.0598227	1	-0.0916316	1
-0.101564	0	0.151028	0
-0.0452314	0	0.120527	0
-0.138689	0	0.0683446	0
-0.186767	0	0.122902	0
0.0893494	0	0.104089	0
0.139457	0	0.0911894	0
-0.0857898	0	0.174115	0
0.0551048	0	0.142757	0
-0.0345444	0	-0.122625	0
-0.171284	0	0.16773	0
0.0938658	0	-0.0660085	0
-0.0196504	0	0.0119362	0
-0.12042	0	-0.112615	1
-0.0684664	0	-0.0378076	0
-0.00484372	1	0.282369	2
-0.0317783	0	-0.0247239	0
-0.187082	0	-0.0168508	0
-0.0452683	0	0.147055	0
-0.0824455	0	-0.146428	0
-0.00133642	0	0.0194763	0
-0.0229715	0	0.0556339	0
-0.0384482	0	-0.0256472	0
0	0	0	0
0.118712	0	-0.0836898	0
-0.0509231	0	-0.115579	0
-0.0466715	0	0.164665	0
-0.043968	0	0.0281631	0
-0.0964269	0	-0.0170179	0
-0.0344823	0	-0.156828	0
0.0497989	0	-0.00773192	0
-0.0386455	0	0.036816	0
-0.238951	0	0.0949235	0
-0.166643	0	0.0157798	0
-0.126412	0	0.0402751	1
-0.105381	0	0.067372	0
0.0105538	0	-0.0485615	0
0	0	0	0
0.00280161	0	-0.0566667	0
-0.0550545	0	-0.192485	1
-0.112207	0	0.0540118	0
-0.32164	0	-0.0531665	0
-0.0967719	1	-0.101546	0
0	0	0	0
-0.214184	0	-0.275077	0
0.00132793	0	0.0881347	0
-0.250911	0	-0.0732853	0
0.0993071	0	0.0813959	0
-0.018583	0	-0.0013008	1
-0.212408	3	-0.0492601	0
0.0853695	0	0.11189	0
-0.0235062	0	-0.14934	1
0.157335	0	0.0292636	0
0.205256	0	0.0777387	0
-0.0851689	0	0.19179	0
-0.0551536	0	0.00255028	0
-0.0335409	0	0.0398142	0
-0.0506178	0	-0.00886937	0
-0.0680422	1	-0.0425353	0
0.0739989	1	0.0015694	1
0.118271	0	0.189451	0
0.165973	0	0.128598	0
-0.0132141	0	0.0532428	1
0	0	0	0
-0.0388152	0	-0.155582	0
0.0170041	0	0.122126	0
0.0107109	0	-0.0665675	1
-0.050064	0	-0.0823366	0
0.0703302	0	0.0468072	0
0.0355943	0	-0.0318825	0
0.0892992	0	0.193599	0
0.0893057	0	0.178112	0
0.0533661	0	0.127977	0
-0.00387913	0	0.0487743	0
-0.012578	0	0.0425323	0
0.129869	0	0.0171368	0
0.197808	0	0.143854	0
0	0	0	0
0.0731802	0	-0.0132425	0
0.0174795	0	-0.0820189	0
0.059708	0	0.138873	1
0.0721334	0	-0.0697722	0
0.0166307	0	0.0465183	0
0.058454	0	-0.172444	0
0.278886	0	0.215748	0
-0.112048	0	-0.0306978	0
0.00824239	0	-0.0255863	0
0.0233179	0	-0.00223794	0
0.00598799	0	-0.0383365	0
0.0250783	0	0.0365889	0
0.0893093	0	0.0311895	0
0.124212	0	-0.101213	0
0.0706715	0	-0.0261491	0
0.169139	0	0.106575	0
0.0256127	0	0.0256385	0
0.0550393	0	0.166209	0
0.139905	0	0.0732204	1
0.108919	0	-0.192633	0
0	0	0	0
0	0	0	0
0	0	0	0
0	0	0	0
0	0	0	0
0	0	0	0
0	0	0	0
0	0	0	0
0	0	0	0
0	0	0	0
0	0	0	0
0	0	0	0
0	0	0	0
0	0	0	0
0	0	0	0
0	0	0	0
0	0	0	0
0	0	0	0
0	0	0	0
0	0	0	0
0	0	0	0
0	0	0	0
0	0	0	0
0	0	0	0
0	0	0	0
0	0	0	0
0	0	0	0
0	0	0	0
0	0	0	0
0	0	0	0
0	0	0	0
0	0	0	0
0	0	0	0
0	0	0	0
0	0	0	0
0	0	0	0
0	0	0	0
0	0	0	0
0	0	0	0
0	0	0	0
0	0	0	0
0	0	0	0
0	0	0	0
0	0	0	0
0	0	0	0
0	0	0	0
0	0	0	0
0	0	0	0
0	0	0	0
0	0	0	0
0	0	0	0
0	0	0	0
0	0	0	0
0	0	0	0
0	0	0	0
0	0	0	0
0	0	0	0
0	0	0	0
0	0	0	0
0	0	0	0
0	0	0	0
0	0	0	0
0	0	0	0
0	0	0	0
0	0	0	0
0	0	0	0
0	0	0	0
0	0	0	0
0	0	0	0
0	0	0	0
0	0	0	0
0	0	0	0
0	0	0	0
0	0	0	0
0	0	0	0
0	0	0	0
0	0	0	0
0	0	0	0
0	0	0	0
0	0	0	0
0	0	0	0
0	0	0	0
0	0	0	0
0	0	0	0
0	0	0	0
0.0644916	0	0.100747	0
0.0125158	0	-0.101338	0
0.0709526	0	0.132027	0
-0.175107	0	-0.142586	0
0.0968959	1	0.178722	0
0.178518	1	0.027413	0
0.0266536	1	-0.0143939	0
0.302372	0	0.0330133	0
-0.178279	1	-0.11165	0
0.118586	0	0.0207834	0
-0.119818	0	-0.200871	0
0.0829242	0	0.0449	0
0.143159	0	0.066335	0
-0.206123	0	0.0408123	0
0.0302087	0	-0.0377914	0
0.145485	0	0.016827	0
0.194009	0	0.18919	0
0.0659699	0	-0.0700232	0
0.134019	0	0.129224	0
0.0339744	0	0.0621615	0
0.110458	0	-0.0524637	0
0	0	0	0
0	0	0	0
0	0	0	0
0	0	0	0
0	0	0	0
0	0	0	0
0	0	0	0
0	0	0	0
0	0	0	0
0	0	0	0
0	0	0	0
0	0	0	0
0	0	0	0
0	0	0	0
0	0	0	0
0	0	0	0
0	0	0	0
0	0	0	0
0	0	0	0
0	0	0	0
0	0	0	0
0	0	0	0
0	0	0	0
0	0	0	0
0	0	0	0
0	0	0	0
0	0	0	0
0	0	0	0
0	0	0	0
0	0	0	0
0	0	0	0
0	0	0	0
0	0	0	0
0	0	0	0
0	0	0	0
0	0	0	0
0	0	0	0
0	0	0	0
0	0	0	0
0	0	0	0
0	0	0	0
0	0	0	0
0	0	0	0
0	0	0	0
0	0	0	0
0	0	0	0
0	0	0	0
0	0	0	0
0	0	0	0
0.152891	0	-0.0803048	0
0.137422	0	-0.0354993	0
-0.35352	0	-0.264543	3
0	0	0	0
0.111324	0	0.239758	0
-0.018839	0	-0.0922304	0
0.145443	0	-0.0595101	0
0.141821	1	0.286479	0
0	0	0	0
0.0430605	0	-0.0767705	0
0.224942	0	0.111168	0
-0.0234161	1	-0.0766836	1
-0.0408049	1	0.0348195	1
-0.165041	0	-0.0414767	0
0	0	0	0
0.0172354	0	-0.0766321	0
-0.0217654	0	-0.0923445	0
0.160615	0	0.0543484	0
0.0709411	0	-0.163902	0
0	0	0	0
0.108605	0	-0.19913	0
0	0	0	0
0.0320816	0	-0.125613	0
0.000880809	0	-0.264302	0
0	0	0	0
0.174479	0	0.300565	0
-0.116789	0	-0.00799135	0
0.277341	0	0.281136	0
0.0648207	0	0.0337702	0
0.069608	0	0.12019	0
0.0129195	0	0.112305	0
0.207715	0	0.302116	0
0.0847036	0	0.101854	0
0.139998	0	0.0549177	0
0.23075	0	0.298303	0
0.19394	0	0.355522	0
0.139679	0	0.103059	0
0.205241	0	0.303264	0
0.101803	0	0.0285192	0
0.123706	0	-0.00143926	0
0.166549	0	-0.00455051	0
0	0	0	0
0.217312	0	0.25983	0
0.109325	0	0.0343861	0
0.118152	0	0.0125733	0
0.0256475	0	0.148806	0
0.173294	0	0.133985	0
0	0	0	0
0.0326413	1	-0.0923283	0
0.00957758	0	0.25429	0
0	0	0	0
0	0	0	0
0.113581	0	-0.112567	0
0.00219435	0	-0.0152488	0
-0.133735	0	-0.0914722	0
0.0285104	0	0.122047	0
0	0	0	0
0	0	0	0
-0.0463123	0	0.0224932	0
-0.050792	0	-0.0194016	0
-0.0646373	1	0.0462938	0
0	0	0	0
0.142602	0	0.0748464	0
-0.0141333	0	-0.0793931	0
0.00997279	0	-0.113908	0
0	0	0	0
0.0483251	0	0.0442967	0
0.0231764	0	-0.00429978	0
0	0	0	0
0.0103385	0	0.185096	1
0	0	0	0
0.0768218	0	0.076791	0
-0.0383844	0	-0.116737	0
0.02515	0	0.177059	0
0	0	0	0
0	0	0	0
0	0	0	0
0	0	0	0
-0.0407203	0	-0.0304011	0
-0.106371	0	-0.018676	0
0.181843	0	0.124607	0
0	0	0	0
0.0547175	0	0.0690157	0
0	0	0	0
-0.00644807	0	0.0798613	0
0.142594	0	0.101893	0
0	0	0	0
0.205866	0	-0.126683	0
0	0	0	0
-0.0110146	1	0.00400947	0
-0.0618186	0	0.0243235	0
0.0313509	0	0.059938	0
0	0	0	0
0	0	0	0
0	0	0	0
0.188721	0	0.150681	0
0.143646	0	0.244935	0
-0.0899318	0	-0.336727	3
-0.0568114	0	-0.0120082	0
0.0773133	0	0.0488892	0
0.0215757	0	0.088191	0
-0.00855542	0	0.0618285	0
0	0	0	0
0.135211	1	-0.0607917	0
0.0579703	0	0.0280181	0
-0.0215761	0	0.0675141	0
0.0565325	0	-0.0084172	0
0	0	0	0
0.130135	0	-0.0959238	0
0.179288	0	-0.132694	0
-0.0385019	0	0.0776491	0
0.0472808	1	-0.0974476	0
-0.126788	0	0.0944574	0
0.129275	1	0.168317	0
0	0	0	0
-0.0365888	0	0.019346	0
0.00215638	0	-0.00539127	0
-0.267347	0	-0.235229	3
-0.125399	0	-0.203251	0
-0.120469	0	-0.102764	0
-0.178876	1	-0.157167	1
-0.0671237	0	-0.108221	0
0	0	0	0
0.00144787	0	-0.15485	0
0.0361637	0	0.0141844	0
-0.220746	3	0.000324554	0
-0.0282585	0	0.00239754	0
0	0	0	0
0	0	0	0
-0.0693886	0	0.159088	0
0	0	0	0
-0.0777433	0	0.147841	0
0.168808	1	-0.0681547	0
0	0	0	0
0	0	0	0
0	0	0	0
0	0	0	0
0	0	0	0
0	0	0	0
0	0	0	0
0	0	0	0
0	0	0	0
0	0	0	0
0	0	0	0
0	0	0	0
0	0	0	0
0	0	0	0
0	0	0	0
0	0	0	0
0	0	0	0
0	0	0	0
0	0	0	0
0	0	0	0
0	0	0	0
0	0	0	0
0	0	0	0
0	0	0	0
0.0453907	0	-0.0219001	0
0.103518	0	-0.0256687	0
0.0322395	0	0.0879152	0
0.154611	0	0.100293	0
0.0828366	0	0.117166	1
-0.112974	0	0.050972	0
0.00916676	0	0.0764626	0
-0.0196554	0	0.165789	1
0.0446967	0	-0.00500153	0
-0.130294	0	0.151941	0
0.054509	0	0.0526859	1
0.0573792	0	0.127729	1
0.0354637	0	0.125348	0
-0.150607	0	-0.0311604	0
-0.0602672	0	0.182357	0
0.0737505	0	0.0877766	0
0.0973893	0	-0.0752792	0
-0.0963038	0	-0.13162	1
-0.00657931	0	-0.0151258	0
-0.314515	3	-0.0892442	0
0.00963153	0	0.0319763	0
0.0410658	0	0.0274597	0
-0.205322	0	0.0111761	0
-0.0484854	0	-0.164082	1
0.0397093	0	0.10603	0
0.0961448	0	-0.101754	0
0	0	0	0
0.0889327	0	0.10835	0
-0.008411	0	-0.142681	0
0.0918791	0	-0.136392	0
0.0424642	0	-0.01453	0
0.056619	0	0.131411	0
-0.0513868	0	0.0789443	0
0.0678131	0	-0.145214	0
0.0912276	0	0.0828637	0
0.0307335	0	0.108028	0
0.00393325	0	-0.111633	0
0.148347	0	-0.0892611	0
0.0894039	0	0.0370213	0
0.184691	0	-0.0282514	0
0	0	0	0
0.00094642	0	-0.103824	0
0.142146	1	0.0312555	0
-0.209971	0	0.0228333	0
0	0	0	0
0	0	0	0
0.00987012	0	-0.275269	0
0.176042	0	0.207182	0
-0.00845481	0	0.0326417	0
0	0	0	0
0.120844	1	0.0808726	0
0.152907	0	0.155766	0
0.0120037	0	0.0732401	0
0.0842564	0	0.0899362	0
-0.0678772	0	0.217887	0
0.135889	0	-0.0375142	0
0.1413	0	0.0864812	0
-0.244857	0	-0.01287	0
-0.172301	0	0.175937	0
0.0241845	0	0.124012	0
0.0884096	0	-0.0209469	0
-0.0469369	0	-0.0831922	0
0.146406	0	0.0665599	0
0.127569	0	0.0572429	0
0	0	0	0
0.0702217	0	0.121583	0
-0.115154	0	-0.0220776	0
-0.1994	3	-0.259147	3
0.0600647	0	-0.0881257	0
0	0	0	0
-0.10463	0	-0.130424	1
-0.0786853	0	-0.172169	0
0.0863206	0	0.256969	0
0.0840617	1	0.093513	0
0.0477495	0	-0.121761	0
0.0936519	0	0.00663514	0
0.0503644	0	-0.0758484	0
-0.0528064	1	-0.213097	0
0	0	0	0
-0.186202	1	-0.218412	3
-0.0778065	0	0.0321243	0
0.0741815	0	0.0186554	0
-0.00605221	0	-0.188251	0
0.0508887	0	0.154991	0
-0.100505	0	-0.0812288	0
0.0197369	0	0.080896	0
0.0478391	0	0.133201	0
0.143681	0	-0.0387409	0
0.0689173	0	0.145163	0
0.0320811	1	0.079621	0
0	0	0	0
-0.0712827	0	0.112226	0
0.0198835	0	-0.086514	0
0.0199857	0	0.123605	0
-0.028244	0	-0.153103	0
0.0644121	0	-0.0275564	1
-0.230749	0	0.000243313	0
0.0425054	0	-0.0586041	1
0	0	0	0
0.0321472	1	0.0687637	0
0.00598136	0	0.103978	1
-0.0578243	0	0.0760771	0
0.0441933	0	0.041442	0
0	0	0	0
-0.161313	0	-0.05074	0
0.011833	0	-0.238707	3
0.000737145	0	-0.216422	0
0.13082	0	0.153407	0
0.0563574	0	-0.033363	0
0	0	0	0
0.207567	0	0.222861	2
0.170158	0	0.0906106	0
0.110795	0	0.313278	0
0.0461902	0	0.175651	0
0.00309111	0	0.180152	0
0.0157246	0	-0.0243967	0
0.199791	0	0.1585	0
-0.0911718	1	-0.173713	0
0.126844	0	-0.0166464	0
-0.0834229	0	0.0606123	0
0.151237	0	-0.036286	1
0.207017	0	0.0028842	0
-0.0340896	0	0.00340119	0
0.139006	0	0.196457	0
0.201514	0	-0.0510793	0
0.126344	0	0.305282	2
0	0	0	0
0	0	0	0
-0.0286523	0	0.109001	1
0.00450665	0	-0.137372	0
0	0	0	0
0.0321001	0	-0.0162933	0
0	0	0	0
0.0829287	0	0.216683	0
0.0729705	0	0.0410426	0
-0.11155	0	-0.0826581	0
-0.0364972	0	0.0672748	0
0	0	0	0
0.203098	0	0.187464	0
-0.0564225	0	-0.0148737	0
-0.0781123	0	0.0791971	1
0	0	0	0
0	0	0	0
0.147237	0	0.30713	2
0.173417	0	0.129723	0
-0.135451	0	0.133618	0
0	0	0	0
0	0	0	0
0.229767	0	0.178618	0
0	0	0	0
0.215619	0	0.164555	0
0	0	0	0
0	0	0	0
0.207017	0	-0.161287	0
-0.0340896	0	-0.230712	0
0.139006	0	0.128419	0
0.201514	0	-0.031081	0
0.126344	0	0.0460455	0
0	0	0	0
0	0	0	0
-0.0286523	0	0.0389986	0
0.00450665	0	-0.0626804	0
0	0	0	0
0.0321001	0	-0.183965	0
0	0	0	0
0.0829287	0	-0.0450842	0
0.0729705	0	-0.182025	0
-0.11155	0	-0.151219	0
-0.0364972	0	-0.0603815	0
0	0	0	0
0.203098	0	-0.0143703	0
-0.0564225	0	0.0964942	0
-0.0781123	0	-0.16392	0
0	0	0	0
0	0	0	0
0.147237	0	0.0413506	0
0.173417	0	0.111925	0
-0.135451	0	-0.0373969	0
0	0	0	0
0	0	0	0
0.229767	0	0.0449772	1
0	0	0	0
0.215619	0	0.0656036	0
0	0	0	0
0	0	0	0
0	0	0	0
-0.0140265	0	0.130842	0
0.108127	0	-0.106695	0
0	0	0	0
-0.113552	0	0.181055	1
-0.239212	3	0.11728	0
0.032644	0	0.0382714	1
-0.0787728	0	-0.0027938	0
-0.0588303	0	-0.0799738	0
-0.0854476	0	0.00214286	0
-0.225311	0	-0.249315	0
0.209733	0	0.0532449	0
0	0	0	0
0.0360809	0	-0.196596	3
0	0	0	0
0.0273399	0	0.0265162	0
0.182166	0	0.0150903	0
0.123056	1	-0.00778753	0
0	0	0	0
0.0884146	0	0.160288	0
0.0205559	0	0.1419	0
0	0	0	0
0.108684	0	-0.0165051	0
0.0173408	0	0.227129	0
0	0	0	0
0.213481	2	0.0933608	0
0.0603731	0	0.0797931	0
0.126703	0	0.0847825	0
-0.0263262	0	0.164412	0
0.119424	0	-0.0447382	0
0	0	0	0
0	0	0	0
-0.211627	0	0.0117753	0
-0.00297648	0	0.0648652	0
-0.108044	0	0.312659	2
-0.00989413	0	-0.0318861	0
-0.0558574	0	-0.0261994	0
-0.0104638	0	0.129727	0
0	0	0	0
-0.0703399	0	0.0306712	0
0.0193986	0	0.286545	0
0.0904968	0	0.0133748	0
0.0162927	0	0.319858	0
0.000615308	0	0.012201	0
0	0	0	0
0	0	0	0
-0.0127068	0	0.296041	2
0.0130172	0	-0.0945465	0
0.146042	0	0.156541	0
-0.0286171	0	-0.0564871	1
-0.251401	3	-0.1189	1
-0.116214	0	-0.0364765	0
-0.0389455	0	-0.183939	1
0.0486504	0	-0.281117	3
0.0266457	0	0.234902	0
0.155568	0	-0.0775878	1
-0.00862684	0	-0.106649	0
0.0988016	0	0.266937	0
0	0	0	0
0.201191	0	0.131707	0
-0.114261	0	0.0757297	0
0.048276	0	0.287363	0
-0.186395	0	-0.0215993	1
-0.0148441	0	0.303186	2
-0.0838177	0	-0.0194259	0
-0.0361614	0	0.0058547	1
0	0	0	0
0	0	0	0
0.137776	0	0.0148932	0
-0.0773996	0	-0.146224	1
-0.0243667	0	-0.0592736	0
0	0	0	0
-0.321306	3	-0.405034	3
-0.0184289	0	-0.134007	0
0	0	0	0
-0.0184474	0	-0.0236703	0
-0.210409	3	-0.1403	0
-0.0101371	1	0.0039619	1
0.0146831	1	0.0200383	0
0	0	0	0
0.0477665	0	-0.188818	0
0.0465427	0	0.0606921	0
0.127323	0	0.00907649	0
0.0823395	0	0.0625442	0
-0.27682	3	-0.0692113	0
0.00537395	0	0.0302508	0
-0.0672526	0	-0.0896587	0
-0.135974	1	0.0615455	0
0.105552	0	0.0537693	0
0.00972626	0	0.0538031	0
-0.134215	0	0.00979715	0
-0.0577971	0	-0.0324175	0
0.0565187	0	-0.053004	0
0.188131	0	0.178837	0
0.065514	0	0.2072	0
0.0871101	0	0.140198	0
0.010518	0	-0.0463225	0
-0.012494	0	-0.0607113	0
0	0	0	0
-0.101602	0	0.19943	0
-0.118454	0	-0.0734361	0
-0.0328779	0	0.0906342	0
0.150969	0	0.0366059	0
-0.307457	3	-0.0419134	1
0.142935	0	0.0229494	0
0.0286667	0	-0.0283464	0
-0.124823	0	-0.0472847	0
0.0921889	0	0.00506669	0
-0.0386142	1	0.029285	0
0.0517113	0	0.0253906	0
0.10391	0	-0.0167796	0
0.0304945	0	-0.116368	0
-0.0268639	0	-0.119276	0
0.0371435	0	-0.00862416	0
-0.140258	0	0.177502	0
-0.125579	0	0.1462	0
-0.0288953	0	0.0910463	0
0.0359278	0	0.0842227	0
-0.017449	0	0.000518314	0
0.110649	0	-0.034544	0
-0.0716643	0	0.152112	0
-0.0927175	0	0.121306	1
0.0790507	0	-0.0830605	0
-0.0557073	0	-0.186131	0
-0.0192614	0	-0.00785947	0
-0.137654	0	0.0469249	0
-0.0539682	0	0.00674971	0
-0.115664	0	-0.0583053	1
0.0475136	0	0.0434521	0
-0.142725	0	0.102913	0
-0.152326	0	-0.00155893	0
-0.00418475	0	-0.0165802	0
0.134298	0	0.0243527	1
-0.149546	0	-0.0402494	0
-0.113463	0	-0.0401284	0
-0.0909462	0	0.0373545	0
-0.129166	0	0.0573662	0
0.0822061	0	0.0691177	0
-0.0749667	0	0.0792442	0
-0.0481638	0	-0.196872	0
0	0	0	0
0	0	0	0
0	0	0	0
-0.0820861	0	-0.0700302	0
0	0	0	0
0.0675706	0	-0.0131855	0
-0.00867594	0	-0.00848862	0
-0.0650597	0	0.0527537	0
0	0	0	0
0.0460648	0	0.00294424	0
-0.0318124	0	0.0777856	0
-0.163906	0	0.0398431	0
0.0189464	0	0.0637224	0
0	0	0	0
-0.0826984	0	-0.0182072	0
-0.152883	1	-0.106138	0
0.0713332	0	0.209609	0
-0.0171224	0	0.122212	0
-0.101806	0	0.0925582	0
-0.126781	1	-0.0483899	1
0	0	0	0
0.0253268	1	0.0425775	0
0.0596479	1	0.0745399	0
0.10013	0	0.0546279	0
0.099061	0	0.136127	0
0.061886	0	0.036074	0
-0.0747261	0	0.0501248	0
0	0	0	0
0.0449393	0	0.101568	0
0.0913345	0	-0.00174028	0
0.0147937	0	0.121484	0
0.0916943	0	0.143895	0
0.0560669	0	0.0621784	0
-0.0196375	0	-0.250917	3
0.0763658	0	0.0893713	0
0.235525	0	0.102746	0
-0.0509559	0	-0.0357073	0
0.227751	0	-0.274716	0
-0.139354	0	0.0910215	0
0.133207	0	0.117292	0
0.0438575	0	0.146197	0
-0.00502572	0	-0.00290313	0
0.110288	0	-0.0964532	0
-0.0525325	0	0.0978475	0
0.0493418	0	0.034947	0
0.185757	0	0.0917092	0
0.0413143	0	0.0375517	0
0.113027	1	0.148538	0
0.0612903	0	0.0492158	0
0	0	0	0
0.157091	0	-0.0651713	0
0.0244151	0	0.119591	0
-0.0926092	0	0.00919084	0
0	0	0	0
0	0	0	0
-0.0792693	0	0.153944	0
0	0	0	0
-0.0452679	0	0.0806399	0
-0.110311	0	-0.143467	0
0.0505535	0	0.0705415	0
-0.0411901	0	0.0329629	0
-0.199347	0	0.021433	0
0	0	0	0
0	0	0	0
0	0	0	0
0	0	0	0
0	0	0	0
0.0539509	0	-0.0559546	0
-0.0328494	0	-0.0566045	1
-0.191407	0	-0.0359715	0
0.143429	0	0.31163	2
0.0918573	0	0.105268	0
0.0763057	0	0.0206476	0
0.119042	0	0.0452461	0
0.24779	0	0.0813986	0
-0.295346	0	-0.139952	0
-0.226101	3	-0.0956645	0
0	0	0	0
0.0597421	0	0.109875	0
0	0	0	0
0	0	0	0
0	0	0	0
0	0	0	0
0	0	0	0
0	0	0	0
-0.145211	0	-0.134732	0
0.242166	0	0.260825	2
0.0691537	0	0.343746	0
0	0	0	0
-0.230388	3	-0.0248432	0
0.0190783	1	-0.218674	0
0	0	0	0
-0.00572247	0	0.0106632	0
0	0	0	0
0	0	0	0
0	0	0	0
0.116719	1	-0.0359152	0
-0.122898	0	-0.0643027	0
-0.240487	0	0.0355571	0
0.0479486	0	-0.0470659	0
-0.0551734	0	0.071589	0
0.0449128	0	0.075919	0
-0.213274	3	-0.0935474	0
0	0	0	0
0.0609736	0	0.016123	0
0	0	0	0
0	0	0	0
0	0	0	0
0	0	0	0
0	0	0	0
0	0	0	0
0	0	0	0
0.0397078	0	0.106126	0
0.0156178	0	0.0455327	0
0	0	0	0
0	0	0	0
0	0	0	0
0	0	0	0
0	0	0	0
-0.0330305	0	0.0349698	0
-0.0393594	0	-0.0309128	0
-0.044573	0	-0.118178	0
0	0	0	0
0	0	0	0
0	0	0	0
0	0	0	0
0	0	0	0
0	0	0	0
-0.14809	0	0.107737	0
0	0	0	0
0	0	0	0
0.089909	0	-0.162501	1
-0.158005	0	-0.0654035	1
0	0	0	0
0	0	0	0
0.11182	0	0.143127	0
0	0	0	0
0.0962801	0	-0.228513	3
-0.231933	3	0.0388897	0
0.128146	0	0.196272	0
-0.0591751	0	0.0473406	0
0.138002	0	0.127476	0
0	0	0	0
0	0	0	0
0	0	0	0
0	0	0	0
0	0	0	0
0	0	0	0
0	0	0	0
0.0228337	0	-0.00541759	0
-0.184571	0	0.110053	0
-0.0665107	0	0.17497	0
-0.17893	0	0.155691	1
0.044899	0	0.20761	0
0	0	0	0
0	0	0	0
-0.0809707	0	-0.056656	0
0	0	0	0
0	0	0	0
-0.0882475	0	-0.121797	0
-0.0666379	0	-0.0745218	0
0.146049	0	0.105638	0
0.0483351	0	-0.0592256	0
-0.228217	0	0.0535118	0
0.0331041	0	0.144767	0
0	0	0	0
0	0	0	0
-0.0659073	0	-0.00706173	0
0.0381437	0	0.15389	1
0	0	0	0
0.0886207	0	0.0623071	0
0.0863178	0	-0.0503068	0
-0.0104193	0	-0.129268	0
0.0629867	0	0.22496	0
-0.0792352	0	-0.0531017	0
0	0	0	0
0.0322131	0	-0.0934092	1
-0.0571718	0	0.201915	2
-0.0998891	0	0.0718783	1
0.0192821	0	0.103277	1
0.140467	0	-0.0892205	0
0	0	0	0
0	0	0	0
0	0	0	0
-0.0326375	0	0.31281	0
-0.0966905	1	0.223108	0
0	0	0	0
0	0	0	0
0.0362813	0	-0.0603708	1
0.120449	0	0.146433	1
0.0545712	0	0.203092	0
0	0	0	0
-0.115118	0	-0.0185268	0
0	0	0	0
0.107554	0	0.103332	0
-0.195205	1	-0.0293886	1
0.0518353	0	0.107355	0
0.124965	0	-0.0167099	0
-0.0627656	0	-0.00987184	0
0.0928488	0	0.195067	0
-0.126557	0	0.133436	0
0.0503479	0	0.054179	0
0.17872	0	0.202017	0
0.114562	0	-0.110225	0
-0.116829	1	0.000802132	0
0.00138191	1	-0.105911	0
-0.0553562	0	-0.134941	0
0	0	0	0
-0.168992	0	-0.0331124	0
0	0	0	0
-0.0103883	0	-0.116831	1
-0.240668	3	-0.0562873	0
-0.0387388	0	-0.0118595	0
0	0	0	0
-0.18022	0	0.0199493	0
0	0	0	0
-0.0905402	0	-0.0972613	1
0.0447978	0	-0.19738	0
-0.0156588	0	-0.119	0
0.0115702	0	0.102243	0
-0.182965	0	0.0258324	1
-0.0926723	0	-0.15141	1
0.0430233	0	-0.0746159	1
0	0	0	0
-0.22871	0	-0.0470987	1
0.0814407	0	-0.130177	0
-0.065568	0	-0.0290312	0
0	0	0	0
-0.0684225	0	0.0926108	0
-0.0261149	0	-0.17113	0
0.0241277	0	-0.117867	0
0	0	0	0
-0.0834862	0	-0.184781	0
-0.054409	0	0.043266	0
0.00765602	0	-0.155452	1
0.0329242	0	-0.162495	0
0.148967	0	0.0196945	0
0.115849	0	0.17459	0
-0.0810745	0	0.00438907	0
-0.131697	0	-0.0068955	0
-0.100918	0	-0.142593	0
-0.18761	0	-0.161691	0
-0.0980288	0	-0.110212	0
-0.0538886	0	0.0216718	0
0.0307783	0	-0.0716994	0
-0.0220044	1	0.0920769	0
-0.208836	0	-0.0275733	0
-0.140118	0	-0.174188	0
-0.124575	0	0.0334459	0
0.0109089	0	-0.00102952	0
-0.0760606	1	-0.175347	0
0.008417	0	-0.125018	1
-0.062087	0	-0.121249	0
-0.0681825	0	-0.456094	3
-0.133366	1	0.04257	0
-0.252362	3	-0.155065	0
0.195592	0	-0.00508401	0
0.140002	0	-0.0240727	0
-0.0657144	0	0.00684696	0
-0.0359032	0	0.126936	0
0	0	0	0
-0.00563148	0	-0.0717092	0
0.0867668	0	0.041243	0
0	0	0	0
0.231235	0	0.112078	0
0.0768331	0	0.183843	1
0.270479	0	-0.158651	0
0.0359433	0	0.0464004	0
-0.12655	0	0.14059	0
0.0106994	0	0.031298	1
0	0	0	0
-0.118201	0	0.061714	1
-0.00975331	0	0.0617467	0
0	0	0	0
0.0228259	0	0.171967	0
0.167463	0	-0.111239	0
-0.0292476	0	0.0187084	0
-0.14105	0	0.11041	0
-0.0242076	0	0.0799404	0
-0.0755214	0	0.123873	0
0.158372	0	0.156403	0
0.103299	0	-0.00206542	0
0.0696898	1	-0.142123	1
-0.181477	0	0.188003	1
0.0688219	0	0.0358701	0
-0.089633	0	0.182585	0
-0.100474	1	0.0164756	0
-0.351459	3	-0.310197	3
0.0603621	0	-0.127172	0
-0.20792	0	-0.187211	0
-0.0582369	1	0.10309	1
-0.0815837	0	0.0594855	0
0.15198	0	0.0564622	0
0.138	0	0.156739	0
0.0268656	0	-0.0858467	0
0.149074	0	-0.167736	0
0.0870504	0	-0.111149	0
-0.0936866	0	0.160036	0
-0.100691	0	-0.152828	0
-0.186269	0	-0.179423	0
-0.172943	0	0.0299274	0
0	0	0	0
0.110573	0	0.0741568	0
0	0	0	0
0.0331669	0	-0.144487	1
-0.0669196	0	0.023909	0
0.0395585	0	-0.0679074	0
0.0237186	0	-0.133072	0
0.202181	0	-0.0973107	0
0.169816	0	0.107345	0
0.139365	1	0.0717386	1
0	0	0	0
-0.283669	0	0.0855209	0
-0.228326	3	-0.0970449	0
-0.137646	0	0.0182278	0
0.0511754	0	0.00991559	0
0.037971	0	-0.101162	0
-0.0978035	0	-0.071213	0
-0.0862095	0	-0.05605	0
0.0585733	0	-0.00995734	0
-0.000823502	0	-0.0225562	0
-0.0831325	0	-0.192013	1
-0.0246131	0	-0.124	0
0.0823521	1	0.120206	0
0.143756	0	0.0998344	0
0	0	0	0
0.0320512	0	0.182132	0
0.101638	0	-0.0228481	0
-0.150081	0	-0.148121	0
0.0183689	0	-0.0498942	0
-0.00631603	1	0.114803	0
0.0926723	0	0.249296	0
0.181384	0	0.204945	0
0.066368	0	0.0857672	0
-0.0575893	0	-0.0497494	0
-0.0331489	0	0.0315277	0
0.152411	0	0.141547	0
0.168675	0	0.165536	0
0.121035	0	0.0847551	0
-0.0460841	0	0.0996185	0
0.0687874	0	-0.0674652	0
0	0	0	0
-0.0393492	0	-0.00763537	0
0.0202871	0	0.116047	0
0.0720908	0	-0.0163066	0
0.0145446	0	0.00513293	0
0.0415789	0	0.171617	0
0	0	0	0
-0.00752379	0	-0.0624495	0
-0.0655352	0	-0.0817739	0
-0.0384939	0	0.016773	0
0.0591323	0	-0.179403	0
-0.0784889	0	-0.0481884	0
0.0463458	0	0.221147	0
0.220228	2	0.164659	1
0.24647	2	0.0368418	0
0.0331439	0	-0.142942	0
0.00302276	0	0.18826	0
-0.0953145	0	0.0356076	0
0.170125	0	-0.0882488	0
0.0301974	0	0.184901	0
0.00630064	1	0.133438	0
0.115887	0	-0.00817516	0
0.0345767	1	0.00140564	0
-0.0382735	0	0.0398258	0
-0.024943	0	0.0298008	0
-0.0278128	0	-0.16151	0
-0.0960208	0	-0.0828609	0
-0.0667049	0	-0.0223747	0
0.00924132	0	-0.00761517	0
0.0569481	0	-0.102302	0
0.169075	1	-0.0619769	0
-0.12089	0	-0.119173	0
-0.047869	0	0.0338919	0
0.0352803	0	0.0563301	0
-0.017079	0	-0.0926811	0
0.00929231	0	-0.0204479	1
-0.187479	0	-0.026977	1
-0.0406536	0	0.0367844	0
-0.0304733	0	-0.192867	0
0.0805732	0	0.0360935	0
0.0473057	0	-0.00383833	0
0.126171	0	-0.130857	0
0.0278238	0	0.0268886	0
0.217943	0	0.366105	0
-0.0264687	0	-0.0707645	0
-0.0448622	0	-0.159802	1
0.0796311	0	0.142	1
-0.0119425	0	-0.0364243	0
0.0745712	0	0.127746	1
-0.0929937	0	-0.203962	0
0.0908949	0	0.126805	0
0.0339077	0	-0.0277215	0
0	0	0	0
-0.0101894	0	-0.100034	0
-0.000124778	0	0.0319827	0
0.00314284	0	0.0933731	0
0.0936302	0	-0.0116183	0
-0.146794	0	-0.238962	0
-0.12732	0	0.0318879	0
0.100773	0	-0.181933	0
-0.261045	3	-0.12995	0
-0.128384	0	0.0315037	0
0.130758	0	0.0517653	0
-0.257	3	-0.193324	0
-0.0546545	0	0.0100607	0
-0.239511	3	0.149206	0
-0.112844	1	-0.071022	0
-0.0924608	0	-0.218376	0
-0.205156	0	-0.0209036	0
-0.0725901	0	-0.146315	1
-0.115081	0	-0.346239	3
0	0	0	0
-0.0819178	0	-0.199859	3
0.154492	0	0.0568296	0
-0.20947	0	0.0588958	0
-0.0596274	0	0.0455749	0
-0.100087	1	-0.0475891	0
-0.0489345	0	0.0082556	0
0.00332634	0	0.0467215	0
0.0833718	0	-0.0670537	1
-0.148516	0	0.0263875	0
0.00231892	0	-0.0394044	0
0.027202	0	0.142797	0
0.123593	0	-0.022971	0
0.181592	0	0.142901	0
0.151364	1	0.0510115	0
0.0504698	0	0.0677626	0
0	0	0	0
0.164753	0	-0.307822	0
0.183935	0	0.00406859	0
-0.0571006	0	0.158731	0
0.00224959	0	-0.0524867	0
0.117853	0	0.0990136	0
0.107328	0	-0.136542	0
0.148164	0	0.125198	0
0.0406681	1	-0.00313511	1
0.189863	0	-0.00949009	0
0.0109792	1	1.14238e-05	1
0.0205333	0	0.0240127	0
-0.0226822	0	0.0345775	0
0.00328776	0	-0.142737	0
-0.0207436	0	0.0922843	0
0.0725988	0	-0.164311	0
0.198579	0	0.0801229	0
-0.0145202	0	-0.0379634	0
0.114187	0	-0.120712	0
0.0788052	0	0.114168	0
-0.0553765	0	-0.105318	0
0.00737721	0	-0.0423267	0
0.120205	0	-0.220088	0
0.10856	0	0.227641	0
0.0833719	0	-0.0590966	0
-0.0672388	0	-0.00978704	0
-0.138111	0	-0.254212	3
0.0623051	0	-0.191535	0
0	0	0	0
-0.0779471	0	0.0289552	0
-0.0972148	1	0.010543	0
-0.0861011	0	0.14017	0
0.0694945	0	0.141715	0
0.0454435	0	-0.0931771	0
0.0425267	0	0.129114	0
0.0590812	0	-0.243903	3
0.00187053	0	0.0555	0
-0.357569	3	-0.205528	0
-0.0286716	0	0.0768976	0
-0.0011558	0	0.064989	0
-0.0332475	0	-0.227504	0
-0.331391	3	-0.1464	0
-0.0831176	0	-0.0654218	0
-0.0415543	0	-0.315047	3
-0.412646	3	-0.387156	3
0.214375	2	0.256384	2
0.0607677	0	0.101543	0
-0.149391	0	-0.15142	0
0.00779906	0	-0.0357725	0
0.00195701	0	-0.331719	0
0.0366036	0	0.153156	0
-0.0694662	0	-0.17697	0
0.0414015	0	-0.0550353	0
0.109408	0	-0.137707	0
-0.0739586	0	-0.0933405	0
0.140726	0	-0.0882544	0
0.068639	0	-0.144551	0
0.031493	0	-0.0766369	0
0.0721364	0	0.0500251	0
0.0549919	0	-0.138035	0
0	0	0	0
0.136385	0	0.128648	0
-0.0329438	0	-0.0302685	0
0.217359	0	0.169486	1
0.288603	0	-0.0517888	0
0	0	0	0
-0.0312412	0	-0.0301964	0
0	0	0	0
-0.159949	0	-0.0066013	0
-0.120059	0	0.0764138	0
0.0685218	0	-0.0332666	0
0.00382949	0	-0.0671772	0
0.013387	1	0.0155931	0
0.0898787	0	-0.0848511	0
-0.039688	0	0.119881	0
0.131264	0	-0.163854	0
-0.0447639	1	0.0560749	0
0.0353103	1	0.0790685	1
-0.0268315	0	-0.0627936	1
-0.0994798	0	0.241958	0
-0.148225	0	0.00591488	1
-0.0591909	0	0.0144446	0
0.0103125	0	0.148708	0
0	0	0	0
-0.0861261	0	0.0571846	0
-0.0564291	0	-0.058011	0
0.133351	0	-0.0424215	0
-0.0519561	0	-0.0348985	0
0.275691	0	0.0619008	0
-0.051075	0	-0.0144668	0
-0.0140826	0	-0.0432736	0
0.0208057	0	-0.0543899	0
0.0307391	0	0.0240798	0
0.0991959	0	0.0172761	0
0.0387241	0	0.0244808	0
0.0781747	0	-0.0233305	0
-0.00428932	0	0.0401566	0
-0.0149521	0	0.109904	0
-0.0796599	0	0.0986137	0
-0.187574	0	0.00251995	0
-0.162102	0	0.137423	0
0.239349	0	0.173168	0
-0.135864	0	0.0802917	0
-0.0820284	0	0.215434	0
-0.153924	0	0.0491887	0
0.120193	1	0.240834	2
-0.00342619	0	-0.00129412	0
0.132835	0	0.0985637	0
0.18457	1	0.108133	1
-0.0476064	0	0.122906	0
-0.000911227	0	0.161679	0
0	0	0	0
-0.0781824	0	0.0786402	0
0.0554907	0	-0.105029	0
-0.0309326	0	-0.180513	0
-0.00295667	0	0.0743246	0
-0.0172464	0	0.0252323	0
0.0388308	0	0.125843	0
0.0519855	0	0.169269	0
-0.0219864	0	0.114836	0
0.0510632	0	0.102274	0
0.129941	0	0.117563	0
0.134404	1	0.18035	0
-0.00597264	0	0.0327814	0
0.0173585	0	0.0403396	0
0.0515739	0	0.0768871	0
-0.0300555	0	-0.0877659	0
0.126401	0	-0.116916	0
0.0271989	0	-0.0526088	0
-0.0437265	0	0.106998	0
-0.0543307	0	-0.0150552	0
0.0385346	1	0.0369335	1
0.115771	0	-0.00428667	0
-0.0182205	0	0.102012	0
-0.0211944	0	-0.000863022	0
0.0661537	0	0.150489	0
0.0106151	0	0.0730929	0
0.0400245	0	-0.0442227	0
0.0847891	0	-0.00640236	0
-0.0442612	0	-0.0837958	0
-0.0673385	0	-0.00725086	0
0.00806893	0	0.0238182	0
0.210037	0	0.124942	0
-0.0332792	0	-0.213459	0
-0.024577	0	0.0660777	0
-0.0251464	0	0.0862298	1
-0.129119	1	0.150306	0
0.0137564	0	0.375965	0
0.0825585	0	0.137487	0
0.0533922	0	-0.110566	0
-0.0132712	0	0.165667	0
0.0107846	0	-0.179046	0
-0.0209201	0	0.148803	0
0.0403594	0	-0.0540646	0
0.014533	0	0.0217005	0
0.0313366	0	-0.138846	0
-0.0263587	0	0.174319	0
-0.0866589	0	-0.092469	0
-0.00434529	0	-0.0434138	0
-0.102735	0	-0.125172	1
0.0949759	0	-0.0582764	0
0.102289	0	-0.173857	1
-0.137179	0	0.0514477	0
-0.100229	1	-0.201816	3
0.14274	0	-0.0421855	1
-0.221246	0	-0.203093	0
0.128676	0	0.21489	2
-0.102455	0	-0.0489119	0
-0.114338	0	-0.156033	0
-0.168229	1	-0.0882197	0
-0.0731379	0	-0.0580408	0
0.139111	0	-0.0316644	0
0.30824	0	0.0905515	0
-0.122906	0	-0.216716	3
0.0820688	0	-0.148728	1
-0.0382195	0	-0.114772	1
-0.15636	0	0.00687258	1
0.0819338	0	0.0043059	0
-0.137149	0	-0.0542667	1
-0.00801617	0	0.0628725	0
0.105366	0	0.0550586	0
0.0818219	0	0.191639	0
0.12991	0	0.0116102	0
0.0436192	0	-0.0187882	0
0	0	0	0
0	0	0	0
0.063499	1	-0.0912224	1
-0.102349	0	0.0890547	0
-0.101255	0	0.0068079	0
-0.0765425	0	-0.0492434	0
0.0198273	0	0.0148392	0
0.00436424	0	-0.165005	0
-0.118274	0	-0.0180682	0
0.0489874	0	0.0682384	0
0.0411797	1	-0.0230475	0
-0.0547529	0	0.119208	0
-0.0463247	0	0.110651	0
-0.0576603	0	-0.131878	0
-0.0406939	0	0.0472215	0
0.0151835	0	0.117869	0
0	0	0	0
-0.0860509	0	-0.00767283	0
0.092834	0	0.00575096	0
-0.040618	0	-0.110831	0
-0.00623819	0	0.183908	0
-0.0230312	0	-0.0440128	0
-0.0431662	0	-0.000456588	0
0.150127	0	-0.125596	0
0.0851846	0	0.0479001	0
-0.208454	0	0.0417901	0
-0.348307	3	0.0768843	0
-0.0926814	0	0.0455676	0
-0.0119085	1	-0.0179217	0
0.0466664	0	0.141975	0
-0.176553	0	-0.0410459	0
-0.267225	0	0.0796972	0
-0.177343	0	0.198737	0
-0.0634473	0	-0.0700594	0
0.00584453	0	-0.118582	0
-0.00986438	0	-0.0998701	0
0	0	0	0
-0.122839	0	0.107232	0
-0.186573	0	-0.15253	0
-0.0488069	0	0.157739	1
-0.141027	0	0.0627271	0
-0.0711753	0	-0.0995093	0
0.0543855	0	0.151477	0
-0.127034	0	-0.104467	0
0.0316659	0	0.0882946	0
-0.180468	1	0.0810838	0
-0.110226	1	0.0149005	0
0.00956853	0	-0.0395092	0
-0.00738287	0	-0.00300607	0
0.047716	0	0.248137	0
-0.1197	0	0.103569	1
-0.0122704	0	0.109567	0
-0.0728298	0	0.119387	0
-0.139134	0	-0.21157	0
-0.15647	0	-0.122902	0
0.0217581	0	0.0558088	0
-0.134099	0	-0.0326392	1
-0.0846264	0	-0.0868299	0
0.00563773	0	-0.0811654	0
-0.00149793	0	0.00885349	0
0.158585	0	-0.0916471	0
-0.040416	0	-0.0313538	0
0.10029	0	-0.0532434	0
-0.0810646	0	0.0315019	0
0.139322	0	0.0800452	0
0.0275108	1	0.127449	1
0	0	0	0
-0.0720291	0	-0.087174	0
0.151163	1	-0.0624539	0
0.034967	0	-0.0321032	0
-0.115595	0	0.0695708	0
-0.115503	1	-0.111336	0
0.0246731	0	-0.109097	0
0.027406	0	0.155527	0
0.00479206	0	-0.236943	0
0.0711012	0	0.0945685	0
-0.0415627	0	-0.117478	0
0.0397181	0	-0.236938	3
-0.114124	0	-0.11805	0
0.143126	0	-0.0385524	0
0	0	0	0
-0.105072	0	-0.0357984	0
0	0	0	0
-0.0144675	0	0.0235134	0
0.0125923	0	-0.185588	0
0	0	0	0
0	0	0	0
0.084387	0	-0.0235812	0
-0.199783	0	0.00274186	0
0	0	0	0
0.0483505	0	-0.00192463	0
0.0429685	0	-0.00774519	0
-0.18921	0	0.0102198	0
0.159678	0	0.0585125	0
0.0163932	0	-0.0333414	0
0.157871	0	0.00416753	0
0.0482629	0	0.0220484	0
0.0530315	0	-0.0711798	0
-0.0272157	0	-0.0800334	0
-0.0665516	0	-0.0769817	0
-0.0765967	0	-0.152329	0
-0.0378679	0	0.0528801	0
0.0784154	0	-0.0551861	0
-0.0836476	0	-0.00134546	0
-0.00727499	0	-0.247732	0
0.0365116	0	-0.126215	0
-0.00956995	0	0.161093	0
0	0	0	0
0.137008	1	-0.0900056	0
0.0381937	1	-0.0899539	0
0	0	0	0
-0.265785	3	-0.0699292	0
0	0	0	0
0.137961	0	0.103632	0
-0.076148	0	-0.024678	0
0	0	0	0
-0.0623782	0	-0.0700141	0
-0.197986	0	0.0822993	0
-0.251816	3	0.036115	0
-0.131901	0	-0.0436911	0
0.0713904	0	0.139084	0
0.0360153	0	0.0814897	0
0	0	0	0
0	0	0	0
-0.0985024	0	0.22915	0
0.214133	0	0.0609033	0
0.128863	0	-0.222494	0
-0.179768	0	-0.0443626	0
0.0950595	0	0.197226	0
-0.0102579	0	0.0256302	0
0	0	0	0
0.0804348	0	-0.0539328	0
0	0	0	0
-0.158635	0	-0.115276	0
0	0	0	0
0	0	0	0
0	0	0	0
0.0283326	0	0.0349321	0
0.0130646	0	-0.098552	0
-0.0530827	0	-0.172512	0
-0.0954024	0	-0.0605456	0
0.109478	0	0.0351882	0
-0.0818417	0	0.0952551	0
0.0783464	0	0.0465371	0
0.0974467	0	-0.0506117	0
-0.219245	0	-0.0549812	0
0	0	0	0
0.0921128	0	0.0856779	1
-0.0716652	0	0.0823454	0
0.0657053	0	0.174554	0
0.0269633	0	0.115697	0
0.0108278	0	-0.0480843	0
-0.174028	0	-0.0890803	0
-0.0129251	0	0.152061	0
-0.105036	0	0.0240459	0
-0.0652167	0	0.10503	0
-0.194764	0	-0.167293	0
-0.0799018	0	0.0199601	0
0.239018	0	0.0722502	1
0.210478	0	0.124911	0
-0.0947919	0	-0.234362	0

[truncated: 2 more sheets: S5g, S5h]
