# Supplementary material for: A neuronal code for object representation and memory in the human amygdala and hippocampus
Source: Nat Commun. 2025 Feb 10;16:1510. doi: 10.1038/s41467-025-56793-y (PMC11811184; doi:10.1038/s41467-025-56793-y)
Supplement: Supplementary file 4 — Source Data [file 41467_2025_56793_MOESM4_ESM.zip › Source Data/Supplementary Data 1.xlsx]

## Sheet: 1c RasterPlot
TrialID	SpikeTime
65	718.172
65	728.016
65	775.11
97	653.453
97	685.766
141	796.172
141	847.891
242	794.266
243	725.736
243	740.079
243	773.173
243	786.361
243	801.173
245	794.797
245	798.297
245	802.016
245	838.078
245	845.235
245	855.703
245	896.922
245	907.547
245	918.766
245	1209.36
245	1241.58
245	1295.67
245	1528.42
245	1627.08
245	1650.39
247	1276.08
247	1281.14
249	1090.2
249	1105.14
249	1153.86
249	1166.3
249	1261.8
319	1521.2
351	801.516
351	845.516
351	916.516
352	724.641
352	751.047
352	761.766
352	785.922
352	986.672
352	1001.14
352	1025.73
353	749.078
353	758.453
353	801.641
353	1017.11
353	1046.67
353	1094.48
353	1134.92
353	1171.39
353	1195.36
353	1237.67
353	1332.73
354	595.234
354	627.297
354	632.734
354	637.547
354	654.39
354	666.078
354	736.234
354	750.297
354	770.015
354	938.109
354	1096.02
354	1214.86
355	762.422
355	775.016
355	785.516
355	808.891
355	824.797
355	848.078
355	984.735
355	1069.67
355	1198.42
355	1250.42
355	1271.36
355	1303.26
355	1316.2
355	1479.98
356	743.703
356	748.578
356	759.64
356	823.14
356	836.328
356	842.984
356	859.64
356	876.797
356	893.734
356	908.484
356	921.797
356	945.484
356	960.828
356	1041.2
356	1063.11
356	1112.36
357	727.203
357	735.266
357	745.735
357	754.297
357	761.735
357	791.266
357	817.266
357	837.641
357	862.141
357	892.328
357	964.203
357	985.11
357	1000.61
357	1023.83
358	741.11
358	745.673
358	773.61
358	789.641
358	895.798
358	962.516
358	1029.92
358	1080.55
358	1090.92
358	1123.58
358	1144.86
358	1192.48
358	1205.33
358	1218.8
358	1233.02
358	1321.05
358	1347.45
358	1416.27
358	1933.95
359	772.172
359	778.672
359	784.766
359	792.672
359	821.391
359	892.86
359	1075.86
359	1091.14
359	1097.05
359	1558.83
359	1687.83
359	1705.05
359	1722.14
359	1740.52
359	1767.14
360	822.141
360	827.516
360	835.735
360	840.516
360	851.485
360	859.672
360	873.516
360	890.078
360	895.266
360	1481.36
360	1531.55
360	1601.14
360	1610.33
360	1635.11
360	1651.92
397	978.672
397	982.765
397	1023.55
397	1029.2
397	1863.77
397	1950.02
397	1955.14
397	1975.83
397	1987.95
398	167.641
398	260.641
398	274.953
398	295.61
398	349.516
398	370.891
403	1399.11
403	1402.58
435	747.985
473	1243.14
475	378.297
475	413.265
475	419.078
475	461.703

## Sheet: 1c FiringRate
FiringRate	CategoryIndex
0	1
0	1
0	1
0	1
0	1
0	1
0	1
0	1
0	1
0	1
0	2
0	2
0	2
0	2
0	2
0	2
0	2
0	2
0	2
0	2
0	3
0	3
0	3
0	3
0	3
0	3
0	3
0	3
0	3
0	3
0	4
0	4
0	4
0	4
0	4
0	4
0	4
0	4
0	4
0	4
0	5
0	5
0	5
0	5
0	5
0	5
0	5
0	5
0	5
0	5
0	6
0	6
0	6
0	6
0	6
0	6
0	6
0	6
0	6
0	6
0	7
0	7
0	7
0	7
0	7
0	7
1	7
0	7
0	7
0	7
0	8
0	8
0	8
0	8
0	8
0	8
0	8
0	8
0	8
0	8
0	9
0	9
0	9
0	9
0	9
0	9
0	9
0	9
0	9
0	9
0	10
0	10
0	10
0	10
0	10
0	10
0	10
0	10
0	10
0	10
0	11
0	11
0	11
0	11
0	11
0	11
0	11
0	11
0	11
0	11
0	12
0	12
0	12
0	12
0	12
0	12
0	12
0	12
0	12
0	12
0	13
0	13
0	13
0	13
0	13
0	13
0	13
0	13
0	13
0	13
0	14
0	14
0	14
0	14
0	14
0	14
0	14
0	14
0	14
0	14
2	15
0	15
0	15
0	15
0	15
0	15
0	15
0	15
0	15
0	15
0	16
0	16
0	16
0	16
0	16
0	16
0	16
0	16
0	16
0	16
0	17
0	17
0	17
0	17
0	17
0	17
0	17
0	17
0	17
0	17
0	18
0	18
0	18
0	18
0	18
0	18
0	18
0	18
0	18
0	18
0	19
0	19
0	19
0	19
0	19
0	19
0	19
0	19
0	19
0	19
0	20
0	20
0	20
0	20
0	20
0	20
0	20
0	20
0	20
0	20
0	21
0	21
0	21
0	21
0	21
0	21
0	21
0	21
0	21
0	21
0	22
0	22
0	22
0	22
0	22
0	22
0	22
0	22
0	22
0	22
0	23
0	23
0	23
0	23
0	23
0	23
0	23
0	23
0	23
0	23
0	24
0	24
0	24
0	24
0	24
0	24
0	24
0	24
0	24
0	24
5	25
2	25
1	25
0	25
0	25
3	25
15	25
0	25
0	25
0	25
0	26
0	26
0	26
0	26
0	26
0	26
0	26
0	26
0	26
0	26
0	27
0	27
0	27
0	27
0	27
0	27
0	27
0	27
0	27
0	27
0	28
0	28
0	28
0	28
0	28
0	28
0	28
0	28
0	28
0	28
0	29
0	29
0	29
0	29
0	29
0	29
0	29
0	29
0	29
0	29
0	30
0	30
0	30
0	30
0	30
0	30
0	30
0	30
0	30
0	30
0	31
0	31
0	31
0	31
0	31
0	31
0	31
0	31
0	31
0	31
0	32
0	32
0	32
0	32
0	32
0	32
0	32
0	32
0	32
1	32
0	33
0	33
0	33
0	33
0	33
0	33
0	33
0	33
0	33
0	33
0	34
0	34
0	34
0	34
0	34
0	34
0	34
0	34
0	34
0	34
0	35
0	35
0	35
0	35
0	35
0	35
0	35
0	35
0	35
0	35
11	36
6	36
14	36
14	36
10	36
5	36
16	36
15	36
3	36
14	36
0	37
0	37
0	37
0	37
0	37
0	37
0	37
0	37
0	37
0	37
0	38
0	38
0	38
0	38
0	38
0	38
0	38
0	38
0	38
0	38
0	39
0	39
0	39
0	39
0	39
0	39
0	39
0	39
0	39
0	39
0	40
0	40
0	40
4	40
0	40
0	40
0	40
0	40
0	40
0	40
0	41
0	41
0	41
0	41
0	41
0	41
2	41
0	41
0	41
0	41
0	42
0	42
0	42
0	42
0	42
0	42
0	42
0	42
0	42
0	42
0	43
0	43
0	43
0	43
0	43
0	43
0	43
0	43
0	43
0	43
0	44
0	44
0	44
0	44
0	44
0	44
0	44
0	44
0	44
0	44
0	45
0	45
0	45
0	45
0	45
0	45
0	45
0	45
0	45
0	45
0	46
0	46
0	46
0	46
0	46
0	46
0	46
0	46
0	46
0	46
0	47
0	47
0	47
0	47
0	47
0	47
0	47
0	47
0	47
0	47
0	48
0	48
0	48
0	48
0	48
0	48
0	48
0	48
0	48
1	48
0	49
0	49
0	49
0	49
0	49
0	49
0	49
0	49
0	49
0	49
0	50
0	50
0	50
0	50
0	50
0	50
0	50
0	50
0	50
0	50

## Sheet: 1c-e_2D Space Coordinates
TrialID	CategoryIndex	X	Y
1	1	-12.945	17.193
2	1	-22.837	6.0496
3	1	-18.9563	-0.0146514
4	1	-16.5522	13.2317
5	1	-19.5088	11.2532
6	1	-17.7109	13.8314
7	1	-27.8092	-3.52029
8	1	-23.5918	10.0885
9	1	-17.1387	13.0329
10	1	-18.6144	12.991
11	2	15.2182	-6.10786
12	2	21.5843	-5.45044
13	2	19.4153	-2.312
14	2	19.0572	-0.456481
15	2	18.0664	-1.26861
16	2	15.2565	-8.22003
17	2	18.9976	2.10235
18	2	16.7928	0.887693
19	2	17.4215	0.103139
20	2	19.7326	-0.0213529
21	3	3.13977	-23.4003
22	3	4.04909	-21.3768
23	3	4.34885	-22.8055
24	3	0.582477	-21.9729
25	3	3.21507	-25.8675
26	3	3.65218	-24.2742
27	3	1.65839	-23.1235
28	3	0.217775	-23.2042
29	3	1.25671	-25.4404
30	3	2.22584	-23.8968
31	4	-11.1746	13.121
32	4	-28.0069	-5.06791
33	4	-12.3674	16.3482
34	4	-8.70412	-0.150548
35	4	-12.3855	15.879
36	4	-14.5143	22.3385
37	4	-2.6385	25.4314
38	4	-13.7594	13.4168
39	4	-11.1608	13.8904
40	4	7.74905	-9.93532
41	5	-1.04096	29.318
42	5	-6.15483	28.0762
43	5	-5.86943	27.0214
44	5	-5.22221	29.0749
45	5	-3.51248	31.283
46	5	-4.08366	29.2204
47	5	2.61385	29.3342
48	5	-4.53287	27.0764
49	5	-3.51652	25.0317
50	5	1.53007	29.0026
51	6	3.63486	22.6528
52	6	1.56977	22.9759
53	6	1.34472	21.7153
54	6	0.34558	23.3251
55	6	-0.660265	25.3233
56	6	4.1779	25.3115
57	6	2.7828	23.2572
58	6	2.63196	24.4415
59	6	-5.05107	25.2461
60	6	-2.68351	27
61	7	18.5614	-11.1881
62	7	17.7275	-12.5233
63	7	24.0061	-14.9324
64	7	17.6347	-11.0676
65	7	16.3766	-12.7637
66	7	30.4198	-10.6153
67	7	18.7587	-13.9315
68	7	19.6504	-13.6882
69	7	25.503	-14.6857
70	7	30.9842	-10.1925
71	8	-14.6292	-17.8187
72	8	-9.30927	-26.8065
73	8	-4.94502	-21.2008
74	8	-9.45538	-26.3071
75	8	-3.07535	-24.177
76	8	-5.27064	-27.5367
77	8	-6.88361	-23.1486
78	8	-6.83412	-26.2019
79	8	-4.90148	-22.0014
80	8	-5.7569	-23.8894
81	9	-2.96391	-7.32176
82	9	-4.17498	-6.56469
83	9	-2.25839	-6.53401
84	9	-3.41913	-5.93776
85	9	0.630831	-8.89407
86	9	1.22814	-9.5415
87	9	0.376188	-6.99798
88	9	1.7165	-8.93867
89	9	-0.195399	-7.6884
90	9	-4.93992	-5.84128
91	10	-1.33323	12.8824
92	10	-0.748852	6.55217
93	10	-2.87659	13.817
94	10	-2.4223	9.71713
95	10	-3.21372	7.50012
96	10	22.1683	6.85479
97	10	-1.21868	8.83128
98	10	-3.1915	9.29756
99	10	-3.34132	11.8444
100	10	-3.38797	13.8476
101	11	-17.803	7.49203
102	11	-32.1441	2.17755
103	11	-4.04071	36.5265
104	11	-30.174	1.48377
105	11	-32.234	4.34029
106	11	-31.3484	2.07477
107	11	-31.8462	3.10458
108	11	-24.5085	0.506958
109	11	-9.4633	38.0689
110	11	-3.59169	39.5036
111	12	8.85938	16.893
112	12	23.9914	16.8462
113	12	24.104	15.5184
114	12	25.5043	17.5327
115	12	23.1113	15.144
116	12	25.9876	17.1046
117	12	24.1115	14.9154
118	12	17.205	1.9551
119	12	14.9937	1.50321
120	12	23.9709	3.61699
121	13	1.18572	36.1703
122	13	18.3947	26.0668
123	13	2.0348	37.7734
124	13	-0.962856	42.0584
125	13	-0.947906	39.9927
126	13	-0.852354	41.3182
127	13	-1.68098	39.2876
128	13	4.174	39.2165
129	13	18.1838	26.1852
130	13	1.64328	35.4373
131	14	0.817911	-2.57953
132	14	-4.19215	-19.5729
133	14	-15.0556	4.51385
134	14	2.36298	-5.18865
135	14	3.42137	-4.64033
136	14	4.94745	-1.89364
137	14	-12.2716	-13.1733
138	14	-0.0678347	-0.271147
139	14	-3.42044	1.27115
140	14	-2.85168	-3.50945
141	15	-28.4254	-12.1445
142	15	-17.4796	9.49297
143	15	-17.9041	10.1146
144	15	-17.2387	-10.7421
145	15	-19.5861	-12.3977
146	15	-10.1771	6.35676
147	15	-18.8895	5.35065
148	15	-20.1271	-0.985948
149	15	-22.4791	-4.36486
150	15	-11.4388	-7.06729
151	16	-14.3575	-0.608968
152	16	-19.0719	8.4529
153	16	-21.9063	7.84954
154	16	-22.4079	9.08062
155	16	-20.2805	8.35656
156	16	-22.707	7.57216
157	16	-16.227	4.98872
158	16	-20.0624	6.79617
159	16	-18.9025	3.70801
160	16	-17.9702	5.54526
161	17	-16.4609	3.6023
162	17	-21.2719	2.16382
163	17	-23.7349	-3.32122
164	17	-21.9512	-1.73745
165	17	-10.5225	-17.2459
166	17	-22.1797	-3.14447
167	17	-7.6408	-6.61919
168	17	-12.6098	-4.95843
169	17	-22.7485	-5.27576
170	17	-20.9636	-4.06766
171	18	-2.76727	27.9808
172	18	-7.29155	26.1494
173	18	0.119135	28.8619
174	18	-5.56397	32.2253
175	18	-4.70106	31.3426
176	18	-4.68843	27.9701
177	18	0.532103	33.355
178	18	-7.04679	28.4692
179	18	-6.66318	29.6585
180	18	-0.316415	32.0444
181	19	27.2838	-17.5492
182	19	25.3725	-17.8434
183	19	26.3056	-19.7404
184	19	24.814	-20.0852
185	19	24.2733	-19.3317
186	19	26.8041	-18.7742
187	19	25.9183	-21.1998
188	19	22.0937	-20.2543
189	19	34.2271	3.43295
190	19	25.3723	-18.9335
191	20	13.1572	11.7232
192	20	18.8307	13.4007
193	20	22.108	16.2603
194	20	17.4277	14.5001
195	20	10.3856	15.4959
196	20	10.7603	16.0719
197	20	19.1521	10.4045
198	20	8.17725	17.7332
199	20	19.1266	14.0169
200	20	19.9392	11.6808
201	21	23.5301	-6.98888
202	21	30.8689	-16.6464
203	21	34.1774	-16.9956
204	21	34.5021	-17.929
205	21	34.9648	-21.3953
206	21	35.5278	-18.2816
207	21	35.2451	-16.2291
208	21	36.1121	-16.7554
209	21	22.4067	-7.30476
210	21	35.86	-19.317
211	22	11.3975	5.86252
212	22	10.6487	8.47417
213	22	11.2989	4.44095
214	22	12.2022	3.16896
215	22	8.0404	9.2108
216	22	22.9274	1.88364
217	22	14.4529	-4.55849
218	22	16.5945	4.48568
219	22	19.5513	-8.36374
220	22	25.5507	-11.8794
221	23	-1.0036	37.4453
222	23	33.3276	-17.5208
223	23	7.30192	32.2256
224	23	-1.70046	35.1146
225	23	3.39209	34.4989
226	23	-2.1601	36.4983
227	23	5.62154	36.436
228	23	-0.422379	35.5691
229	23	2.80897	36.844
230	23	4.6322	36.5499
231	24	25.9631	-0.621818
232	24	30.0221	1.04093
233	24	29.8425	-1.80068
234	24	30.7377	-3.68361
235	24	28.8429	-4.00646
236	24	28.1549	0.0230724
237	24	28.0706	-3.59819
238	24	30.8235	-2.75505
239	24	27.0972	-0.457268
240	24	28.5268	-3.19159
241	25	-30.9242	-16.7453
242	25	-37.5035	-12.4916
243	25	-30.1845	-13.5932
244	25	-27.2684	-10.0461
245	25	-26.2696	-9.81411
246	25	-31.9812	-12.7892
247	25	-30.7395	-11.3168
248	25	-29.0727	0.778642
249	25	-28.6932	-8.9102
250	25	-29.5988	-8.93274
251	26	14.2375	-0.888765
252	26	11.1331	0.705253
253	26	11.8623	-1.74561
254	26	10.5248	1.94019
255	26	9.81643	-2.30301
256	26	12.3889	-0.0337965
257	26	10.9259	-0.39929
258	26	16.0013	13.887
259	26	10.9313	-1.56097
260	26	9.9031	-0.797977
261	27	-33.114	-32.7989
262	27	-34.5222	-31.4291
263	27	-32.7874	-30.6407
264	27	-31.8566	-31.3933
265	27	-12.6618	-13.8913
266	27	-34.3282	-32.598
267	27	-33.3856	-31.6405
268	27	-31.498	-29.9161
269	27	-33.5416	-30.1228
270	27	-33.6347	-29.3343
271	28	27.7611	-13.5804
272	28	25.8714	-12.9269
273	28	27.0777	-13.5175
274	28	24.1052	-17.1658
275	28	25.8632	-15.9577
276	28	21.204	-20.9876
277	28	19.6736	-23.2813
278	28	29.0061	-11.7722
279	28	19.0004	-22.3518
280	28	19.6154	-22.4695
281	29	31.6709	8.26595
282	29	32.7681	1.36345
283	29	33.5325	8.56537
284	29	29.732	5.92091
285	29	32.7648	4.87973
286	29	30.7633	3.20558
287	29	33.3782	0.58516
288	29	15.1592	-17.1701
289	29	30.7912	4.37136
290	29	19.5774	4.28183
291	30	8.97333	-7.93435
292	30	18.2982	-6.09094
293	30	18.2605	-2.81055
294	30	-7.24267	-1.3301
295	30	13.9405	-8.54525
296	30	12.1887	-3.89947
297	30	20.0951	-7.38531
298	30	16.2789	-1.60725
299	30	21.8979	-6.55734
300	30	-11.3107	-12.3261
301	31	-18.3824	-5.60788
302	31	-22.64	-17.2285
303	31	-20.4639	-17.7195
304	31	-24.3491	-15.826
305	31	-22.8728	-15.7101
306	31	15.7066	-32.613
307	31	-21.2693	-14.6209
308	31	7.31215	-10.5525
309	31	-6.74505	-19.5062
310	31	-22.3037	-15.7226
311	32	-24.3594	-11.7097
312	32	-10.3595	5.21313
313	32	-24.7762	-12.3796
314	32	-38.279	-12.1281
315	32	-9.07664	5.20403
316	32	0.836887	-18.649
317	32	-5.90005	-4.48869
318	32	-7.88784	5.48588
319	32	-24.1481	-10.7563
320	32	-23.1552	15.3389
321	33	-3.20043	-14.2158
322	33	-3.16133	-12.7683
323	33	-2.51525	-11.4897
324	33	-5.65691	-11.3697
325	33	-5.36853	-12.5769
326	33	-4.88486	-12.1533
327	33	-3.70389	-13.0922
328	33	-3.65703	-9.25254
329	33	-5.31843	-7.94471
330	33	-4.93943	-13.8564
331	34	-22.0882	15.5107
332	34	-16.2878	-3.63505
333	34	3.31891	0.151287
334	34	-10.4601	2.60109
335	34	-25.0407	-27.5016
336	34	-16.7162	-14.5867
337	34	-9.73268	-0.674849
338	34	-15.2359	-2.92676
339	34	-24.849	-8.69761
340	34	-25.1361	-27.2384
341	35	-19.9638	34.0547
342	35	-17.5677	33.9192
343	35	-17.8301	35.6743
344	35	-16.6647	38.0217
345	35	-17.1589	36.2587
346	35	-18.8768	36.6387
347	35	-15.5899	37.651
348	35	-20.4431	36.7512
349	35	-19.0544	35.8336
350	35	-16.0577	36.5118
351	36	-35.4253	-15.6929
352	36	-33.6873	-15.2215
353	36	-34.4164	-12.0231
354	36	-33.2607	-12.2858
355	36	-33.3521	-13.3013
356	36	-33.9629	-14.0191
357	36	-34.9215	-13.466
358	36	-32.6536	-14.4181
359	36	-31.3505	-13.5305
360	36	-31.0206	-15.0399
361	37	-25.0224	15.2682
362	37	-27.5092	15.3854
363	37	-26.9255	14.568
364	37	-26.5993	15.4461
365	37	-28.2252	15.979
366	37	-10.7125	38.082
367	37	-12.7661	39.4392
368	37	-12.1445	38.0528
369	37	-14.6213	22.8768
370	37	-12.6879	38.0838
371	38	9.67447	7.19102
372	38	13.3189	9.57914
373	38	14.8763	5.25898
374	38	11.4134	7.50344
375	38	11.4578	11.92
376	38	13.0318	7.26592
377	38	10.6245	9.59511
378	38	13.1801	8.59143
379	38	25.839	4.15058
380	38	14.3705	5.86921
381	39	-14.4078	-22.7512
382	39	-14.1923	-19.7224
383	39	-13.7334	-21.1324
384	39	-13.3062	-20.1375
385	39	-12.5759	-19.622
386	39	-18.1962	-25.662
387	39	-12.179	-18.0072
388	39	-17.9685	-24.419
389	39	-17.1692	-24.1118
390	39	-18.671	-23.4337
391	40	33.9352	10.7914
392	40	36.2208	6.647
393	40	36.7113	6.667
394	40	19.5744	8.33683
395	40	34.3835	6.25862
396	40	32.2237	8.8885
397	40	32.506	3.43762
398	40	33.4932	9.85026
399	40	26.8872	4.92949
400	40	32.4776	7.70248
401	41	0.0170401	10.1154
402	41	-0.2281	8.70621
403	41	8.15434	3.81766
404	41	9.23864	0.863589
405	41	6.02467	5.0416
406	41	6.58478	4.27875
407	41	7.33188	2.04604
408	41	7.0699	5.07663
409	41	9.07318	4.70989
410	41	1.0682	8.84751
411	42	15.3774	-33.7191
412	42	15.3499	-37.3151
413	42	14.4008	-36.8352
414	42	16.3966	-37.5305
415	42	14.9042	-35.0146
416	42	16.098	-36.1599
417	42	14.2312	-34.0475
418	42	15.2217	-38.0299
419	42	14.318	-38.9416
420	42	13.9744	-35.1692
421	43	34.9117	-23.099
422	43	33.4288	-25.772
423	43	35.6398	-25.7183
424	43	19.4242	-26.4035
425	43	34.3715	-23.4758
426	43	32.6773	-25.5238
427	43	33.48	-23.304
428	43	19.4938	-26.9336
429	43	34.077	-26.359
430	43	36.227	-26.2642
431	44	-11.4828	-5.36783
432	44	33.8648	4.65906
433	44	-9.52616	-24.4793
434	44	-11.4535	-25.8099
435	44	-15.5901	-25.236
436	44	-14.7012	-25.5366
437	44	-15.6661	-26.1835
438	44	-17.8429	-12.3647
439	44	-15.747	-21.5711
440	44	-14.1013	-24.6419
441	45	-11.6921	4.86228
442	45	-21.28	-7.90218
443	45	6.9176	9.63611
444	45	-14.4161	7.15578
445	45	-22.2295	19.2733
446	45	-11.3437	10.5373
447	45	-24.2594	4.29878
448	45	-10.1082	-4.38937
449	45	-13.5793	3.05403
450	45	-9.15711	11.0338
451	46	-22.0101	21.2411
452	46	-20.2425	21.2805
453	46	-14.3456	0.699918
454	46	-22.2041	19.8098
455	46	-15.5335	7.04086
456	46	-19.15	19.2203
457	46	-18.8378	18.242
458	46	-12.9209	-3.29943
459	46	-13.3525	21.3061
460	46	-16.6108	21.1216
461	47	7.68236	33.9454
462	47	6.88208	31.2366
463	47	8.36957	35.4733
464	47	6.48454	30.3588
465	47	9.7227	31.4758
466	47	9.64135	32.5952
467	47	9.34692	33.4595
468	47	11.0876	-14.1121
469	47	-3.52605	32.6254
470	47	8.02023	31.3186
471	48	0.840505	-28.2967
472	48	-2.20806	-27.7012
473	48	0.145614	-27.7119
474	48	-1.99569	-25.5302
475	48	-2.6862	-28.9675
476	48	-1.56241	-26.6529
477	48	-0.526623	-29.0478
478	48	-1.30035	-27.7914
479	48	0.104968	-26.3398
480	48	-0.211219	-25.5061
481	49	-15.2234	-8.10776
482	49	-14.8367	-9.1823
483	49	-22.2611	5.08003
484	49	-12.6065	-8.40278
485	49	-20.3945	3.08721
486	49	-18.4996	0.653309
487	49	-12.7275	9.78863
488	49	-1.12571	-22.2527
489	49	-15.0301	-6.69544
490	49	-20.0491	-8.9626
491	50	6.44246	-2.98825
492	50	1.42952	-0.799332
493	50	-2.60577	12.4146
494	50	7.66599	-0.986801
495	50	18.156	7.69654
496	50	14.8065	9.05231
497	50	14.2952	11.5336
498	50	1.01582	10.061
499	50	3.44077	-2.60166
500	50	6.35673	1.73971

## Sheet: 1c_middlePanel_SigCluster
0	0	0	0	0	0	0	0	0	0	0	0	0	0	0	0	0	0	0	0	0	0	0	0	0	0	0	0	0	0	0	0	0	0	0	0	0	0	0	0	0	0	0	0	0	0	0	0	0	0
0	0	0	0	0	0	0	0	0	0	0	0	0	0	0	0	0	0	0	0	0	0	0	0	0	0	0	0	0	0	0	0	0	0	0	0	0	0	0	0	0	0	0	0	0	0	0	0	0	0
0	0	0	0	0	0	0	0	0	0	0	0	0	0	0	0	0	0	0	0	0	0	0	0	0	0	0	0	0	0	0	0	0	0	0	0	0	0	0	0	0	0	0	0	0	0	0	0	0	0
0	0	0	0	0	0	0	0	0	0	0	0	0	0	0	0	0	0	0	0	0	0	0	0	0	0	0	0	0	0	0	0	0	0	0	0	0	0	0	0	0	0	0	0	0	0	0	0	0	0
0	0	0	0	0	0	0	0	0	0	0	0	0	0	0	0	0	0	0	0	0	0	0	0	0	0	0	0	0	0	0	0	0	0	0	0	0	0	0	0	0	0	0	0	0	0	0	0	0	0
0	0	0	0	0	0	0	0	0	0	0	0	0	0	0	0	0	0	0	0	0	0	0	0	0	0	0	0	0	0	0	0	0	0	0	0	0	0	0	0	0	0	0	0	0	0	0	0	0	0
0	0	0	0	0	0	0	0	0	0	0	0	0	0	0	0	0	0	0	0	0	0	0	0	0	0	0	0	0	0	0	0	0	0	0	0	0	0	0	0	0	0	0	0	0	0	0	0	0	0
0	0	0	0	0	0	0	0	0	0	0	0	0	0	0	0	0	0	0	0	0	0	0	0	0	0	0	0	0	0	0	0	0	0	0	0	0	0	0	0	0	0	0	0	0	0	0	0	0	0
0	0	0	0	0	0	0	0	0	0	0	0	0	0	0	0	0	0	0	0	0	0	0	0	0	0	0	0	0	0	0	0	0	0	0	0	0	0	0	0	0	0	0	0	0	0	0	0	0	0
0	0	0	0	0	0	0	0	0	0	0	0	0	0	0	0	0	0	0	0	0	0	0	0	0	0	0	0	0	0	0	0	0	0	0	0	0	0	0	0	0	0	0	0	0	0	0	0	0	0
0	0	0	0	0	0	0	0	0	0	0	0	0	0	0	0	0	0	0	0	0	0	0	0	0	0	0	0	0	0	0	0	0	0	0	0	0	0	0	0	0	0	0	0	0	0	0	0	0	0
0	0	0	0	0	0	0	0	0	0	0	0	0	0	0	0	0	0	0	0	0	0	0	0	0	0	0	0	0	0	0	0	0	0	0	0	0	0	0	0	0	0	0	0	0	0	0	0	0	0
0	0	0	0	0	0	0	0	0	0	0	0	0	0	0	0	0	0	0	0	0	0	0	0	0	0	0	0	0	0	0	0	0	0	0	0	0	0	0	0	0	0	0	0	0	0	0	0	0	0
0	0	0	0	0	0	0	0	0	0	0	0	0	0	0	0	0	0	0	0	0	0	0	0	0	0	0	0	0	0	0	0	0	0	0	0	0	0	0	0	0	0	0	0	0	0	0	0	0	0
0	0	0	0	0	0	0	0	0	0	0	0	0	0	0	0	0	0	0	0	0	0	0	0	0	0	0	0	0	0	0	0	0	0	0	0	0	0	0	0	0	0	0	0	0	0	0	0	0	0
0	0	0	0	0	0	0	0	0	0	0	0	0	0	0	0	0	0	0	0	0	0	0	0	0	0	0	0	0	0	0	0	0	0	0	0	0	0	0	0	0	0	0	0	0	0	0	0	0	0
0	0	0	0	0	0	0	0	0	0	0	0	0	0	0	0	0	0	0	0	0	0	0	0	0	0	0	0	0	0	0	0	0	0	0	0	0	0	0	0	0	0	0	0	0	0	0	0	0	0
0	0	0	0	0	0	0	0	0	0	0	0	0	0	0	0	0	0	0	0	0	0	0	0	0	0	0	0	0	0	0	0	0	0	0	0	0	0	0	0	0	0	0	0	0	0	0	0	0	0
0	0	0	0	0	1	1	1	1	1	1	1	1	0	0	0	0	0	0	0	0	0	0	0	0	0	0	0	0	0	0	0	0	0	0	0	0	0	0	0	0	0	0	0	0	0	0	0	0	0
0	0	0	1	1	1	1	1	1	1	1	1	1	0	0	0	0	0	0	0	0	0	0	0	0	0	0	0	0	0	0	0	0	0	0	0	0	0	0	0	0	0	0	0	0	0	0	0	0	0
0	1	1	1	1	1	1	1	1	1	1	1	1	0	0	0	0	0	0	0	0	0	0	0	0	0	0	0	0	0	0	0	0	0	0	0	0	0	0	0	0	0	0	0	0	0	0	0	0	0
1	1	1	1	1	1	1	1	1	1	1	1	1	1	0	0	0	0	0	0	0	0	0	0	0	0	0	0	0	0	0	0	0	0	0	0	0	0	0	0	0	0	0	0	0	0	0	0	0	0
1	1	1	1	1	1	1	1	1	1	1	1	1	1	0	0	0	0	0	0	0	0	0	0	0	0	0	0	0	0	0	0	0	0	0	0	0	0	0	0	0	0	0	0	0	0	0	0	0	0
1	1	1	1	1	1	1	1	1	1	1	1	1	1	0	0	0	0	0	0	0	0	0	0	0	0	0	0	0	0	0	0	0	0	0	0	0	0	0	0	0	0	0	0	0	0	0	0	0	0
1	1	1	1	1	1	1	1	1	1	1	1	1	1	0	0	0	0	0	0	0	0	0	0	0	0	0	0	0	0	0	0	0	0	0	0	0	0	0	0	0	0	0	0	0	0	0	0	0	0
1	1	1	1	1	1	1	1	1	1	1	1	1	1	0	0	0	0	0	0	0	0	0	0	0	0	0	0	0	0	0	0	0	0	0	0	0	0	0	0	0	0	0	0	0	0	0	0	0	0
1	1	1	1	1	1	1	1	1	1	1	1	1	1	0	0	0	0	0	0	0	0	0	0	0	0	0	0	0	0	0	0	0	0	0	0	0	0	0	0	0	0	0	0	0	0	0	0	0	0
1	1	1	1	1	1	1	1	1	1	1	1	1	1	0	0	0	0	0	0	0	0	0	0	0	0	0	0	0	0	0	0	0	0	0	0	0	0	0	0	0	0	0	0	0	0	0	0	0	0
1	1	1	1	1	1	1	1	1	1	1	1	1	1	0	0	0	0	0	0	0	0	0	0	0	0	0	0	0	0	0	0	0	0	0	0	0	0	0	0	0	0	0	0	0	0	0	0	0	0
1	1	1	1	1	1	1	1	1	1	1	1	1	1	0	0	0	0	0	0	0	0	0	0	0	0	0	0	0	0	0	0	0	0	0	0	0	0	0	0	0	0	0	0	0	0	0	0	0	0
1	1	1	1	1	1	1	1	1	1	1	1	1	0	0	0	0	0	0	0	0	0	0	0	0	0	0	0	0	0	0	0	0	0	0	0	0	0	0	0	0	0	0	0	0	0	0	0	0	0
0	1	1	1	1	1	1	1	1	1	1	1	0	0	0	0	0	0	0	0	0	0	0	0	0	0	0	0	0	0	0	0	0	0	0	0	0	0	0	0	0	0	0	0	0	0	0	0	0	0
0	0	1	1	1	1	1	1	1	1	1	1	0	0	0	0	0	0	0	0	0	0	0	0	0	0	0	0	0	0	0	0	0	0	0	0	0	0	0	0	0	0	0	0	0	0	0	0	0	0
0	0	0	1	1	1	1	1	1	1	1	0	0	0	0	0	0	0	0	0	0	0	0	0	0	0	0	0	0	0	0	0	0	0	0	0	0	0	0	0	0	0	0	0	0	0	0	0	0	0
0	0	0	0	1	1	1	1	1	0	0	0	0	0	0	0	0	0	0	0	0	0	0	0	0	0	0	0	0	0	0	0	0	0	0	0	0	0	0	0	0	0	0	0	0	0	0	0	0	0
0	0	0	0	0	1	1	0	0	0	0	0	0	0	0	0	0	0	0	0	0	0	0	0	0	0	0	0	0	0	0	0	0	0	0	0	0	0	0	0	0	0	0	0	0	0	0	0	0	0
0	0	0	0	0	0	0	0	0	0	0	0	0	0	0	0	0	0	0	0	0	0	0	0	0	0	0	0	0	0	0	0	0	0	0	0	0	0	0	0	0	0	0	0	0	0	0	0	0	0
0	0	0	0	0	0	0	0	0	0	0	0	0	0	0	0	0	0	0	0	0	0	0	0	0	0	0	0	0	0	0	0	0	0	0	0	0	0	0	0	0	0	0	0	0	0	0	0	0	0
0	0	0	0	0	0	0	0	0	0	0	0	0	0	0	0	0	0	0	0	0	0	0	0	0	0	0	0	0	0	0	0	0	0	0	0	0	0	0	0	0	0	0	0	0	0	0	0	0	0
0	0	0	0	0	0	0	0	0	0	0	0	0	0	0	0	0	0	0	0	0	0	0	0	0	0	0	0	0	0	0	0	0	0	0	0	0	0	0	0	0	0	0	0	0	0	0	0	0	0
0	0	0	0	0	0	0	0	0	0	0	0	0	0	0	0	0	0	0	0	0	0	0	0	0	0	0	0	0	0	0	0	0	0	0	0	0	0	0	0	0	0	0	0	0	0	0	0	0	0
0	0	0	0	0	0	0	0	0	0	0	0	0	0	0	0	0	0	0	0	0	0	0	0	0	0	0	0	0	0	0	0	0	0	0	0	0	0	0	0	0	0	0	0	0	0	0	0	0	0
0	0	0	0	0	0	0	0	0	0	0	0	0	0	0	0	0	0	0	0	0	0	0	0	0	0	0	0	0	0	0	0	0	0	0	0	0	0	0	0	0	0	0	0	0	0	0	0	0	0
0	0	0	0	0	0	0	0	0	0	0	0	0	0	0	0	0	0	0	0	0	0	0	0	0	0	0	0	0	0	0	0	0	0	0	0	0	0	0	0	0	0	0	0	0	0	0	0	0	0
0	0	0	0	0	0	0	0	0	0	0	0	0	0	0	0	0	0	0	0	0	0	0	0	0	0	0	0	0	0	0	0	0	0	0	0	0	0	0	0	0	0	0	0	0	0	0	0	0	0
0	0	0	0	0	0	0	0	0	0	0	0	0	0	0	0	0	0	0	0	0	0	0	0	0	0	0	0	0	0	0	0	0	0	0	0	0	0	0	0	0	0	0	0	0	0	0	0	0	0
0	0	0	0	0	0	0	0	0	0	0	0	0	0	0	0	0	0	0	0	0	0	0	0	0	0	0	0	0	0	0	0	0	0	0	0	0	0	0	0	0	0	0	0	0	0	0	0	0	0
0	0	0	0	0	0	0	0	0	0	0	0	0	0	0	0	0	0	0	0	0	0	0	0	0	0	0	0	0	0	0	0	0	0	0	0	0	0	0	0	0	0	0	0	0	0	0	0	0	0
0	0	0	0	0	0	0	0	0	0	0	0	0	0	0	0	0	0	0	0	0	0	0	0	0	0	0	0	0	0	0	0	0	0	0	0	0	0	0	0	0	0	0	0	0	0	0	0	0	0
0	0	0	0	0	0	0	0	0	0	0	0	0	0	0	0	0	0	0	0	0	0	0	0	0	0	0	0	0	0	0	0	0	0	0	0	0	0	0	0	0	0	0	0	0	0	0	0	0	0
0	0	0	0	0	0	0	0	0	0	0	0	0	0	0	0	0	0	0	0	0	0	0	0	0	0	0	0	0	0	0	0	0	0	0	0	0	0	0	0	0	0	0	0	0	0	0	0	0	0
0	0	0	0	0	0	0	0	0	0	0	0	0	0	0	0	0	0	0	0	0	0	0	0	0	0	0	0	0	0	0	0	0	0	0	0	0	0	0	0	0	0	0	0	0	0	0	0	0	0
0	0	0	0	0	0	0	0	0	0	0	0	0	0	0	0	0	0	0	0	0	0	0	0	0	0	0	0	0	0	0	0	0	0	0	0	0	0	0	0	0	0	0	0	0	0	0	0	0	0
0	0	0	0	0	0	0	0	0	0	0	0	0	0	0	0	0	0	0	0	0	0	0	0	0	0	0	0	0	0	0	0	0	0	0	0	0	0	0	0	0	0	0	0	0	0	0	0	0	0
0	0	0	0	0	0	0	0	0	0	0	0	0	0	0	0	0	0	0	0	0	0	0	0	0	0	0	0	0	0	0	0	0	0	0	0	0	0	0	0	0	0	0	0	0	0	0	0	0	0
0	0	0	0	0	0	0	0	0	0	0	0	0	0	0	0	0	0	0	0	0	0	0	0	0	0	0	0	0	0	0	0	0	0	0	0	0	0	0	0	0	0	0	0	0	0	0	0	0	0
0	0	0	0	0	0	0	0	0	0	0	0	0	0	0	0	0	0	0	0	0	0	0	0	0	0	0	0	0	0	0	0	0	0	0	0	0	0	0	0	0	0	0	0	0	0	0	0	0	0
0	0	0	0	0	0	0	0	0	0	0	0	0	0	0	0	0	0	0	0	0	0	0	0	0	0	0	0	0	0	0	0	0	0	0	0	0	0	0	0	0	0	0	0	0	0	0	0	0	0
0	0	0	0	0	0	0	0	0	0	0	0	0	0	0	0	0	0	0	0	0	0	0	0	0	0	0	0	0	0	0	0	0	0	0	0	0	0	0	0	0	0	0	0	0	0	0	0	0	0
0	0	0	0	0	0	0	0	0	0	0	0	0	0	0	0	0	0	0	0	0	0	0	0	0	0	0	0	0	0	0	0	0	0	0	0	0	0	0	0	0	0	0	0	0	0	0	0	0	0
0	0	0	0	0	0	0	0	0	0	0	0	0	0	0	0	0	0	0	0	0	0	0	0	0	0	0	0	0	0	0	0	0	0	0	0	0	0	0	0	0	0	0	0	0	0	0	0	0	0
0	0	0	0	0	0	0	0	0	0	0	0	0	0	0	0	0	0	0	0	0	0	0	0	0	0	0	0	0	0	0	0	0	0	0	0	0	0	0	0	0	0	0	0	0	0	0	0	0	0
0	0	0	0	0	0	0	0	0	0	0	0	0	0	0	0	0	0	0	0	0	0	0	0	0	0	0	0	0	0	0	0	0	0	0	0	0	0	0	0	0	0	0	0	0	0	0	0	0	0
0	0	0	0	0	0	0	0	0	0	0	0	0	0	0	0	0	0	0	0	0	0	0	0	0	0	0	0	0	0	0	0	0	0	0	0	0	0	0	0	0	0	0	0	0	0	0	0	0	0
0	0	0	0	0	0	0	0	0	0	0	0	0	0	0	0	0	0	0	0	0	0	0	0	0	0	0	0	0	0	0	0	0	0	0	0	0	0	0	0	0	0	0	0	0	0	0	0	0	0
0	0	0	0	0	0	0	0	0	0	0	0	0	0	0	0	0	0	0	0	0	0	0	0	0	0	0	0	0	0	0	0	0	0	0	0	0	0	0	0	0	0	0	0	0	0	0	0	0	0
0	0	0	0	0	0	0	0	0	0	0	0	0	0	0	0	0	0	0	0	0	0	0	0	0	0	0	0	0	0	0	0	0	0	0	0	0	0	0	0	0	0	0	0	0	0	0	0	0	0
0	0	0	0	0	0	0	0	0	0	0	0	0	0	0	0	0	0	0	0	0	0	0	0	0	0	0	0	0	0	0	0	0	0	0	0	0	0	0	0	0	0	0	0	0	0	0	0	0	0
0	0	0	0	0	0	0	0	0	0	0	0	0	0	0	0	0	0	0	0	0	0	0	0	0	0	0	0	0	0	0	0	0	0	0	0	0	0	0	0	0	0	0	0	0	0	0	0	0	0
0	0	0	0	0	0	0	0	0	0	0	0	0	0	0	0	0	0	0	0	0	0	0	0	0	0	0	0	0	0	0	0	0	0	0	0	0	0	0	0	0	0	0	0	0	0	0	0	0	0
0	0	0	0	0	0	0	0	0	0	0	0	0	0	0	0	0	0	0	0	0	0	0	0	0	0	0	0	0	0	0	0	0	0	0	0	0	0	0	0	0	0	0	0	0	0	0	0	0	0
0	0	0	0	0	0	0	0	0	0	0	0	0	0	0	0	0	0	0	0	0	0	0	0	0	0	0	0	0	0	0	0	0	0	0	0	0	0	0	0	0	0	0	0	0	0	0	0	0	0
0	0	0	0	0	0	0	0	0	0	0	0	0	0	0	0	0	0	0	0	0	0	0	0	0	0	0	0	0	0	0	0	0	0	0	0	0	0	0	0	0	0	0	0	0	0	0	0	0	0
0	0	0	0	0	0	0	0	0	0	0	0	0	0	0	0	0	0	0	0	0	0	0	0	0	0	0	0	0	0	0	0	0	0	0	0	0	0	0	0	0	0	0	0	0	0	0	0	0	0
0	0	0	0	0	0	0	0	0	0	0	0	0	0	0	0	0	0	0	0	0	0	0	0	0	0	0	0	0	0	0	0	0	0	0	0	0	0	0	0	0	0	0	0	0	0	0	0	0	0
0	0	0	0	0	0	0	0	0	0	0	0	0	0	0	0	0	0	0	0	0	0	0	0	0	0	0	0	0	0	0	0	0	0	0	0	0	0	0	0	0	0	0	0	0	0	0	0	0	0
0	0	0	0	0	0	0	0	0	0	0	0	0	0	0	0	0	0	0	0	0	0	0	0	0	0	0	0	0	0	0	0	0	0	0	0	0	0	0	0	0	0	0	0	0	0	0	0	0	0
0	0	0	0	0	0	0	0	0	0	0	0	0	0	0	0	0	0	0	0	0	0	0	0	0	0	0	0	0	0	0	0	0	0	0	0	0	0	0	0	0	0	0	0	0	0	0	0	0	0
0	0	0	0	0	0	0	0	0	0	0	0	0	0	0	0	0	0	0	0	0	0	0	0	0	0	0	0	0	0	0	0	0	0	0	0	0	0	0	0	0	0	0	0	0	0	0	0	0	0
0	0	0	0	0	0	0	0	0	0	0	0	0	0	0	0	0	0	0	0	0	0	0	0	0	0	0	0	0	0	0	0	0	0	0	0	0	0	0	0	0	0	0	0	0	0	0	0	0	0
0	0	0	0	0	0	0	0	0	0	0	0	0	0	0	0	0	0	0	0	0	0	0	0	0	0	0	0	0	0	0	0	0	0	0	0	0	0	0	0	0	0	0	0	0	0	0	0	0	0
0	0	0	0	0	0	0	0	0	0	0	0	0	0	0	0	0	0	0	0	0	0	0	0	0	0	0	0	0	0	0	0	0	0	0	0	0	0	0	0	0	0	0	0	0	0	0	0	0	0
[truncated: 26 more columns]

## Sheet: 1c_SpikeWaveform
DD_ 1	DD_ 2	DD_ 3	DD_ 4	DD_ 5	DD_ 6	DD_ 7	DD_ 8	DD_ 9	DD_ 10	DD_ 11	DD_ 12	DD_ 13	DD_ 14	DD_ 15	DD_ 16	DD_ 17	DD_ 18	DD_ 19	DD_ 20	DD_ 21	DD_ 22	DD_ 23	DD_ 24	DD_ 25	DD_ 26	DD_ 27	DD_ 28	DD_ 29	DD_ 30	DD_ 31	DD_ 32	DD_ 33	DD_ 34	DD_ 35	DD_ 36	DD_ 37	DD_ 38	DD_ 39	DD_ 40	DD_ 41	DD_ 42	DD_ 43	DD_ 44	DD_ 45	DD_ 46	DD_ 47	DD_ 48	DD_ 49	DD_ 50
-22.1745	-22.1745	-22.1745	-22.1745	-22.1745	-22.1745	-22.1745	-22.1745	-22.1745	-22.1745	-22.1745	-22.1745	-22.1745	-22.1745	-22.1745	-22.1745	-22.1745	-22.1745	-22.1745	-22.1745	-22.1745	-22.1745	-22.1745	-22.1745	-26.2653	-26.2917	-24.4044	-23.1286	-23.6646	-25.4082	-26.8567	-26.9996	-26.0457	-25.0279	-24.7933	-25.3161	-25.8651	-25.7634	-24.9996	-24.1732	-23.9009	-24.2727	-24.8397	-25.089	-24.9264	-24.7279	-24.9513	-25.7029	-26.6596	-27.3904
-25.8923	-25.8923	-25.8923	-25.8923	-25.8923	-25.8923	-25.8923	-25.8923	-25.8923	-25.8923	-25.8923	-25.8923	-25.8923	-25.8923	-25.8923	-25.8923	-25.8923	-25.8923	-25.8923	-25.8923	-25.8923	-25.8923	-25.8923	-25.8923	-28.8425	-28.1389	-25.7511	-23.9556	-23.8312	-24.8438	-25.6605	-25.3872	-24.2111	-23.0468	-22.6386	-22.9521	-23.3254	-23.1434	-22.3804	-21.5509	-21.1841	-21.3428	-21.614	-21.5298	-20.9963	-20.3386	-19.9578	-19.9471	-20.0242	-19.815
-21.1397	-21.1397	-21.1397	-21.1397	-21.1397	-21.1397	-21.1397	-21.1397	-21.1397	-21.1397	-21.1397	-21.1397	-21.1397	-21.1397	-21.1397	-21.1397	-21.1397	-21.1397	-21.1397	-21.1397	-21.1397	-21.1397	-21.1397	-21.1397	-21.1397	-24.6503	-24.4151	-22.4086	-20.9735	-21.2381	-22.6596	-23.8567	-23.8981	-22.9791	-22.0575	-21.9177	-22.5316	-23.214	-23.3272	-22.85	-22.3277	-22.3213	-22.9026	-23.6431	-24.0548	-24.0402	-23.9404	-24.1744	-24.8364	-25.6234
-17.4089	-17.4089	-17.4089	-17.4089	-17.4089	-17.4089	-17.4089	-17.4089	-17.4089	-17.4089	-17.4089	-17.4089	-17.4089	-17.4089	-17.4089	-17.4089	-17.4089	-17.4089	-17.4089	-17.4089	-17.4089	-17.4089	-17.4089	-19.951	-19.312	-17.2098	-15.6608	-15.6363	-16.6806	-17.6243	-17.6804	-17.0171	-16.4471	-16.6306	-17.5344	-18.5641	-19.1639	-19.2996	-19.4164	-19.9718	-21.0075	-22.1415	-22.9426	-23.313	-23.5288	-23.9353	-24.6049	-25.2769	-25.6107	-25.4946
-24.2388	-24.2388	-24.2388	-24.2388	-24.2388	-24.2388	-24.2388	-24.2388	-24.2388	-24.2388	-24.2388	-24.2388	-24.2388	-24.2388	-24.2388	-24.2388	-24.2388	-24.2388	-24.2388	-24.2388	-24.2388	-24.2388	-24.2388	-24.2388	-24.2388	-27.12	-26.3797	-23.9609	-22.1315	-21.9738	-22.9611	-23.7652	-23.4938	-22.336	-21.2094	-20.8624	-21.263	-21.7495	-21.7054	-21.1036	-20.4583	-20.2973	-20.6803	-21.1883	-21.3461	-21.0529	-20.6278	-20.4656	-20.6522	-20.896
-12.0674	-12.0674	-12.0674	-12.0674	-12.0674	-12.0674	-12.0674	-12.0674	-12.0674	-12.0674	-12.0674	-12.0674	-12.0674	-12.0674	-12.0674	-12.0674	-12.0674	-12.0674	-12.0674	-12.0674	-12.0674	-12.0674	-12.0674	-12.0674	-14.2764	-14.4584	-13.7229	-13.3882	-14.0827	-15.4845	-16.7936	-17.4654	-17.5961	-17.7171	-18.2635	-19.21	-20.1594	-20.744	-20.9492	-21.0861	-21.4769	-22.1677	-22.9215	-23.4687	-23.7635	-24.0101	-24.4577	-25.1693	-25.9809	-26.6705
-23.0463	-23.0463	-23.0463	-23.0463	-23.0463	-23.0463	-23.0463	-23.0463	-23.0463	-23.0463	-23.0463	-23.0463	-23.0463	-23.0463	-23.0463	-23.0463	-23.0463	-23.0463	-23.0463	-23.0463	-23.0463	-23.0463	-23.0463	-23.0463	-23.0463	-26.6835	-25.6085	-22.3808	-19.9863	-19.8475	-21.265	-22.4828	-22.3189	-21.0165	-19.779	-19.5878	-20.3976	-21.3346	-21.5866	-21.1194	-20.6132	-20.7678	-21.6667	-22.7637	-23.4391	-23.5655	-23.5681	-23.9709	-24.8889	-25.9385
-16.9821	-16.9821	-16.9821	-16.9821	-16.9821	-16.9821	-16.9821	-16.9821	-16.9821	-16.9821	-16.9821	-16.9821	-16.9821	-16.9821	-16.9821	-16.9821	-16.9821	-16.9821	-16.9821	-16.9821	-16.9821	-16.9821	-16.9821	-16.9821	-19.8655	-19.7091	-18.1978	-17.2798	-17.8714	-19.4995	-21.003	-21.598	-21.4325	-21.2817	-21.7759	-22.8762	-24.005	-24.627	-24.7162	-24.7144	-25.0778	-25.8622	-26.7152	-27.2377	-27.3535	-27.3476	-27.5701	-28.1052	-28.7123	-29.0703
-19.812	-19.812	-19.812	-19.812	-19.812	-19.812	-19.812	-19.812	-19.812	-19.812	-19.812	-19.812	-19.812	-19.812	-19.812	-19.812	-19.812	-19.812	-19.812	-19.812	-19.812	-19.812	-19.812	-19.812	-19.812	-22.6581	-22.3785	-20.6821	-19.559	-19.9527	-21.3891	-22.6883	-23.0536	-22.6385	-22.2372	-22.4946	-23.3697	-24.2686	-24.6381	-24.4448	-24.1321	-24.1574	-24.5674	-24.9901	-25.0057	-24.5248	-23.8289	-23.2673	-22.9192	-22.5332
-15.4472	-15.4472	-15.4472	-15.4472	-15.4472	-15.4472	-15.4472	-15.4472	-15.4472	-15.4472	-15.4472	-15.4472	-15.4472	-15.4472	-15.4472	-15.4472	-15.4472	-15.4472	-15.4472	-15.4472	-15.4472	-15.4472	-15.4472	-15.4472	-17.4452	-16.7638	-14.8999	-13.5905	-13.6568	-14.6819	-15.6339	-15.8152	-15.3584	-14.9557	-15.1701	-15.9685	-16.8366	-17.298	-17.331	-17.3318	-17.7094	-18.5159	-19.4383	-20.1217	-20.4985	-20.8232	-21.407	-22.3228	-23.3518	-24.2021
-20.624	-20.624	-20.624	-20.624	-20.624	-20.624	-20.624	-20.624	-20.624	-20.624	-20.624	-20.624	-20.624	-20.624	-20.624	-20.624	-20.624	-20.624	-20.624	-20.624	-20.624	-20.624	-20.624	-20.624	-20.624	-23.3069	-22.7176	-20.6215	-19.0996	-19.15	-20.2875	-21.2847	-21.3129	-20.5413	-19.8138	-19.8198	-20.529	-21.3299	-21.6531	-21.4756	-21.2759	-21.5466	-22.3473	-23.295	-23.9541	-24.2344	-24.4335	-24.9177	-25.7651	-26.7023
-22.9681	-22.9681	-22.9681	-22.9681	-22.9681	-22.9681	-22.9681	-22.9681	-22.9681	-22.9681	-22.9681	-22.9681	-22.9681	-22.9681	-22.9681	-22.9681	-22.9681	-22.9681	-22.9681	-22.9681	-22.9681	-22.9681	-22.9681	-22.9681	-22.9681	-26.9153	-26.8593	-24.9287	-23.6436	-24.2082	-26.022	-27.5805	-27.8666	-27.0814	-26.2509	-26.2153	-26.9398	-27.6828	-27.7562	-27.1392	-26.4242	-26.2221	-26.6171	-27.1542	-27.3151	-27.0032	-26.5948	-26.55	-26.9773	-27.5561
-23.0119	-23.0119	-23.0119	-23.0119	-23.0119	-23.0119	-23.0119	-23.0119	-23.0119	-23.0119	-23.0119	-23.0119	-23.0119	-23.0119	-23.0119	-23.0119	-23.0119	-23.0119	-23.0119	-23.0119	-23.0119	-23.0119	-23.0119	-23.0119	-25.5332	-25.2164	-23.5422	-22.2384	-22.1295	-22.815	-23.2875	-22.8759	-21.7369	-20.5852	-20.0081	-20.0001	-20.0769	-19.7892	-19.1369	-18.5311	-18.3914	-18.7784	-19.3851	-19.8587	-20.127	-20.4338	-21.0758	-22.1101	-23.3017	-24.3414
-18.8037	-18.8037	-18.8037	-18.8037	-18.8037	-18.8037	-18.8037	-18.8037	-18.8037	-18.8037	-18.8037	-18.8037	-18.8037	-18.8037	-18.8037	-18.8037	-18.8037	-18.8037	-18.8037	-18.8037	-18.8037	-18.8037	-18.8037	-18.8037	-18.8037	-21.0244	-20.9736	-19.9212	-19.3554	-19.9832	-21.4454	-22.8491	-23.5852	-23.7573	-23.9498	-24.6352	-25.7701	-26.8949	-27.5809	-27.7916	-27.8512	-28.0959	-28.5553	-28.9449	-28.9467	-28.4939	-27.8012	-27.137	-26.5678	-25.9127
-21.587	-21.587	-21.587	-21.587	-21.587	-21.587	-21.587	-21.587	-21.587	-21.587	-21.587	-21.587	-21.587	-21.587	-21.587	-21.587	-21.587	-21.587	-21.587	-21.587	-21.587	-21.587	-21.587	-21.587	-25.553	-25.2845	-23.0354	-21.4411	-21.7539	-23.3473	-24.6602	-24.6436	-23.5151	-22.3476	-22.0199	-22.5025	-23.0334	-22.9071	-22.1098	-21.2626	-21.0047	-21.4288	-22.0684	-22.3909	-22.2994	-22.1856	-22.5264	-23.4336	-24.5734	-25.4997
-29.0424	-29.0424	-29.0424	-29.0424	-29.0424	-29.0424	-29.0424	-29.0424	-29.0424	-29.0424	-29.0424	-29.0424	-29.0424	-29.0424	-29.0424	-29.0424	-29.0424	-29.0424	-29.0424	-29.0424	-29.0424	-29.0424	-29.0424	-29.0424	-29.0424	-29.0424	-33.6691	-32.888	-29.5888	-27.1796	-27.2938	-29.1344	-30.6884	-30.5975	-29.1402	-27.7015	-27.414	-28.2313	-29.1541	-29.2533	-28.4947	-27.6668	-27.5809	-28.3387	-29.3163	-29.8036	-29.6572	-29.3698	-29.5472	-30.3239
-24.1786	-24.1786	-24.1786	-24.1786	-24.1786	-24.1786	-24.1786	-24.1786	-24.1786	-24.1786	-24.1786	-24.1786	-24.1786	-24.1786	-24.1786	-24.1786	-24.1786	-24.1786	-24.1786	-24.1786	-24.1786	-24.1786	-24.1786	-24.1786	-27.5826	-27.0306	-24.6792	-23.0498	-23.3413	-24.9557	-26.3982	-26.6592	-25.9355	-25.2384	-25.3917	-26.3495	-27.3646	-27.7424	-27.449	-27.0574	-27.1585	-27.8221	-28.5857	-28.9254	-28.7361	-28.3826	-28.3144	-28.6351	-29.0261	-29.065
-26.5551	-26.5551	-26.5551	-26.5551	-26.5551	-26.5551	-26.5551	-26.5551	-26.5551	-26.5551	-26.5551	-26.5551	-26.5551	-26.5551	-26.5551	-26.5551	-26.5551	-26.5551	-26.5551	-26.5551	-26.5551	-26.5551	-26.5551	-26.5551	-26.5551	-26.5551	-30.3781	-29.6919	-26.8972	-24.7967	-24.7259	-26.0292	-27.0605	-26.7149	-25.2281	-23.7399	-23.1823	-23.5239	-23.9557	-23.7267	-22.8168	-21.8764	-21.5735	-21.9962	-22.6398	-22.9291	-22.7496	-22.5045	-22.6881	-23.4089
-21.0966	-21.0966	-21.0966	-21.0966	-21.0966	-21.0966	-21.0966	-21.0966	-21.0966	-21.0966	-21.0966	-21.0966	-21.0966	-21.0966	-21.0966	-21.0966	-21.0966	-21.0966	-21.0966	-21.0966	-21.0966	-21.0966	-21.0966	-21.0966	-21.0966	-24.214	-23.2381	-20.4663	-18.5417	-18.715	-20.3673	-21.9523	-22.427	-21.9944	-21.694	-22.3649	-23.9437	-25.64	-26.7173	-27.1201	-27.4187	-28.2024	-29.5238	-30.8891	-31.7451	-31.9739	-31.9459	-32.123	-32.6143	-33.0981
-19.0359	-19.0359	-19.0359	-19.0359	-19.0359	-19.0359	-19.0359	-19.0359	-19.0359	-19.0359	-19.0359	-19.0359	-19.0359	-19.0359	-19.0359	-19.0359	-19.0359	-19.0359	-19.0359	-19.0359	-19.0359	-19.0359	-19.0359	-19.0359	-20.6891	-20.5655	-19.7026	-19.309	-19.9583	-21.3615	-22.7965	-23.768	-24.3525	-25.0117	-26.1138	-27.6083	-29.107	-30.2456	-30.9745	-31.5352	-32.1794	-32.9124	-33.4889	-33.6394	-33.2997	-32.637	-31.8656	-31.0415	-30.0259	-28.6367
-21.7987	-21.7987	-21.7987	-21.7987	-21.7987	-21.7987	-21.7987	-21.7987	-21.7987	-21.7987	-21.7987	-21.7987	-21.7987	-21.7987	-21.7987	-21.7987	-21.7987	-21.7987	-21.7987	-21.7987	-21.7987	-21.7987	-21.7987	-21.7987	-24.6702	-24.3293	-22.5369	-21.3519	-21.7575	-23.2743	-24.6924	-25.1948	-24.9445	-24.7657	-25.3275	-26.5896	-27.9385	-28.8015	-29.1414	-29.4133	-30.0854	-31.201	-32.3693	-33.1497	-33.4426	-33.5316	-33.7704	-34.2331	-34.6518	-34.6761
-12.9793	-12.9793	-12.9793	-12.9793	-12.9793	-12.9793	-12.9793	-12.9793	-12.9793	-12.9793	-12.9793	-12.9793	-12.9793	-12.9793	-12.9793	-12.9793	-12.9793	-12.9793	-12.9793	-12.9793	-12.9793	-12.9793	-12.9793	-12.9793	-12.9793	-15.3808	-14.9443	-13.2819	-12.2498	-12.7221	-14.2528	-15.7416	-16.4445	-16.4984	-16.6326	-17.4367	-18.8646	-20.3584	-21.3994	-21.9513	-22.4206	-23.2275	-24.4133	-25.6329	-26.498	-26.927	-27.1813	-27.5853	-28.2125	-28.8302
-21.7802	-21.7802	-21.7802	-21.7802	-21.7802	-21.7802	-21.7802	-21.7802	-21.7802	-21.7802	-21.7802	-21.7802	-21.7802	-21.7802	-21.7802	-21.7802	-21.7802	-21.7802	-21.7802	-21.7802	-21.7802	-21.7802	-21.7802	-21.7802	-21.7802	-21.7802	-25.8736	-25.336	-22.6705	-20.81	-21.1514	-23	-24.6181	-24.8334	-23.8806	-22.9445	-22.9919	-23.9768	-25.0357	-25.3664	-24.9355	-24.4168	-24.5042	-25.2836	-26.2196	-26.7046	-26.6184	-26.3878	-26.538	-27.1903
-17.1453	-17.1453	-17.1453	-17.1453	-17.1453	-17.1453	-17.1453	-17.1453	-17.1453	-17.1453	-17.1453	-17.1453	-17.1453	-17.1453	-17.1453	-17.1453	-17.1453	-17.1453	-17.1453	-17.1453	-17.1453	-17.1453	-17.1453	-19.5684	-19.5421	-18.3788	-17.6295	-18.0372	-19.2355	-20.302	-20.6127	-20.2907	-19.9653	-20.1513	-20.8256	-21.5307	-21.842	-21.7453	-21.6041	-21.7938	-22.3673	-23.0468	-23.5168	-23.7216	-23.8967	-24.3299	-25.0927	-25.9926	-26.7707	-27.342
-22.5552	-22.5552	-22.5552	-22.5552	-22.5552	-22.5552	-22.5552	-22.5552	-22.5552	-22.5552	-22.5552	-22.5552	-22.5552	-22.5552	-22.5552	-22.5552	-22.5552	-22.5552	-22.5552	-22.5552	-22.5552	-22.5552	-22.5552	-22.5552	-26.3423	-26.2279	-24.2651	-22.905	-23.3285	-24.9597	-26.3387	-26.4779	-25.5763	-24.6377	-24.4854	-25.0878	-25.722	-25.7156	-25.0472	-24.2941	-24.0519	-24.4013	-24.8964	-25.0298	-24.7065	-24.2951	-24.2469	-24.6706	-25.2561	-25.5885
-22.98	-22.98	-22.98	-22.98	-22.98	-22.98	-22.98	-22.98	-22.98	-22.98	-22.98	-22.98	-22.98	-22.98	-22.98	-22.98	-22.98	-22.98	-22.98	-22.98	-22.98	-22.98	-22.98	-22.98	-22.98	-26.7582	-26.4395	-24.168	-22.5056	-22.6896	-24.1235	-25.2883	-25.157	-23.9415	-22.6935	-22.2764	-22.6613	-23.0974	-22.887	-22.0115	-21.0774	-20.7099	-20.9968	-21.4759	-21.6203	-21.3334	-21.0017	-21.098	-21.7363	-22.5928
-22.069	-22.069	-22.069	-22.069	-22.069	-22.069	-22.069	-22.069	-22.069	-22.069	-22.069	-22.069	-22.069	-22.069	-22.069	-22.069	-22.069	-22.069	-22.069	-22.069	-22.069	-22.069	-22.069	-22.069	-22.069	-22.069	-25.6605	-25.0686	-22.5531	-20.7725	-20.9998	-22.6157	-24.0536	-24.2557	-23.4364	-22.6685	-22.8269	-23.8682	-25.0071	-25.5127	-25.3495	-25.1217	-25.4515	-26.4102	-27.5058	-28.1809	-28.3199	-28.3027	-28.5988	-29.3124
-22.5589	-22.5589	-22.5589	-22.5589	-22.5589	-22.5589	-22.5589	-22.5589	-22.5589	-22.5589	-22.5589	-22.5589	-22.5589	-22.5589	-22.5589	-22.5589	-22.5589	-22.5589	-22.5589	-22.5589	-22.5589	-22.5589	-22.5589	-22.5589	-26.0404	-25.5096	-23.1201	-21.4083	-21.5888	-23.0683	-24.3484	-24.4172	-23.4789	-22.5594	-22.4966	-23.2518	-24.0781	-24.2814	-23.8339	-23.3201	-23.3429	-23.9795	-24.769	-25.1885	-25.1376	-24.9896	-25.2034	-25.8875	-26.7234	-27.2858
-17.6336	-17.6336	-17.6336	-17.6336	-17.6336	-17.6336	-17.6336	-17.6336	-17.6336	-17.6336	-17.6336	-17.6336	-17.6336	-17.6336	-17.6336	-17.6336	-17.6336	-17.6336	-17.6336	-17.6336	-17.6336	-17.6336	-17.6336	-17.6336	-20.4523	-20.6376	-19.633	-19.1382	-19.964	-21.7058	-23.3501	-24.2101	-24.416	-24.6496	-25.4653	-26.827	-28.2205	-29.1656	-29.6279	-29.9832	-30.6182	-31.5644	-32.491	-33.0248	-33.0776	-32.8808	-32.7254	-32.6701	-32.4899	-31.8927
-19.8842	-19.8842	-19.8842	-19.8842	-19.8842	-19.8842	-19.8842	-19.8842	-19.8842	-19.8842	-19.8842	-19.8842	-19.8842	-19.8842	-19.8842	-19.8842	-19.8842	-19.8842	-19.8842	-19.8842	-19.8842	-19.8842	-19.8842	-19.8842	-19.8842	-19.8842	-23.6776	-23.4528	-21.3644	-19.9656	-20.4783	-22.2954	-23.8925	-24.2379	-23.5331	-22.8152	-22.9328	-23.8471	-24.8019	-25.0948	-24.699	-24.2093	-24.2389	-24.8666	-25.6245	-25.9802	-25.829	-25.5458	-25.5909	-26.069
-21.9451	-21.9451	-21.9451	-21.9451	-21.9451	-21.9451	-21.9451	-21.9451	-21.9451	-21.9451	-21.9451	-21.9451	-21.9451	-21.9451	-21.9451	-21.9451	-21.9451	-21.9451	-21.9451	-21.9451	-21.9451	-21.9451	-21.9451	-21.9451	-25.898	-25.2407	-22.4633	-20.4847	-20.6921	-22.388	-23.8349	-23.86	-22.6944	-21.5172	-21.2919	-21.9735	-22.7029	-22.6834	-21.8861	-20.9882	-20.6877	-21.0768	-21.6283	-21.7429	-21.3074	-20.7533	-20.6095	-21.002	-21.5643	-21.808
-20.2357	-20.2357	-20.2357	-20.2357	-20.2357	-20.2357	-20.2357	-20.2357	-20.2357	-20.2357	-20.2357	-20.2357	-20.2357	-20.2357	-20.2357	-20.2357	-20.2357	-20.2357	-20.2357	-20.2357	-20.2357	-20.2357	-20.2357	-20.2357	-20.2357	-20.2357	-22.6075	-22.1333	-20.3493	-19.0623	-19.1387	-20.1594	-21.0625	-21.1329	-20.5211	-19.9622	-20.0574	-20.7832	-21.6116	-22.0501	-22.0787	-22.1107	-22.5701	-23.504	-24.5742	-25.3954	-25.8806	-26.2778	-26.8942	-27.7866
-19.0125	-19.0125	-19.0125	-19.0125	-19.0125	-19.0125	-19.0125	-19.0125	-19.0125	-19.0125	-19.0125	-19.0125	-19.0125	-19.0125	-19.0125	-19.0125	-19.0125	-19.0125	-19.0125	-19.0125	-19.0125	-19.0125	-19.0125	-19.0125	-19.0125	-19.0125	-21.9809	-21.7524	-20.0409	-18.8623	-19.1792	-20.5153	-21.6751	-21.8521	-21.2089	-20.563	-20.5826	-21.2379	-21.9351	-22.1223	-21.7774	-21.3653	-21.3646	-21.8344	-22.4044	-22.654	-22.4982	-22.2284	-22.2034	-22.5031
-19.5679	-19.5679	-19.5679	-19.5679	-19.5679	-19.5679	-19.5679	-19.5679	-19.5679	-19.5679	-19.5679	-19.5679	-19.5679	-19.5679	-19.5679	-19.5679	-19.5679	-19.5679	-19.5679	-19.5679	-19.5679	-19.5679	-19.5679	-19.5679	-19.5679	-19.5679	-22.5851	-21.8192	-19.3755	-17.6897	-17.9173	-19.4868	-20.9682	-21.397	-20.9627	-20.6302	-21.1811	-22.562	-24.0467	-24.9583	-25.2501	-25.4547	-26.1211	-27.3005	-28.5359	-29.3139	-29.5231	-29.5029	-29.6766	-30.1399
-23.3583	-23.3583	-23.3583	-23.3583	-23.3583	-23.3583	-23.3583	-23.3583	-23.3583	-23.3583	-23.3583	-23.3583	-23.3583	-23.3583	-23.3583	-23.3583	-23.3583	-23.3583	-23.3583	-23.3583	-23.3583	-23.3583	-23.3583	-23.3583	-23.3583	-25.4681	-24.3775	-21.8441	-19.8766	-19.4229	-20.0167	-20.4948	-20.0802	-18.9409	-17.8779	-17.5416	-17.9012	-18.3783	-18.4356	-18.0494	-17.6663	-17.7449	-18.3364	-19.0768	-19.5541	-19.6811	-19.7344	-20.0557	-20.7175	-21.4642
-13.9011	-13.9011	-13.9011	-13.9011	-13.9011	-13.9011	-13.9011	-13.9011	-13.9011	-13.9011	-13.9011	-13.9011	-13.9011	-13.9011	-13.9011	-13.9011	-13.9011	-13.9011	-13.9011	-13.9011	-13.9011	-13.9011	-13.9011	-13.9011	-13.9011	-15.0489	-14.8662	-14.0842	-13.5682	-13.7347	-14.3839	-15.006	-15.2566	-15.2063	-15.2066	-15.5446	-16.207	-16.9371	-17.4946	-17.866	-18.246	-18.8343	-19.6487	-20.5216	-21.2623	-21.8239	-22.3209	-22.8965	-23.5737	-24.229
-19.0463	-19.0463	-19.0463	-19.0463	-19.0463	-19.0463	-19.0463	-19.0463	-19.0463	-19.0463	-19.0463	-19.0463	-19.0463	-19.0463	-19.0463	-19.0463	-19.0463	-19.0463	-19.0463	-19.0463	-19.0463	-19.0463	-19.0463	-19.0463	-19.0463	-19.0463	-21.4347	-21.2422	-19.9247	-19.1649	-19.7583	-21.3051	-22.8103	-23.5989	-23.7929	-24.0496	-24.8993	-26.2944	-27.7224	-28.7054	-29.2027	-29.5758	-30.1994	-31.1061	-31.9789	-32.464	-32.4878	-32.2909	-32.1736	-32.2106
-17.6359	-17.6359	-17.6359	-17.6359	-17.6359	-17.6359	-17.6359	-17.6359	-17.6359	-17.6359	-17.6359	-17.6359	-17.6359	-17.6359	-17.6359	-17.6359	-17.6359	-17.6359	-17.6359	-17.6359	-17.6359	-17.6359	-17.6359	-17.6359	-21.5479	-21.1564	-18.7793	-17.1472	-17.5704	-19.4164	-21.0802	-21.478	-20.8305	-20.2389	-20.5998	-21.8656	-23.2254	-23.9226	-23.9129	-23.8077	-24.236	-25.2605	-26.3659	-26.9702	-26.9459	-26.6763	-26.6385	-26.9379	-27.2247	-27.0407
-26.3012	-26.3012	-26.3012	-26.3012	-26.3012	-26.3012	-26.3012	-26.3012	-26.3012	-26.3012	-26.3012	-26.3012	-26.3012	-26.3012	-26.3012	-26.3012	-26.3012	-26.3012	-26.3012	-26.3012	-26.3012	-26.3012	-26.3012	-26.3012	-26.3012	-30.4773	-29.5206	-26.1966	-23.7469	-23.7211	-25.363	-26.7651	-26.6419	-25.2576	-23.9224	-23.705	-24.5569	-25.5269	-25.7304	-25.1299	-24.4659	-24.5011	-25.3275	-26.3517	-26.9005	-26.8382	-26.6324	-26.859	-27.6495	-28.5927
-21.6321	-21.6321	-21.6321	-21.6321	-21.6321	-21.6321	-21.6321	-21.6321	-21.6321	-21.6321	-21.6321	-21.6321	-21.6321	-21.6321	-21.6321	-21.6321	-21.6321	-21.6321	-21.6321	-21.6321	-21.6321	-21.6321	-21.6321	-21.6321	-26.3396	-25.4168	-21.8869	-19.2981	-19.3478	-21.2108	-22.8023	-22.7184	-21.2511	-19.8367	-19.6477	-20.6333	-21.755	-22.0467	-21.4686	-20.8324	-20.9731	-21.9917	-23.2388	-23.9779	-24.06	-23.996	-24.4156	-25.4621	-26.6851	-27.4883
-20.4893	-20.4893	-20.4893	-20.4893	-20.4893	-20.4893	-20.4893	-20.4893	-20.4893	-20.4893	-20.4893	-20.4893	-20.4893	-20.4893	-20.4893	-20.4893	-20.4893	-20.4893	-20.4893	-20.4893	-20.4893	-20.4893	-20.4893	-20.4893	-20.4893	-24.9647	-23.8837	-20.2592	-17.5991	-17.5735	-19.3635	-20.9106	-20.8287	-19.4007	-18.0343	-17.875	-18.8653	-19.9768	-20.2541	-19.6548	-18.9752	-19.0364	-19.9398	-21.0511	-21.6527	-21.606	-21.4221	-21.7294	-22.6784	-23.836
-26.6767	-26.6767	-26.6767	-26.6767	-26.6767	-26.6767	-26.6767	-26.6767	-26.6767	-26.6767	-26.6767	-26.6767	-26.6767	-26.6767	-26.6767	-26.6767	-26.6767	-26.6767	-26.6767	-26.6767	-26.6767	-26.6767	-26.6767	-26.6767	-26.6767	-29.7884	-28.8753	-26.1203	-24.0612	-23.9073	-25.0687	-26.0605	-25.8845	-24.749	-23.6747	-23.4929	-24.1643	-24.9475	-25.1532	-24.7506	-24.3139	-24.4341	-25.1806	-26.0904	-26.6389	-26.719	-26.6925	-27.0052	-27.7571	-28.6267
-25.6229	-25.6229	-25.6229	-25.6229	-25.6229	-25.6229	-25.6229	-25.6229	-25.6229	-25.6229	-25.6229	-25.6229	-25.6229	-25.6229	-25.6229	-25.6229	-25.6229	-25.6229	-25.6229	-25.6229	-25.6229	-25.6229	-25.6229	-25.6229	-25.6229	-29.543	-29.1009	-26.6105	-24.7891	-24.9338	-26.4053	-27.5991	-27.4353	-26.1393	-24.8178	-24.3774	-24.7873	-25.2602	-25.0661	-24.1885	-23.2658	-22.9551	-23.3496	-23.9656	-24.2515	-24.1053	-23.9299	-24.2165	-25.0799	-26.1754
-21.8623	-21.8623	-21.8623	-21.8623	-21.8623	-21.8623	-21.8623	-21.8623	-21.8623	-21.8623	-21.8623	-21.8623	-21.8623	-21.8623	-21.8623	-21.8623	-21.8623	-21.8623	-21.8623	-21.8623	-21.8623	-21.8623	-21.8623	-21.8623	-21.8623	-25.1842	-24.7324	-22.5698	-21.0954	-21.4454	-23.0474	-24.4795	-24.7828	-24.1456	-23.5295	-23.7176	-24.6682	-25.6743	-26.0798	-25.8563	-25.551	-25.7286	-26.4593	-27.3083	-27.7827	-27.7865	-27.669	-27.8588	-28.4558	-29.1583
-18.0325	-18.0325	-18.0325	-18.0325	-18.0325	-18.0325	-18.0325	-18.0325	-18.0325	-18.0325	-18.0325	-18.0325	-18.0325	-18.0325	-18.0325	-18.0325	-18.0325	-18.0325	-18.0325	-18.0325	-18.0325	-18.0325	-18.0325	-18.0325	-18.0325	-20.4733	-20.4441	-19.2801	-18.5472	-18.9879	-20.2244	-21.3209	-21.6465	-21.3267	-20.9979	-21.181	-21.855	-22.5613	-22.8747	-22.783	-22.6533	-22.8632	-23.4634	-24.1706	-24.6614	-24.8725	-25.0321	-25.4193	-26.0947	-26.8526
-24.1722	-24.1722	-24.1722	-24.1722	-24.1722	-24.1722	-24.1722	-24.1722	-24.1722	-24.1722	-24.1722	-24.1722	-24.1722	-24.1722	-24.1722	-24.1722	-24.1722	-24.1722	-24.1722	-24.1722	-24.1722	-24.1722	-24.1722	-24.1722	-24.1722	-26.3283	-25.6623	-23.6749	-22.1259	-21.8587	-22.467	-22.9215	-22.531	-21.4453	-20.3829	-19.932	-20.0759	-20.3091	-20.1624	-19.6262	-19.1127	-19.0458	-19.4842	-20.1134	-20.5739	-20.795	-21.0301	-21.5886	-22.535	-23.6359
-25.0749	-25.0749	-25.0749	-25.0749	-25.0749	-25.0749	-25.0749	-25.0749	-25.0749	-25.0749	-25.0749	-25.0749	-25.0749	-25.0749	-25.0749	-25.0749	-25.0749	-25.0749	-25.0749	-25.0749	-25.0749	-25.0749	-25.0749	-25.0749	-25.0749	-28.3796	-27.95	-25.7752	-24.1765	-24.2617	-25.4925	-26.5109	-26.405	-25.3698	-24.346	-24.1017	-24.6081	-25.1934	-25.2333	-24.7072	-24.1484	-24.1052	-24.6464	-25.3514	-25.7415	-25.7191	-25.6143	-25.8322	-26.4598	-27.1951
-27.7797	-27.7797	-27.7797	-27.7797	-27.7797	-27.7797	-27.7797	-27.7797	-27.7797	-27.7797	-27.7797	-27.7797	-27.7797	-27.7797	-27.7797	-27.7797	-27.7797	-27.7797	-27.7797	-27.7797	-27.7797	-27.7797	-27.7797	-27.7797	-27.7797	-27.7797	-31.4249	-30.9992	-28.687	-27.0626	-27.3616	-28.9871	-30.4242	-30.6499	-29.8722	-29.1304	-29.2718	-30.2533	-31.3123	-31.7378	-31.4923	-31.1576	-31.333	-32.0838	-32.9299	-33.328	-33.1636	-32.8038	-32.7032	-32.9637
-24.8454	-24.8454	-24.8454	-24.8454	-24.8454	-24.8454	-24.8454	-24.8454	-24.8454	-24.8454	-24.8454	-24.8454	-24.8454	-24.8454	-24.8454	-24.8454	-24.8454	-24.8454	-24.8454	-24.8454	-24.8454	-24.8454	-24.8454	-24.8454	-24.8454	-24.8454	-27.0286	-26.1493	-23.9092	-22.2721	-22.1708	-23.1498	-24.0656	-24.1493	-23.5599	-23.0791	-23.3406	-24.307	-25.4006	-26.0826	-26.3196	-26.542	-27.1922	-28.3114	-29.5318	-30.4384	-30.9374	-31.2951	-31.8434	-32.6495
-17.9491	-17.9491	-17.9491	-17.9491	-17.9491	-17.9491	-17.9491	-17.9491	-17.9491	-17.9491	-17.9491	-17.9491	-17.9491	-17.9491	-17.9491	-17.9491	-17.9491	-17.9491	-17.9491	-17.9491	-17.9491	-17.9491	-17.9491	-20.8474	-20.843	-19.4908	-18.6287	-19.136	-20.5779	-21.8622	-22.2522	-21.8981	-21.5499	-21.8209	-22.6859	-23.6032	-24.0681	-24.0592	-23.9995	-24.3232	-25.0788	-25.9207	-26.4559	-26.5977	-26.6034	-26.7918	-27.227	-27.6623	-27.7756	-27.4552
-26.8561	-26.8561	-26.8561	-26.8561	-26.8561	-26.8561	-26.8561	-26.8561	-26.8561	-26.8561	-26.8561	-26.8561	-26.8561	-26.8561	-26.8561	-26.8561	-26.8561	-26.8561	-26.8561	-26.8561	-26.8561	-26.8561	-26.8561	-26.8561	-26.8561	-30.2086	-28.8691	-25.4105	-22.7822	-22.3813	-23.5282	-24.5181	-24.2107	-22.8527	-21.6208	-21.4695	-22.3505	-23.4087	-23.8476	-23.6248	-23.3896	-23.808	-24.9471	-26.2635	-27.1433	-27.4514	-27.5901	-28.0584	-28.9615	-29.923
-19.9124	-19.9124	-19.9124	-19.9124	-19.9124	-19.9124	-19.9124	-19.9124	-19.9124	-19.9124	-19.9124	-19.9124	-19.9124	-19.9124	-19.9124	-19.9124	-19.9124	-19.9124	-19.9124	-19.9124	-19.9124	-19.9124	-19.9124	-19.9124	-19.9124	-22.88	-23.1214	-22.1374	-21.7001	-22.647	-24.5355	-26.2812	-27.1437	-27.2443	-27.2881	-27.8494	-28.8838	-29.8474	-30.236	-30.0199	-29.6064	-29.4183	-29.5084	-29.5501	-29.1752	-28.3169	-27.2466	-26.2978	-25.5576	-24.8117
-18.1165	-18.1165	-18.1165	-18.1165	-18.1165	-18.1165	-18.1165	-18.1165	-18.1165	-18.1165	-18.1165	-18.1165	-18.1165	-18.1165	-18.1165	-18.1165	-18.1165	-18.1165	-18.1165	-18.1165	-18.1165	-18.1165	-18.1165	-18.1165	-18.1165	-18.1165	-20.4023	-19.9814	-18.3439	-17.223	-17.4447	-18.6049	-19.6876	-20.0082	-19.7063	-19.4766	-19.8839	-20.898	-22.0087	-22.7404	-23.0678	-23.3787	-24.0717	-25.1888	-26.4069	-27.3607	-27.9693	-28.4721	-29.1653	-30.1085
-21.9512	-21.9512	-21.9512	-21.9512	-21.9512	-21.9512	-21.9512	-21.9512	-21.9512	-21.9512	-21.9512	-21.9512	-21.9512	-21.9512	-21.9512	-21.9512	-21.9512	-21.9512	-21.9512	-21.9512	-21.9512	-21.9512	-21.9512	-28.2335	-27.2786	-22.9857	-19.9137	-20.2327	-22.8669	-25.1227	-25.1854	-23.422	-21.6715	-21.4341	-22.639	-23.9484	-24.1192	-23.1011	-21.9389	-21.7091	-22.5462	-23.6217	-23.9966	-23.4873	-22.759	-22.6293	-23.2919	-24.1778	-24.5311	-24.1103
-23.514	-23.514	-23.514	-23.514	-23.514	-23.514	-23.514	-23.514	-23.514	-23.514	-23.514	-23.514	-23.514	-23.514	-23.514	-23.514	-23.514	-23.514	-23.514	-23.514	-23.514	-23.514	-23.514	-23.514	-26.2725	-26.0349	-24.4006	-23.2668	-23.5459	-24.7951	-25.8905	-26.0712	-25.4885	-24.911	-24.9665	-25.6241	-26.3204	-26.5304	-26.229	-25.8512	-25.8449	-26.2627	-26.752	-26.9131	-26.6642	-26.2799	-26.0994	-26.2001	-26.3387	-26.1936
-17.074	-17.074	-17.074	-17.074	-17.074	-17.074	-17.074	-17.074	-17.074	-17.074	-17.074	-17.074	-17.074	-17.074	-17.074	-17.074	-17.074	-17.074	-17.074	-17.074	-17.074	-17.074	-17.074	-17.074	-17.074	-20.591	-20.4522	-18.6436	-17.4794	-18.0562	-19.821	-21.4006	-21.8694	-21.4101	-20.9529	-21.2553	-22.2779	-23.3376	-23.7999	-23.6358	-23.3713	-23.5484	-24.2303	-24.9914	-25.3495	-25.2054	-24.8901	-24.8121	-25.0631	-25.3481
-22.0969	-22.0969	-22.0969	-22.0969	-22.0969	-22.0969	-22.0969	-22.0969	-22.0969	-22.0969	-22.0969	-22.0969	-22.0969	-22.0969	-22.0969	-22.0969	-22.0969	-22.0969	-22.0969	-22.0969	-22.0969	-22.0969	-22.0969	-22.0969	-22.0969	-22.0969	-26.5371	-26.1089	-23.4692	-21.7018	-22.2663	-24.4282	-26.3629	-26.839	-26.0961	-25.3632	-25.6377	-26.8559	-28.0986	-28.5101	-28.0378	-27.3669	-27.2045	-27.6238	-28.052	-27.8442	-26.8683	-25.5674	-24.4917	-23.7761
-20.722	-20.722	-20.722	-20.722	-20.722	-20.722	-20.722	-20.722	-20.722	-20.722	-20.722	-20.722	-20.722	-20.722	-20.722	-20.722	-20.722	-20.722	-20.722	-20.722	-20.722	-20.722	-20.722	-20.722	-23.3934	-22.4779	-19.9537	-18.1202	-18.076	-19.2926	-20.4302	-20.5853	-19.9411	-19.412	-19.738	-20.8698	-22.1211	-22.8495	-23.0059	-23.0866	-23.6018	-24.5912	-25.6137	-26.1746	-26.1596	-25.8811	-25.7322	-25.7985	-25.7901	-25.3285
-22.4564	-22.4564	-22.4564	-22.4564	-22.4564	-22.4564	-22.4564	-22.4564	-22.4564	-22.4564	-22.4564	-22.4564	-22.4564	-22.4564	-22.4564	-22.4564	-22.4564	-22.4564	-22.4564	-22.4564	-22.4564	-22.4564	-22.4564	-22.4564	-26.8627	-26.1743	-23.1055	-20.8538	-20.9536	-22.6635	-24.1038	-24.0069	-22.6347	-21.2824	-21.0079	-21.7654	-22.6178	-22.6941	-21.9607	-21.1544	-21.0348	-21.6996	-22.5702	-22.9901	-22.834	-22.5734	-22.7865	-23.612	-24.6511	-25.3713
-20.3854	-20.3854	-20.3854	-20.3854	-20.3854	-20.3854	-20.3854	-20.3854	-20.3854	-20.3854	-20.3854	-20.3854	-20.3854	-20.3854	-20.3854	-20.3854	-20.3854	-20.3854	-20.3854	-20.3854	-20.3854	-20.3854	-20.3854	-20.3854	-20.3854	-20.3854	-23.8354	-23.6411	-21.7793	-20.5551	-21.0636	-22.7591	-24.2797	-24.7078	-24.2284	-23.7695	-24.087	-25.1428	-26.2574	-26.7986	-26.7355	-26.5894	-26.8961	-27.7146	-28.6163	-29.1155	-29.1076	-28.9158	-28.9404	-29.2662
-23.156	-23.156	-23.156	-23.156	-23.156	-23.156	-23.156	-23.156	-23.156	-23.156	-23.156	-23.156	-23.156	-23.156	-23.156	-23.156	-23.156	-23.156	-23.156	-23.156	-23.156	-23.156	-23.156	-23.156	-23.156	-26.7084	-26.1513	-23.6785	-21.8696	-21.9642	-23.3705	-24.5815	-24.5846	-23.5991	-22.6759	-22.6734	-23.56	-24.5839	-25.0439	-24.9103	-24.77	-25.2249	-26.3407	-27.6357	-28.5628	-29.0007	-29.3072	-29.9257	-30.9459	-32.0261
-14.2269	-14.2269	-14.2269	-14.2269	-14.2269	-14.2269	-14.2269	-14.2269	-14.2269	-14.2269	-14.2269	-14.2269	-14.2269	-14.2269	-14.2269	-14.2269	-14.2269	-14.2269	-14.2269	-14.2269	-14.2269	-14.2269	-14.2269	-14.2269	-14.2269	-14.2269	-16.74	-16.4064	-14.8124	-13.8123	-14.2884	-15.8008	-17.2493	-17.8893	-17.8637	-17.9137	-18.6413	-20.0078	-21.4565	-22.4679	-23.0075	-23.4858	-24.3254	-25.5643	-26.8474	-27.7736	-28.2503	-28.5306	-28.931	-29.5142
-24.0472	-24.0472	-24.0472	-24.0472	-24.0472	-24.0472	-24.0472	-24.0472	-24.0472	-24.0472	-24.0472	-24.0472	-24.0472	-24.0472	-24.0472	-24.0472	-24.0472	-24.0472	-24.0472	-24.0472	-24.0472	-24.0472	-24.0472	-24.0472	-24.0472	-24.0472	-28.8717	-28.1261	-24.8305	-22.4888	-22.7636	-24.8303	-26.6302	-26.7795	-25.5631	-24.3888	-24.4027	-25.5493	-26.8039	-27.214	-26.7369	-26.1648	-26.3125	-27.2742	-28.4086	-28.9892	-28.8659	-28.5356	-28.6115	-29.2308
-24.9171	-24.9171	-24.9171	-24.9171	-24.9171	-24.9171	-24.9171	-24.9171	-24.9171	-24.9171	-24.9171	-24.9171	-24.9171	-24.9171	-24.9171	-24.9171	-24.9171	-24.9171	-24.9171	-24.9171	-24.9171	-24.9171	-24.9171	-24.9171	-24.9171	-29.5468	-29.063	-26.1887	-24.151	-24.4997	-26.4805	-28.1829	-28.3149	-27.1358	-25.9545	-25.8406	-26.7444	-27.711	-27.8521	-27.1289	-26.2841	-26.0834	-26.6199	-27.299	-27.4464	-26.9273	-26.213	-25.8842	-26.0762	-26.3793
-29.0114	-29.0114	-29.0114	-29.0114	-29.0114	-29.0114	-29.0114	-29.0114	-29.0114	-29.0114	-29.0114	-29.0114	-29.0114	-29.0114	-29.0114	-29.0114	-29.0114	-29.0114	-29.0114	-29.0114	-29.0114	-29.0114	-29.0114	-29.0114	-29.0114	-35.0155	-33.8644	-29.3715	-26.0004	-25.8796	-27.9624	-29.6206	-29.0865	-26.7284	-24.3556	-23.4468	-23.9444	-24.551	-24.063	-22.4439	-20.7292	-19.9851	-20.3561	-21.0441	-21.1415	-20.4795	-19.7176	-19.6633	-20.5109	-21.7057
-21.2107	-21.2107	-21.2107	-21.2107	-21.2107	-21.2107	-21.2107	-21.2107	-21.2107	-21.2107	-21.2107	-21.2107	-21.2107	-21.2107	-21.2107	-21.2107	-21.2107	-21.2107	-21.2107	-21.2107	-21.2107	-21.2107	-21.2107	-21.2107	-21.2107	-24.4854	-23.8769	-21.4562	-19.6696	-19.6938	-20.9646	-22.0456	-21.9687	-20.9382	-19.9506	-19.82	-20.5144	-21.3171	-21.5601	-21.2155	-20.8443	-21.0228	-21.8181	-22.7766	-23.3833	-23.5293	-23.5623	-23.9117	-24.6696	-25.5165
-21.0486	-21.0486	-21.0486	-21.0486	-21.0486	-21.0486	-21.0486	-21.0486	-21.0486	-21.0486	-21.0486	-21.0486	-21.0486	-21.0486	-21.0486	-21.0486	-21.0486	-21.0486	-21.0486	-21.0486	-21.0486	-21.0486	-21.0486	-21.0486	-21.0486	-23.9079	-23.2171	-20.9238	-19.3189	-19.5026	-20.9458	-22.3024	-22.6607	-22.1999	-21.8351	-22.3087	-23.5708	-24.9314	-25.7444	-25.961	-26.0816	-26.6217	-27.6231	-28.6441	-29.1883	-29.1417	-28.8198	-28.6188	-28.6248	-28.5447
-20.8531	-20.8531	-20.8531	-20.8531	-20.8531	-20.8531	-20.8531	-20.8531	-20.8531	-20.8531	-20.8531	-20.8531	-20.8531	-20.8531	-20.8531	-20.8531	-20.8531	-20.8531	-20.8531	-20.8531	-20.8531	-20.8531	-20.8531	-20.8531	-20.8531	-23.323	-23.5477	-22.7288	-22.2849	-22.8877	-24.1868	-25.3206	-25.7036	-25.4407	-25.1036	-25.1599	-25.5827	-25.9459	-25.8547	-25.2932	-24.5937	-24.1003	-23.8601	-23.6161	-23.0767	-22.1901	-21.1735	-20.2927	-19.6153	-18.9672
-23.8601	-23.8601	-23.8601	-23.8601	-23.8601	-23.8601	-23.8601	-23.8601	-23.8601	-23.8601	-23.8601	-23.8601	-23.8601	-23.8601	-23.8601	-23.8601	-23.8601	-23.8601	-23.8601	-23.8601	-23.8601	-23.8601	-23.8601	-28.7986	-28.6261	-26.0408	-24.2638	-24.845	-27.025	-28.8818	-29.1136	-27.9772	-26.787	-26.6201	-27.4308	-28.2656	-28.2384	-27.3192	-26.2658	-25.8608	-26.2121	-26.7365	-26.771	-26.1962	-25.5022	-25.2894	-25.7089	-26.3622	-26.7145	-26.599
-23.7387	-23.7387	-23.7387	-23.7387	-23.7387	-23.7387	-23.7387	-23.7387	-23.7387	-23.7387	-23.7387	-23.7387	-23.7387	-23.7387	-23.7387	-23.7387	-23.7387	-23.7387	-23.7387	-23.7387	-23.7387	-23.7387	-23.7387	-23.7387	-23.7387	-23.7387	-27.2852	-26.0999	-22.755	-20.233	-19.9511	-21.2133	-22.2755	-21.9671	-20.5354	-19.1816	-18.8842	-19.6	-20.4621	-20.6639	-20.1713	-19.6588	-19.8191	-20.7318	-21.8505	-22.5558	-22.717	-22.7522	-23.1777	-24.1044
-24.922	-24.922	-24.922	-24.922	-24.922	-24.922	-24.922	-24.922	-24.922	-24.922	-24.922	-24.922	-24.922	-24.922	-24.922	-24.922	-24.922	-24.922	-24.922	-24.922	-24.922	-24.922	-24.922	-24.922	-29.5699	-29.515	-27.29	-25.8815	-26.7151	-29.0796	-31.1945	-31.8549	-31.2946	-30.7195	-31.1136	-32.4244	-33.762	-34.2984	-33.9927	-33.5279	-33.6082	-34.3154	-35.0951	-35.3192	-34.8599	-34.1509	-33.728	-33.7153	-33.7338	-33.2824
-17.7309	-17.7309	-17.7309	-17.7309	-17.7309	-17.7309	-17.7309	-17.7309	-17.7309	-17.7309	-17.7309	-17.7309	-17.7309	-17.7309	-17.7309	-17.7309	-17.7309	-17.7309	-17.7309	-17.7309	-17.7309	-17.7309	-17.7309	-17.7309	-17.7309	-17.7309	-21.0928	-20.9097	-19.1091	-17.938	-18.4591	-20.1305	-21.6122	-21.9994	-21.4665	-20.9155	-21.0822	-21.9275	-22.7878	-23.0479	-22.6836	-22.2126	-22.1696	-22.6251	-23.1744	-23.3584	-23.0913	-22.7056	-22.6084	-22.897
-24.2132	-24.2132	-24.2132	-24.2132	-24.2132	-24.2132	-24.2132	-24.2132	-24.2132	-24.2132	-24.2132	-24.2132	-24.2132	-24.2132	-24.2132	-24.2132	-24.2132	-24.2132	-24.2132	-24.2132	-24.2132	-24.2132	-24.2132	-24.2132	-24.2132	-27.6687	-27.5559	-25.8072	-24.6958	-25.3066	-27.0994	-28.7208	-29.2515	-28.8616	-28.457	-28.7729	-29.7572	-30.7218	-31.0258	-30.6264	-30.0315	-29.7669	-29.8889	-29.9741	-29.5469	-28.5148	-27.2146	-26.0644	-25.1733	-24.2718
-22.7045	-22.7045	-22.7045	-22.7045	-22.7045	-22.7045	-22.7045	-22.7045	-22.7045	-22.7045	-22.7045	-22.7045	-22.7045	-22.7045	-22.7045	-22.7045	-22.7045	-22.7045	-22.7045	-22.7045	-22.7045	-22.7045	-22.7045	-22.7045	-26.2771	-25.5742	-22.9231	-21.0383	-21.2138	-22.8172	-24.2554	-24.4543	-23.6312	-22.8729	-23.0624	-24.1495	-25.3308	-25.8575	-25.6862	-25.4215	-25.6861	-26.544	-27.4896	-27.9521	-27.8098	-27.445	-27.3325	-27.5792	-27.8424	-27.6708
-20.6861	-20.6861	-20.6861	-20.6861	-20.6861	-20.6861	-20.6861	-20.6861	-20.6861	-20.6861	-20.6861	-20.6861	-20.6861	-20.6861	-20.6861	-20.6861	-20.6861	-20.6861	-20.6861	-20.6861	-20.6861	-20.6861	-20.6861	-20.6861	-20.6861	-20.6861	-22.3969	-21.5834	-19.6856	-18.3632	-18.4046	-19.4254	-20.4582	-20.8488	-20.7231	-20.7298	-21.3906	-22.6588	-24.0289	-25.0269	-25.6038	-26.1011	-26.8705	-27.9255	-28.9353	-29.5313	-29.6186	-29.4101	-29.178	-28.9758
-17.9082	-17.9082	-17.9082	-17.9082	-17.9082	-17.9082	-17.9082	-17.9082	-17.9082	-17.9082	-17.9082	-17.9082	-17.9082	-17.9082	-17.9082	-17.9082	-17.9082	-17.9082	-17.9082	-17.9082	-17.9082	-17.9082	-17.9082	-21.1351	-20.5248	-18.1151	-16.328	-16.3309	-17.562	-18.5905	-18.4499	-17.3401	-16.2511	-15.9937	-16.5385	-17.1753	-17.2439	-16.7235	-16.1812	-16.2014	-16.8629	-17.7266	-18.2928	-18.467	-18.6097	-19.1624	-20.2296	-21.5037	-22.5741	-23.3044
-25.9325	-25.9325	-25.9325	-25.9325	-25.9325	-25.9325	-25.9325	-25.9325	-25.9325	-25.9325	-25.9325	-25.9325	-25.9325	-25.9325	-25.9325	-25.9325	-25.9325	-25.9325	-25.9325	-25.9325	-25.9325	-25.9325	-25.9325	-25.9325	-25.9325	-25.9325	-29.3902	-28.6913	-26.0708	-24.134	-24.1217	-25.4242	-26.5111	-26.354	-25.168	-24.0066	-23.7297	-24.3018	-24.9649	-25.0147	-24.4254	-23.7943	-23.7352	-24.3244	-25.0881	-25.4882	-25.4156	-25.2427	-25.4273	-26.0705
-23.9907	-23.9907	-23.9907	-23.9907	-23.9907	-23.9907	-23.9907	-23.9907	-23.9907	-23.9907	-23.9907	-23.9907	-23.9907	-23.9907	-23.9907	-23.9907	-23.9907	-23.9907	-23.9907	-23.9907	-23.9907	-23.9907	-23.9907	-23.9907	-27.1254	-25.6283	-22.0094	-19.1832	-18.5392	-19.4061	-20.0896	-19.4541	-17.7463	-16.1428	-15.6028	-16.0879	-16.7561	-16.8238	-16.2602	-15.7252	-15.8963	-16.8527	-18.0627	-18.9231	-19.3071	-19.6229	-20.3739	-21.6677	-23.1288	-24.2628
-15.4331	-15.4331	-15.4331	-15.4331	-15.4331	-15.4331	-15.4331	-15.4331	-15.4331	-15.4331	-15.4331	-15.4331	-15.4331	-15.4331	-15.4331	-15.4331	-15.4331	-15.4331	-15.4331	-15.4331	-15.4331	-15.4331	-15.4331	-15.4331	-18.8429	-18.7486	-17.0684	-16.0657	-16.817	-18.7733	-20.5709	-21.2823	-21.0736	-20.8504	-21.3505	-22.524	-23.6848	-24.1954	-24.0187	-23.6705	-23.6844	-24.1229	-24.566	-24.5402	-23.9537	-23.1443	-22.5286	-22.2108	-21.9135	-21.266
-21.3733	-21.3733	-21.3733	-21.3733	-21.3733	-21.3733	-21.3733	-21.3733	-21.3733	-21.3733	-21.3733	-21.3733	-21.3733	-21.3733	-21.3733	-21.3733	-21.3733	-21.3733	-21.3733	-21.3733	-21.3733	-21.3733	-21.3733	-21.3733	-21.3733	-24.218	-23.5065	-21.1885	-19.5388	-19.6398	-20.9538	-22.1361	-22.2796	-21.5658	-20.9102	-21.0598	-21.9781	-22.9966	-23.494	-23.4443	-23.3676	-23.7994	-24.8046	-25.9665	-26.812	-27.2436	-27.5852	-28.2356	-29.2799	-30.4208
-22.7719	-22.7719	-22.7719	-22.7719	-22.7719	-22.7719	-22.7719	-22.7719	-22.7719	-22.7719	-22.7719	-22.7719	-22.7719	-22.7719	-22.7719	-22.7719	-22.7719	-22.7719	-22.7719	-22.7719	-22.7719	-22.7719	-22.7719	-22.7719	-22.7719	-27.3569	-27.0461	-24.5027	-22.8537	-23.5874	-25.9564	-28.0963	-28.7446	-28.1415	-27.542	-27.9685	-29.3611	-30.7864	-31.3768	-31.0879	-30.6322	-30.745	-31.5137	-32.3621	-32.6389	-32.2155	-31.5494	-31.2049	-31.3165	-31.4931
-21.5354	-21.5354	-21.5354	-21.5354	-21.5354	-21.5354	-21.5354	-21.5354	-21.5354	-21.5354	-21.5354	-21.5354	-21.5354	-21.5354	-21.5354	-21.5354	-21.5354	-21.5354	-21.5354	-21.5354	-21.5354	-21.5354	-21.5354	-21.5354	-21.5354	-21.5354	-25.3215	-24.7236	-22.103	-20.2463	-20.4892	-22.1805	-23.6737	-23.8569	-22.9557	-22.0996	-22.211	-23.2478	-24.3877	-24.8655	-24.6472	-24.3718	-24.6969	-25.7005	-26.8673	-27.6132	-27.8177	-27.8816	-28.2992	-29.1804
-15.4458	-15.4458	-15.4458	-15.4458	-15.4458	-15.4458	-15.4458	-15.4458	-15.4458	-15.4458	-15.4458	-15.4458	-15.4458	-15.4458	-15.4458	-15.4458	-15.4458	-15.4458	-15.4458	-15.4458	-15.4458	-15.4458	-15.4458	-15.4458	-18.3304	-17.5416	-15.1139	-13.4292	-13.6245	-15.142	-16.5763	-16.9772	-16.5311	-16.1911	-16.7316	-18.1044	-19.5972	-20.5451	-20.9042	-21.202	-21.9814	-23.2924	-24.6815	-25.6373	-26.0439	-26.23	-26.6054	-27.2558	-27.8704	-28.0429
-19.9788	-19.9788	-19.9788	-19.9788	-19.9788	-19.9788	-19.9788	-19.9788	-19.9788	-19.9788	-19.9788	-19.9788	-19.9788	-19.9788	-19.9788	-19.9788	-19.9788	-19.9788	-19.9788	-19.9788	-19.9788	-19.9788	-19.9788	-19.9788	-23.1412	-23.4083	-22.3817	-21.9204	-22.8943	-24.8374	-26.6201	-27.4754	-27.5343	-27.5336	-28.0722	-29.1064	-30.0746	-30.4576	-30.2293	-29.8164	-29.6618	-29.8242	-29.9701	-29.7225	-29.0164	-28.1365	-27.4308	-26.9913	-26.596	-25.9453
-17.156	-17.156	-17.156	-17.156	-17.156	-17.156	-17.156	-17.156	-17.156	-17.156	-17.156	-17.156	-17.156	-17.156	-17.156	-17.156	-17.156	-17.156	-17.156	-17.156	-17.156	-17.156	-17.156	-17.156	-20.3675	-19.9756	-17.9751	-16.6911	-17.2303	-19.0469	-20.7706	-21.4747	-21.3377	-21.2822	-22.0556	-23.6046	-25.2307	-26.2815	-26.7092	-27.0216	-27.7423	-28.917	-30.1039	-30.8066	-30.9149	-30.7515	-30.72	-30.9103	-31.0289	-30.6907
-17.1731	-17.1731	-17.1731	-17.1731	-17.1731	-17.1731	-17.1731	-17.1731	-17.1731	-17.1731	-17.1731	-17.1731	-17.1731	-17.1731	-17.1731	-17.1731	-17.1731	-17.1731	-17.1731	-17.1731	-17.1731	-17.1731	-17.1731	-17.1731	-17.1731	-20.1214	-20.1207	-18.822	-18.1351	-18.9579	-20.8238	-22.5888	-23.4771	-23.6242	-23.7791	-24.5468	-25.8742	-27.1784	-27.9168	-28.0464	-27.9828	-28.1566	-28.607	-28.9741	-28.8555	-28.1679	-27.1865	-26.2541	-25.4575	-24.5697
-23.3941	-23.3941	-23.3941	-23.3941	-23.3941	-23.3941	-23.3941	-23.3941	-23.3941	-23.3941	-23.3941	-23.3941	-23.3941	-23.3941	-23.3941	-23.3941	-23.3941	-23.3941	-23.3941	-23.3941	-23.3941	-23.3941	-23.3941	-23.3941	-23.3941	-23.3941	-26.528	-25.9672	-23.7288	-22.1373	-22.2945	-23.6598	-24.8793	-25.0441	-24.3428	-23.7004	-23.866	-24.7939	-25.7984	-26.2393	-26.0736	-25.8067	-25.9576	-26.5716	-27.2107	-27.3827	-26.9771	-26.3114	-25.7831	-25.4802
-20.5685	-20.5685	-20.5685	-20.5685	-20.5685	-20.5685	-20.5685	-20.5685	-20.5685	-20.5685	-20.5685	-20.5685	-20.5685	-20.5685	-20.5685	-20.5685	-20.5685	-20.5685	-20.5685	-20.5685	-20.5685	-20.5685	-20.5685	-20.5685	-20.5685	-20.5685	-22.7686	-22.0689	-20.0664	-18.612	-18.5867	-19.5616	-20.4572	-20.548	-19.9857	-19.5114	-19.727	-20.5998	-21.5854	-22.1756	-22.3395	-22.4844	-23.0279	-24.0078	-25.0735	-25.8293	-26.1831	-26.3832	-26.7404	-27.3149
-20.0744	-20.0744	-20.0744	-20.0744	-20.0744	-20.0744	-20.0744	-20.0744	-20.0744	-20.0744	-20.0744	-20.0744	-20.0744	-20.0744	-20.0744	-20.0744	-20.0744	-20.0744	-20.0744	-20.0744	-20.0744	-20.0744	-20.0744	-20.0744	-22.2366	-22.3638	-21.4883	-20.8708	-21.1283	-21.9702	-22.6448	-22.6433	-22.0749	-21.4703	-21.2683	-21.463	-21.6865	-21.5955	-21.1855	-20.7635	-20.6443	-20.8716	-21.2106	-21.3916	-21.358	-21.2936	-21.4241	-21.7935	-22.2255	-22.488
-22.9374	-22.9374	-22.9374	-22.9374	-22.9374	-22.9374	-22.9374	-22.9374	-22.9374	-22.9374	-22.9374	-22.9374	-22.9374	-22.9374	-22.9374	-22.9374	-22.9374	-22.9374	-22.9374	-22.9374	-22.9374	-22.9374	-22.9374	-22.9374	-22.9374	-22.9374	-26.9454	-26.1251	-23.1172	-20.9958	-21.2191	-23.0567	-24.6887	-24.8863	-23.8884	-22.9226	-22.9869	-24.0216	-25.1142	-25.4169	-24.8849	-24.2112	-24.1113	-24.6686	-25.3211	-25.4344	-24.8842	-24.1191	-23.692	-23.7377
-24.0711	-24.0711	-24.0711	-24.0711	-24.0711	-24.0711	-24.0711	-24.0711	-24.0711	-24.0711	-24.0711	-24.0711	-24.0711	-24.0711	-24.0711	-24.0711	-24.0711	-24.0711	-24.0711	-24.0711	-24.0711	-24.0711	-24.0711	-24.0711	-28.6755	-28.1131	-25.1535	-23.0552	-23.3731	-25.3353	-27.0061	-27.0768	-25.8034	-24.4992	-24.2362	-24.959	-25.7026	-25.5706	-24.5244	-23.3142	-22.7146	-22.8253	-23.0553	-22.7354	-21.7411	-20.5592	-19.7873	-19.5755	-19.5258	-19.1058
-20.2831	-20.2831	-20.2831	-20.2831	-20.2831	-20.2831	-20.2831	-20.2831	-20.2831	-20.2831	-20.2831	-20.2831	-20.2831	-20.2831	-20.2831	-20.2831	-20.2831	-20.2831	-20.2831	-20.2831	-20.2831	-20.2831	-20.2831	-20.2831	-22.8423	-22.7438	-21.4197	-20.5512	-20.9399	-22.1871	-23.2939	-23.585	-23.1922	-22.7926	-22.9389	-23.6021	-24.2845	-24.5238	-24.3011	-24.0048	-24.0368	-24.4514	-24.9474	-25.184	-25.1015	-24.9559	-25.0605	-25.4965	-26.0619	-26.4834
-16.5323	-16.5323	-16.5323	-16.5323	-16.5323	-16.5323	-16.5323	-16.5323	-16.5323	-16.5323	-16.5323	-16.5323	-16.5323	-16.5323	-16.5323	-16.5323	-16.5323	-16.5323	-16.5323	-16.5323	-16.5323	-16.5323	-16.5323	-16.5323	-16.5323	-16.5323	-21.9615	-21.4738	-18.3092	-16.226	-16.9988	-19.7249	-22.1727	-22.8363	-22.0057	-21.179	-21.5736	-23.1142	-24.6845	-25.2472	-24.7466	-24.0278	-23.9632	-24.6531	-25.4094	-25.4561	-24.6409	-23.5111	-22.7425	-22.5012
-17.5455	-17.5455	-17.5455	-17.5455	-17.5455	-17.5455	-17.5455	-17.5455	-17.5455	-17.5455	-17.5455	-17.5455	-17.5455	-17.5455	-17.5455	-17.5455	-17.5455	-17.5455	-17.5455	-17.5455	-17.5455	-17.5455	-17.5455	-17.5455	-17.5455	-20.6565	-20.385	-18.5038	-17.1263	-17.2696	-18.4375	-19.3743	-19.2333	-18.1927	-17.1251	-16.7481	-17.0428	-17.3944	-17.2311	-16.5404	-15.8241	-15.5968	-15.9273	-16.4275	-16.6533	-16.5132	-16.3125	-16.4254	-16.9299	-17.542
-17.3359	-17.3359	-17.3359	-17.3359	-17.3359	-17.3359	-17.3359	-17.3359	-17.3359	-17.3359	-17.3359	-17.3359	-17.3359	-17.3359	-17.3359	-17.3359	-17.3359	-17.3359	-17.3359	-17.3359	-17.3359	-17.3359	-17.3359	-17.3359	-17.3359	-17.3359	-20.8096	-20.9952	-19.6825	-18.9918	-19.9371	-22.0115	-23.9441	-24.8714	-24.9529	-25.0412	-25.8303	-27.2746	-28.7302	-29.5961	-29.8324	-29.915	-30.3357	-31.1423	-31.9294	-32.24	-31.9756	-31.4403	-31.0133	-30.7824
-18.1372	-18.1372	-18.1372	-18.1372	-18.1372	-18.1372	-18.1372	-18.1372	-18.1372	-18.1372	-18.1372	-18.1372	-18.1372	-18.1372	-18.1372	-18.1372	-18.1372	-18.1372	-18.1372	-18.1372	-18.1372	-18.1372	-18.1372	-18.1372	-18.1372	-20.5863	-19.6608	-17.2155	-15.4084	-15.2656	-16.2818	-17.1893	-17.1337	-16.2871	-15.5127	-15.5126	-16.2484	-17.0844	-17.4295	-17.2534	-17.0409	-17.2914	-18.0609	-18.9525	-19.5174	-19.6625	-19.6937	-19.9889	-20.6322	-21.3491
-21.4211	-21.4211	-21.4211	-21.4211	-21.4211	-21.4211	-21.4211	-21.4211	-21.4211	-21.4211	-21.4211	-21.4211	-21.4211	-21.4211	-21.4211	-21.4211	-21.4211	-21.4211	-21.4211	-21.4211	-21.4211	-21.4211	-21.4211	-21.4211	-21.4211	-24.9126	-24.5357	-22.3582	-20.826	-21.1127	-22.6454	-23.9751	-24.1227	-23.2852	-22.4558	-22.4465	-23.2209	-24.0573	-24.2842	-23.8746	-23.3938	-23.4247	-24.0404	-24.7926	-25.172	-25.0781	-24.8691	-24.9854	-25.5289	-26.1873
-20.3531	-20.3531	-20.3531	-20.3531	-20.3531	-20.3531	-20.3531	-20.3531	-20.3531	-20.3531	-20.3531	-20.3531	-20.3531	-20.3531	-20.3531	-20.3531	-20.3531	-20.3531	-20.3531	-20.3531	-20.3531	-20.3531	-20.3531	-20.3531	-22.8765	-22.226	-20.1289	-18.5908	-18.5631	-19.5721	-20.437	-20.3634	-19.5145	-18.6982	-18.574	-19.1135	-19.734	-19.8952	-19.5791	-19.2472	-19.3741	-20.021	-20.8267	-21.3798	-21.598	-21.768	-22.2408	-23.0919	-24.0604	-24.8013
-25.1752	-25.1752	-25.1752	-25.1752	-25.1752	-25.1752	-25.1752	-25.1752	-25.1752	-25.1752	-25.1752	-25.1752	-25.1752	-25.1752	-25.1752	-25.1752	-25.1752	-25.1752	-25.1752	-25.1752	-25.1752	-25.1752	-25.1752	-25.1752	-25.1752	-25.1752	-28.3405	-27.4291	-24.6464	-22.5604	-22.3955	-23.5555	-24.5377	-24.3317	-23.1478	-22.0185	-21.784	-22.4025	-23.1206	-23.237	-22.7165	-22.1363	-22.0901	-22.644	-23.3252	-23.5991	-23.3551	-22.9582	-22.8597	-23.1629
-24.1152	-24.1152	-24.1152	-24.1152	-24.1152	-24.1152	-24.1152	-24.1152	-24.1152	-24.1152	-24.1152	-24.1152	-24.1152	-24.1152	-24.1152	-24.1152	-24.1152	-24.1152	-24.1152	-24.1152	-24.1152	-24.1152	-24.1152	-24.1152	-26.9459	-26.6399	-24.8607	-23.5719	-23.7123	-24.8172	-25.7194	-25.6312	-24.7119	-23.7618	-23.4363	-23.7111	-24.0116	-23.805	-23.0767	-22.2883	-21.9151	-22.0226	-22.2565	-22.2127	-21.8142	-21.3511	-21.1782	-21.3765	-21.6936	-21.7932
-20.1302	-20.1302	-20.1302	-20.1302	-20.1302	-20.1302	-20.1302	-20.1302	-20.1302	-20.1302	-20.1302	-20.1302	-20.1302	-20.1302	-20.1302	-20.1302	-20.1302	-20.1302	-20.1302	-20.1302	-20.1302	-20.1302	-20.1302	-20.1302	-20.1302	-22.3673	-21.1409	-18.3449	-16.1584	-15.6185	-16.2302	-16.7406	-16.3127	-15.1344	-14.081	-13.864	-14.4537	-15.2235	-15.5892	-15.5237	-15.5105	-16.045	-17.1787	-18.511	-19.5881	-20.3089	-20.9688	-21.9338	-23.277	-24.7144
-15.6259	-15.6259	-15.6259	-15.6259	-15.6259	-15.6259	-15.6259	-15.6259	-15.6259	-15.6259	-15.6259	-15.6259	-15.6259	-15.6259	-15.6259	-15.6259	-15.6259	-15.6259	-15.6259	-15.6259	-15.6259	-15.6259	-15.6259	-15.6259	-15.6259	-18.296	-18.4795	-17.5046	-16.9542	-17.5903	-19.0408	-20.3629	-20.9181	-20.8335	-20.7552	-21.2123	-22.182	-23.1946	-23.8126	-24.0177	-24.177	-24.6686	-25.5372	-26.4862	-27.178	-27.5404	-27.7991	-28.2325	-28.8974	-29.58
-19.8615	-19.8615	-19.8615	-19.8615	-19.8615	-19.8615	-19.8615	-19.8615	-19.8615	-19.8615	-19.8615	-19.8615	-19.8615	-19.8615	-19.8615	-19.8615	-19.8615	-19.8615	-19.8615	-19.8615	-19.8615	-19.8615	-19.8615	-19.8615	-22.4246	-21.9754	-20.1743	-18.9468	-19.2059	-20.4978	-21.6894	-22.0178	-21.6361	-21.3136	-21.6754	-22.6859	-23.7766	-24.4183	-24.582	-24.6973	-25.2066	-26.157	-27.1913	-27.9064	-28.2161	-28.3904	-28.7636	-29.4084	-30.0783	-30.4484
-22.8184	-22.8184	-22.8184	-22.8184	-22.8184	-22.8184	-22.8184	-22.8184	-22.8184	-22.8184	-22.8184	-22.8184	-22.8184	-22.8184	-22.8184	-22.8184	-22.8184	-22.8184	-22.8184	-22.8184	-22.8184	-22.8184	-22.8184	-22.8184	-22.8184	-26.6016	-25.6397	-22.5182	-20.2452	-20.2538	-21.8434	-23.2512	-23.2894	-22.199	-21.1828	-21.2176	-22.247	-23.3808	-23.789	-23.422	-22.9465	-23.0489	-23.7981	-24.632	-24.9174	-24.5181	-23.8561	-23.4565	-23.4382	-23.424
-25.4316	-25.4316	-25.4316	-25.4316	-25.4316	-25.4316	-25.4316	-25.4316	-25.4316	-25.4316	-25.4316	-25.4316	-25.4316	-25.4316	-25.4316	-25.4316	-25.4316	-25.4316	-25.4316	-25.4316	-25.4316	-25.4316	-25.4316	-25.4316	-28.9222	-27.5195	-23.8993	-21.1589	-20.7741	-22.0327	-23.1359	-22.8755	-21.5065	-20.2667	-20.1604	-21.1328	-22.2746	-22.7374	-22.4696	-22.1511	-22.4804	-23.5226	-24.6965	-25.3474	-25.328	-25.0615	-25.0755	-25.4824	-25.8877	-25.7753
-21.5753	-21.5753	-21.5753	-21.5753	-21.5753	-21.5753	-21.5753	-21.5753	-21.5753	-21.5753	-21.5753	-21.5753	-21.5753	-21.5753	-21.5753	-21.5753	-21.5753	-21.5753	-21.5753	-21.5753	-21.5753	-21.5753	-21.5753	-21.5753	-25.4096	-25.509	-23.8708	-22.868	-23.6376	-25.615	-27.3803	-27.9695	-27.5654	-27.1277	-27.4405	-28.4621	-29.4828	-29.8434	-29.5145	-29.0466	-29.0089	-29.4751	-30.0116	-30.127	-29.7301	-29.1787	-28.912	-29.0394	-29.2672	-29.2014
-20.557	-20.557	-20.557	-20.557	-20.557	-20.557	-20.557	-20.557	-20.557	-20.557	-20.557	-20.557	-20.557	-20.557	-20.557	-20.557	-20.557	-20.557	-20.557	-20.557	-20.557	-20.557	-20.557	-20.557	-24.2021	-23.3037	-20.3121	-18.1068	-18.0622	-19.4996	-20.7142	-20.5558	-19.2561	-17.9804	-17.6813	-18.3175	-19.0455	-19.0824	-18.4025	-17.6752	-17.5905	-18.242	-19.1122	-19.6129	-19.6337	-19.6012	-20.0365	-21.063	-22.3173	-23.3146
-26.8522	-26.8522	-26.8522	-26.8522	-26.8522	-26.8522	-26.8522	-26.8522	-26.8522	-26.8522	-26.8522	-26.8522	-26.8522	-26.8522	-26.8522	-26.8522	-26.8522	-26.8522	-26.8522	-26.8522	-26.8522	-26.8522	-26.8522	-26.8522	-26.8522	-30.8065	-29.8158	-26.5674	-24.1618	-24.0673	-25.5585	-26.8241	-26.6503	-25.2939	-24.0004	-23.7832	-24.5964	-25.5402	-25.7782	-25.2748	-24.7285	-24.8571	-25.7432	-26.8214	-27.4509	-27.4979	-27.3974	-27.686	-28.481	-29.3871
-16.1264	-16.1264	-16.1264	-16.1264	-16.1264	-16.1264	-16.1264	-16.1264	-16.1264	-16.1264	-16.1264	-16.1264	-16.1264	-16.1264	-16.1264	-16.1264	-16.1264	-16.1264	-16.1264	-16.1264	-16.1264	-16.1264	-16.1264	-16.1264	-18.489	-19.2401	-19.2457	-19.555	-20.6695	-22.3263	-23.8745	-24.8674	-25.3769	-25.8288	-26.5727	-27.5869	-28.5487	-29.1593	-29.4065	-29.5421	-29.8277	-30.3	-30.7654	-31.0027	-30.9714	-30.8332	-30.7852	-30.8728	-30.9563	-30.8485
-22.6139	-22.6139	-22.6139	-22.6139	-22.6139	-22.6139	-22.6139	-22.6139	-22.6139	-22.6139	-22.6139	-22.6139	-22.6139	-22.6139	-22.6139	-22.6139	-22.6139	-22.6139	-22.6139	-22.6139	-22.6139	-22.6139	-22.6139	-22.6139	-22.6139	-25.3301	-25.0581	-23.37	-22.1215	-22.2035	-23.1859	-23.9778	-23.8451	-22.9445	-22.0347	-21.7374	-22.0325	-22.3811	-22.2818	-21.7192	-21.1249	-20.9414	-21.2244	-21.6334	-21.7802	-21.5833	-21.3064	-21.2737	-21.5523	-21.8955
-17.4369	-17.4369	-17.4369	-17.4369	-17.4369	-17.4369	-17.4369	-17.4369	-17.4369	-17.4369	-17.4369	-17.4369	-17.4369	-17.4369	-17.4369	-17.4369	-17.4369	-17.4369	-17.4369	-17.4369	-17.4369	-17.4369	-17.4369	-17.4369	-19.43	-18.3001	-15.7921	-13.9202	-13.6427	-14.4975	-15.3172	-15.3176	-14.6627	-14.1531	-14.4367	-15.4735	-16.669	-17.468	-17.8312	-18.1935	-19.0014	-20.2905	-21.6776	-22.7314	-23.3497	-23.7994	-24.4153	-25.2624	-26.0769	-26.5155
-17.8929	-17.8929	-17.8929	-17.8929	-17.8929	-17.8929	-17.8929	-17.8929	-17.8929	-17.8929	-17.8929	-17.8929	-17.8929	-17.8929	-17.8929	-17.8929	-17.8929	-17.8929	-17.8929	-17.8929	-17.8929	-17.8929	-17.8929	-17.8929	-17.8929	-20.5086	-20.0666	-18.2395	-16.9904	-17.2568	-18.5774	-19.7908	-20.1114	-19.6918	-19.3181	-19.6289	-20.5839	-21.5948	-22.1124	-22.1007	-21.9957	-22.2464	-22.8956	-23.5706	-23.8517	-23.6464	-23.23	-22.9459	-22.8701	-22.7526
-24.3766	-24.3766	-24.3766	-24.3766	-24.3766	-24.3766	-24.3766	-24.3766	-24.3766	-24.3766	-24.3766	-24.3766	-24.3766	-24.3766	-24.3766	-24.3766	-24.3766	-24.3766	-24.3766	-24.3766	-24.3766	-24.3766	-24.3766	-24.3766	-24.3766	-28.2548	-27.3607	-24.2567	-21.9288	-21.7994	-23.1718	-24.2956	-23.995	-22.5175	-21.0695	-20.6345	-21.171	-21.8099	-21.7433	-20.9394	-20.0789	-19.8618	-20.3726	-21.0678	-21.3309	-21.0372	-20.6144	-20.5896	-21.0828	-21.7176
-25.4354	-25.4354	-25.4354	-25.4354	-25.4354	-25.4354	-25.4354	-25.4354	-25.4354	-25.4354	-25.4354	-25.4354	-25.4354	-25.4354	-25.4354	-25.4354	-25.4354	-25.4354	-25.4354	-25.4354	-25.4354	-25.4354	-25.4354	-25.4354	-25.4354	-27.7493	-27.3609	-25.6918	-24.4142	-24.3383	-25.0951	-25.7264	-25.5912	-24.8416	-24.1638	-24.1183	-24.6906	-25.4005	-25.798	-25.863	-25.9706	-26.5029	-27.4949	-28.6269	-29.5352	-30.1295	-30.6264	-31.2974	-32.1861	-33.0581
-21.5405	-21.5405	-21.5405	-21.5405	-21.5405	-21.5405	-21.5405	-21.5405	-21.5405	-21.5405	-21.5405	-21.5405	-21.5405	-21.5405	-21.5405	-21.5405	-21.5405	-21.5405	-21.5405	-21.5405	-21.5405	-21.5405	-21.5405	-21.5405	-24.7068	-24.0421	-21.6324	-19.8867	-19.9474	-21.2523	-22.3959	-22.4364	-21.5751	-20.7806	-20.8413	-21.7222	-22.7246	-23.1986	-23.1157	-23.0172	-23.4587	-24.5017	-25.7038	-26.5637	-26.9731	-27.2654	-27.8524	-28.8199	-29.8556	-30.5499
-20.4401	-20.4401	-20.4401	-20.4401	-20.4401	-20.4401	-20.4401	-20.4401	-20.4401	-20.4401	-20.4401	-20.4401	-20.4401	-20.4401	-20.4401	-20.4401	-20.4401	-20.4401	-20.4401	-20.4401	-20.4401	-20.4401	-20.4401	-20.4401	-24.0791	-23.7232	-21.5486	-20.1198	-20.6617	-22.5655	-24.3038	-24.8406	-24.3715	-23.9245	-24.3359	-25.5529	-26.8037	-27.3693	-27.206	-26.8907	-27.0194	-27.6553	-28.3175	-28.4632	-27.9806	-27.2408	-26.7048	-26.4824	-26.254	-25.5968
-14.4325	-14.4325	-14.4325	-14.4325	-14.4325	-14.4325	-14.4325	-14.4325	-14.4325	-14.4325	-14.4325	-14.4325	-14.4325	-14.4325	-14.4325	-14.4325	-14.4325	-14.4325	-14.4325	-14.4325	-14.4325	-14.4325	-14.4325	-14.4325	-15.7911	-15.8634	-15.364	-15.1525	-15.6459	-16.6449	-17.6372	-18.2731	-18.6179	-19.0183	-19.7569	-20.8144	-21.9264	-22.8451	-23.5506	-24.2327	-25.0876	-26.1295	-27.1868	-28.0661	-28.7194	-29.2625	-29.8407	-30.4797	-31.0578	-31.4177
-21.5256	-21.5256	-21.5256	-21.5256	-21.5256	-21.5256	-21.5256	-21.5256	-21.5256	-21.5256	-21.5256	-21.5256	-21.5256	-21.5256	-21.5256	-21.5256	-21.5256	-21.5256	-21.5256	-21.5256	-21.5256	-21.5256	-21.5256	-21.5256	-21.5256	-25.2938	-24.3214	-21.2031	-18.9737	-19.0852	-20.8361	-22.4488	-22.7237	-21.9028	-21.1994	-21.5985	-23.0398	-24.6192	-25.4923	-25.6028	-25.6187	-26.2283	-27.4952	-28.8454	-29.6329	-29.715	-29.5143	-29.5583	-29.9641	-30.3472
-19.5233	-19.5233	-19.5233	-19.5233	-19.5233	-19.5233	-19.5233	-19.5233	-19.5233	-19.5233	-19.5233	-19.5233	-19.5233	-19.5233	-19.5233	-19.5233	-19.5233	-19.5233	-19.5233	-19.5233	-19.5233	-19.5233	-19.5233	-19.5233	-19.5233	-22.8311	-22.5848	-20.7234	-19.5368	-20.1183	-21.9211	-23.5752	-24.1491	-23.8125	-23.4801	-23.8959	-25.0089	-26.1257	-26.6012	-26.396	-26.0281	-26.0343	-26.4763	-26.9302	-26.9184	-26.3497	-25.5662	-24.9903	-24.7297	-24.5069
-25.3807	-25.3807	-25.3807	-25.3807	-25.3807	-25.3807	-25.3807	-25.3807	-25.3807	-25.3807	-25.3807	-25.3807	-25.3807	-25.3807	-25.3807	-25.3807	-25.3807	-25.3807	-25.3807	-25.3807	-25.3807	-25.3807	-25.3807	-25.3807	-29.6834	-29.0321	-26.0887	-23.965	-24.1428	-25.8895	-27.3697	-27.3475	-26.0759	-24.8114	-24.5792	-25.3327	-26.1601	-26.2141	-25.4606	-24.6117	-24.4006	-24.9175	-25.5952	-25.7903	-25.3748	-24.7988	-24.6165	-24.9559	-25.4249	-25.5035
-20.7636	-20.7636	-20.7636	-20.7636	-20.7636	-20.7636	-20.7636	-20.7636	-20.7636	-20.7636	-20.7636	-20.7636	-20.7636	-20.7636	-20.7636	-20.7636	-20.7636	-20.7636	-20.7636	-20.7636	-20.7636	-20.7636	-20.7636	-20.7636	-23.93	-23.9266	-22.4573	-21.5648	-22.2343	-23.9831	-25.5857	-26.207	-26.0009	-25.7931	-26.2579	-27.3544	-28.4624	-29.0037	-28.9445	-28.753	-28.9134	-29.4806	-30.0698	-30.2461	-29.9218	-29.3994	-29.0529	-28.972	-28.898	-28.4874
-25.0796	-25.0796	-25.0796	-25.0796	-25.0796	-25.0796	-25.0796	-25.0796	-25.0796	-25.0796	-25.0796	-25.0796	-25.0796	-25.0796	-25.0796	-25.0796	-25.0796	-25.0796	-25.0796	-25.0796	-25.0796	-25.0796	-25.0796	-25.0796	-29.0895	-28.7075	-26.3374	-24.7646	-25.3113	-27.3254	-29.1737	-29.7565	-29.2957	-28.9014	-29.4737	-30.9571	-32.5255	-33.4081	-33.5545	-33.5755	-34.099	-35.182	-36.2985	-36.8562	-36.7225	-36.2801	-36.0077	-36.0098	-35.9342	-35.3204
-25.8828	-25.8828	-25.8828	-25.8828	-25.8828	-25.8828	-25.8828	-25.8828	-25.8828	-25.8828	-25.8828	-25.8828	-25.8828	-25.8828	-25.8828	-25.8828	-25.8828	-25.8828	-25.8828	-25.8828	-25.8828	-25.8828	-25.8828	-25.8828	-30.6313	-30.071	-27.0218	-24.8058	-25.0112	-26.857	-28.3774	-28.2477	-26.7398	-25.2053	-24.7502	-25.3326	-25.9832	-25.803	-24.7665	-23.6512	-23.2584	-23.6987	-24.3769	-24.6151	-24.2874	-23.8877	-24.0194	-24.826	-25.8885	-26.6475
-19.9902	-19.9902	-19.9902	-19.9902	-19.9902	-19.9902	-19.9902	-19.9902	-19.9902	-19.9902	-19.9902	-19.9902	-19.9902	-19.9902	-19.9902	-19.9902	-19.9902	-19.9902	-19.9902	-19.9902	-19.9902	-19.9902	-19.9902	-19.9902	-19.9902	-23.1827	-22.506	-20.0651	-18.3174	-18.4306	-19.8219	-21.0369	-21.0959	-20.1966	-19.3306	-19.3074	-20.0896	-20.9565	-21.2391	-20.911	-20.5364	-20.6959	-21.4613	-22.3839	-22.9541	-23.0683	-23.0787	-23.4186	-24.1824	-25.0521
-13.1845	-13.1845	-13.1845	-13.1845	-13.1845	-13.1845	-13.1845	-13.1845	-13.1845	-13.1845	-13.1845	-13.1845	-13.1845	-13.1845	-13.1845	-13.1845	-13.1845	-13.1845	-13.1845	-13.1845	-13.1845	-13.1845	-13.1845	-13.1845	-13.1845	-15.6582	-15.384	-13.8644	-12.8786	-13.2798	-14.6485	-15.9261	-16.3944	-16.1909	-16.0316	-16.4995	-17.5599	-18.6777	-19.3539	-19.5582	-19.6912	-20.1661	-21.0247	-21.9292	-22.4982	-22.6485	-22.632	-22.7617	-23.1061	-23.434
-17.8439	-17.8439	-17.8439	-17.8439	-17.8439	-17.8439	-17.8439	-17.8439	-17.8439	-17.8439	-17.8439	-17.8439	-17.8439	-17.8439	-17.8439	-17.8439	-17.8439	-17.8439	-17.8439	-17.8439	-17.8439	-17.8439	-17.8439	-17.8439	-17.8439	-17.8439	-20.3912	-20.7174	-19.9865	-19.5877	-20.1887	-21.4616	-22.5783	-22.9803	-22.7839	-22.5633	-22.7906	-23.4533	-24.1464	-24.493	-24.4849	-24.4522	-24.7332	-25.3723	-26.1121	-26.6578	-26.946	-27.1737	-27.5824	-28.2172
-20.3255	-20.3255	-20.3255	-20.3255	-20.3255	-20.3255	-20.3255	-20.3255	-20.3255	-20.3255	-20.3255	-20.3255	-20.3255	-20.3255	-20.3255	-20.3255	-20.3255	-20.3255	-20.3255	-20.3255	-20.3255	-20.3255	-20.3255	-20.3255	-23.6739	-22.9288	-20.3503	-18.5434	-18.7358	-20.306	-21.7175	-21.9358	-21.1656	-20.4437	-20.6124	-21.6231	-22.7096	-23.1614	-22.9445	-22.6459	-22.8714	-23.6948	-24.6466	-25.1967	-25.2435	-25.166	-25.43	-26.148	-27.001	-27.5632
-20.5666	-20.5666	-20.5666	-20.5666	-20.5666	-20.5666	-20.5666	-20.5666	-20.5666	-20.5666	-20.5666	-20.5666	-20.5666	-20.5666	-20.5666	-20.5666	-20.5666	-20.5666	-20.5666	-20.5666	-20.5666	-20.5666	-20.5666	-20.5666	-20.5666	-24.436	-23.5827	-20.564	-18.3819	-18.4741	-20.1429	-21.6232	-21.7239	-20.6874	-19.7237	-19.819	-20.9235	-22.1507	-22.675	-22.4546	-22.1688	-22.5175	-23.5798	-24.8002	-25.5506	-25.7018	-25.6847	-26.0322	-26.8672	-27.8107
-20.4477	-20.4477	-20.4477	-20.4477	-20.4477	-20.4477	-20.4477	-20.4477	-20.4477	-20.4477	-20.4477	-20.4477	-20.4477	-20.4477	-20.4477	-20.4477	-20.4477	-20.4477	-20.4477	-20.4477	-20.4477	-20.4477	-20.4477	-20.4477	-20.4477	-20.4477	-23.7664	-23.2578	-20.9729	-19.3287	-19.4831	-20.8715	-22.0669	-22.1062	-21.1856	-20.2853	-20.2066	-20.9153	-21.7023	-21.9087	-21.5104	-21.067	-21.1556	-21.851	-22.715	-23.2495	-23.3587	-23.398	-23.8035	-24.677
-20.3391	-20.3391	-20.3391	-20.3391	-20.3391	-20.3391	-20.3391	-20.3391	-20.3391	-20.3391	-20.3391	-20.3391	-20.3391	-20.3391	-20.3391	-20.3391	-20.3391	-20.3391	-20.3391	-20.3391	-20.3391	-20.3391	-20.3391	-20.3391	-23.5433	-23.4995	-21.9723	-21.0459	-21.715	-23.4805	-25.0943	-25.7088	-25.4808	-25.2473	-25.6906	-26.7692	-27.8574	-28.3738	-28.2895	-28.084	-28.254	-28.8632	-29.5325	-29.8334	-29.6887	-29.4153	-29.402	-29.7497	-30.2064	-30.4331
-12.6049	-12.6049	-12.6049	-12.6049	-12.6049	-12.6049	-12.6049	-12.6049	-12.6049	-12.6049	-12.6049	-12.6049	-12.6049	-12.6049	-12.6049	-12.6049	-12.6049	-12.6049	-12.6049	-12.6049	-12.6049	-12.6049	-12.6049	-12.6049	-14.8273	-14.7832	-13.7247	-13.1079	-13.6243	-14.9297	-16.1647	-16.7488	-16.7954	-16.885	-17.4883	-18.5752	-19.711	-20.4906	-20.8878	-21.2245	-21.8325	-22.7439	-23.6849	-24.3468	-24.6624	-24.835	-25.1174	-25.5646	-25.9899	-26.1476
-16.72	-16.72	-16.72	-16.72	-16.72	-16.72	-16.72	-16.72	-16.72	-16.72	-16.72	-16.72	-16.72	-16.72	-16.72	-16.72	-16.72	-16.72	-16.72	-16.72	-16.72	-16.72	-16.72	-16.72	-16.72	-16.72	-19.6977	-19.1681	-17.079	-15.6664	-15.9778	-17.4697	-18.8141	-19.1186	-18.5585	-18.0272	-18.2525	-19.1979	-20.212	-20.6922	-20.6184	-20.5044	-20.8789	-21.8124	-22.9063	-23.7076	-24.1289	-24.493	-25.1937	-26.3187
-22.6146	-22.6146	-22.6146	-22.6146	-22.6146	-22.6146	-22.6146	-22.6146	-22.6146	-22.6146	-22.6146	-22.6146	-22.6146	-22.6146	-22.6146	-22.6146	-22.6146	-22.6146	-22.6146	-22.6146	-22.6146	-22.6146	-22.6146	-22.6146	-25.5189	-24.5101	-21.708	-19.601	-19.3787	-20.46	-21.3781	-21.1437	-19.9579	-18.8257	-18.567	-19.1435	-19.8238	-19.9274	-19.4252	-18.8866	-18.8979	-19.5303	-20.3276	-20.7727	-20.7609	-20.6505	-20.883	-21.5575	-22.3553	-22.8542
-15.4024	-15.4024	-15.4024	-15.4024	-15.4024	-15.4024	-15.4024	-15.4024	-15.4024	-15.4024	-15.4024	-15.4024	-15.4024	-15.4024	-15.4024	-15.4024	-15.4024	-15.4024	-15.4024	-15.4024	-15.4024	-15.4024	-15.4024	-15.4024	-15.4024	-17.5541	-16.8113	-14.8117	-13.4436	-13.5996	-14.8328	-16.0316	-16.445	-16.2161	-16.0884	-16.6632	-17.8958	-19.2211	-20.1128	-20.5342	-20.8974	-21.6284	-22.7683	-23.9657	-24.8258	-25.2653	-25.55	-26.0097	-26.7201	-27.4461
-20.5064	-20.5064	-20.5064	-20.5064	-20.5064	-20.5064	-20.5064	-20.5064	-20.5064	-20.5064	-20.5064	-20.5064	-20.5064	-20.5064	-20.5064	-20.5064	-20.5064	-20.5064	-20.5064	-20.5064	-20.5064	-20.5064	-20.5064	-20.5064	-20.5064	-20.5064	-23.3455	-23.3443	-22.0236	-21.1676	-21.6252	-22.9701	-24.1396	-24.4162	-23.9408	-23.4349	-23.488	-24.0732	-24.6657	-24.7792	-24.3975	-23.9368	-23.8264	-24.1252	-24.5133	-24.6269	-24.399	-24.0962	-24.0438	-24.32
-17.1982	-17.1982	-17.1982	-17.1982	-17.1982	-17.1982	-17.1982	-17.1982	-17.1982	-17.1982	-17.1982	-17.1982	-17.1982	-17.1982	-17.1982	-17.1982	-17.1982	-17.1982	-17.1982	-17.1982	-17.1982	-17.1982	-17.1982	-17.1982	-19.3116	-19.3899	-18.5229	-18.0037	-18.4507	-19.554	-20.5386	-20.8795	-20.6779	-20.4597	-20.6559	-21.2475	-21.8524	-22.1163	-22.029	-21.8966	-22.0355	-22.4916	-23.0336	-23.3981	-23.5385	-23.6517	-23.9772	-24.5728	-25.274	-25.8595
-24.1087	-24.1087	-24.1087	-24.1087	-24.1087	-24.1087	-24.1087	-24.1087	-24.1087	-24.1087	-24.1087	-24.1087	-24.1087	-24.1087	-24.1087	-24.1087	-24.1087	-24.1087	-24.1087	-24.1087	-24.1087	-24.1087	-24.1087	-24.1087	-24.1087	-24.1087	-27.9017	-28.0323	-26.4264	-25.3894	-26.0342	-27.8218	-29.3801	-29.7796	-29.2067	-28.6041	-28.7441	-29.5936	-30.4668	-30.7244	-30.3379	-29.8413	-29.7841	-30.2302	-30.7463	-30.84	-30.4073	-29.7804	-29.3704	-29.267
-17.4497	-17.4497	-17.4497	-17.4497	-17.4497	-17.4497	-17.4497	-17.4497	-17.4497	-17.4497	-17.4497	-17.4497	-17.4497	-17.4497	-17.4497	-17.4497	-17.4497	-17.4497	-17.4497	-17.4497	-17.4497	-17.4497	-17.4497	-17.4497	-17.4497	-20.4274	-20.7139	-19.7396	-19.2015	-19.9094	-21.4544	-22.8161	-23.3036	-23.0503	-22.7478	-22.9628	-23.6701	-24.3659	-24.5822	-24.302	-23.9227	-23.8538	-24.1476	-24.4904	-24.5254	-24.1802	-23.7028	-23.398	-23.3328	-23.2842
-20.7976	-20.7976	-20.7976	-20.7976	-20.7976	-20.7976	-20.7976	-20.7976	-20.7976	-20.7976	-20.7976	-20.7976	-20.7976	-20.7976	-20.7976	-20.7976	-20.7976	-20.7976	-20.7976	-20.7976	-20.7976	-20.7976	-20.7976	-20.7976	-20.7976	-20.7976	-23.953	-23.3794	-21.1027	-19.4813	-19.6373	-21.0184	-22.2394	-22.3689	-21.6006	-20.8857	-21.0001	-21.9096	-22.9266	-23.412	-23.3405	-23.2505	-23.6954	-24.7424	-25.9618	-26.8657	-27.3539	-27.7618	-28.5019	-29.6631
-22.3431	-22.3431	-22.3431	-22.3431	-22.3431	-22.3431	-22.3431	-22.3431	-22.3431	-22.3431	-22.3431	-22.3431	-22.3431	-22.3431	-22.3431	-22.3431	-22.3431	-22.3431	-22.3431	-22.3431	-22.3431	-22.3431	-22.3431	-22.3431	-25.5986	-25.0702	-22.7973	-21.1714	-21.3384	-22.7455	-23.9916	-24.1332	-23.3681	-22.6638	-22.8088	-23.7671	-24.836	-25.3604	-25.3076	-25.217	-25.6426	-26.6433	-27.7716	-28.5208	-28.7799	-28.882	-29.2407	-29.9425	-30.6751	-31.0291
-15.0724	-15.0724	-15.0724	-15.0724	-15.0724	-15.0724	-15.0724	-15.0724	-15.0724	-15.0724	-15.0724	-15.0724	-15.0724	-15.0724	-15.0724	-15.0724	-15.0724	-15.0724	-15.0724	-15.0724	-15.0724	-15.0724	-15.0724	-15.0724	-15.0724	-15.0724	-17.4014	-17.1639	-15.7856	-14.9045	-15.2922	-16.5588	-17.7411	-18.1916	-18.0406	-17.9396	-18.4179	-19.4449	-20.5396	-21.2551	-21.568	-21.843	-22.4552	-23.4449	-24.5106	-25.3113	-25.7741	-26.126	-26.648	-27.3992
-28.4911	-28.4911	-28.4911	-28.4911	-28.4911	-28.4911	-28.4911	-28.4911	-28.4911	-28.4911	-28.4911	-28.4911	-28.4911	-28.4911	-28.4911	-28.4911	-28.4911	-28.4911	-28.4911	-28.4911	-28.4911	-28.4911	-28.4911	-28.4911	-28.4911	-33.0616	-31.9461	-28.1968	-25.4121	-25.3149	-27.0613	-28.5225	-28.2608	-26.5666	-24.8982	-24.4473	-25.1609	-25.9799	-25.9196	-24.9414	-23.8758	-23.5786	-24.1574	-24.9545	-25.223	-24.8148	-24.255	-24.1887	-24.7642	-25.5225
-19.4325	-19.4325	-19.4325	-19.4325	-19.4325	-19.4325	-19.4325	-19.4325	-19.4325	-19.4325	-19.4325	-19.4325	-19.4325	-19.4325	-19.4325	-19.4325	-19.4325	-19.4325	-19.4325	-19.4325	-19.4325	-19.4325	-19.4325	-19.4325	-21.8622	-21.8453	-20.6826	-19.8958	-20.2082	-21.2583	-22.1446	-22.2614	-21.7351	-21.1861	-21.1229	-21.5289	-21.964	-22.0199	-21.6877	-21.3248	-21.2982	-21.6584	-22.1319	-22.4059	-22.419	-22.3915	-22.5926	-23.0802	-23.6546	-24.0512
-23.1674	-23.1674	-23.1674	-23.1674	-23.1674	-23.1674	-23.1674	-23.1674	-23.1674	-23.1674	-23.1674	-23.1674	-23.1674	-23.1674	-23.1674	-23.1674	-23.1674	-23.1674	-23.1674	-23.1674	-23.1674	-23.1674	-23.1674	-23.1674	-23.1674	-27.0991	-26.2653	-23.2394	-21.044	-21.1201	-22.7507	-24.1409	-24.0791	-22.8067	-21.547	-21.3001	-22.0212	-22.8225	-22.88	-22.1649	-21.3797	-21.2482	-21.8668	-22.6898	-23.0966	-22.9695	-22.7551	-23.0002	-23.8333	-24.8719
-20.7523	-20.7523	-20.7523	-20.7523	-20.7523	-20.7523	-20.7523	-20.7523	-20.7523	-20.7523	-20.7523	-20.7523	-20.7523	-20.7523	-20.7523	-20.7523	-20.7523	-20.7523	-20.7523	-20.7523	-20.7523	-20.7523	-20.7523	-20.7523	-20.7523	-20.7523	-23.3823	-22.7366	-20.6056	-19.0873	-19.1842	-20.4061	-21.5162	-21.6782	-21.0573	-20.4936	-20.6707	-21.549	-22.5048	-22.9575	-22.8749	-22.7288	-23.0066	-23.7624	-24.6086	-25.107	-25.1685	-25.0949	-25.2594	-25.7484
-22.1309	-22.1309	-22.1309	-22.1309	-22.1309	-22.1309	-22.1309	-22.1309	-22.1309	-22.1309	-22.1309	-22.1309	-22.1309	-22.1309	-22.1309	-22.1309	-22.1309	-22.1309	-22.1309	-22.1309	-22.1309	-22.1309	-22.1309	-22.1309	-22.1309	-24.6762	-24.035	-21.9425	-20.442	-20.5168	-21.6991	-22.7932	-22.9889	-22.4467	-21.9818	-22.2552	-23.2223	-24.268	-24.8173	-24.8264	-24.7416	-25.0228	-25.7093	-26.4099	-26.6858	-26.4387	-25.9533	-25.586	-25.4171	-25.1885
-26.7168	-26.7168	-26.7168	-26.7168	-26.7168	-26.7168	-26.7168	-26.7168	-26.7168	-26.7168	-26.7168	-26.7168	-26.7168	-26.7168	-26.7168	-26.7168	-26.7168	-26.7168	-26.7168	-26.7168	-26.7168	-26.7168	-26.7168	-26.7168	-30.919	-30.204	-27.1764	-24.9134	-24.8941	-26.407	-27.6436	-27.387	-25.8976	-24.4351	-24.0312	-24.6538	-25.4098	-25.4684	-24.8051	-24.1362	-24.197	-25.0802	-26.2217	-26.9778	-27.2139	-27.3675	-27.9767	-29.1526	-30.4857	-31.4372
-17.1022	-17.1022	-17.1022	-17.1022	-17.1022	-17.1022	-17.1022	-17.1022	-17.1022	-17.1022	-17.1022	-17.1022	-17.1022	-17.1022	-17.1022	-17.1022	-17.1022	-17.1022	-17.1022	-17.1022	-17.1022	-17.1022	-17.1022	-17.1022	-19.6058	-19.7064	-18.7297	-18.2494	-19.0153	-20.6419	-22.1727	-22.9536	-23.0948	-23.2246	-23.8555	-24.9503	-26.0281	-26.6427	-26.7699	-26.7741	-27.0341	-27.5998	-28.184	-28.4618	-28.3761	-28.1694	-28.1386	-28.36	-28.6395	-28.7151
-21.5934	-21.5934	-21.5934	-21.5934	-21.5934	-21.5934	-21.5934	-21.5934	-21.5934	-21.5934	-21.5934	-21.5934	-21.5934	-21.5934	-21.5934	-21.5934	-21.5934	-21.5934	-21.5934	-21.5934	-21.5934	-21.5934	-21.5934	-21.5934	-21.5934	-21.5934	-24.6575	-23.7511	-21.0332	-19.0166	-18.9019	-20.1129	-21.1881	-21.1461	-20.1965	-19.3507	-19.431	-20.3972	-21.5128	-22.0897	-22.088	-22.0631	-22.584	-23.7023	-24.9412	-25.7621	-26.0385	-26.1075	-26.3909	-26.9708
-22.36	-22.36	-22.36	-22.36	-22.36	-22.36	-22.36	-22.36	-22.36	-22.36	-22.36	-22.36	-22.36	-22.36	-22.36	-22.36	-22.36	-22.36	-22.36	-22.36	-22.36	-22.36	-22.36	-22.36	-26.4186	-25.5684	-22.4919	-20.3367	-20.6077	-22.5691	-24.3634	-24.7325	-23.9203	-23.1834	-23.5426	-24.9318	-26.4068	-27.0871	-26.915	-26.5892	-26.8315	-27.714	-28.6455	-28.9608	-28.5202	-27.7742	-27.283	-27.1795	-27.0739	-26.4509
-23.1634	-23.1634	-23.1634	-23.1634	-23.1634	-23.1634	-23.1634	-23.1634	-23.1634	-23.1634	-23.1634	-23.1634	-23.1634	-23.1634	-23.1634	-23.1634	-23.1634	-23.1634	-23.1634	-23.1634	-23.1634	-23.1634	-23.1634	-23.1634	-26.5603	-25.5345	-22.469	-20.1629	-19.9522	-21.1777	-22.1832	-21.8516	-20.4089	-18.9888	-18.5179	-18.9572	-19.488	-19.3508	-18.5214	-17.6515	-17.4128	-17.8971	-18.6023	-18.9574	-18.856	-18.7127	-19.0347	-19.9416	-21.0801	-21.9782
-24.2571	-24.2571	-24.2571	-24.2571	-24.2571	-24.2571	-24.2571	-24.2571	-24.2571	-24.2571	-24.2571	-24.2571	-24.2571	-24.2571	-24.2571	-24.2571	-24.2571	-24.2571	-24.2571	-24.2571	-24.2571	-24.2571	-24.2571	-24.2571	-28.1039	-27.8267	-25.6231	-24.0986	-24.5004	-26.2096	-27.6706	-27.8301	-26.8931	-25.9174	-25.7686	-26.4073	-27.0623	-27.0179	-26.2493	-25.3669	-25.0011	-25.2382	-25.6077	-25.5742	-25.0396	-24.3964	-24.1245	-24.3405	-24.7172	-24.8161
-21.7466	-21.7466	-21.7466	-21.7466	-21.7466	-21.7466	-21.7466	-21.7466	-21.7466	-21.7466	-21.7466	-21.7466	-21.7466	-21.7466	-21.7466	-21.7466	-21.7466	-21.7466	-21.7466	-21.7466	-21.7466	-21.7466	-21.7466	-21.7466	-21.7466	-26.1387	-26.0671	-23.9293	-22.568	-23.3451	-25.5861	-27.594	-28.2182	-27.6786	-27.1238	-27.4909	-28.7287	-29.9867	-30.4736	-30.1501	-29.6689	-29.7039	-30.3355	-31.0375	-31.2136	-30.746	-30.0533	-29.6518	-29.6644	-29.7332
-21.1682	-21.1682	-21.1682	-21.1682	-21.1682	-21.1682	-21.1682	-21.1682	-21.1682	-21.1682	-21.1682	-21.1682	-21.1682	-21.1682	-21.1682	-21.1682	-21.1682	-21.1682	-21.1682	-21.1682	-21.1682	-21.1682	-21.1682	-21.1682	-21.1682	-24.3894	-23.7381	-21.3102	-19.5529	-19.6333	-20.9802	-22.156	-22.1935	-21.2926	-20.4401	-20.4402	-21.2551	-22.1676	-22.5099	-22.2518	-21.9481	-22.1696	-22.9819	-23.9345	-24.5169	-24.6225	-24.5983	-24.8727	-25.5393	-26.2835
-19.5523	-19.5523	-19.5523	-19.5523	-19.5523	-19.5523	-19.5523	-19.5523	-19.5523	-19.5523	-19.5523	-19.5523	-19.5523	-19.5523	-19.5523	-19.5523	-19.5523	-19.5523	-19.5523	-19.5523	-19.5523	-19.5523	-19.5523	-19.5523	-19.5523	-22.3696	-21.9867	-20.1144	-18.7586	-18.8751	-19.9899	-20.9163	-20.8555	-19.9725	-19.0829	-18.854	-19.2613	-19.7211	-19.6923	-19.1596	-18.5913	-18.4689	-18.8573	-19.3953	-19.6709	-19.604	-19.487	-19.6775	-20.255	-20.9602
-21.9133	-21.9133	-21.9133	-21.9133	-21.9133	-21.9133	-21.9133	-21.9133	-21.9133	-21.9133	-21.9133	-21.9133	-21.9133	-21.9133	-21.9133	-21.9133	-21.9133	-21.9133	-21.9133	-21.9133	-21.9133	-21.9133	-21.9133	-21.9133	-21.9133	-24.4742	-23.5376	-21.0233	-19.1313	-18.9019	-19.8249	-20.6256	-20.4517	-19.4884	-18.6156	-18.5473	-19.2495	-20.085	-20.4609	-20.3465	-20.2271	-20.5998	-21.5133	-22.5598	-23.2778	-23.5627	-23.71	-24.0873	-24.7675	-25.4644
-14.5908	-14.5908	-14.5908	-14.5908	-14.5908	-14.5908	-14.5908	-14.5908	-14.5908	-14.5908	-14.5908	-14.5908	-14.5908	-14.5908	-14.5908	-14.5908	-14.5908	-14.5908	-14.5908	-14.5908	-14.5908	-14.5908	-14.5908	-14.5908	-14.5908	-18.1464	-18.2328	-16.7405	-15.8974	-16.767	-18.8185	-20.7218	-21.5735	-21.5412	-21.516	-22.2229	-23.6134	-25.0146	-25.7995	-25.929	-25.9046	-26.245	-27.0064	-27.772	-28.0722	-27.812	-27.3174	-26.992	-26.9341	-26.8679
-23.0981	-23.0981	-23.0981	-23.0981	-23.0981	-23.0981	-23.0981	-23.0981	-23.0981	-23.0981	-23.0981	-23.0981	-23.0981	-23.0981	-23.0981	-23.0981	-23.0981	-23.0981	-23.0981	-23.0981	-23.0981	-23.0981	-23.0981	-23.0981	-26.8038	-25.7236	-22.471	-20.1047	-20.0839	-21.6917	-23.1246	-23.1648	-22.054	-21.0186	-21.0562	-22.1103	-23.274	-23.7028	-23.3508	-22.9064	-23.0792	-23.9481	-24.9477	-25.4393	-25.2923	-24.946	-24.944	-25.4129	-25.9693	-26.106
-16.3111	-16.3111	-16.3111	-16.3111	-16.3111	-16.3111	-16.3111	-16.3111	-16.3111	-16.3111	-16.3111	-16.3111	-16.3111	-16.3111	-16.3111	-16.3111	-16.3111	-16.3111	-16.3111	-16.3111	-16.3111	-16.3111	-16.3111	-16.3111	-16.3111	-17.8142	-17.1826	-15.6081	-14.4511	-14.3525	-14.9936	-15.5836	-15.5928	-15.1319	-14.7414	-14.8589	-15.461	-16.1527	-16.5672	-16.6866	-16.8121	-17.2538	-18.0461	-18.9423	-19.6637	-20.1518	-20.5958	-21.2286	-22.1005	-23.0384
-25.4218	-25.4218	-25.4218	-25.4218	-25.4218	-25.4218	-25.4218	-25.4218	-25.4218	-25.4218	-25.4218	-25.4218	-25.4218	-25.4218	-25.4218	-25.4218	-25.4218	-25.4218	-25.4218	-25.4218	-25.4218	-25.4218	-25.4218	-25.4218	-25.4218	-28.0838	-27.2107	-24.7373	-22.9184	-22.8259	-23.9272	-24.8898	-24.8141	-23.8766	-22.9791	-22.8555	-23.4636	-24.1357	-24.2508	-23.7768	-23.2228	-23.1139	-23.5109	-23.9999	-24.1132	-23.7569	-23.2563	-23.013	-23.1205	-23.2965
-18.2478	-18.2478	-18.2478	-18.2478	-18.2478	-18.2478	-18.2478	-18.2478	-18.2478	-18.2478	-18.2478	-18.2478	-18.2478	-18.2478	-18.2478	-18.2478	-18.2478	-18.2478	-18.2478	-18.2478	-18.2478	-18.2478	-18.2478	-18.2478	-18.2478	-21.194	-20.4351	-17.9756	-16.1572	-16.0945	-17.2342	-18.1931	-18.0396	-16.964	-15.9134	-15.6616	-16.1768	-16.7766	-16.8282	-16.3118	-15.7705	-15.7633	-16.3646	-17.1533	-17.6497	-17.7608	-17.827	-18.2651	-19.1684	-20.2357
-18.9801	-18.9801	-18.9801	-18.9801	-18.9801	-18.9801	-18.9801	-18.9801	-18.9801	-18.9801	-18.9801	-18.9801	-18.9801	-18.9801	-18.9801	-18.9801	-18.9801	-18.9801	-18.9801	-18.9801	-18.9801	-18.9801	-18.9801	-18.9801	-18.9801	-18.9801	-22.2869	-22.0081	-20.1049	-18.8874	-19.4565	-21.259	-22.9127	-23.4793	-23.1308	-22.7906	-23.2102	-24.3398	-25.4834	-25.994	-25.8352	-25.5323	-25.6293	-26.1915	-26.7946	-26.9596	-26.596	-26.0486	-25.7423	-25.7836
-21.3744	-21.3744	-21.3744	-21.3744	-21.3744	-21.3744	-21.3744	-21.3744	-21.3744	-21.3744	-21.3744	-21.3744	-21.3744	-21.3744	-21.3744	-21.3744	-21.3744	-21.3744	-21.3744	-21.3744	-21.3744	-21.3744	-21.3744	-21.3744	-25.9282	-24.9349	-21.3665	-18.7118	-18.6411	-20.3449	-21.7759	-21.5552	-19.9713	-18.4371	-18.1063	-18.9307	-19.8911	-20.0397	-19.3398	-18.5919	-18.6199	-19.5266	-20.6774	-21.3523	-21.4091	-21.3538	-21.8092	-22.9193	-24.2438	-25.1978
-20.0508	-20.0508	-20.0508	-20.0508	-20.0508	-20.0508	-20.0508	-20.0508	-20.0508	-20.0508	-20.0508	-20.0508	-20.0508	-20.0508	-20.0508	-20.0508	-20.0508	-20.0508	-20.0508	-20.0508	-20.0508	-20.0508	-20.0508	-20.0508	-22.5546	-21.6518	-19.1853	-17.3251	-17.1118	-18.0411	-18.835	-18.6308	-17.6048	-16.6351	-16.4391	-16.9847	-17.6344	-17.7951	-17.4429	-17.0766	-17.2103	-17.9079	-18.7731	-19.3559	-19.5666	-19.7199	-20.2026	-21.1024	-22.1406	-22.9478
-21.7342	-21.7342	-21.7342	-21.7342	-21.7342	-21.7342	-21.7342	-21.7342	-21.7342	-21.7342	-21.7342	-21.7342	-21.7342	-21.7342	-21.7342	-21.7342	-21.7342	-21.7342	-21.7342	-21.7342	-21.7342	-21.7342	-21.7342	-21.7342	-24.3126	-23.9938	-22.341	-21.2027	-21.4624	-22.6777	-23.7411	-23.902	-23.3036	-22.6952	-22.6899	-23.2584	-23.8519	-23.9612	-23.5678	-23.1049	-23.0194	-23.3719	-23.8267	-24.0022	-23.8264	-23.5759	-23.5885	-23.9437	-24.4054	-24.6577
-19.4901	-19.4901	-19.4901	-19.4901	-19.4901	-19.4901	-19.4901	-19.4901	-19.4901	-19.4901	-19.4901	-19.4901	-19.4901	-19.4901	-19.4901	-19.4901	-19.4901	-19.4901	-19.4901	-19.4901	-19.4901	-19.4901	-19.4901	-19.4901	-22.2378	-21.883	-20.1085	-18.8799	-19.135	-20.416	-21.5694	-21.8187	-21.3236	-20.8744	-21.1143	-22.01	-22.9824	-23.4917	-23.5095	-23.4764	-23.8458	-24.6658	-25.5708	-26.1471	-26.306	-26.3231	-26.5399	-27.0306	-27.5424	-27.7429
-20.2637	-20.2637	-20.2637	-20.2637	-20.2637	-20.2637	-20.2637	-20.2637	-20.2637	-20.2637	-20.2637	-20.2637	-20.2637	-20.2637	-20.2637	-20.2637	-20.2637	-20.2637	-20.2637	-20.2637	-20.2637	-20.2637	-20.2637	-20.2637	-20.2637	-23.3287	-23.2825	-21.7806	-20.8014	-21.2994	-22.8127	-24.1655	-24.5608	-24.1568	-23.7599	-24.0294	-24.9344	-25.885	-26.3308	-26.2446	-26.0812	-26.3088	-26.9794	-27.7197	-28.1062	-28.0481	-27.8288	-27.7996	-28.0369	-28.2813
-28.3306	-28.3306	-28.3306	-28.3306	-28.3306	-28.3306	-28.3306	-28.3306	-28.3306	-28.3306	-28.3306	-28.3306	-28.3306	-28.3306	-28.3306	-28.3306	-28.3306	-28.3306	-28.3306	-28.3306	-28.3306	-28.3306	-28.3306	-28.3306	-28.3306	-28.3306	-31.7551	-31.8694	-30.412	-29.4513	-29.98	-31.5073	-32.7972	-33.0126	-32.3179	-31.5562	-31.418	-31.8727	-32.3066	-32.1488	-31.3779	-30.4774	-29.9463	-29.8498	-29.8088	-29.3929	-28.5198	-27.4989	-26.7099	-26.2447
-13.5337	-13.5337	-13.5337	-13.5337	-13.5337	-13.5337	-13.5337	-13.5337	-13.5337	-13.5337	-13.5337	-13.5337	-13.5337	-13.5337	-13.5337	-13.5337	-13.5337	-13.5337	-13.5337	-13.5337	-13.5337	-13.5337	-13.5337	-13.5337	-14.6601	-14.3961	-13.5616	-13.1007	-13.4606	-14.4206	-15.4269	-16.104	-16.5197	-17.0392	-17.9551	-19.2358	-20.5882	-21.7369	-22.6482	-23.5111	-24.52	-25.6768	-26.7873	-27.6354	-28.1615	-28.4809	-28.7432	-28.9734	-29.0447	-28.7961
-26.7595	-26.7595	-26.7595	-26.7595	-26.7595	-26.7595	-26.7595	-26.7595	-26.7595	-26.7595	-26.7595	-26.7595	-26.7595	-26.7595	-26.7595	-26.7595	-26.7595	-26.7595	-26.7595	-26.7595	-26.7595	-26.7595	-26.7595	-26.7595	-26.7595	-31.208	-30.0021	-26.1786	-23.3086	-23.1015	-24.7233	-26.0679	-25.7145	-23.9525	-22.2261	-21.7142	-22.362	-23.1181	-23.0045	-21.9786	-20.8576	-20.4836	-20.9584	-21.627	-21.7471	-21.1706	-20.4158	-20.122	-20.438	-20.9138
-20.9647	-20.9647	-20.9647	-20.9647	-20.9647	-20.9647	-20.9647	-20.9647	-20.9647	-20.9647	-20.9647	-20.9647	-20.9647	-20.9647	-20.9647	-20.9647	-20.9647	-20.9647	-20.9647	-20.9647	-20.9647	-20.9647	-20.9647	-20.9647	-20.9647	-20.9647	-25.0011	-25.3144	-23.8942	-23.1018	-24.0649	-26.2134	-28.1254	-28.8366	-28.5288	-28.1608	-28.5169	-29.5581	-30.5786	-30.9233	-30.5657	-30.0577	-29.9692	-30.3746	-30.8406	-30.8753	-30.3854	-29.7246	-29.3274	-29.2985
-19.3983	-19.3983	-19.3983	-19.3983	-19.3983	-19.3983	-19.3983	-19.3983	-19.3983	-19.3983	-19.3983	-19.3983	-19.3983	-19.3983	-19.3983	-19.3983	-19.3983	-19.3983	-19.3983	-19.3983	-19.3983	-19.3983	-19.3983	-19.3983	-22.4919	-21.8014	-19.4004	-17.6884	-17.8056	-19.1948	-20.4575	-20.6548	-19.9845	-19.4073	-19.7038	-20.8333	-22.0934	-22.8294	-23.0047	-23.1497	-23.8087	-25.0342	-26.3767	-27.3287	-27.7746	-28.04	-28.5299	-29.3261	-30.1158	-30.491
-23.2628	-23.2628	-23.2628	-23.2628	-23.2628	-23.2628	-23.2628	-23.2628	-23.2628	-23.2628	-23.2628	-23.2628	-23.2628	-23.2628	-23.2628	-23.2628	-23.2628	-23.2628	-23.2628	-23.2628	-23.2628	-23.2628	-23.2628	-23.2628	-26.1072	-25.8203	-24.0801	-22.8679	-23.131	-24.3996	-25.4942	-25.618	-24.9297	-24.2347	-24.1924	-24.7754	-25.4007	-25.5276	-25.1386	-24.6977	-24.6833	-25.1602	-25.7702	-26.1054	-26.0889	-26.0149	-26.2433	-26.8582	-27.6064	-28.1502
-18.8257	-18.8257	-18.8257	-18.8257	-18.8257	-18.8257	-18.8257	-18.8257	-18.8257	-18.8257	-18.8257	-18.8257	-18.8257	-18.8257	-18.8257	-18.8257	-18.8257	-18.8257	-18.8257	-18.8257	-18.8257	-18.8257	-18.8257	-18.8257	-18.8257	-18.8257	-21.7931	-21.7509	-20.3009	-19.3702	-19.8938	-21.4252	-22.8182	-23.2935	-23.0039	-22.7359	-23.1332	-24.1655	-25.2561	-25.8667	-25.9715	-26.0167	-26.4627	-27.3633	-28.3566	-29.0313	-29.302	-29.4494	-29.8199	-30.4901
-19.9216	-19.9216	-19.9216	-19.9216	-19.9216	-19.9216	-19.9216	-19.9216	-19.9216	-19.9216	-19.9216	-19.9216	-19.9216	-19.9216	-19.9216	-19.9216	-19.9216	-19.9216	-19.9216	-19.9216	-19.9216	-19.9216	-19.9216	-19.9216	-24.1479	-24.1552	-22.2131	-21.01	-21.831	-24.0336	-26.0077	-26.6611	-26.2	-25.7096	-26.077	-27.2554	-28.4434	-28.8974	-28.5873	-28.1398	-28.2025	-28.8629	-29.6344	-29.9648	-29.7532	-29.4054	-29.4179	-29.9122	-30.5521	-30.8862
-15.3426	-15.3426	-15.3426	-15.3426	-15.3426	-15.3426	-15.3426	-15.3426	-15.3426	-15.3426	-15.3426	-15.3426	-15.3426	-15.3426	-15.3426	-15.3426	-15.3426	-15.3426	-15.3426	-15.3426	-15.3426	-15.3426	-15.3426	-15.3426	-15.3426	-17.5374	-17.4357	-16.2632	-15.479	-15.7868	-16.8471	-17.796	-18.0496	-17.7278	-17.4276	-17.638	-18.3403	-19.1044	-19.5298	-19.6016	-19.6592	-20.0522	-20.824	-21.7045	-22.3863	-22.8061	-23.1746	-23.7512	-24.5912	-25.5003
-22.7465	-22.7465	-22.7465	-22.7465	-22.7465	-22.7465	-22.7465	-22.7465	-22.7465	-22.7465	-22.7465	-22.7465	-22.7465	-22.7465	-22.7465	-22.7465	-22.7465	-22.7465	-22.7465	-22.7465	-22.7465	-22.7465	-22.7465	-22.7465	-26.101	-25.4462	-22.9409	-21.1324	-21.2439	-22.6839	-23.9513	-24.0316	-23.1305	-22.2777	-22.3135	-23.1965	-24.1727	-24.5395	-24.262	-23.9196	-24.109	-24.8979	-25.8131	-26.3185	-26.3024	-26.13	-26.2524	-26.7706	-27.3574	-27.5806
-18.8358	-18.8358	-18.8358	-18.8358	-18.8358	-18.8358	-18.8358	-18.8358	-18.8358	-18.8358	-18.8358	-18.8358	-18.8358	-18.8358	-18.8358	-18.8358	-18.8358	-18.8358	-18.8358	-18.8358	-18.8358	-18.8358	-18.8358	-18.8358	-18.8358	-18.8358	-22.6874	-22.2907	-19.9929	-18.5292	-19.1928	-21.3233	-23.2874	-23.98	-23.6076	-23.2617	-23.8306	-25.2596	-26.734	-27.4977	-27.5135	-27.4035	-27.8106	-28.8125	-29.9093	-30.5351	-30.5783	-30.4369	-30.6001	-31.1813
-17.3622	-17.3622	-17.3622	-17.3622	-17.3622	-17.3622	-17.3622	-17.3622	-17.3622	-17.3622	-17.3622	-17.3622	-17.3622	-17.3622	-17.3622	-17.3622	-17.3622	-17.3622	-17.3622	-17.3622	-17.3622	-17.3622	-17.3622	-17.3622	-17.3622	-17.3622	-22.5456	-21.8644	-18.4902	-16.1891	-16.7703	-19.3482	-21.6819	-22.2512	-21.349	-20.4964	-20.9346	-22.5962	-24.3551	-25.1633	-24.9687	-24.636	-25.0583	-26.344	-27.798	-28.6334	-28.6964	-28.5439	-28.8616	-29.8138
-19.9336	-19.9336	-19.9336	-19.9336	-19.9336	-19.9336	-19.9336	-19.9336	-19.9336	-19.9336	-19.9336	-19.9336	-19.9336	-19.9336	-19.9336	-19.9336	-19.9336	-19.9336	-19.9336	-19.9336	-19.9336	-19.9336	-19.9336	-19.9336	-19.9336	-19.9336	-21.7909	-21.2634	-19.6433	-18.4296	-18.3382	-19.0263	-19.6255	-19.5543	-18.941	-18.3914	-18.3984	-18.9416	-19.586	-19.9253	-19.9391	-19.9607	-20.3313	-21.0837	-21.9357	-22.5676	-22.9041	-23.1448	-23.5383	-24.1298
-17.9869	-17.9869	-17.9869	-17.9869	-17.9869	-17.9869	-17.9869	-17.9869	-17.9869	-17.9869	-17.9869	-17.9869	-17.9869	-17.9869	-17.9869	-17.9869	-17.9869	-17.9869	-17.9869	-17.9869	-17.9869	-17.9869	-17.9869	-17.9869	-17.9869	-17.9869	-20.155	-20.2202	-19.3323	-18.8566	-19.4466	-20.7741	-22.0173	-22.6158	-22.6692	-22.7246	-23.2278	-24.1488	-25.0725	-25.6125	-25.7462	-25.7854	-26.0529	-26.5859	-27.1289	-27.3926	-27.3181	-27.1052	-26.9998	-27.0568
-20.0937	-20.0937	-20.0937	-20.0937	-20.0937	-20.0937	-20.0937	-20.0937	-20.0937	-20.0937	-20.0937	-20.0937	-20.0937	-20.0937	-20.0937	-20.0937	-20.0937	-20.0937	-20.0937	-20.0937	-20.0937	-20.0937	-20.0937	-20.0937	-24.1097	-23.9704	-21.9294	-20.6448	-21.3871	-23.5256	-25.4759	-26.1632	-25.7896	-25.4211	-25.9256	-27.2493	-28.5943	-29.2182	-29.0803	-28.786	-28.9614	-29.6818	-30.4591	-30.7419	-30.4261	-29.9087	-29.679	-29.8603	-30.1284	-30.0492
-15.2528	-15.2528	-15.2528	-15.2528	-15.2528	-15.2528	-15.2528	-15.2528	-15.2528	-15.2528	-15.2528	-15.2528	-15.2528	-15.2528	-15.2528	-15.2528	-15.2528	-15.2528	-15.2528	-15.2528	-15.2528	-15.2528	-15.2528	-15.2528	-16.8812	-16.5437	-15.3295	-14.51	-14.6932	-15.5856	-16.4438	-16.7673	-16.661	-16.6371	-17.1132	-18.0692	-19.1315	-19.9513	-20.5094	-21.0886	-21.9787	-23.2057	-24.526	-25.6631	-26.5483	-27.3473	-28.2662	-29.3371	-30.3793	-31.1598
-15.5723	-15.5723	-15.5723	-15.5723	-15.5723	-15.5723	-15.5723	-15.5723	-15.5723	-15.5723	-15.5723	-15.5723	-15.5723	-15.5723	-15.5723	-15.5723	-15.5723	-15.5723	-15.5723	-15.5723	-15.5723	-15.5723	-15.5723	-15.5723	-15.5723	-17.6246	-17.3458	-16.0457	-15.2539	-15.7001	-17.0271	-18.3342	-19.0115	-19.1763	-19.4356	-20.2809	-21.6752	-23.1552	-24.2866	-25.0318	-25.7184	-26.6825	-27.9444	-29.2012	-30.1131	-30.5937	-30.8421	-31.1103	-31.444	-31.6368
-17.7202	-17.7202	-17.7202	-17.7202	-17.7202	-17.7202	-17.7202	-17.7202	-17.7202	-17.7202	-17.7202	-17.7202	-17.7202	-17.7202	-17.7202	-17.7202	-17.7202	-17.7202	-17.7202	-17.7202	-17.7202	-17.7202	-17.7202	-20.2831	-19.6393	-17.5286	-15.9822	-15.9715	-17.0278	-17.9653	-17.9869	-17.2622	-16.6121	-16.7059	-17.515	-18.4476	-18.9522	-19.0045	-19.064	-19.6026	-20.6727	-21.8983	-22.8526	-23.4424	-23.9489	-24.72	-25.8255	-26.9962	-27.8794	-28.3499
-25.3674	-25.3674	-25.3674	-25.3674	-25.3674	-25.3674	-25.3674	-25.3674	-25.3674	-25.3674	-25.3674	-25.3674	-25.3674	-25.3674	-25.3674	-25.3674	-25.3674	-25.3674	-25.3674	-25.3674	-25.3674	-25.3674	-25.3674	-25.3674	-25.3674	-27.9727	-27.0485	-24.4954	-22.5315	-22.2164	-23.0366	-23.6951	-23.3206	-22.0996	-20.9314	-20.5511	-20.9321	-21.4328	-21.4569	-20.985	-20.5273	-20.6079	-21.2927	-22.1792	-22.8092	-23.0892	-23.3346	-23.9333	-24.9687	-26.1528
-17.3669	-17.3669	-17.3669	-17.3669	-17.3669	-17.3669	-17.3669	-17.3669	-17.3669	-17.3669	-17.3669	-17.3669	-17.3669	-17.3669	-17.3669	-17.3669	-17.3669	-17.3669	-17.3669	-17.3669	-17.3669	-17.3669	-17.3669	-17.3669	-19.5634	-19.458	-18.2884	-17.5362	-17.9136	-19.0662	-20.101	-20.4084	-20.0978	-19.7669	-19.9042	-20.4806	-21.0481	-21.1912	-20.8913	-20.4964	-20.3677	-20.5565	-20.7964	-20.7852	-20.4734	-20.0938	-19.9305	-20.0593	-20.301	-20.4119
-20.694	-20.694	-20.694	-20.694	-20.694	-20.694	-20.694	-20.694	-20.694	-20.694	-20.694	-20.694	-20.694	-20.694	-20.694	-20.694	-20.694	-20.694	-20.694	-20.694	-20.694	-20.694	-20.694	-20.694	-20.694	-23.7552	-23.5174	-21.7763	-20.6327	-21.0862	-22.6396	-24.0488	-24.4741	-24.0816	-23.7163	-24.0663	-25.0951	-26.1809	-26.7457	-26.7612	-26.7051	-27.0697	-27.9126	-28.8479	-29.4381	-29.5954	-29.6237	-29.8977	-30.5041	-31.1776
-15.5175	-15.5175	-15.5175	-15.5175	-15.5175	-15.5175	-15.5175	-15.5175	-15.5175	-15.5175	-15.5175	-15.5175	-15.5175	-15.5175	-15.5175	-15.5175	-15.5175	-15.5175	-15.5175	-15.5175	-15.5175	-15.5175	-15.5175	-15.5175	-18.1632	-17.9174	-16.3577	-15.3408	-15.7553	-17.1661	-18.4743	-18.936	-18.6959	-18.4985	-18.95	-20.0147	-21.1382	-21.8047	-21.9857	-22.1018	-22.5874	-23.4933	-24.478	-25.1562	-25.4529	-25.6413	-26.0582	-26.7856	-27.5938	-28.1756
-24.4622	-24.4622	-24.4622	-24.4622	-24.4622	-24.4622	-24.4622	-24.4622	-24.4622	-24.4622	-24.4622	-24.4622	-24.4622	-24.4622	-24.4622	-24.4622	-24.4622	-24.4622	-24.4622	-24.4622	-24.4622	-24.4622	-24.4622	-24.4622	-27.6454	-27.0275	-24.6405	-22.8618	-22.8251	-23.9713	-24.8979	-24.6613	-23.4571	-22.2498	-21.8279	-22.1601	-22.5538	-22.3657	-21.5744	-20.73	-20.3982	-20.6516	-21.0593	-21.1308	-20.769	-20.3178	-20.1997	-20.5095	-20.9424	-21.0947
-17.7638	-17.7638	-17.7638	-17.7638	-17.7638	-17.7638	-17.7638	-17.7638	-17.7638	-17.7638	-17.7638	-17.7638	-17.7638	-17.7638	-17.7638	-17.7638	-17.7638	-17.7638	-17.7638	-17.7638	-17.7638	-17.7638	-17.7638	-17.7638	-20.0827	-19.8067	-18.3366	-17.3112	-17.5127	-18.5587	-19.4855	-19.6441	-19.1686	-18.7212	-18.8423	-19.5075	-20.237	-20.5843	-20.5309	-20.4514	-20.7314	-21.4179	-22.2116	-22.7732	-23.0344	-23.2312	-23.654	-24.3678	-25.163	-25.7613
-16.9542	-16.9542	-16.9542	-16.9542	-16.9542	-16.9542	-16.9542	-16.9542	-16.9542	-16.9542	-16.9542	-16.9542	-16.9542	-16.9542	-16.9542	-16.9542	-16.9542	-16.9542	-16.9542	-16.9542	-16.9542	-16.9542	-16.9542	-16.9542	-16.9542	-16.9542	-19.1597	-19.2642	-18.4272	-18.0158	-18.6753	-20.0638	-21.3445	-21.9463	-21.9633	-21.9409	-22.3248	-23.085	-23.8079	-24.1124	-23.9848	-23.7495	-23.7442	-24.0216	-24.3421	-24.4335	-24.255	-24.0249	-24.0067	-24.2715
-23.6505	-23.6505	-23.6505	-23.6505	-23.6505	-23.6505	-23.6505	-23.6505	-23.6505	-23.6505	-23.6505	-23.6505	-23.6505	-23.6505	-23.6505	-23.6505	-23.6505	-23.6505	-23.6505	-23.6505	-23.6505	-23.6505	-23.6505	-23.6505	-26.6256	-26.0716	-23.868	-22.2062	-22.1298	-23.1262	-23.9092	-23.6159	-22.4319	-21.2492	-20.798	-21.0564	-21.3954	-21.2323	-20.556	-19.8799	-19.7317	-20.1864	-20.8562	-21.298	-21.4286	-21.5686	-22.1086	-23.1366	-24.3715	-25.4388
-20.8191	-20.8191	-20.8191	-20.8191	-20.8191	-20.8191	-20.8191	-20.8191	-20.8191	-20.8191	-20.8191	-20.8191	-20.8191	-20.8191	-20.8191	-20.8191	-20.8191	-20.8191	-20.8191	-20.8191	-20.8191	-20.8191	-20.8191	-20.8191	-20.8191	-20.8191	-23.9606	-24.1815	-23.0152	-22.3168	-22.9802	-24.5571	-25.9193	-26.2977	-25.8331	-25.287	-25.2861	-25.8042	-26.2863	-26.2182	-25.5877	-24.8455	-24.4578	-24.4968	-24.6298	-24.4763	-23.9721	-23.4085	-23.1389	-23.2505
-23.7188	-23.7188	-23.7188	-23.7188	-23.7188	-23.7188	-23.7188	-23.7188	-23.7188	-23.7188	-23.7188	-23.7188	-23.7188	-23.7188	-23.7188	-23.7188	-23.7188	-23.7188	-23.7188	-23.7188	-23.7188	-23.7188	-23.7188	-23.7188	-27.3582	-26.2925	-23.0471	-20.5595	-20.2308	-21.3824	-22.3022	-21.8423	-20.2515	-18.7192	-18.2157	-18.7049	-19.3385	-19.3275	-18.6436	-17.9563	-17.9524	-18.7135	-19.7032	-20.3111	-20.4075	-20.4024	-20.801	-21.7076	-22.7376	-23.3863
-19.578	-19.578	-19.578	-19.578	-19.578	-19.578	-19.578	-19.578	-19.578	-19.578	-19.578	-19.578	-19.578	-19.578	-19.578	-19.578	-19.578	-19.578	-19.578	-19.578	-19.578	-19.578	-19.578	-19.578	-19.578	-19.578	-22.7467	-22.1359	-19.7733	-18.0445	-18.0936	-19.3671	-20.4634	-20.4381	-19.4892	-18.5856	-18.5188	-19.2564	-20.0999	-20.3983	-20.124	-19.8211	-20.0485	-20.8683	-21.8352	-22.4429	-22.5796	-22.5763	-22.843	-23.4611
-23.2325	-23.2325	-23.2325	-23.2325	-23.2325	-23.2325	-23.2325	-23.2325	-23.2325	-23.2325	-23.2325	-23.2325	-23.2325	-23.2325	-23.2325	-23.2325	-23.2325	-23.2325	-23.2325	-23.2325	-23.2325	-23.2325	-23.2325	-23.2325	-23.2325	-23.2325	-26.7741	-26.9811	-25.5867	-24.6884	-25.3024	-26.9336	-28.3214	-28.6092	-27.9644	-27.2515	-27.1819	-27.7301	-28.2732	-28.2323	-27.5918	-26.8549	-26.5411	-26.7242	-27.0215	-26.9955	-26.5649	-26.048	-25.8341	-26.0138
[truncated: 206 more columns]

## Sheet: 1d RasterPlot
TrialID	SpikeTime
6	1120.4
7	881.933
9	478.133
9	517.733
9	880.867
9	911.333
9	962.867
10	962.6
12	1328.4
14	931.833
14	953.733
14	1155.47
18	795.167
21	781.133
21	1043.23
21	1327.2
21	1400.17
22	762.9
22	1357
23	287
23	1616.93
23	1738.8
24	772.6
24	788.067
25	221.9
25	773.6
25	791.533
25	817
25	898.367
28	920.733
28	1497.9
29	790.633
29	812.333
29	861.833
30	301.1
30	369.567
30	385.067
30	405.8
30	816.567
30	834.633
30	910.533
36	1605.57
38	1540.6
42	1154.23
42	1943.67
42	1996.93
44	1344
46	420.6
46	1064.77
52	1537.47
58	7.06667
58	613.133
59	1149.2
59	1189.3
67	946.967
68	1922.93
71	999.7
71	1011.8
72	261.867
73	1146.37
73	1207.27
74	739
74	901.333
74	1270.13
75	787.033
78	688.067
78	710.7
78	724.8
78	944.8
78	1328.2
79	879.567
79	944.067
79	1213.07
79	1271.07
80	1012.73
80	1971.47
85	1824
86	254.767
86	291.233
86	314.733
86	316.833
86	1120.83
86	1258.37
86	1634.13
86	1778.4
90	1148.7
90	1576.57
94	1391.8
94	1508.43
95	829.833
96	1471.23
97	561.567
97	1540.97
97	1646.17
98	893.1
98	1829.7
98	1878.9
98	1952.7
106	368.067
106	429.767
106	853.9
106	1499.9
108	9.9
110	470.233
110	1548.47
110	1576.7
110	1597.27
115	441.867
115	540.833
115	625.833
115	1327.97
117	564.133
118	238.167
119	827.8
119	1856.27
121	1204.03
123	1196.53
128	1498.73
128	1553.23
128	1585.77
130	1117.6
130	1343.83
130	1681.23
130	1702.63
130	1761.33
131	1690.67
134	470.133
134	535.8
134	641.333
134	1237.7
144	761.767
147	1385.67
147	1895.5
148	311.8
148	361
148	434.8
148	1586.03
152	442.4
152	495.667
155	1508.03
156	1523.97
156	1528.6
162	1763.13
164	796.1
164	816.7
164	1071.37
168	1079.47
176	1227.87
176	1415.93
183	1802.8
186	834.333
186	1719.27
186	1774.8
189	987.8
189	1037.97
189	1241.03
189	1259.7
195	624.233
202	30.2
208	1306.03
208	1333
208	1557.27
208	1636.33
211	443.4
212	93.4333
214	282.733
214	341.1
216	671.367
217	458.833
218	1160.67
218	1529.73
218	1552.17
220	1.23333
220	59.9333
220	1510.7
220	1541.43
223	605.233
227	662.133
227	836.833
227	1009.67
227	1044.6
230	635.733
230	1802.37
230	1870.83
230	1886.33
230	1907.07
232	1531.43
234	1745.43
239	1315.17
240	911
240	933.7
240	962.567
246	1622.33
247	1723.2
248	833.667
251	1472.1
252	133.567
252	676.667
253	101.333
256	646.533
256	677.233
260	592.8
261	1079.4
261	1090.73
270	871.067
271	306.067
276	658.867
276	680.067
276	1535.63
276	1698.8
282	1462.13
287	21.8
287	1640.27
288	486.4
288	543.633
288	778.033
288	1636.6
288	1657.6
288	1691.8
289	978.467
289	1088.7
289	1142.33
289	1191.3
292	1399
293	956.033
293	1167.1
294	856.667
294	1007.53
294	1116.83
295	352.9
295	662.6
295	1159.67
296	353.467
296	1224.67
296	1756.07
296	1792.53
296	1816.03
296	1818.13
297	1558.43
300	741.967
302	391.333
303	115.733
303	237.6
303	1128.77
303	1321.8
304	665.233
304	992
306	117.9
306	173.433
306	1278.53
308	1532.63
309	763.8
309	784.4
309	795.9
310	505.933
313	1278.33
313	1319.33
314	1245.33
315	1823.3
317	666.2
318	1530.83
323	1413.57
325	1008.87
327	1960.1
329	1962.73
332	1651.43
337	1421.37
345	206.033
347	1451.87
348	1188.17
349	102.8
349	181.8
356	12.2333
356	31.9667
356	108.767
356	1869.3
356	1931
358	131.467
358	173.833
358	205.567
358	508.833
365	528.7
368	470.967
368	514.3
368	535.633
368	1646.6
370	407.3
371	1296.77
375	1943.17
377	194.033
377	1292.3
380	535.133
380	833.767
385	888.467
385	900.367
385	919.9
386	673.8
386	783.367
386	800.967
386	1129.67
387	1132.3
387	1384.57
387	1422.73
388	702.5
388	1711.33
390	411.567
402	1678.17
407	1620.37
409	355.033
409	504.6
409	994.7
411	1539.7
418	70.8
418	351
424	891.167
425	578.1
426	677.6
426	693.5
426	709.533
430	632.367
435	158.167
435	504.7
437	684.067
437	715.233
437	742.033
437	781.933
437	980.267
438	1186.83
439	1804.23
439	1883.23
440	419.733
440	872.5
445	1502.33
446	11.5333
446	656.533
446	1667.9
447	644.6
447	1008.67
447	1111.8
448	1772.23
449	548.633
453	477.133
454	867
455	1659.4
456	121.033
458	1210.2
458	1259.97
458	1732.73
458	1775.1
458	1806.83
459	798.533
459	841.333
459	1368.07
459	1408.77
462	982.333
463	1788.2
465	958.333
466	721.067
466	793.233
466	1206.07
470	724.067
471	1890.77
472	1389.6
472	1412.87
472	1438.13
473	775.267
473	808.5
473	825.067
474	555.567
474	901.033
474	932.467
474	1123.27
476	332.133
476	696.1
476	753.3
476	1009.77
476	1612.83
477	738.2
477	760.867
477	773.8
477	785.733
477	803.6
477	1248.3
478	1215.77
478	1678.13
479	1042.9
479	1509.93
479	1548.6
480	764.933
480	777.367
481	896.2
486	1261.7
486	1297.77
488	29.5667
490	1076.53
490	1293.5
490	1350.07
494	1314
497	38.8333
497	713.833
500	877.567
500	1070.2
500	1571.4
500	1697.93

## Sheet: 1d FiringRate
FiringRate	CategoryIndex
1	1
0	1
0	1
0	1
1	1
0	1
0	1
1	1
3	1
0	1
0	2
0	2
1	2
1	2
0	2
0	2
0	2
0	2
0	2
3	2
2	3
2	3
2	3
2	3
4	3
0	3
3	3
3	3
0	3
4	3
0	4
0	4
1	4
0	4
0	4
0	4
0	4
1	4
0	4
0	4
0	5
1	5
0	5
1	5
0	5
0	5
1	5
0	5
0	5
0	5
0	6
0	6
0	6
0	6
0	6
0	6
1	6
0	6
2	6
0	6
0	7
0	7
0	7
0	7
0	7
0	7
0	7
1	7
0	7
0	7
1	8
2	8
0	8
2	8
0	8
4	8
0	8
1	8
2	8
2	8
3	9
0	9
2	9
0	9
0	9
0	9
0	9
0	9
0	9
0	9
0	10
1	10
0	10
1	10
0	10
1	10
2	10
0	10
0	10
2	10
0	11
0	11
2	11
0	11
0	11
0	11
0	11
3	11
0	11
0	11
0	12
1	12
0	12
0	12
0	12
0	12
0	12
0	12
0	12
1	12
3	13
0	13
4	13
0	13
0	13
1	13
1	13
0	13
0	13
0	13
0	14
0	14
0	14
0	14
1	14
0	14
0	14
0	14
0	14
1	14
1	15
1	15
0	15
0	15
0	15
1	15
0	15
0	15
0	15
0	15
2	16
0	16
0	16
0	16
0	16
0	16
0	16
0	16
1	16
0	16
1	17
0	17
0	17
0	17
3	17
0	17
0	17
0	17
0	17
0	17
0	18
0	18
0	18
0	18
0	18
2	18
0	18
0	18
0	18
0	18
4	19
0	19
0	19
0	19
0	19
2	19
0	19
0	19
0	19
0	19
0	20
0	20
0	20
0	20
0	20
0	20
0	20
0	20
0	20
0	20
0	21
0	21
4	21
0	21
0	21
0	21
0	21
0	21
0	21
0	21
0	22
0	22
0	22
3	22
0	22
0	22
0	22
2	22
0	22
0	22
0	23
0	23
0	23
0	23
0	23
0	23
0	23
0	23
0	23
3	23
0	24
1	24
0	24
0	24
0	24
0	24
1	24
1	24
0	24
3	24
0	25
0	25
0	25
1	25
1	25
0	25
1	25
0	25
0	25
0	25
0	26
0	26
0	26
1	26
0	26
0	26
0	26
0	26
0	26
0	26
0	27
2	27
0	27
0	27
0	27
0	27
0	27
0	27
1	27
0	27
0	28
2	28
0	28
0	28
0	28
0	28
0	28
0	28
0	28
0	28
0	29
4	29
4	29
0	29
0	29
0	29
1	29
0	29
1	29
0	29
1	30
1	30
1	30
0	30
0	30
1	30
0	30
2	30
3	30
0	30
0	31
1	31
0	31
1	31
1	31
0	31
2	31
0	31
3	31
0	31
0	32
1	32
2	32
1	32
0	32
0	32
0	32
0	32
0	32
0	32
0	33
1	33
0	33
0	33
0	33
0	33
0	33
0	33
0	33
1	33
0	34
0	34
1	34
0	34
0	34
0	34
0	34
0	34
0	34
1	34
1	35
0	35
0	35
0	35
0	35
0	35
0	35
1	35
0	35
0	35
0	36
0	36
0	36
0	36
0	36
0	36
0	36
0	36
0	36
0	36
0	37
0	37
0	37
0	37
1	37
0	37
0	37
0	37
0	37
0	37
0	38
0	38
0	38
0	38
1	38
1	38
0	38
1	38
0	38
0	38
3	39
3	39
3	39
1	39
0	39
0	39
0	39
0	39
0	39
0	39
0	40
0	40
0	40
0	40
0	40
0	40
0	40
0	40
0	40
0	40
0	41
0	41
0	41
0	41
0	41
1	41
1	41
0	41
1	41
0	41
0	42
0	42
0	42
0	42
0	42
0	42
0	42
0	42
1	42
0	42
1	43
0	43
0	43
0	43
0	43
0	43
0	43
0	43
0	43
0	43
0	44
0	44
0	44
1	44
1	44
2	44
0	44
0	44
0	44
0	44
2	45
0	45
0	45
0	45
0	45
0	45
1	45
0	45
1	45
0	45
0	46
4	46
0	46
1	46
0	46
0	46
3	46
0	46
1	46
0	46
0	47
1	47
0	47
0	47
1	47
2	47
0	47
0	47
0	47
0	47
3	48
3	48
0	48
5	48
3	48
3	48
2	48
0	48
3	48
2	48
2	49
0	49
0	49
1	49
3	49
0	49
0	49
0	49
0	49
0	49
0	50
1	50
0	50
0	50
4	50
0	50
0	50
0	50
0	50
0	50

## Sheet: 1d_middlePanel_SigCluster
0	0	0	0	0	0	0	0	0	0	0	0	0	0	0	0	0	0	0	0	0	0	0	0	0	0	0	0	0	0	0	0	0	0	0	0	0	0	0	0	0	0	0	0	0	0	0	0	0	0
0	0	0	0	0	0	0	0	0	0	0	0	0	0	0	0	0	0	0	0	0	0	0	0	0	0	0	0	0	0	0	0	0	0	0	0	0	0	0	0	0	0	0	0	0	0	0	0	0	0
0	0	0	0	0	0	0	0	0	0	0	0	0	0	0	0	0	0	0	0	0	0	0	0	0	0	0	0	0	0	0	0	0	0	0	0	0	0	0	0	0	0	0	0	0	0	0	0	0	0
0	0	0	0	0	0	0	0	0	0	0	0	0	0	0	0	0	0	0	0	0	0	0	0	0	0	0	0	0	0	0	0	0	0	0	0	0	0	0	0	0	0	0	0	0	0	0	0	0	0
0	0	0	0	0	0	0	0	0	0	0	0	0	0	0	0	0	0	0	0	0	0	0	0	0	0	0	0	0	0	0	0	0	0	0	0	0	0	0	0	0	0	0	0	0	0	0	0	0	0
0	0	0	0	0	0	0	0	0	0	0	0	0	0	0	0	0	0	0	0	0	0	0	0	0	0	0	0	0	0	0	0	0	0	0	0	0	0	0	0	0	0	0	0	0	0	0	0	0	0
0	0	0	0	0	0	0	0	0	0	0	0	0	0	0	0	0	0	0	0	0	0	0	0	0	0	0	0	0	0	0	0	0	1	1	1	1	1	1	1	1	0	0	0	0	0	0	0	0	0
0	0	0	0	0	0	0	0	0	0	0	0	0	0	0	0	0	0	0	0	0	0	0	0	0	0	0	0	0	0	1	1	1	1	1	1	1	1	1	1	1	1	1	0	0	0	0	0	0	0
0	0	0	0	0	0	0	0	0	0	0	0	0	0	0	0	0	0	0	0	0	0	0	0	0	0	1	1	1	1	1	1	1	1	1	1	1	1	1	1	1	1	1	1	0	0	0	0	0	0
0	0	0	0	0	0	0	0	0	0	0	0	0	0	0	0	0	0	0	0	0	0	0	0	0	0	1	1	1	1	1	1	1	1	1	1	1	1	1	1	1	1	1	1	1	0	0	0	0	0
0	0	0	0	0	0	0	0	0	0	0	0	0	0	0	0	0	0	0	0	0	0	0	0	0	0	1	1	1	1	1	1	1	1	1	1	1	1	1	1	1	1	1	1	1	1	0	0	0	0
0	0	0	0	0	0	0	0	0	0	0	0	0	0	0	0	0	0	0	0	0	0	0	0	0	0	1	1	1	1	1	1	1	1	1	1	1	1	1	1	1	1	1	1	1	1	1	0	0	0
0	0	0	0	0	0	0	0	0	0	0	0	0	0	0	0	0	0	0	0	0	0	0	0	0	1	1	1	1	1	1	1	1	1	1	1	1	1	1	1	1	1	1	1	1	1	1	0	0	0
0	0	0	0	0	0	0	0	0	0	0	0	0	0	0	0	0	0	0	0	0	0	0	0	0	1	1	1	1	1	1	1	1	1	1	1	1	1	1	1	1	1	1	1	1	1	1	0	0	0
0	0	0	0	0	0	0	0	0	0	0	0	0	0	0	0	0	0	0	0	0	0	0	0	0	1	1	1	1	1	1	1	1	1	1	1	1	1	1	1	1	1	1	1	1	1	1	0	0	0
0	0	0	0	0	0	0	0	0	0	0	0	0	0	0	0	0	0	0	0	0	0	0	0	1	1	1	1	1	1	1	1	1	1	1	1	1	1	1	1	1	1	1	1	1	1	1	1	0	0
0	0	0	0	0	0	0	0	0	0	0	0	0	0	0	0	0	0	0	0	0	0	0	0	1	1	1	1	1	1	1	1	1	1	1	1	1	1	1	1	1	1	1	1	1	1	1	1	0	0
0	0	0	0	0	0	0	0	0	0	0	0	0	0	0	0	0	0	0	0	0	0	0	1	1	1	1	1	1	1	1	1	1	1	1	1	1	1	1	1	1	1	1	1	1	1	1	0	0	0
0	0	0	0	0	0	0	0	0	0	0	0	0	0	0	0	0	0	0	0	0	0	0	1	1	1	1	1	1	1	1	1	1	1	1	1	1	1	1	1	1	1	1	1	1	1	1	0	0	0
0	0	0	0	0	0	0	0	0	0	0	0	0	0	0	0	0	0	0	0	0	0	0	1	1	1	1	1	1	1	1	1	1	1	1	1	1	1	1	1	1	1	1	1	1	1	1	0	0	0
0	0	0	0	0	0	0	0	0	0	0	0	0	0	0	0	0	0	0	0	0	0	0	0	1	1	1	1	1	1	1	1	1	1	1	1	1	1	1	1	1	1	1	1	1	1	1	0	0	0
0	0	0	0	0	0	0	0	0	0	0	0	0	0	0	0	0	0	0	0	0	0	0	0	0	1	1	1	1	1	1	1	1	1	1	1	1	1	1	1	1	1	1	1	1	1	0	0	0	0
0	0	0	0	0	0	0	0	0	0	0	0	0	0	0	0	0	0	0	0	0	0	0	0	0	0	0	0	0	1	1	0	0	0	0	0	0	0	0	1	1	1	1	1	0	0	0	0	0	0
0	0	0	0	0	0	0	0	0	0	0	0	0	0	0	0	0	0	0	0	0	0	0	0	0	0	0	0	0	0	0	0	0	0	0	0	0	0	0	0	0	0	0	0	0	0	0	0	0	0
0	0	0	0	0	0	0	0	0	0	0	0	0	0	0	0	0	0	0	0	0	0	0	0	0	0	0	0	0	0	0	0	0	0	0	0	0	0	0	0	0	0	0	0	0	0	0	0	0	0
0	0	0	0	0	0	0	0	0	0	0	0	0	0	0	0	0	0	0	0	0	0	0	0	0	0	0	0	0	0	0	0	0	0	0	0	0	0	0	0	0	0	0	0	0	0	0	0	0	0
0	0	0	0	0	0	0	0	0	0	0	0	0	0	0	0	0	0	0	0	0	0	0	0	0	0	0	0	0	0	0	0	0	0	0	0	0	0	0	0	0	0	0	0	0	0	0	0	0	0
0	0	0	0	0	0	0	0	0	0	0	0	0	0	0	0	0	0	0	0	0	0	0	0	0	0	0	0	0	0	0	0	0	0	0	0	0	0	0	0	0	0	0	0	0	0	0	0	0	0
0	0	0	0	0	0	0	0	0	0	0	0	0	0	0	0	0	0	0	0	0	0	0	0	0	0	0	0	0	0	0	0	0	0	0	0	0	0	0	0	0	0	0	0	0	0	0	0	0	0
0	0	0	0	0	0	0	0	0	0	0	0	0	0	0	0	0	0	0	0	0	0	0	0	0	0	0	0	0	0	0	0	0	0	0	0	0	0	0	0	0	0	0	0	0	0	0	0	0	0
0	0	0	0	0	0	0	0	0	0	0	0	0	0	0	0	0	0	0	0	0	0	0	0	0	0	0	0	0	0	0	0	0	0	0	0	0	0	0	0	0	0	0	0	0	0	0	0	0	0
0	0	0	0	0	0	0	0	0	0	0	0	0	0	0	0	0	0	0	0	0	0	0	0	0	0	0	0	0	0	0	0	0	0	0	0	0	0	0	0	0	0	0	0	0	0	0	0	0	0
0	0	0	0	0	0	0	0	0	0	0	0	0	0	0	0	0	0	0	0	0	0	0	0	0	0	0	0	0	0	0	0	0	0	0	0	0	0	0	0	0	0	0	0	0	0	0	0	0	0
0	0	0	0	0	0	0	0	0	0	0	0	0	0	0	0	0	0	0	0	0	0	0	0	0	0	0	0	0	0	0	0	0	0	0	0	0	0	0	0	0	0	0	0	0	0	0	0	0	0
0	0	0	0	0	0	0	0	0	0	0	0	0	0	0	0	0	0	0	0	0	0	0	0	0	0	0	0	0	0	0	0	0	0	0	0	0	0	0	0	0	0	0	0	0	0	0	0	0	0
0	0	0	0	0	0	0	0	0	0	0	0	0	0	0	0	0	0	0	0	0	0	0	0	0	0	0	0	0	0	0	0	0	0	0	0	0	0	0	0	0	0	0	0	0	0	0	0	0	0
0	0	0	0	0	0	0	0	0	0	0	0	0	0	0	0	0	0	0	0	0	0	0	0	0	0	0	0	0	0	0	0	0	0	0	0	0	0	0	0	0	0	0	0	0	0	0	0	0	0
0	0	0	0	0	0	0	0	0	0	0	0	0	0	0	0	0	0	0	0	0	0	0	0	0	0	0	0	0	0	0	0	0	0	0	0	0	0	0	0	0	0	0	0	0	0	0	0	0	0
0	0	0	0	0	0	0	0	0	0	0	0	0	0	0	0	0	0	0	0	0	0	0	0	0	0	0	0	0	0	0	0	0	0	0	0	0	0	0	0	0	0	0	0	0	0	0	0	0	0
0	0	0	0	0	0	0	0	0	0	0	0	0	0	0	0	0	0	0	0	0	0	0	0	0	0	0	0	0	0	0	0	0	0	0	0	0	0	0	0	0	0	0	0	0	0	0	0	0	0
0	0	0	0	0	0	0	0	0	0	0	0	0	0	0	0	0	0	0	0	0	0	0	0	0	0	0	0	0	0	0	0	0	0	0	0	0	0	0	0	0	0	0	0	0	0	0	0	0	0
0	0	0	0	0	0	0	0	0	0	0	0	0	0	0	0	0	0	0	0	0	0	0	0	0	0	0	0	0	0	0	0	0	0	0	0	0	0	0	0	0	0	0	0	0	0	0	0	0	0
0	0	0	0	0	0	0	0	0	0	0	0	0	0	0	0	0	0	0	0	0	0	0	0	0	0	0	0	0	0	0	0	0	0	0	0	0	0	0	0	0	0	0	0	0	0	0	0	0	0
0	0	0	0	0	0	0	0	0	0	0	0	0	0	0	0	0	0	0	0	0	0	0	0	0	0	0	0	0	0	0	0	0	0	0	0	0	0	0	0	0	0	0	0	0	0	0	0	0	0
0	0	0	0	0	0	0	0	0	0	0	0	0	0	0	0	0	0	0	0	0	0	0	0	0	0	0	0	0	0	0	0	0	0	0	0	0	0	0	0	0	0	0	0	0	0	0	0	0	0
0	0	0	0	0	0	0	0	0	0	0	0	0	0	0	0	0	0	0	0	0	0	0	0	0	0	0	0	0	0	0	0	0	0	0	0	0	0	0	0	0	0	0	0	0	0	0	0	0	0
0	0	0	0	0	0	0	0	0	0	0	0	0	0	0	0	0	0	0	0	0	0	0	0	0	0	0	0	0	0	0	0	0	0	0	0	0	0	0	0	0	0	0	0	0	0	0	0	0	0
0	0	0	0	0	0	0	0	0	0	0	0	0	0	0	0	0	0	0	0	0	0	0	0	0	0	0	0	0	0	0	0	0	0	0	0	0	0	0	0	0	0	0	0	0	0	0	0	0	0
0	0	0	0	0	0	0	0	0	0	0	0	0	0	0	0	0	0	0	0	0	0	0	0	0	0	0	0	0	0	0	0	0	0	0	0	0	0	0	0	0	0	0	0	0	0	0	0	0	0
0	0	0	0	0	0	0	0	0	0	0	0	0	0	0	0	0	0	0	0	0	0	0	0	0	0	0	0	0	0	0	0	0	0	0	0	0	0	0	0	0	0	0	0	0	0	0	0	0	0
0	0	0	0	0	0	0	0	0	0	0	0	0	0	0	0	0	0	0	0	0	0	0	0	0	0	0	0	0	0	0	0	0	0	0	0	0	0	0	0	0	0	0	0	0	0	0	0	0	0
0	0	0	0	0	0	0	0	0	0	0	0	0	0	0	0	0	0	0	0	0	0	0	0	0	0	0	0	0	0	0	0	0	0	0	0	0	0	0	0	0	0	0	0	0	0	0	0	0	0
0	0	0	0	0	0	0	0	0	0	0	0	0	0	0	0	0	0	0	0	0	0	0	0	0	0	0	0	0	0	0	0	0	0	0	0	0	0	0	0	0	0	0	0	0	0	0	0	0	0
0	0	0	0	0	0	0	0	0	0	0	0	0	0	0	0	0	0	0	0	0	0	0	0	0	0	0	0	0	0	0	0	0	0	0	0	0	0	0	0	0	0	0	0	0	0	0	0	0	0
0	0	0	0	0	0	0	0	0	0	0	0	0	0	0	0	0	0	0	0	0	0	0	0	0	0	0	0	0	0	0	0	0	0	0	0	0	0	0	0	0	0	0	0	0	0	0	0	0	0
0	0	0	0	0	0	0	0	0	0	0	0	0	0	0	0	0	0	0	0	0	0	0	0	0	0	0	0	0	0	0	0	0	0	0	0	0	0	0	0	0	0	0	0	0	0	0	0	0	0
0	0	0	0	0	0	0	0	0	0	0	0	0	0	0	0	0	0	0	0	0	0	0	0	0	0	0	0	0	0	0	0	0	0	0	0	0	0	0	0	0	0	0	0	0	0	0	0	0	0
0	0	0	0	0	0	0	0	0	0	0	0	0	0	0	0	0	0	0	0	0	0	0	0	0	0	0	0	0	0	0	0	0	0	0	0	0	0	0	0	0	0	0	0	0	0	0	0	0	0
0	0	0	0	0	0	0	0	0	0	0	0	0	0	0	0	0	0	0	0	0	0	0	0	0	0	0	0	0	0	0	0	0	0	0	0	0	0	0	0	0	0	0	0	0	0	0	0	0	0
0	0	0	0	0	0	0	0	0	0	0	0	0	0	0	0	0	0	0	0	0	0	0	0	0	0	0	0	0	0	0	0	0	0	0	0	0	0	0	0	0	0	0	0	0	0	0	0	0	0
0	0	0	0	0	0	0	0	0	0	0	0	0	0	0	0	0	0	0	0	0	0	0	0	0	0	0	0	0	0	0	0	0	0	0	0	0	0	0	0	0	0	0	0	0	0	0	0	0	0
0	0	0	0	0	0	0	0	0	0	0	0	0	0	0	0	0	0	0	0	0	0	0	0	0	0	0	0	0	0	0	0	0	0	0	0	0	0	0	0	0	0	0	0	0	0	0	0	0	0
0	0	0	0	0	0	0	0	0	0	0	0	0	0	0	0	0	0	0	0	0	0	0	0	0	0	0	0	0	0	0	0	0	0	0	0	0	0	0	0	0	0	0	0	0	0	0	0	0	0
0	0	0	0	0	0	0	0	0	0	0	0	0	0	0	0	0	0	0	0	0	0	0	0	0	0	0	0	0	0	0	0	0	0	0	0	0	0	0	0	0	0	0	0	0	0	0	0	0	0
0	0	0	0	0	0	0	0	0	0	0	0	0	0	0	0	0	0	0	0	0	0	0	0	0	0	0	0	0	0	0	0	0	0	0	0	0	0	0	0	0	0	0	0	0	0	0	0	0	0
0	0	0	0	0	0	0	0	0	0	0	0	0	0	0	0	0	0	0	0	0	0	0	0	0	0	0	0	0	0	0	0	0	0	0	0	0	0	0	0	0	0	0	0	0	0	0	0	0	0
0	0	0	0	0	0	0	0	0	0	0	0	0	0	0	0	0	0	0	0	0	0	0	0	0	0	0	0	0	0	0	0	0	0	0	0	0	0	0	0	0	0	0	0	0	0	0	0	0	0
0	0	0	0	0	0	0	0	0	0	0	0	0	0	0	0	0	0	0	0	0	0	0	0	0	0	0	0	0	0	0	0	0	0	0	0	0	0	0	0	0	0	0	0	0	0	0	0	0	0
0	0	0	0	0	0	0	0	0	0	0	0	0	0	0	0	0	0	0	0	0	0	0	0	0	0	0	0	0	0	0	0	0	0	0	0	0	0	0	0	0	0	0	0	0	0	0	0	0	0
0	0	0	0	0	0	0	0	0	0	0	0	0	0	0	0	0	0	0	0	0	0	0	0	0	0	0	0	0	0	0	0	0	0	0	0	0	0	0	0	0	0	0	0	0	0	0	0	0	0
0	0	0	0	0	0	0	0	0	0	0	0	0	0	0	0	0	0	0	0	0	0	0	0	0	0	0	0	0	0	0	0	0	0	0	0	0	0	0	0	0	0	0	0	0	0	0	0	0	0
0	0	0	0	0	0	0	0	0	0	0	0	0	0	0	0	0	0	0	0	0	0	0	0	0	0	0	0	0	0	0	0	0	0	0	0	0	0	0	0	0	0	0	0	0	0	0	0	0	0
0	0	0	0	0	0	0	0	0	0	0	0	0	0	0	0	0	0	0	0	0	0	0	0	0	0	0	0	0	0	0	0	0	0	0	0	0	0	0	0	0	0	0	0	0	0	0	0	0	0
0	0	0	0	0	0	0	0	0	0	0	0	0	0	0	0	0	0	0	0	0	0	0	0	0	0	0	0	0	0	0	0	0	0	0	0	0	0	0	0	0	0	0	0	0	0	0	0	0	0
0	0	0	0	0	0	0	0	0	0	0	0	0	0	0	0	0	0	0	0	0	0	0	0	0	0	0	0	0	0	0	0	0	0	0	0	0	0	0	0	0	0	0	0	0	0	0	0	0	0
0	0	0	0	0	0	0	0	0	0	0	0	0	0	0	0	0	0	0	0	0	0	0	0	0	0	0	0	0	0	0	0	0	0	0	0	0	0	0	0	0	0	0	0	0	0	0	0	0	0
0	0	0	0	0	0	0	0	0	0	0	0	0	0	0	0	0	0	0	0	0	0	0	0	0	0	0	0	0	0	0	0	0	0	0	0	0	0	0	0	0	0	0	0	0	0	0	0	0	0
0	0	0	0	0	0	0	0	0	0	0	0	0	0	0	0	0	0	0	0	0	0	0	0	0	0	0	0	0	0	0	0	0	0	0	0	0	0	0	0	0	0	0	0	0	0	0	0	0	0
0	0	0	0	0	0	0	0	0	0	0	0	0	0	0	0	0	0	0	0	0	0	0	0	0	0	0	0	0	0	0	0	0	0	0	0	0	0	0	0	0	0	0	0	0	0	0	0	0	0
0	0	0	0	0	0	0	0	0	0	0	0	0	0	0	0	0	0	0	0	0	0	0	0	0	0	0	0	0	0	0	0	0	0	0	0	0	0	0	0	0	0	0	0	0	0	0	0	0	0
0	0	0	0	0	0	0	0	0	0	0	0	0	0	0	0	0	0	0	0	0	0	0	0	0	0	0	0	0	0	0	0	0	0	0	0	0	0	0	0	0	0	0	0	0	0	0	0	0	0
0	0	0	0	0	0	0	0	0	0	0	0	0	0	0	0	0	0	0	0	0	0	0	0	0	0	0	0	0	0	0	0	0	0	0	0	0	0	0	0	0	0	0	0	0	0	0	0	0	0
[truncated: 26 more columns]

## Sheet: 1d_SpikeWaveform
DD_ 1	DD_ 2	DD_ 3	DD_ 4	DD_ 5	DD_ 6	DD_ 7	DD_ 8	DD_ 9	DD_ 10	DD_ 11	DD_ 12	DD_ 13	DD_ 14	DD_ 15	DD_ 16	DD_ 17	DD_ 18	DD_ 19	DD_ 20	DD_ 21	DD_ 22	DD_ 23	DD_ 24	DD_ 25	DD_ 26	DD_ 27	DD_ 28	DD_ 29	DD_ 30	DD_ 31	DD_ 32	DD_ 33	DD_ 34	DD_ 35	DD_ 36	DD_ 37	DD_ 38	DD_ 39	DD_ 40	DD_ 41	DD_ 42	DD_ 43	DD_ 44	DD_ 45	DD_ 46	DD_ 47	DD_ 48	DD_ 49	DD_ 50
1.81031	1.81031	1.81031	1.81031	1.81031	1.81031	1.81031	1.81031	1.81031	1.81031	1.81031	1.81031	1.81031	1.81031	1.81031	1.81031	1.81031	1.81031	1.81031	1.81031	1.81031	1.81031	1.81031	1.81031	1.81031	1.81031	2.57517	2.18794	1.2728	0.583001	0.483513	0.796657	1.06868	0.988413	0.609743	0.235086	0.111248	0.220827	0.332395	0.230594	-0.0975209	-0.478031	-0.729912	-0.830192	-0.917924	-1.14997	-1.55389	-2.01214	-2.38013	-2.61849
-3.7114	-3.7114	-3.7114	-3.7114	-3.7114	-3.7114	-3.7114	-3.7114	-3.7114	-3.7114	-3.7114	-3.7114	-3.7114	-3.7114	-3.7114	-3.7114	-3.7114	-3.7114	-3.7114	-3.7114	-3.7114	-3.7114	-3.7114	-3.7114	-3.7114	-4.74274	-4.72678	-4.24234	-3.98565	-4.28769	-4.97191	-5.60384	-5.8814	-5.84179	-5.75316	-5.83216	-6.05096	-6.18466	-6.02568	-5.55714	-4.93861	-4.3395	-3.78597	-3.15747	-2.32049	-1.26478	-0.117481	0.966985	1.93023	2.83278
-4.95384	-4.95384	-4.95384	-4.95384	-4.95384	-4.95384	-4.95384	-4.95384	-4.95384	-4.95384	-4.95384	-4.95384	-4.95384	-4.95384	-4.95384	-4.95384	-4.95384	-4.95384	-4.95384	-4.95384	-4.95384	-4.95384	-4.95384	-4.95384	-5.42078	-4.6038	-3.17553	-1.91353	-1.18925	-0.827284	-0.38169	0.444062	1.57891	2.70447	3.55931	4.14537	4.6766	5.35025	6.16306	6.92799	7.453	7.70451	7.81108	7.9211	8.05797	8.10523	7.92344	7.48072	6.87603	6.2429
3.70097	3.70097	3.70097	3.70097	3.70097	3.70097	3.70097	3.70097	3.70097	3.70097	3.70097	3.70097	3.70097	3.70097	3.70097	3.70097	3.70097	3.70097	3.70097	3.70097	3.70097	3.70097	3.70097	3.70097	3.70097	4.76743	4.38358	3.33298	2.52795	2.40311	2.74589	3.0215	2.86977	2.36421	1.87059	1.68682	1.79822	1.9381	1.85873	1.5495	1.21749	1.07594	1.15076	1.27645	1.26543	1.08032	0.852313	0.743067	0.790369	0.880812
1.78027	1.78027	1.78027	1.78027	1.78027	1.78027	1.78027	1.78027	1.78027	1.78027	1.78027	1.78027	1.78027	1.78027	1.78027	1.78027	1.78027	1.78027	1.78027	1.78027	1.78027	1.78027	1.78027	1.78027	1.53989	0.897426	0.136061	-0.471175	-0.808922	-0.943323	-1.02273	-1.14571	-1.29863	-1.39716	-1.37954	-1.26623	-1.14117	-1.08136	-1.10199	-1.1618	-1.21593	-1.26315	-1.34577	-1.50728	-1.75017	-2.03229	-2.30159	-2.53467	-2.74388	-2.95015
3.15959	3.15959	3.15959	3.15959	3.15959	3.15959	3.15959	3.15959	3.15959	3.15959	3.15959	3.15959	3.15959	3.15959	3.15959	3.15959	3.15959	3.15959	3.15959	3.15959	3.15959	3.15959	3.15959	3.15959	3.15959	3.15959	4.21629	3.34584	1.63791	0.309696	-0.0707771	0.215705	0.475614	0.249149	-0.359624	-0.871877	-0.901417	-0.468917	0.0787878	0.418984	0.533208	0.681007	1.12761	1.89605	2.76314	3.47744	3.98038	4.42951	5.02138	5.79421
1.3271	1.3271	1.3271	1.3271	1.3271	1.3271	1.3271	1.3271	1.3271	1.3271	1.3271	1.3271	1.3271	1.3271	1.3271	1.3271	1.3271	1.3271	1.3271	1.3271	1.3271	1.3271	1.3271	1.3271	1.84182	2.3485	2.82069	3.26055	3.67449	4.05569	4.38517	4.64564	4.83302	4.95531	5.02139	5.03142	4.97717	4.85112	4.65495	4.39964	4.09774	3.75564	3.37282	2.94821	2.48713	2.00231	1.50833	1.01514	0.526598	0.0449044
-0.76967	-0.76967	-0.76967	-0.76967	-0.76967	-0.76967	-0.76967	-0.76967	-0.76967	-0.76967	-0.76967	-0.76967	-0.76967	-0.76967	-0.76967	-0.76967	-0.76967	-0.76967	-0.76967	-0.76967	-0.76967	-0.76967	-0.76967	-0.76967	-0.76967	-2.01013	-2.64394	-2.94804	-3.27037	-3.77336	-4.35583	-4.78368	-4.89695	-4.72064	-4.40758	-4.08782	-3.76473	-3.33898	-2.7217	-1.92621	-1.05968	-0.233384	0.519895	1.2485	2.01092	2.8032	3.55137	4.17029	4.62941	4.96484
5.65043	5.65043	5.65043	5.65043	5.65043	5.65043	5.65043	5.65043	5.65043	5.65043	5.65043	5.65043	5.65043	5.65043	5.65043	5.65043	5.65043	5.65043	5.65043	5.65043	5.65043	5.65043	5.65043	5.65043	7.68637	7.55561	6.40075	5.55818	5.66621	6.41449	7.02037	6.95841	6.34125	5.71166	5.51312	5.72975	5.97503	5.89005	5.46425	5.00699	4.83663	4.99615	5.24705	5.3184	5.16004	4.96952	4.98885	5.27728	5.67082	5.95026
1.13088	1.13088	1.13088	1.13088	1.13088	1.13088	1.13088	1.13088	1.13088	1.13088	1.13088	1.13088	1.13088	1.13088	1.13088	1.13088	1.13088	1.13088	1.13088	1.13088	1.13088	1.13088	1.13088	1.75767	2.13611	2.35852	2.55548	2.79309	3.0376	3.20331	3.2333	3.14414	3.00463	2.87631	2.77159	2.66224	2.52376	2.37165	2.25798	2.2351	2.32204	2.50278	2.75421	3.07515	3.4893	4.02174	4.67253	5.41217	6.20138	7.0156
0.781147	0.781147	0.781147	0.781147	0.781147	0.781147	0.781147	0.781147	0.781147	0.781147	0.781147	0.781147	0.781147	0.781147	0.781147	0.781147	0.781147	0.781147	0.781147	0.781147	0.781147	0.781147	0.781147	0.781147	0.781147	0.781147	0.0748672	-0.268856	-0.38739	-0.472268	-0.630854	-0.837322	-0.993828	-1.03553	-0.988679	-0.942179	-0.969315	-1.07278	-1.19631	-1.28374	-1.32768	-1.36635	-1.43758	-1.53627	-1.6139	-1.61685	-1.52585	-1.36122	-1.15285	-0.906315
3.63994	3.63994	3.63994	3.63994	3.63994	3.63994	3.63994	3.63994	3.63994	3.63994	3.63994	3.63994	3.63994	3.63994	3.63994	3.63994	3.63994	3.63994	3.63994	3.63994	3.63994	3.63994	3.63994	3.63994	3.63994	3.63994	4.60562	4.62664	4.18221	3.84276	3.88116	4.16024	4.33725	4.18092	3.73844	3.2463	2.9	2.69676	2.47362	2.08094	1.52254	0.943399	0.493739	0.204328	-0.0167212	-0.27562	-0.582554	-0.840274	-0.933474	-0.828713
4.66872	4.66872	4.66872	4.66872	4.66872	4.66872	4.66872	4.66872	4.66872	4.66872	4.66872	4.66872	4.66872	4.66872	4.66872	4.66872	4.66872	4.66872	4.66872	4.66872	4.66872	4.66872	4.66872	4.66872	4.66872	4.66872	5.89432	5.31954	3.90573	2.74049	2.33169	2.42242	2.38352	1.7996	0.769716	-0.263098	-0.936007	-1.2525	-1.51014	-1.98306	-2.66781	-3.30762	-3.64049	-3.62546	-3.44716	-3.31835	-3.2794	-3.17751	-2.82815	-2.19493
0.978783	0.978783	0.978783	0.978783	0.978783	0.978783	0.978783	0.978783	0.978783	0.978783	0.978783	0.978783	0.978783	0.978783	0.978783	0.978783	0.978783	0.978783	0.978783	0.978783	0.978783	0.978783	0.978783	0.978783	0.978783	0.978783	1.85168	2.31238	2.55325	2.82883	3.26472	3.79437	4.251	4.51904	4.61711	4.65747	4.73526	4.85114	4.92841	4.89679	4.76085	4.59436	4.47387	4.41719	4.38123	4.31478	4.21278	4.12206	4.09761	4.15342
1.44651	1.44651	1.44651	1.44651	1.44651	1.44651	1.44651	1.44651	1.44651	1.44651	1.44651	1.44651	1.44651	1.44651	1.44651	1.44651	1.44651	1.44651	1.44651	1.44651	1.44651	1.44651	1.44651	1.44651	1.93651	1.22371	0.0104605	-0.932468	-1.25362	-1.14125	-1.04305	-1.256	-1.7185	-2.13106	-2.25202	-2.09547	-1.87959	-1.80525	-1.87949	-1.93255	-1.79012	-1.42981	-0.983935	-0.602258	-0.313159	-0.00950938	0.439225	1.06222	1.76517	2.42249
3.3442	3.3442	3.3442	3.3442	3.3442	3.3442	3.3442	3.3442	3.3442	3.3442	3.3442	3.3442	3.3442	3.3442	3.3442	3.3442	3.3442	3.3442	3.3442	3.3442	3.3442	3.3442	3.3442	3.3442	3.3442	3.3442	3.99712	4.49764	4.89369	5.27297	5.68302	6.09871	6.45372	6.70018	6.84396	6.93016	6.99884	7.05266	7.06289	7.0032	6.87798	6.7204	6.56501	6.42194	6.27566	6.10664	5.91393	5.71775	5.54122	5.3898
0.203774	0.203774	0.203774	0.203774	0.203774	0.203774	0.203774	0.203774	0.203774	0.203774	0.203774	0.203774	0.203774	0.203774	0.203774	0.203774	0.203774	0.203774	0.203774	0.203774	0.203774	0.203774	0.203774	0.203774	0.203774	0.868949	0.37579	-0.62272	-1.36024	-1.46776	-1.1193	-0.761624	-0.698003	-0.869817	-0.974315	-0.766404	-0.264179	0.301827	0.716442	0.963551	1.21022	1.62917	2.23619	2.88659	3.41753	3.79281	4.11832	4.52574	5.04263	5.56926
2.21886	2.21886	2.21886	2.21886	2.21886	2.21886	2.21886	2.21886	2.21886	2.21886	2.21886	2.21886	2.21886	2.21886	2.21886	2.21886	2.21886	2.21886	2.21886	2.21886	2.21886	2.21886	2.21886	2.21886	2.18794	1.84581	1.41179	1.07851	0.922631	0.900084	0.917435	0.918095	0.91947	0.98322	1.15457	1.42493	1.74476	2.06803	2.38602	2.72297	3.10274	3.51963	3.93892	4.3236	4.66062	4.96331	5.25025	5.5222	5.75835	5.93359
-2.68111	-2.68111	-2.68111	-2.68111	-2.68111	-2.68111	-2.68111	-2.68111	-2.68111	-2.68111	-2.68111	-2.68111	-2.68111	-2.68111	-2.68111	-2.68111	-2.68111	-2.68111	-2.68111	-2.68111	-2.68111	-2.68111	-2.68111	-2.68111	-2.68111	-2.25747	-1.4385	-0.457946	0.461462	1.22332	1.87314	2.51754	3.21961	3.95114	4.62697	5.17969	5.60718	5.95831	6.27842	6.56721	6.78403	6.88987	6.88456	6.80671	6.70033	6.58158	6.43541	6.24197	6.00557	5.75921
8.29162	8.29162	8.29162	8.29162	8.29162	8.29162	8.29162	8.29162	8.29162	8.29162	8.29162	8.29162	8.29162	8.29162	8.29162	8.29162	8.29162	8.29162	8.29162	8.29162	8.29162	8.29162	8.29162	8.29162	9.97822	9.32289	7.55376	6.13542	5.77977	6.15795	6.41649	5.9793	4.97013	3.98649	3.51679	3.54222	3.63348	3.39035	2.79685	2.19096	1.92161	2.03428	2.2641	2.31117	2.12096	1.91426	1.96217	2.33422	2.85299	3.27972
0.0981429	0.0981429	0.0981429	0.0981429	0.0981429	0.0981429	0.0981429	0.0981429	0.0981429	0.0981429	0.0981429	0.0981429	0.0981429	0.0981429	0.0981429	0.0981429	0.0981429	0.0981429	0.0981429	0.0981429	0.0981429	0.0981429	0.0981429	0.0981429	0.0981429	0.0981429	-0.387957	-0.0792245	0.604544	1.1766	1.40355	1.39366	1.42431	1.67984	2.11564	2.5337	2.77306	2.83887	2.87038	2.99809	3.22893	3.45653	3.57264	3.56874	3.53788	3.58528	3.73739	3.932	4.09071	4.19981
5.2796	5.2796	5.2796	5.2796	5.2796	5.2796	5.2796	5.2796	5.2796	5.2796	5.2796	5.2796	5.2796	5.2796	5.2796	5.2796	5.2796	5.2796	5.2796	5.2796	5.2796	5.2796	5.2796	5.2796	5.2796	5.81403	5.09372	3.79272	2.67121	2.08669	1.86617	1.57868	0.941755	0.0299129	-0.843906	-1.42286	-1.70493	-1.89297	-2.1745	-2.54548	-2.8272	-2.83851	-2.55279	-2.10111	-1.63506	-1.1875	-0.657932	0.0756108	1.03194	2.10497
6.35863	6.35863	6.35863	6.35863	6.35863	6.35863	6.35863	6.35863	6.35863	6.35863	6.35863	6.35863	6.35863	6.35863	6.35863	6.35863	6.35863	6.35863	6.35863	6.35863	6.35863	6.35863	6.35863	6.35863	6.35863	5.96357	6.23371	6.74424	7.02471	6.85821	6.35789	5.79816	5.36453	5.02594	4.60814	3.97482	3.14922	2.28273	1.51874	0.883554	0.295963	-0.327883	-0.979073	-1.55508	-1.94502	-2.11612	-2.12331	-2.04113	-1.88747	-1.61031
-0.422797	-0.422797	-0.422797	-0.422797	-0.422797	-0.422797	-0.422797	-0.422797	-0.422797	-0.422797	-0.422797	-0.422797	-0.422797	-0.422797	-0.422797	-0.422797	-0.422797	-0.422797	-0.422797	-0.422797	-0.422797	-0.422797	-0.422797	-0.422797	-0.7634	-0.347882	0.446472	1.17342	1.61278	1.85442	2.14328	2.64094	3.30106	3.93751	4.39767	4.68025	4.90624	5.18864	5.52748	5.81909	5.95765	5.92817	5.80836	5.68725	5.58232	5.43082	5.15614	4.74213	4.24623	3.74459
1.12624	1.12624	1.12624	1.12624	1.12624	1.12624	1.12624	1.12624	1.12624	1.12624	1.12624	1.12624	1.12624	1.12624	1.12624	1.12624	1.12624	1.12624	1.12624	1.12624	1.12624	1.12624	1.12624	1.12624	1.12624	1.38424	0.766152	-0.177748	-0.868847	-1.04827	-0.854591	-0.614722	-0.54666	-0.611876	-0.604537	-0.364406	0.0825401	0.563231	0.917527	1.12503	1.29293	1.53323	1.85164	2.1465	2.30722	2.3134	2.24468	2.20067	2.21192	2.22406
-1.14354	-1.14354	-1.14354	-1.14354	-1.14354	-1.14354	-1.14354	-1.14354	-1.14354	-1.14354	-1.14354	-1.14354	-1.14354	-1.14354	-1.14354	-1.14354	-1.14354	-1.14354	-1.14354	-1.14354	-1.14354	-1.14354	-1.14354	-1.14354	-1.27439	-0.449021	0.796509	1.86441	2.47073	2.74262	3.00863	3.48711	4.12692	4.69849	5.01904	5.10384	5.12686	5.25125	5.49358	5.73599	5.85709	5.85111	5.82963	5.91615	6.13927	6.4215	6.66477	6.84583	7.03312	7.31615
-3.12151	-3.12151	-3.12151	-3.12151	-3.12151	-3.12151	-3.12151	-3.12151	-3.12151	-3.12151	-3.12151	-3.12151	-3.12151	-3.12151	-3.12151	-3.12151	-3.12151	-3.12151	-3.12151	-3.12151	-3.12151	-3.12151	-3.12151	-3.12151	-3.12151	-3.02359	-2.92133	-2.73823	-2.41697	-1.9461	-1.35734	-0.698429	-0.00321633	0.720438	1.48019	2.279	3.10325	3.92745	4.7291	5.49958	6.24231	6.9616	7.65295	8.30313	8.89874	9.43449	9.9138	10.3418	10.718	11.0348
2.81065	2.81065	2.81065	2.81065	2.81065	2.81065	2.81065	2.81065	2.81065	2.81065	2.81065	2.81065	2.81065	2.81065	2.81065	2.81065	2.81065	2.81065	2.81065	2.81065	2.81065	2.81065	2.81065	2.81065	2.81065	2.81065	3.14203	3.52676	3.94628	4.36247	4.7477	5.09894	5.42894	5.7463	6.04312	6.29958	6.49928	6.64054	6.7346	6.79374	6.82126	6.81175	6.76026	6.67095	6.55715	6.43344	6.30724	6.17751	6.04079	5.89819
4.27752	4.27752	4.27752	4.27752	4.27752	4.27752	4.27752	4.27752	4.27752	4.27752	4.27752	4.27752	4.27752	4.27752	4.27752	4.27752	4.27752	4.27752	4.27752	4.27752	4.27752	4.27752	4.27752	4.27752	4.69734	4.69923	4.48863	4.29365	4.21855	4.20762	4.12925	3.8989	3.54128	3.15393	2.81829	2.54011	2.26471	1.94299	1.58407	1.24981	1.00287	0.859508	0.788452	0.751817	0.746491	0.808181	0.977676	1.26336	1.63456	2.04911
6.52531	6.52531	6.52531	6.52531	6.52531	6.52531	6.52531	6.52531	6.52531	6.52531	6.52531	6.52531	6.52531	6.52531	6.52531	6.52531	6.52531	6.52531	6.52531	6.52531	6.52531	6.52531	6.52531	6.52531	7.68247	6.87111	5.07206	3.46989	2.6508	2.36526	1.94147	0.932057	-0.544388	-1.98549	-2.9764	-3.51255	-3.92275	-4.51477	-5.28888	-5.96257	-6.24815	-6.10731	-5.75678	-5.44568	-5.22831	-4.93942	-4.37552	-3.49795	-2.46889	-1.50048
6.60859	6.60859	6.60859	6.60859	6.60859	6.60859	6.60859	6.60859	6.60859	6.60859	6.60859	6.60859	6.60859	6.60859	6.60859	6.60859	6.60859	6.60859	6.60859	6.60859	6.60859	6.60859	6.60859	6.60859	6.60859	7.65919	8.27663	8.64661	9.01889	9.5117	10.0468	10.4438	10.577	10.4614	10.2114	9.92662	9.6115	9.1928	8.60589	7.86541	7.05921	6.27917	5.55707	4.86189	4.15419	3.44199	2.78658	2.25683	1.87794	1.62189
10.5424	10.5424	10.5424	10.5424	10.5424	10.5424	10.5424	10.5424	10.5424	10.5424	10.5424	10.5424	10.5424	10.5424	10.5424	10.5424	10.5424	10.5424	10.5424	10.5424	10.5424	10.5424	10.5424	10.5424	10.5424	10.8974	10.4352	9.51984	8.60023	7.90678	7.35887	6.71826	5.83191	4.76102	3.71228	2.85957	2.22107	1.68724	1.15399	0.6307	0.230569	0.0654971	0.149563	0.396746	0.705329	1.0442	1.46271	2.02255	2.72132	3.47953
5.54324	5.54324	5.54324	5.54324	5.54324	5.54324	5.54324	5.54324	5.54324	5.54324	5.54324	5.54324	5.54324	5.54324	5.54324	5.54324	5.54324	5.54324	5.54324	5.54324	5.54324	5.54324	5.54324	5.54324	5.54324	5.6695	5.66795	5.57085	5.43693	5.30225	5.15951	4.97635	4.73127	4.43495	4.12169	3.82264	3.54618	3.28151	3.01915	2.76819	2.55507	2.40699	2.33608	2.33846	2.4071	2.54528	2.7678	3.08955	3.51269	4.02397
1.43888	1.43888	1.43888	1.43888	1.43888	1.43888	1.43888	1.43888	1.43888	1.43888	1.43888	1.43888	1.43888	1.43888	1.43888	1.43888	1.43888	1.43888	1.43888	1.43888	1.43888	1.43888	1.43888	1.43888	1.43888	1.45552	0.998405	0.336689	-0.215049	-0.503927	-0.59774	-0.675434	-0.858437	-1.12224	-1.34409	-1.42518	-1.37376	-1.28447	-1.24595	-1.26631	-1.27939	-1.21649	-1.07199	-0.904645	-0.779783	-0.71062	-0.651983	-0.547425	-0.381951	-0.191567
3.70877	3.70877	3.70877	3.70877	3.70877	3.70877	3.70877	3.70877	3.70877	3.70877	3.70877	3.70877	3.70877	3.70877	3.70877	3.70877	3.70877	3.70877	3.70877	3.70877	3.70877	3.70877	3.70877	3.70877	3.68987	3.73689	3.79548	3.8016	3.72306	3.57251	3.38677	3.19364	2.99414	2.77164	2.51595	2.23984	1.97476	1.75199	1.5872	1.48098	1.43264	1.45268	1.56251	1.78223	2.11825	2.56158	3.09699	3.71349	4.40638	5.16963
-7.27711	-7.27711	-7.27711	-7.27711	-7.27711	-7.27711	-7.27711	-7.27711	-7.27711	-7.27711	-7.27711	-7.27711	-7.27711	-7.27711	-7.27711	-7.27711	-7.27711	-7.27711	-7.27711	-7.27711	-7.27711	-7.27711	-7.27711	-7.27711	-7.27711	-7.27711	-7.28831	-7.14093	-6.8355	-6.40007	-5.8573	-5.20763	-4.43788	-3.54299	-2.54002	-1.46348	-0.348127	0.784322	1.92419	3.06172	4.17671	5.23963	6.22269	7.11035	7.90016	8.59432	9.19072	9.68144	10.0596	10.3268
0.849604	0.849604	0.849604	0.849604	0.849604	0.849604	0.849604	0.849604	0.849604	0.849604	0.849604	0.849604	0.849604	0.849604	0.849604	0.849604	0.849604	0.849604	0.849604	0.849604	0.849604	0.849604	0.849604	0.849604	1.8607	2.75359	3.52589	4.21015	4.82185	5.33507	5.69971	5.87967	5.87685	5.72346	5.45363	5.08181	4.60578	4.02805	3.37406	2.69045	2.02626	1.41476	0.87141	0.407144	0.0425155	-0.191443	-0.266169	-0.170098	0.0881613	0.489657
1.27917	1.27917	1.27917	1.27917	1.27917	1.27917	1.27917	1.27917	1.27917	1.27917	1.27917	1.27917	1.27917	1.27917	1.27917	1.27917	1.27917	1.27917	1.27917	1.27917	1.27917	1.27917	1.27917	1.27917	1.27917	1.27917	0.767847	0.139371	-0.456058	-0.904117	-1.16844	-1.28329	-1.30849	-1.28216	-1.20329	-1.04964	-0.809772	-0.501006	-0.161221	0.174615	0.491388	0.791258	1.07694	1.33763	1.54992	1.69123	1.75276	1.74043	1.66458	1.52891
4.39752	4.39752	4.39752	4.39752	4.39752	4.39752	4.39752	4.39752	4.39752	4.39752	4.39752	4.39752	4.39752	4.39752	4.39752	4.39752	4.39752	4.39752	4.39752	4.39752	4.39752	4.39752	4.39752	4.39752	4.39752	4.39752	5.84411	5.92499	5.33906	4.92673	5.10029	5.67643	6.17124	6.26039	6.02168	5.80495	5.89659	6.28992	6.74012	7.01642	7.10609	7.19693	7.48028	7.97041	8.50104	8.88427	9.07271	9.17764	9.34057	9.5893
6.3437	6.3437	6.3437	6.3437	6.3437	6.3437	6.3437	6.3437	6.3437	6.3437	6.3437	6.3437	6.3437	6.3437	6.3437	6.3437	6.3437	6.3437	6.3437	6.3437	6.3437	6.3437	6.3437	6.3437	6.3437	6.3437	7.92687	6.78727	4.44332	2.64665	2.23113	2.79521	3.32336	3.1312	2.35676	1.68993	1.68751	2.30866	3.03107	3.36667	3.2766	3.13474	3.3265	3.8823	4.47075	4.72098	4.55035	4.19958	3.97074	3.93445
-1.20592	-1.20592	-1.20592	-1.20592	-1.20592	-1.20592	-1.20592	-1.20592	-1.20592	-1.20592	-1.20592	-1.20592	-1.20592	-1.20592	-1.20592	-1.20592	-1.20592	-1.20592	-1.20592	-1.20592	-1.20592	-1.20592	-1.20592	-1.20592	-1.20592	-1.20592	-2.0123	-2.44335	-2.676	-2.95379	-3.39577	-3.931	-4.38758	-4.64261	-4.7054	-4.67852	-4.64851	-4.60939	-4.47959	-4.18541	-3.72933	-3.18472	-2.62987	-2.08673	-1.51846	-0.881728	-0.180448	0.528734	1.18034	1.7494
8.62828	8.62828	8.62828	8.62828	8.62828	8.62828	8.62828	8.62828	8.62828	8.62828	8.62828	8.62828	8.62828	8.62828	8.62828	8.62828	8.62828	8.62828	8.62828	8.62828	8.62828	8.62828	8.62828	8.62828	8.62828	9.4715	8.94657	7.74612	6.7017	6.22473	6.14218	5.98595	5.44442	4.60038	3.80355	3.34153	3.21473	3.19028	3.04949	2.78778	2.59744	2.67398	3.03863	3.53445	3.98171	4.33629	4.707	5.22905	5.92251	6.66727
4.42024	4.42024	4.42024	4.42024	4.42024	4.42024	4.42024	4.42024	4.42024	4.42024	4.42024	4.42024	4.42024	4.42024	4.42024	4.42024	4.42024	4.42024	4.42024	4.42024	4.42024	4.42024	4.42024	4.42024	4.42024	4.42024	5.72803	5.98056	5.66873	5.42746	5.57948	5.98754	6.27505	6.18615	5.78107	5.3379	5.08885	5.037	4.99769	4.79775	4.43799	4.08019	3.89032	3.89392	3.97209	3.9875	3.91327	3.84732	3.90931	4.12484
0.155867	0.155867	0.155867	0.155867	0.155867	0.155867	0.155867	0.155867	0.155867	0.155867	0.155867	0.155867	0.155867	0.155867	0.155867	0.155867	0.155867	0.155867	0.155867	0.155867	0.155867	0.155867	0.155867	0.155867	0.155867	-0.649931	-0.814583	-0.674843	-0.630611	-0.865183	-1.26492	-1.5675	-1.59124	-1.35606	-1.0196	-0.711741	-0.421552	-0.0251422	0.588999	1.41888	2.35782	3.2925	4.19298	5.11509	6.12258	7.20782	8.28381	9.24897	10.0594	10.7426
-2.57921	-2.57921	-2.57921	-2.57921	-2.57921	-2.57921	-2.57921	-2.57921	-2.57921	-2.57921	-2.57921	-2.57921	-2.57921	-2.57921	-2.57921	-2.57921	-2.57921	-2.57921	-2.57921	-2.57921	-2.57921	-2.57921	-2.57921	-2.57921	-2.57921	-3.47522	-3.14577	-2.18819	-1.30793	-0.845272	-0.641599	-0.290893	0.474419	1.58205	2.73025	3.66854	4.38897	5.07983	5.91545	6.88688	7.81752	8.52799	8.98709	9.31506	9.65191	10.0231	10.3252	10.4331	10.3199	10.0779
-3.94768	-3.94768	-3.94768	-3.94768	-3.94768	-3.94768	-3.94768	-3.94768	-3.94768	-3.94768	-3.94768	-3.94768	-3.94768	-3.94768	-3.94768	-3.94768	-3.94768	-3.94768	-3.94768	-3.94768	-3.94768	-3.94768	-3.94768	-3.94768	-3.94768	-3.94768	-3.80989	-2.58591	-0.908159	0.53391	1.41559	1.88041	2.29838	2.913	3.66305	4.28724	4.57886	4.55569	4.41499	4.34245	4.35988	4.33922	4.14982	3.79193	3.39807	3.11412	2.97919	2.91279	2.81044	2.65037
-2.63694	-2.63694	-2.63694	-2.63694	-2.63694	-2.63694	-2.63694	-2.63694	-2.63694	-2.63694	-2.63694	-2.63694	-2.63694	-2.63694	-2.63694	-2.63694	-2.63694	-2.63694	-2.63694	-2.63694	-2.63694	-2.63694	-2.63694	-2.63694	-2.62859	-2.29157	-1.79399	-1.30779	-0.913502	-0.582117	-0.234951	0.174688	0.622574	1.03953	1.37018	1.61116	1.80024	1.97302	2.12911	2.23588	2.2618	2.20622	2.09936	1.97564	1.84687	1.69942	1.51545	1.29624	1.06598	0.853932
2.57241	2.57241	2.57241	2.57241	2.57241	2.57241	2.57241	2.57241	2.57241	2.57241	2.57241	2.57241	2.57241	2.57241	2.57241	2.57241	2.57241	2.57241	2.57241	2.57241	2.57241	2.57241	2.57241	2.57241	3.45836	3.79419	3.87667	4.05347	4.48451	5.07486	5.60274	5.91593	6.03469	6.09637	6.2134	6.37658	6.47909	6.42384	6.20988	5.92486	5.66118	5.43913	5.20487	4.89713	4.51489	4.12419	3.80275	3.57814	3.41627	3.26616
10.1147	10.1147	10.1147	10.1147	10.1147	10.1147	10.1147	10.1147	10.1147	10.1147	10.1147	10.1147	10.1147	10.1147	10.1147	10.1147	10.1147	10.1147	10.1147	10.1147	10.1147	10.1147	10.1147	10.1147	12.9994	12.5936	10.6253	9.14452	9.13933	10.137	10.9318	10.7108	9.6455	8.57354	8.18083	8.4435	8.76361	8.58498	7.89009	7.15673	6.8766	7.11434	7.49764	7.60288	7.34785	7.0338	7.0305	7.42404	7.95401	8.27415
-3.20296	-3.20296	-3.20296	-3.20296	-3.20296	-3.20296	-3.20296	-3.20296	-3.20296	-3.20296	-3.20296	-3.20296	-3.20296	-3.20296	-3.20296	-3.20296	-3.20296	-3.20296	-3.20296	-3.20296	-3.20296	-3.20296	-3.20296	-3.20296	-3.20296	-4.39551	-4.84676	-4.90487	-4.99528	-5.31953	-5.766	-6.06532	-6.03355	-5.70122	-5.24566	-4.81475	-4.40617	-3.89652	-3.17435	-2.24775	-1.23487	-0.259457	0.645117	1.53862	2.49106	3.49818	4.47295	5.31447	5.98492	6.52382
7.01941	7.01941	7.01941	7.01941	7.01941	7.01941	7.01941	7.01941	7.01941	7.01941	7.01941	7.01941	7.01941	7.01941	7.01941	7.01941	7.01941	7.01941	7.01941	7.01941	7.01941	7.01941	7.01941	7.01941	7.01941	7.01941	9.11126	8.38416	6.30807	4.63441	4.21251	4.64706	4.91781	4.34017	3.07017	1.83277	1.22326	1.23013	1.35035	1.11472	0.511892	-0.0488449	-0.148745	0.263662	0.864154	1.28224	1.43683	1.57256	1.99129	2.75185
-1.47135	-1.47135	-1.47135	-1.47135	-1.47135	-1.47135	-1.47135	-1.47135	-1.47135	-1.47135	-1.47135	-1.47135	-1.47135	-1.47135	-1.47135	-1.47135	-1.47135	-1.47135	-1.47135	-1.47135	-1.47135	-1.47135	-1.47135	-1.92368	-2.19049	-2.32665	-2.41603	-2.49935	-2.54891	-2.50097	-2.31156	-1.98763	-1.57299	-1.10769	-0.599428	-0.0294469	0.616905	1.32524	2.05454	2.76219	3.4273	4.0521	4.64296	5.19088	5.66962	6.05226	6.32954	6.51328	6.62291	6.66874
3.29696	3.29696	3.29696	3.29696	3.29696	3.29696	3.29696	3.29696	3.29696	3.29696	3.29696	3.29696	3.29696	3.29696	3.29696	3.29696	3.29696	3.29696	3.29696	3.29696	3.29696	3.29696	3.29696	3.29696	3.56465	2.89058	1.79577	0.85339	0.33605	0.12795	-0.0745814	-0.469094	-0.998339	-1.43751	-1.60687	-1.51402	-1.31661	-1.16317	-1.06606	-0.913291	-0.591642	-0.0983533	0.457597	0.954644	1.35894	1.73509	2.16627	2.6652	3.15871	3.55409
3.14048	3.14048	3.14048	3.14048	3.14048	3.14048	3.14048	3.14048	3.14048	3.14048	3.14048	3.14048	3.14048	3.14048	3.14048	3.14048	3.14048	3.14048	3.14048	3.14048	3.14048	3.14048	3.14048	3.14048	3.14048	3.34678	3.10051	2.69968	2.47893	2.5966	2.97742	3.42902	3.8176	4.15894	4.56837	5.1345	5.83417	6.55494	7.19148	7.72291	8.20656	8.70432	9.21513	9.67405	10.0118	10.2149	10.3322	10.4255	10.5152	10.5699
-4.17631	-4.17631	-4.17631	-4.17631	-4.17631	-4.17631	-4.17631	-4.17631	-4.17631	-4.17631	-4.17631	-4.17631	-4.17631	-4.17631	-4.17631	-4.17631	-4.17631	-4.17631	-4.17631	-4.17631	-4.17631	-4.17631	-4.17631	-4.17631	-5.71145	-6.40304	-6.63673	-6.88599	-7.37568	-7.9822	-8.40749	-8.45149	-8.15644	-7.73039	-7.34858	-7.01686	-6.60354	-5.98809	-5.18144	-4.31494	-3.52264	-2.83333	-2.1675	-1.43088	-0.61008	0.217112	0.958177	1.59145	2.1811	2.81305
3.34676	3.34676	3.34676	3.34676	3.34676	3.34676	3.34676	3.34676	3.34676	3.34676	3.34676	3.34676	3.34676	3.34676	3.34676	3.34676	3.34676	3.34676	3.34676	3.34676	3.34676	3.34676	3.34676	3.34676	3.34676	4.44773	4.49607	4.07568	3.8728	4.21151	4.92195	5.58745	5.9247	5.98301	6.03689	6.31057	6.79032	7.27048	7.56096	7.65445	7.7115	7.89808	8.23675	8.60305	8.85504	8.96518	9.03422	9.18504	9.44406	9.72017
8.70853	8.70853	8.70853	8.70853	8.70853	8.70853	8.70853	8.70853	8.70853	8.70853	8.70853	8.70853	8.70853	8.70853	8.70853	8.70853	8.70853	8.70853	8.70853	8.70853	8.70853	8.70853	8.70853	8.70853	8.70853	8.70853	9.62972	8.37525	6.1946	4.49743	3.94481	4.20901	4.47671	4.20252	3.49678	2.90759	2.87619	3.36963	3.97459	4.30697	4.34024	4.37554	4.72325	5.41248	6.18568	6.75333	7.05239	7.27329	7.65192	8.23785
-2.76334	-2.76334	-2.76334	-2.76334	-2.76334	-2.76334	-2.76334	-2.76334	-2.76334	-2.76334	-2.76334	-2.76334	-2.76334	-2.76334	-2.76334	-2.76334	-2.76334	-2.76334	-2.76334	-2.76334	-2.76334	-2.76334	-2.76334	-2.76334	-2.73746	-2.64431	-2.52224	-2.40019	-2.29374	-2.2087	-2.14724	-2.11221	-2.10719	-2.13391	-2.18968	-2.26695	-2.35487	-2.44142	-2.51476	-2.56325	-2.57515	-2.53868	-2.44288	-2.27879	-2.04028	-1.72433	-1.33079	-0.862207	-0.323886	0.275963
3.43789	3.43789	3.43789	3.43789	3.43789	3.43789	3.43789	3.43789	3.43789	3.43789	3.43789	3.43789	3.43789	3.43789	3.43789	3.43789	3.43789	3.43789	3.43789	3.43789	3.43789	3.43789	3.43789	3.43789	3.43789	3.43789	3.91397	4.07617	4.08343	4.14289	4.35916	4.68478	4.99253	5.1944	5.30644	5.41668	5.59797	5.84723	6.09906	6.29155	6.42019	6.53359	6.6816	6.86739	7.04615	7.16696	7.21563	7.21973	7.21457	7.20502
1.00622	1.00622	1.00622	1.00622	1.00622	1.00622	1.00622	1.00622	1.00622	1.00622	1.00622	1.00622	1.00622	1.00622	1.00622	1.00622	1.00622	1.00622	1.00622	1.00622	1.00622	1.00622	1.00622	1.00622	1.00622	1.01795	0.3729	-0.581502	-1.42196	-1.92857	-2.17021	-2.36452	-2.65571	-2.9964	-3.20995	-3.1529	-2.82653	-2.35039	-1.83976	-1.30619	-0.665537	0.166608	1.18724	2.30429	3.41392	4.47949	5.54048	6.65007	7.80518	8.93427
0.297647	0.297647	0.297647	0.297647	0.297647	0.297647	0.297647	0.297647	0.297647	0.297647	0.297647	0.297647	0.297647	0.297647	0.297647	0.297647	0.297647	0.297647	0.297647	0.297647	0.297647	0.297647	0.297647	0.297647	0.297647	0.603146	0.00940673	-0.958108	-1.71909	-2.00544	-1.95395	-1.89748	-2.05727	-2.38614	-2.65848	-2.69231	-2.49827	-2.24103	-2.07265	-1.99959	-1.89533	-1.62988	-1.18777	-0.670222	-0.191869	0.223857	0.655419	1.19873	1.87316	2.60488
2.73727	2.73727	2.73727	2.73727	2.73727	2.73727	2.73727	2.73727	2.73727	2.73727	2.73727	2.73727	2.73727	2.73727	2.73727	2.73727	2.73727	2.73727	2.73727	2.73727	2.73727	2.73727	2.73727	2.73727	1.8917	1.46512	1.24981	0.978432	0.523417	-0.0396112	-0.529789	-0.819715	-0.921579	-0.944566	-0.979815	-1.02069	-0.981291	-0.78386	-0.429804	0.00626116	0.445458	0.868328	1.317	1.84056	2.43913	3.05804	3.63329	4.14243	4.61385	5.08942
0.510883	0.510883	0.510883	0.510883	0.510883	0.510883	0.510883	0.510883	0.510883	0.510883	0.510883	0.510883	0.510883	0.510883	0.510883	0.510883	0.510883	0.510883	0.510883	0.510883	0.510883	0.510883	0.510883	0.510883	0.510883	0.510883	1.44175	2.02814	2.39806	2.74719	3.17766	3.63876	3.99691	4.15901	4.14234	4.04309	3.94545	3.85686	3.72104	3.48673	3.16454	2.82248	2.53073	2.31018	2.13023	1.95261	1.77666	1.64435	1.60372	1.66783
2.09324	2.09324	2.09324	2.09324	2.09324	2.09324	2.09324	2.09324	2.09324	2.09324	2.09324	2.09324	2.09324	2.09324	2.09324	2.09324	2.09324	2.09324	2.09324	2.09324	2.09324	2.09324	2.09324	2.09324	2.09324	2.09324	3.78266	3.72119	2.82809	2.19354	2.33608	2.98956	3.49534	3.40822	2.81484	2.16265	1.82022	1.77712	1.71679	1.34756	0.669556	-0.0490688	-0.531526	-0.730152	-0.832281	-1.05341	-1.42649	-1.77978	-1.90656	-1.75489
-9.67068	-9.67068	-9.67068	-9.67068	-9.67068	-9.67068	-9.67068	-9.67068	-9.67068	-9.67068	-9.67068	-9.67068	-9.67068	-9.67068	-9.67068	-9.67068	-9.67068	-9.67068	-9.67068	-9.67068	-9.67068	-9.67068	-9.67068	-9.67068	-12.1592	-11.399	-9.05588	-7.09872	-6.47557	-6.73586	-6.72976	-5.68584	-3.77592	-1.80918	-0.449413	0.318483	1.05827	2.29349	4.03263	5.81099	7.15085	7.98289	8.65517	9.56447	10.7809	12.0074	12.881	13.3086	13.5269	13.8536
-0.000256693	-0.000256693	-0.000256693	-0.000256693	-0.000256693	-0.000256693	-0.000256693	-0.000256693	-0.000256693	-0.000256693	-0.000256693	-0.000256693	-0.000256693	-0.000256693	-0.000256693	-0.000256693	-0.000256693	-0.000256693	-0.000256693	-0.000256693	-0.000256693	-0.000256693	-0.000256693	-0.000256693	0.685359	1.0547	1.26068	1.50049	1.86317	2.28228	2.61253	2.75271	2.71203	2.57727	2.42397	2.25507	2.01501	1.65682	1.1963	0.70683	0.265614	-0.0961109	-0.395475	-0.656717	-0.868908	-0.982213	-0.943484	-0.735886	-0.386348	0.0630471
6.08582	6.08582	6.08582	6.08582	6.08582	6.08582	6.08582	6.08582	6.08582	6.08582	6.08582	6.08582	6.08582	6.08582	6.08582	6.08582	6.08582	6.08582	6.08582	6.08582	6.08582	6.08582	6.08582	6.08582	6.08582	6.08582	7.27	6.49252	4.80872	3.46947	3.08274	3.37098	3.61073	3.31352	2.5841	1.92792	1.75625	2.04838	2.43397	2.56615	2.42287	2.28103	2.42558	2.88276	3.41456	3.75257	3.83612	3.83809	3.97442	4.29109
2.76007	2.76007	2.76007	2.76007	2.76007	2.76007	2.76007	2.76007	2.76007	2.76007	2.76007	2.76007	2.76007	2.76007	2.76007	2.76007	2.76007	2.76007	2.76007	2.76007	2.76007	2.76007	2.76007	2.76007	2.76007	3.56684	3.00989	1.83853	0.889287	0.555487	0.651381	0.7099	0.42357	-0.130714	-0.621124	-0.779927	-0.617786	-0.36857	-0.250327	-0.274164	-0.262055	-0.032415	0.431073	0.976851	1.43429	1.76444	2.07594	2.50423	3.07696	3.69035
1.47888	1.47888	1.47888	1.47888	1.47888	1.47888	1.47888	1.47888	1.47888	1.47888	1.47888	1.47888	1.47888	1.47888	1.47888	1.47888	1.47888	1.47888	1.47888	1.47888	1.47888	1.47888	1.47888	1.47888	1.47888	2.27598	1.93547	1.05037	0.349184	0.192837	0.421226	0.607425	0.460689	0.0415153	-0.350059	-0.467785	-0.320871	-0.126091	-0.0860528	-0.209365	-0.325542	-0.25845	0.0142285	0.35709	0.616227	0.761306	0.90093	1.16866	1.59532	2.086
-3.50483	-3.50483	-3.50483	-3.50483	-3.50483	-3.50483	-3.50483	-3.50483	-3.50483	-3.50483	-3.50483	-3.50483	-3.50483	-3.50483	-3.50483	-3.50483	-3.50483	-3.50483	-3.50483	-3.50483	-3.50483	-3.50483	-3.50483	-3.50483	-3.66973	-2.60768	-0.947079	0.569633	1.57368	2.20998	2.88107	3.85183	5.04267	6.14245	6.89672	7.30414	7.56878	7.88369	8.25625	8.52332	8.51994	8.23378	7.808	7.40523	7.06908	6.70889	6.20972	5.55554	4.85076	4.22827
-1.01105	-1.01105	-1.01105	-1.01105	-1.01105	-1.01105	-1.01105	-1.01105	-1.01105	-1.01105	-1.01105	-1.01105	-1.01105	-1.01105	-1.01105	-1.01105	-1.01105	-1.01105	-1.01105	-1.01105	-1.01105	-1.01105	-1.01105	-1.01105	-1.01105	-0.886385	-1.02769	-1.27969	-1.45844	-1.47342	-1.36241	-1.2277	-1.13758	-1.07486	-0.964928	-0.747273	-0.424205	-0.0489611	0.327999	0.702264	1.11164	1.59421	2.15005	2.7405	3.32193	3.88005	4.43375	5.00786	5.60268	6.18876
-0.416139	-0.416139	-0.416139	-0.416139	-0.416139	-0.416139	-0.416139	-0.416139	-0.416139	-0.416139	-0.416139	-0.416139	-0.416139	-0.416139	-0.416139	-0.416139	-0.416139	-0.416139	-0.416139	-0.416139	-0.416139	-0.416139	-0.416139	-0.416139	-0.416139	0.72583	1.32191	1.65291	2.08215	2.78572	3.66517	4.47858	5.05466	5.40934	5.6886	6.01306	6.37014	6.63917	6.70991	6.57918	6.34329	6.1052	5.88852	5.63485	5.27785	4.81914	4.33605	3.91983	3.60626	3.36251
4.01969	4.01969	4.01969	4.01969	4.01969	4.01969	4.01969	4.01969	4.01969	4.01969	4.01969	4.01969	4.01969	4.01969	4.01969	4.01969	4.01969	4.01969	4.01969	4.01969	4.01969	4.01969	4.01969	4.01969	4.01969	5.00799	5.27682	5.19321	5.2128	5.55554	6.10606	6.57725	6.77082	6.71692	6.60269	6.58301	6.65012	6.66444	6.49804	6.15094	5.74142	5.39348	5.13313	4.88535	4.56364	4.16153	3.76205	3.46338	3.29567	3.20572
4.12446	4.12446	4.12446	4.12446	4.12446	4.12446	4.12446	4.12446	4.12446	4.12446	4.12446	4.12446	4.12446	4.12446	4.12446	4.12446	4.12446	4.12446	4.12446	4.12446	4.12446	4.12446	4.12446	4.12446	4.77352	4.83427	4.56808	4.30757	4.21991	4.23234	4.14871	3.83709	3.33049	2.775	2.29245	1.88563	1.46013	0.927985	0.291896	-0.36155	-0.94302	-1.43514	-1.89432	-2.38541	-2.91501	-3.42417	-3.84188	-4.14512	-4.36984	-4.56698
-0.443578	-0.443578	-0.443578	-0.443578	-0.443578	-0.443578	-0.443578	-0.443578	-0.443578	-0.443578	-0.443578	-0.443578	-0.443578	-0.443578	-0.443578	-0.443578	-0.443578	-0.443578	-0.443578	-0.443578	-0.443578	-0.443578	-0.443578	-0.443578	0.755685	1.34787	1.6653	2.1125	2.87905	3.85415	4.77475	5.4579	5.92431	6.33405	6.81821	7.36347	7.83987	8.12813	8.22261	8.22251	8.23206	8.26893	8.26173	8.12972	7.86395	7.53587	7.23183	6.97972	6.73571	6.43811
3.23897	3.23897	3.23897	3.23897	3.23897	3.23897	3.23897	3.23897	3.23897	3.23897	3.23897	3.23897	3.23897	3.23897	3.23897	3.23897	3.23897	3.23897	3.23897	3.23897	3.23897	3.23897	3.23897	3.23897	3.29085	3.38467	3.42807	3.37581	3.23	3.01935	2.7749	2.51671	2.25463	1.99658	1.75528	1.54856	1.39492	1.30903	1.30023	1.37401	1.53394	1.78221	2.11869	2.53989	3.03893	3.6064	4.23136	4.90178	5.60459	6.32573
1.32948	1.32948	1.32948	1.32948	1.32948	1.32948	1.32948	1.32948	1.32948	1.32948	1.32948	1.32948	1.32948	1.32948	1.32948	1.32948	1.32948	1.32948	1.32948	1.32948	1.32948	1.32948	1.32948	1.32948	1.32948	1.32948	2.52245	2.84693	2.73339	2.73173	3.11302	3.74281	4.27727	4.48058	4.39651	4.26194	4.27507	4.43465	4.57654	4.54846	4.35235	4.13237	4.03668	4.09011	4.19028	4.21786	4.14961	4.07078	4.08474	4.21155
1.59829	1.59829	1.59829	1.59829	1.59829	1.59829	1.59829	1.59829	1.59829	1.59829	1.59829	1.59829	1.59829	1.59829	1.59829	1.59829	1.59829	1.59829	1.59829	1.59829	1.59829	1.59829	1.59829	1.59829	1.59829	1.70019	1.96025	2.27585	2.52154	2.63298	2.63388	2.5953	2.56919	2.55234	2.5041	2.39451	2.23733	2.08172	1.97484	1.93122	1.93441	1.96514	2.02731	2.14823	2.35507	2.65094	3.01223	3.40763	3.81976	4.24938
2.211	2.211	2.211	2.211	2.211	2.211	2.211	2.211	2.211	2.211	2.211	2.211	2.211	2.211	2.211	2.211	2.211	2.211	2.211	2.211	2.211	2.211	2.211	2.211	2.211	2.211	1.86036	1.41304	0.931201	0.47675	0.0823833	-0.253235	-0.546922	-0.806473	-1.01949	-1.16172	-1.21494	-1.17831	-1.06493	-0.888672	-0.653977	-0.35677	0.0058569	0.427127	0.890913	1.37994	1.88388	2.40035	2.92864	3.46289
5.20002	5.20002	5.20002	5.20002	5.20002	5.20002	5.20002	5.20002	5.20002	5.20002	5.20002	5.20002	5.20002	5.20002	5.20002	5.20002	5.20002	5.20002	5.20002	5.20002	5.20002	5.20002	5.20002	5.20002	5.20002	6.02782	6.29015	6.32115	6.47589	6.90443	7.5011	8.04045	8.37144	8.51435	8.6032	8.74693	8.93726	9.07343	9.06592	8.91836	8.71886	8.55877	8.45914	8.36899	8.22883	8.03486	7.84494	7.72609	7.69617	7.7137
-1.10486	-1.10486	-1.10486	-1.10486	-1.10486	-1.10486	-1.10486	-1.10486	-1.10486	-1.10486	-1.10486	-1.10486	-1.10486	-1.10486	-1.10486	-1.10486	-1.10486	-1.10486	-1.10486	-1.10486	-1.10486	-1.10486	-1.10486	-1.10486	-1.10486	-1.10486	0.0381053	0.8869	1.5708	2.27426	3.08627	3.94798	4.72221	5.31144	5.72375	6.04225	6.33895	6.61395	6.80847	6.87033	6.80765	6.68447	6.56837	6.48178	6.39973	6.29105	6.16059	6.05355	6.0206	6.0788
8.31098	8.31098	8.31098	8.31098	8.31098	8.31098	8.31098	8.31098	8.31098	8.31098	8.31098	8.31098	8.31098	8.31098	8.31098	8.31098	8.31098	8.31098	8.31098	8.31098	8.31098	8.31098	8.31098	8.31098	8.31098	9.76743	10.2426	10.2053	10.2399	10.6311	11.2364	11.6953	11.7631	11.4887	11.1225	10.8734	10.7417	10.5578	10.1655	9.57031	8.927	8.39541	8.00806	7.66643	7.25606	6.76397	6.29126	5.95845	5.79959	5.74299
9.75709	9.75709	9.75709	9.75709	9.75709	9.75709	9.75709	9.75709	9.75709	9.75709	9.75709	9.75709	9.75709	9.75709	9.75709	9.75709	9.75709	9.75709	9.75709	9.75709	9.75709	9.75709	9.75709	9.75709	10.0922	10.284	10.3472	10.3145	10.2119	10.0459	9.8115	9.50876	9.15341	8.77247	8.39092	8.02172	7.66696	7.32749	7.01108	6.73176	6.50157	6.3229	6.1881	6.08611	6.0094	5.95515	5.92022	5.89554	5.86542	5.81265
-2.50093	-2.50093	-2.50093	-2.50093	-2.50093	-2.50093	-2.50093	-2.50093	-2.50093	-2.50093	-2.50093	-2.50093	-2.50093	-2.50093	-2.50093	-2.50093	-2.50093	-2.50093	-2.50093	-2.50093	-2.50093	-2.50093	-2.50093	-2.51231	-1.74563	-0.617454	0.430124	1.18878	1.74225	2.31203	3.03794	3.8698	4.63451	5.19461	5.55301	5.82457	6.11806	6.44255	6.71647	6.85837	6.86866	6.82995	6.83354	6.90555	6.99885	7.05174	7.05306	7.05346	7.1166	7.26033
-1.31755	-1.31755	-1.31755	-1.31755	-1.31755	-1.31755	-1.31755	-1.31755	-1.31755	-1.31755	-1.31755	-1.31755	-1.31755	-1.31755	-1.31755	-1.31755	-1.31755	-1.31755	-1.31755	-1.31755	-1.31755	-1.31755	-1.31755	-1.31755	-0.650034	0.519104	1.90508	3.22851	4.36078	5.3475	6.31086	7.32054	8.33357	9.23655	9.93874	10.4321	10.774	11.019	11.1666	11.1668	10.9731	10.5887	10.0668	9.46843	8.82035	8.11072	7.322	6.4673	5.59595	4.7652
0.30201	0.30201	0.30201	0.30201	0.30201	0.30201	0.30201	0.30201	0.30201	0.30201	0.30201	0.30201	0.30201	0.30201	0.30201	0.30201	0.30201	0.30201	0.30201	0.30201	0.30201	0.30201	0.30201	0.30201	0.30201	0.30201	-0.0263773	0.542479	1.50204	2.27209	2.57398	2.53278	2.47397	2.61579	2.91028	3.13202	3.10112	2.83385	2.50452	2.27759	2.17275	2.07654	1.87216	1.55789	1.24867	1.07099	1.05633	1.12945	1.19322	1.22343
-0.905996	-0.905996	-0.905996	-0.905996	-0.905996	-0.905996	-0.905996	-0.905996	-0.905996	-0.905996	-0.905996	-0.905996	-0.905996	-0.905996	-0.905996	-0.905996	-0.905996	-0.905996	-0.905996	-0.905996	-0.905996	-0.905996	-0.905996	-0.905996	-0.905996	-1.83285	-2.13021	-2.08542	-2.04843	-2.18412	-2.39995	-2.47498	-2.26095	-1.78833	-1.20988	-0.654564	-0.127422	0.466667	1.21343	2.1008	3.02716	3.88799	4.65537	5.38038	6.12466	6.89057	7.61391	8.22052	8.6893	9.06347
2.66323	2.66323	2.66323	2.66323	2.66323	2.66323	2.66323	2.66323	2.66323	2.66323	2.66323	2.66323	2.66323	2.66323	2.66323	2.66323	2.66323	2.66323	2.66323	2.66323	2.66323	2.66323	2.66323	2.66323	4.29868	4.423	3.85204	3.56085	4.01616	4.98168	5.86677	6.26851	6.25791	6.22777	6.49918	7.05243	7.59225	7.84466	7.79692	7.67675	7.72018	7.95853	8.21334	8.28217	8.12794	7.89906	7.77727	7.8074	7.86689	7.79156
3.24992	3.24992	3.24992	3.24992	3.24992	3.24992	3.24992	3.24992	3.24992	3.24992	3.24992	3.24992	3.24992	3.24992	3.24992	3.24992	3.24992	3.24992	3.24992	3.24992	3.24992	3.24992	3.24992	3.24992	3.24992	3.24992	4.53421	4.54343	3.91853	3.40038	3.3395	3.56323	3.64292	3.29737	2.60126	1.86845	1.35903	1.08084	0.838277	0.4511	-0.0701877	-0.541127	-0.775118	-0.740201	-0.562518	-0.389651	-0.251658	-0.0463463	0.349292	0.954829
2.35647	2.35647	2.35647	2.35647	2.35647	2.35647	2.35647	2.35647	2.35647	2.35647	2.35647	2.35647	2.35647	2.35647	2.35647	2.35647	2.35647	2.35647	2.35647	2.35647	2.35647	2.35647	2.35647	2.35647	2.35647	2.35647	2.28616	2.0333	1.6879	1.35579	1.0976	0.91051	0.759144	0.623836	0.5258	0.512785	0.623061	0.860745	1.2014	1.61862	2.10551	2.67288	3.32833	4.0574	4.82339	5.58468	6.31233	6.9926	7.61408	8.15316
9.3165	9.3165	9.3165	9.3165	9.3165	9.3165	9.3165	9.3165	9.3165	9.3165	9.3165	9.3165	9.3165	9.3165	9.3165	9.3165	9.3165	9.3165	9.3165	9.3165	9.3165	9.3165	9.3165	9.3165	10.7855	10.5767	9.58584	8.85129	8.86225	9.36713	9.74739	9.58669	8.96719	8.30725	7.94922	7.87962	7.79861	7.42998	6.77046	6.06702	5.57444	5.33349	5.16581	4.86702	4.40322	3.93143	3.64118	3.57776	3.61078	3.5651
5.49291	5.49291	5.49291	5.49291	5.49291	5.49291	5.49291	5.49291	5.49291	5.49291	5.49291	5.49291	5.49291	5.49291	5.49291	5.49291	5.49291	5.49291	5.49291	5.49291	5.49291	5.49291	5.49291	5.49291	5.49291	6.85623	6.30522	4.91211	3.89149	3.80718	4.36222	4.83817	4.75324	4.20117	3.66095	3.5208	3.75683	4.01442	3.96562	3.59559	3.17627	2.98789	3.06512	3.19223	3.12576	2.82059	2.45364	2.24243	2.24257	2.31192
5.9662	5.9662	5.9662	5.9662	5.9662	5.9662	5.9662	5.9662	5.9662	5.9662	5.9662	5.9662	5.9662	5.9662	5.9662	5.9662	5.9662	5.9662	5.9662	5.9662	5.9662	5.9662	5.9662	5.9662	5.9662	6.5681	6.3224	5.67929	5.13138	4.90466	4.88374	4.79112	4.44799	3.9055	3.36692	2.99875	2.80442	2.65667	2.43782	2.15145	1.91107	1.83042	1.92398	2.10537	2.27474	2.40733	2.56285	2.81484	3.17207	3.56518
-2.97446	-2.97446	-2.97446	-2.97446	-2.97446	-2.97446	-2.97446	-2.97446	-2.97446	-2.97446	-2.97446	-2.97446	-2.97446	-2.97446	-2.97446	-2.97446	-2.97446	-2.97446	-2.97446	-2.97446	-2.97446	-2.97446	-2.97446	-2.97446	-2.97446	-2.97446	-3.72794	-3.76154	-3.4086	-3.02722	-2.77271	-2.54671	-2.13452	-1.40066	-0.38589	0.751815	1.87826	2.97685	4.12431	5.38687	6.73828	8.06935	9.27036	10.3057	11.216	12.0537	12.819	13.4529	13.8905	14.1191
3.42608	3.42608	3.42608	3.42608	3.42608	3.42608	3.42608	3.42608	3.42608	3.42608	3.42608	3.42608	3.42608	3.42608	3.42608	3.42608	3.42608	3.42608	3.42608	3.42608	3.42608	3.42608	3.42608	3.42608	3.99543	3.4109	2.33606	1.50959	1.27517	1.46128	1.64605	1.54909	1.23132	0.980256	1.02696	1.35591	1.75419	2.02389	2.15189	2.29409	2.61049	3.1151	3.67349	4.13465	4.46471	4.76081	5.14362	5.6377	6.1504	6.56068
1.70192	1.70192	1.70192	1.70192	1.70192	1.70192	1.70192	1.70192	1.70192	1.70192	1.70192	1.70192	1.70192	1.70192	1.70192	1.70192	1.70192	1.70192	1.70192	1.70192	1.70192	1.70192	1.70192	1.70192	1.70192	1.41669	1.82046	2.5285	3.09491	3.3033	3.24781	3.17789	3.26161	3.46282	3.60911	3.56362	3.34136	3.07992	2.90988	2.85043	2.81804	2.72639	2.57756	2.46306	2.48258	2.66136	2.9411	3.24532	3.5526	3.90973
2.70993	2.70993	2.70993	2.70993	2.70993	2.70993	2.70993	2.70993	2.70993	2.70993	2.70993	2.70993	2.70993	2.70993	2.70993	2.70993	2.70993	2.70993	2.70993	2.70993	2.70993	2.70993	2.70993	2.70993	2.70993	2.70993	3.73784	4.35269	4.76357	5.24253	5.91449	6.6892	7.36466	7.79622	7.9893	8.05492	8.08739	8.07909	7.93985	7.59017	7.03701	6.36737	5.67416	4.98748	4.27172	3.48351	2.6313	1.7812	1.00793	0.339935
1.60733	1.60733	1.60733	1.60733	1.60733	1.60733	1.60733	1.60733	1.60733	1.60733	1.60733	1.60733	1.60733	1.60733	1.60733	1.60733	1.60733	1.60733	1.60733	1.60733	1.60733	1.60733	1.60733	1.60733	1.60733	1.13057	1.41734	2.00008	2.37209	2.30494	1.92481	1.52787	1.31237	1.24367	1.13365	0.833745	0.363636	-0.122831	-0.482215	-0.69658	-0.862509	-1.07927	-1.34743	-1.56764	-1.63052	-1.50752	-1.26068	-0.970256	-0.654176	-0.254259
-0.916057	-0.916057	-0.916057	-0.916057	-0.916057	-0.916057	-0.916057	-0.916057	-0.916057	-0.916057	-0.916057	-0.916057	-0.916057	-0.916057	-0.916057	-0.916057	-0.916057	-0.916057	-0.916057	-0.916057	-0.916057	-0.916057	-0.916057	-0.916057	0.152624	0.810712	1.28912	1.88583	2.74147	3.76691	4.75369	5.55371	6.17721	6.74444	7.35465	7.99493	8.56097	8.95638	9.17384	9.28867	9.38056	9.4613	9.47266	9.34916	9.08243	8.72837	8.35565	7.98789	7.59314	7.12656
5.00869	5.00869	5.00869	5.00869	5.00869	5.00869	5.00869	5.00869	5.00869	5.00869	5.00869	5.00869	5.00869	5.00869	5.00869	5.00869	5.00869	5.00869	5.00869	5.00869	5.00869	5.00869	5.00869	5.00869	5.00869	7.01613	8.09907	8.68164	9.3436	10.3737	11.6184	12.6902	13.3174	13.5377	13.6054	13.7358	13.9264	13.9955	13.7761	13.2747	12.6585	12.1014	11.6416	11.1769	10.5867	9.85817	9.10006	8.44135	7.91764	7.4505
-3.87559	-3.87559	-3.87559	-3.87559	-3.87559	-3.87559	-3.87559	-3.87559	-3.87559	-3.87559	-3.87559	-3.87559	-3.87559	-3.87559	-3.87559	-3.87559	-3.87559	-3.87559	-3.87559	-3.87559	-3.87559	-3.87559	-3.87559	-3.87559	-3.87559	-4.07909	-3.7699	-3.1871	-2.62688	-2.24073	-1.9729	-1.66152	-1.19998	-0.623156	-0.0622454	0.373738	0.679773	0.936195	1.21984	1.53183	1.80358	1.9667	2.01705	2.01619	2.03471	2.09448	2.16178	2.19257	2.18344	2.18027
0.179028	0.179028	0.179028	0.179028	0.179028	0.179028	0.179028	0.179028	0.179028	0.179028	0.179028	0.179028	0.179028	0.179028	0.179028	0.179028	0.179028	0.179028	0.179028	0.179028	0.179028	0.179028	0.179028	0.179028	0.179028	0.285461	0.283913	0.280469	0.370121	0.581584	0.871494	1.16617	1.41468	1.61324	1.78845	1.96033	2.11896	2.232	2.27229	2.23899	2.15486	2.04497	1.9177	1.76435	1.57522	1.35576	1.12755	0.914438	0.727302	0.561259
-0.0359444	-0.0359444	-0.0359444	-0.0359444	-0.0359444	-0.0359444	-0.0359444	-0.0359444	-0.0359444	-0.0359444	-0.0359444	-0.0359444	-0.0359444	-0.0359444	-0.0359444	-0.0359444	-0.0359444	-0.0359444	-0.0359444	-0.0359444	-0.0359444	-0.0359444	-0.0359444	-0.0359444	-0.0359444	0.219936	1.41157	3.00189	4.40335	5.34455	5.95964	6.57697	7.41129	8.40831	9.33589	10.0059	10.4229	10.7447	11.1176	11.5441	11.8959	12.0434	11.9725	11.7863	11.6026	11.4493	11.2533	10.9244	10.4472	9.89734
1.15626	1.15626	1.15626	1.15626	1.15626	1.15626	1.15626	1.15626	1.15626	1.15626	1.15626	1.15626	1.15626	1.15626	1.15626	1.15626	1.15626	1.15626	1.15626	1.15626	1.15626	1.15626	1.15626	1.15626	1.15626	1.15626	1.19378	1.83099	2.70771	3.4398	3.84912	4.01641	4.14608	4.37254	4.66394	4.8805	4.91363	4.77796	4.58584	4.44285	4.36479	4.28545	4.13652	3.91995	3.70844	3.58088	3.55747	3.59301	3.62907	3.65189
-8.38863	-8.38863	-8.38863	-8.38863	-8.38863	-8.38863	-8.38863	-8.38863	-8.38863	-8.38863	-8.38863	-8.38863	-8.38863	-8.38863	-8.38863	-8.38863	-8.38863	-8.38863	-8.38863	-8.38863	-8.38863	-8.38863	-8.38863	-8.38863	-9.11177	-8.9601	-8.39858	-7.95621	-7.88063	-8.04512	-8.13801	-7.94816	-7.51262	-7.03484	-6.67859	-6.42885	-6.1276	-5.62955	-4.92731	-4.14049	-3.39513	-2.71352	-2.01205	-1.19779	-0.266412	0.687991	1.55249	2.28417	2.92657	3.5454
-2.77723	-2.77723	-2.77723	-2.77723	-2.77723	-2.77723	-2.77723	-2.77723	-2.77723	-2.77723	-2.77723	-2.77723	-2.77723	-2.77723	-2.77723	-2.77723	-2.77723	-2.77723	-2.77723	-2.77723	-2.77723	-2.77723	-2.77723	-2.77723	-2.55307	-2.40869	-2.25047	-1.96856	-1.51645	-0.934334	-0.307145	0.300981	0.881945	1.46631	2.07672	2.69615	3.27618	3.77324	4.17786	4.51248	4.80356	5.0557	5.25086	5.37035	5.41728	5.41852	5.4057	5.39409	5.37829	5.34687
3.32058	3.32058	3.32058	3.32058	3.32058	3.32058	3.32058	3.32058	3.32058	3.32058	3.32058	3.32058	3.32058	3.32058	3.32058	3.32058	3.32058	3.32058	3.32058	3.32058	3.32058	3.32058	3.32058	3.32058	2.23728	2.32987	2.98515	3.44605	3.34325	2.85793	2.45314	2.44698	2.78423	3.15422	3.30131	3.2388	3.19827	3.39474	3.83589	4.33794	4.70958	4.92136	5.11003	5.43108	5.90812	6.41668	6.8052	7.03062	7.18294	7.38529
-0.890847	-0.890847	-0.890847	-0.890847	-0.890847	-0.890847	-0.890847	-0.890847	-0.890847	-0.890847	-0.890847	-0.890847	-0.890847	-0.890847	-0.890847	-0.890847	-0.890847	-0.890847	-0.890847	-0.890847	-0.890847	-0.890847	-0.890847	-0.890847	-0.890847	-0.890847	-0.948425	-0.689776	-0.243119	0.194192	0.509538	0.734122	0.980205	1.32696	1.75502	2.17544	2.51414	2.77236	3.01423	3.30215	3.64297	3.99112	4.29939	4.56601	4.83595	5.15903	5.54688	5.96754	6.37911	6.76789
5.29086	5.29086	5.29086	5.29086	5.29086	5.29086	5.29086	5.29086	5.29086	5.29086	5.29086	5.29086	5.29086	5.29086	5.29086	5.29086	5.29086	5.29086	5.29086	5.29086	5.29086	5.29086	5.29086	5.29086	5.4536	5.50386	5.48912	5.50166	5.59515	5.74846	5.89608	5.98927	6.03311	6.07236	6.1458	6.25263	6.3583	6.42968	6.46479	6.49119	6.53778	6.60825	6.67989	6.72659	6.74274	6.74625	6.7597	6.78883	6.81843	6.82807
-3.93307	-3.93307	-3.93307	-3.93307	-3.93307	-3.93307	-3.93307	-3.93307	-3.93307	-3.93307	-3.93307	-3.93307	-3.93307	-3.93307	-3.93307	-3.93307	-3.93307	-3.93307	-3.93307	-3.93307	-3.93307	-3.93307	-3.93307	-3.93307	-4.1232	-4.13942	-4.0348	-3.89474	-3.7694	-3.64657	-3.47853	-3.23238	-2.91932	-2.58189	-2.25611	-1.944	-1.61872	-1.25335	-0.845003	-0.413586	0.0209078	0.459523	0.924729	1.44132	2.0166	2.63756	3.28569	3.95391	4.64953	5.38136
2.64636	2.64636	2.64636	2.64636	2.64636	2.64636	2.64636	2.64636	2.64636	2.64636	2.64636	2.64636	2.64636	2.64636	2.64636	2.64636	2.64636	2.64636	2.64636	2.64636	2.64636	2.64636	2.64636	2.64636	1.85804	1.67927	1.79428	1.82107	1.58021	1.17368	0.844825	0.759988	0.893068	1.08653	1.20979	1.26771	1.37437	1.63363	2.04251	2.49966	2.89902	3.21585	3.50908	3.84671	4.22985	4.585	4.82578	4.92203	4.91263	4.85522
9.17978	9.17978	9.17978	9.17978	9.17978	9.17978	9.17978	9.17978	9.17978	9.17978	9.17978	9.17978	9.17978	9.17978	9.17978	9.17978	9.17978	9.17978	9.17978	9.17978	9.17978	9.17978	9.17978	9.4105	9.1786	8.66184	8.07284	7.52014	6.96852	6.31221	5.48771	4.53247	3.55189	2.63614	1.80325	1.01214	0.224009	-0.548235	-1.24471	-1.80721	-2.22364	-2.52885	-2.76564	-2.94493	-3.0411	-3.02325	-2.89008	-2.67581	-2.42355	-2.15301
-1.1706	-1.1706	-1.1706	-1.1706	-1.1706	-1.1706	-1.1706	-1.1706	-1.1706	-1.1706	-1.1706	-1.1706	-1.1706	-1.1706	-1.1706	-1.1706	-1.1706	-1.1706	-1.1706	-1.1706	-1.1706	-1.1706	-1.1706	-1.1706	-2.09701	-1.6669	-0.629194	0.178223	0.371094	0.158402	0.0371458	0.339526	1.0012	1.69295	2.14742	2.37885	2.62662	3.10994	3.83187	4.59785	5.20679	5.62516	5.99055	6.45952	7.05353	7.64315	8.07275	8.2992	8.41657	8.55358
-2.31024	-2.31024	-2.31024	-2.31024	-2.31024	-2.31024	-2.31024	-2.31024	-2.31024	-2.31024	-2.31024	-2.31024	-2.31024	-2.31024	-2.31024	-2.31024	-2.31024	-2.31024	-2.31024	-2.31024	-2.31024	-2.31024	-2.31024	-2.31024	-2.31024	-2.31024	-2.96369	-2.86398	-2.38748	-1.97556	-1.83465	-1.85292	-1.76172	-1.38168	-0.750893	-0.0546996	0.552641	1.06919	1.61554	2.30111	3.11659	3.9441	4.66225	5.24227	5.75054	6.26531	6.792	7.25457	7.56424	7.69601
5.25428	5.25428	5.25428	5.25428	5.25428	5.25428	5.25428	5.25428	5.25428	5.25428	5.25428	5.25428	5.25428	5.25428	5.25428	5.25428	5.25428	5.25428	5.25428	5.25428	5.25428	5.25428	5.25428	5.25428	5.25428	5.25428	5.90196	5.37858	4.29075	3.35039	2.90225	2.79135	2.61531	2.11034	1.35219	0.645084	0.240457	0.145518	0.169453	0.133556	0.0403277	0.0578054	0.354526	0.948707	1.70502	2.46648	3.18882	3.95515	4.86899	5.93477
0.0886701	0.0886701	0.0886701	0.0886701	0.0886701	0.0886701	0.0886701	0.0886701	0.0886701	0.0886701	0.0886701	0.0886701	0.0886701	0.0886701	0.0886701	0.0886701	0.0886701	0.0886701	0.0886701	0.0886701	0.0886701	0.0886701	0.0886701	0.0886701	0.0886701	0.0886701	-0.0101764	-0.245658	-0.506274	-0.673335	-0.68493	-0.551876	-0.32212	-0.0286162	0.336921	0.808542	1.40863	2.12326	2.90938	3.72373	4.54592	5.37699	6.21838	7.0529	7.84507	8.55918	9.17733	9.70157	10.1399	10.4906
1.02764	1.02764	1.02764	1.02764	1.02764	1.02764	1.02764	1.02764	1.02764	1.02764	1.02764	1.02764	1.02764	1.02764	1.02764	1.02764	1.02764	1.02764	1.02764	1.02764	1.02764	1.02764	1.02764	1.02764	1.60574	1.43137	0.898238	0.48024	0.410179	0.584768	0.730868	0.665526	0.43351	0.234214	0.232194	0.427279	0.685443	0.881294	1.01332	1.1938	1.53698	2.05641	2.66239	3.25149	3.79779	4.36289	5.02277	5.78615	6.58005	7.31074
-1.9892	-1.9892	-1.9892	-1.9892	-1.9892	-1.9892	-1.9892	-1.9892	-1.9892	-1.9892	-1.9892	-1.9892	-1.9892	-1.9892	-1.9892	-1.9892	-1.9892	-1.9892	-1.9892	-1.9892	-1.9892	-1.9892	-1.9892	-1.9892	-1.9892	-1.9892	-3.10824	-2.14208	-0.254859	1.23821	1.72197	1.50539	1.34917	1.75976	2.62687	3.42906	3.74529	3.59997	3.37549	3.42873	3.78354	4.15882	4.2666	4.08357	3.85531	3.85663	4.14833	4.55105	4.83928	4.95795
4.51867	4.51867	4.51867	4.51867	4.51867	4.51867	4.51867	4.51867	4.51867	4.51867	4.51867	4.51867	4.51867	4.51867	4.51867	4.51867	4.51867	4.51867	4.51867	4.51867	4.51867	4.51867	4.51867	4.51867	6.40323	6.66719	6.15788	5.88202	6.31273	7.19064	7.88999	7.98426	7.54372	6.97641	6.61854	6.45493	6.18731	5.54332	4.52561	3.38975	2.40218	1.61827	0.876547	-0.00881942	-1.05202	-2.07551	-2.86895	-3.36681	-3.68062	-3.96882
2.44417	2.44417	2.44417	2.44417	2.44417	2.44417	2.44417	2.44417	2.44417	2.44417	2.44417	2.44417	2.44417	2.44417	2.44417	2.44417	2.44417	2.44417	2.44417	2.44417	2.44417	2.44417	2.44417	2.44417	2.44417	2.44417	2.82583	3.27564	3.73826	4.19484	4.64325	5.07771	5.48261	5.84011	6.14017	6.38272	6.57105	6.7044	6.77703	6.78417	6.72842	6.62	6.47098	6.28882	6.07514	5.83022	5.55825	5.26815	4.96925	4.66609
7.31442	7.31442	7.31442	7.31442	7.31442	7.31442	7.31442	7.31442	7.31442	7.31442	7.31442	7.31442	7.31442	7.31442	7.31442	7.31442	7.31442	7.31442	7.31442	7.31442	7.31442	7.31442	7.31442	7.31442	8.58465	8.4487	7.62613	6.96862	6.88349	7.16889	7.31885	6.99345	6.26546	5.48702	4.94814	4.64366	4.32991	3.78156	2.99874	2.18864	1.56448	1.16126	0.831628	0.406504	-0.141175	-0.679107	-1.04715	-1.20437	-1.25534	-1.34148
1.59806	1.59806	1.59806	1.59806	1.59806	1.59806	1.59806	1.59806	1.59806	1.59806	1.59806	1.59806	1.59806	1.59806	1.59806	1.59806	1.59806	1.59806	1.59806	1.59806	1.59806	1.59806	1.59806	1.59806	1.26923	2.08489	3.44776	4.68726	5.48941	6.00679	6.61606	7.55937	8.76165	9.93631	10.8455	11.4755	11.9928	12.5509	13.136	13.5825	13.7252	13.5377	13.1351	12.6533	12.1268	11.4754	10.6026	9.50408	8.28665	7.08573
-4.24051	-4.24051	-4.24051	-4.24051	-4.24051	-4.24051	-4.24051	-4.24051	-4.24051	-4.24051	-4.24051	-4.24051	-4.24051	-4.24051	-4.24051	-4.24051	-4.24051	-4.24051	-4.24051	-4.24051	-4.24051	-4.24051	-4.24051	-4.24051	-4.32416	-3.44303	-2.08048	-0.786821	0.174177	0.919193	1.74998	2.86055	4.18657	5.49087	6.57611	7.42881	8.18379	8.96567	9.76192	10.4353	10.8484	10.9776	10.9154	10.7711	10.5707	10.246	9.71499	8.97195	8.10276	7.21736
-4.23168	-4.23168	-4.23168	-4.23168	-4.23168	-4.23168	-4.23168	-4.23168	-4.23168	-4.23168	-4.23168	-4.23168	-4.23168	-4.23168	-4.23168	-4.23168	-4.23168	-4.23168	-4.23168	-4.23168	-4.23168	-4.23168	-4.23168	-4.23168	-4.23168	-5.21015	-5.08313	-4.42241	-3.89412	-3.80464	-3.97507	-3.98694	-3.55652	-2.7301	-1.77792	-0.923838	-0.161605	0.699561	1.83149	3.22356	4.69789	6.06908	7.29045	8.45801	9.68421	10.9695	12.1893	13.1989	13.9498	14.5112
-0.272466	-0.272466	-0.272466	-0.272466	-0.272466	-0.272466	-0.272466	-0.272466	-0.272466	-0.272466	-0.272466	-0.272466	-0.272466	-0.272466	-0.272466	-0.272466	-0.272466	-0.272466	-0.272466	-0.272466	-0.272466	-0.272466	-0.272466	-0.272466	-0.00295855	0.91252	2.08363	3.10125	3.77503	4.1855	4.54076	4.9737	5.4423	5.79177	5.90098	5.77909	5.53922	5.28962	5.04739	4.74691	4.3235	3.78882	3.23092	2.74628	2.37127	2.07448	1.81026	1.57842	1.43406	1.44218
3.60333	3.60333	3.60333	3.60333	3.60333	3.60333	3.60333	3.60333	3.60333	3.60333	3.60333	3.60333	3.60333	3.60333	3.60333	3.60333	3.60333	3.60333	3.60333	3.60333	3.60333	3.60333	3.60333	3.60333	3.60333	3.60333	4.32056	3.30958	1.55862	0.19796	-0.2332	0.0133295	0.292873	0.17067	-0.265739	-0.579554	-0.420954	0.177753	0.8769	1.35841	1.59019	1.8031	2.23595	2.90255	3.58775	4.05262	4.24279	4.31066	4.44847	4.70189
-0.012184	-0.012184	-0.012184	-0.012184	-0.012184	-0.012184	-0.012184	-0.012184	-0.012184	-0.012184	-0.012184	-0.012184	-0.012184	-0.012184	-0.012184	-0.012184	-0.012184	-0.012184	-0.012184	-0.012184	-0.012184	-0.012184	-0.012184	-1.13607	-1.66638	-1.89976	-2.17852	-2.6527	-3.21624	-3.63841	-3.76159	-3.60383	-3.30252	-2.97181	-2.60618	-2.10469	-1.37819	-0.435291	0.625865	1.70172	2.76026	3.84313	4.9994	6.21821	7.42232	8.5233	9.48307	10.3252	11.0903	11.7814
-3.2196	-3.2196	-3.2196	-3.2196	-3.2196	-3.2196	-3.2196	-3.2196	-3.2196	-3.2196	-3.2196	-3.2196	-3.2196	-3.2196	-3.2196	-3.2196	-3.2196	-3.2196	-3.2196	-3.2196	-3.2196	-3.2196	-3.2196	-3.2196	-3.14415	-3.08631	-3.02195	-2.94411	-2.85999	-2.78236	-2.72126	-2.67994	-2.6556	-2.64247	-2.63422	-2.62436	-2.60539	-2.56792	-2.50081	-2.39227	-2.23086	-2.0062	-1.70913	-1.33187	-0.8684	-0.315104	0.328726	1.0606	1.87473	2.76203
2.58948	2.58948	2.58948	2.58948	2.58948	2.58948	2.58948	2.58948	2.58948	2.58948	2.58948	2.58948	2.58948	2.58948	2.58948	2.58948	2.58948	2.58948	2.58948	2.58948	2.58948	2.58948	2.58948	2.58948	3.27422	2.82718	1.86862	1.13035	0.970402	1.23265	1.50151	1.49646	1.27937	1.14268	1.3223	1.80173	2.35982	2.78731	3.06186	3.33345	3.75607	4.3336	4.91702	5.3406	5.5605	5.6702	5.79041	5.94571	6.04275	5.96188
-3.38044	-3.38044	-3.38044	-3.38044	-3.38044	-3.38044	-3.38044	-3.38044	-3.38044	-3.38044	-3.38044	-3.38044	-3.38044	-3.38044	-3.38044	-3.38044	-3.38044	-3.38044	-3.38044	-3.38044	-3.38044	-3.38044	-3.38044	-3.38044	-3.62129	-3.48128	-3.15376	-2.84187	-2.64072	-2.51211	-2.3559	-2.1101	-1.7997	-1.50544	-1.29136	-1.15713	-1.0511	-0.923962	-0.771154	-0.628666	-0.531885	-0.478643	-0.42932	-0.340374	-0.19806	-0.0222022	0.160162	0.344126	0.551799	0.810134
-5.64143	-5.64143	-5.64143	-5.64143	-5.64143	-5.64143	-5.64143	-5.64143	-5.64143	-5.64143	-5.64143	-5.64143	-5.64143	-5.64143	-5.64143	-5.64143	-5.64143	-5.64143	-5.64143	-5.64143	-5.64143	-5.64143	-5.64143	-5.64143	-5.64143	-5.69939	-4.88101	-3.6349	-2.46167	-1.60328	-0.963882	-0.284705	0.598128	1.62281	2.57861	3.2934	3.75959	4.10234	4.44015	4.77355	4.9959	5.00214	4.78749	4.44868	4.09662	3.76772	3.41404	2.97309	2.44574	1.90914
2.05001	2.05001	2.05001	2.05001	2.05001	2.05001	2.05001	2.05001	2.05001	2.05001	2.05001	2.05001	2.05001	2.05001	2.05001	2.05001	2.05001	2.05001	2.05001	2.05001	2.05001	2.05001	2.05001	2.05001	2.6118	2.30937	1.64777	1.22131	1.31321	1.7799	2.26181	2.51018	2.55948	2.63605	2.92166	3.39216	3.85741	4.14063	4.22332	4.23319	4.30482	4.4517	4.56351	4.51806	4.29536	3.98971	3.7179	3.51656	3.3234	3.05248
-2.90879	-2.90879	-2.90879	-2.90879	-2.90879	-2.90879	-2.90879	-2.90879	-2.90879	-2.90879	-2.90879	-2.90879	-2.90879	-2.90879	-2.90879	-2.90879	-2.90879	-2.90879	-2.90879	-2.90879	-2.90879	-2.90879	-2.90879	-2.90879	-3.03231	-3.04618	-2.95242	-2.79122	-2.59389	-2.35737	-2.05507	-1.66749	-1.20279	-0.691135	-0.161264	0.377916	0.935171	1.51882	2.1209	2.71796	3.28615	3.81601	4.31342	4.78755	5.23782	5.65218	6.01718	6.32958	6.59835	6.83585
-2.51851	-2.51851	-2.51851	-2.51851	-2.51851	-2.51851	-2.51851	-2.51851	-2.51851	-2.51851	-2.51851	-2.51851	-2.51851	-2.51851	-2.51851	-2.51851	-2.51851	-2.51851	-2.51851	-2.51851	-2.51851	-2.51851	-2.51851	-2.51851	-2.51851	-2.51851	-2.8911	-2.96526	-2.83062	-2.64738	-2.50905	-2.38619	-2.17853	-1.81518	-1.31339	-0.75407	-0.206814	0.324349	0.890891	1.54263	2.27979	3.05576	3.82242	4.5726	5.34144	6.16906	7.06186	7.98751	8.905	9.79878
-4.01633	-4.01633	-4.01633	-4.01633	-4.01633	-4.01633	-4.01633	-4.01633	-4.01633	-4.01633	-4.01633	-4.01633	-4.01633	-4.01633	-4.01633	-4.01633	-4.01633	-4.01633	-4.01633	-4.01633	-4.01633	-4.01633	-4.01633	-4.01633	-5.43361	-5.17249	-4.09606	-3.21587	-3.0108	-3.23679	-3.29186	-2.77369	-1.77028	-0.700746	0.0890286	0.60143	1.11958	1.90385	2.94773	4.00028	4.80401	5.31244	5.69514	6.14826	6.70169	7.19888	7.45195	7.41497	7.21469	7.02217
5.9899	5.9899	5.9899	5.9899	5.9899	5.9899	5.9899	5.9899	5.9899	5.9899	5.9899	5.9899	5.9899	5.9899	5.9899	5.9899	5.9899	5.9899	5.9899	5.9899	5.9899	5.9899	5.9899	7.03112	6.7116	5.75125	5.0027	4.88229	5.20627	5.48952	5.40734	5.03778	4.73056	4.77116	5.15176	5.6268	5.96551	6.15564	6.38562	6.84713	7.55447	8.34075	9.01649	9.53104	9.99037	10.5285	11.1638	11.7736	12.2022	12.3913
-1.13951	-1.13951	-1.13951	-1.13951	-1.13951	-1.13951	-1.13951	-1.13951	-1.13951	-1.13951	-1.13951	-1.13951	-1.13951	-1.13951	-1.13951	-1.13951	-1.13951	-1.13951	-1.13951	-1.13951	-1.13951	-1.13951	-1.13951	-1.13951	-1.13951	-1.53742	-1.55842	-1.36446	-1.1648	-1.06483	-1.01793	-0.899279	-0.62531	-0.218058	0.227884	0.633052	0.993889	1.36908	1.81369	2.32553	2.84965	3.33015	3.75796	4.17201	4.61729	5.10212	5.59312	6.04904	6.45878	6.848
4.91031	4.91031	4.91031	4.91031	4.91031	4.91031	4.91031	4.91031	4.91031	4.91031	4.91031	4.91031	4.91031	4.91031	4.91031	4.91031	4.91031	4.91031	4.91031	4.91031	4.91031	4.91031	4.91031	4.91031	4.91031	4.91031	5.49366	5.3976	4.95834	4.59123	4.50238	4.60002	4.63979	4.45602	4.08535	3.70279	3.45316	3.33488	3.22719	3.01732	2.70377	2.38761	2.17267	2.0737	2.01401	1.90557	1.73084	1.55175	1.44434	1.42551
6.90815	6.90815	6.90815	6.90815	6.90815	6.90815	6.90815	6.90815	6.90815	6.90815	6.90815	6.90815	6.90815	6.90815	6.90815	6.90815	6.90815	6.90815	6.90815	6.90815	6.90815	6.90815	6.90815	6.90815	6.90815	6.90815	8.06298	7.49537	6.10716	4.96046	4.56882	4.69539	4.72807	4.25697	3.37666	2.52171	2.04696	1.94166	1.89938	1.63384	1.13354	0.639582	0.399318	0.440852	0.568473	0.560475	0.370475	0.149119	0.0830087	0.214607
0.69499	0.69499	0.69499	0.69499	0.69499	0.69499	0.69499	0.69499	0.69499	0.69499	0.69499	0.69499	0.69499	0.69499	0.69499	0.69499	0.69499	0.69499	0.69499	0.69499	0.69499	0.69499	0.69499	0.139455	-0.157718	-0.333508	-0.535429	-0.822884	-1.14482	-1.39873	-1.51486	-1.49848	-1.40502	-1.28012	-1.1198	-0.881279	-0.527892	-0.0646023	0.465775	1.01769	1.57474	2.15044	2.76092	3.39728	4.02328	4.59829	5.10279	5.54313	5.93319	6.27211
1.79881	1.79881	1.79881	1.79881	1.79881	1.79881	1.79881	1.79881	1.79881	1.79881	1.79881	1.79881	1.79881	1.79881	1.79881	1.79881	1.79881	1.79881	1.79881	1.79881	1.79881	1.79881	1.79881	1.79881	3.15981	2.94125	2.00763	1.35159	1.43859	2.02887	2.53458	2.55977	2.18024	1.78864	1.70399	1.90728	2.10819	2.03903	1.69081	1.29193	1.07906	1.08796	1.14895	1.06984	0.821514	0.557094	0.461858	0.585853	0.813756	0.987951
3.04533	3.04533	3.04533	3.04533	3.04533	3.04533	3.04533	3.04533	3.04533	3.04533	3.04533	3.04533	3.04533	3.04533	3.04533	3.04533	3.04533	3.04533	3.04533	3.04533	3.04533	3.04533	3.04533	3.04533	3.04533	3.04533	3.48673	3.23287	2.64342	2.12677	1.87839	1.81195	1.70436	1.41222	0.982654	0.58974	0.376972	0.350919	0.407541	0.449303	0.478899	0.59005	0.875536	1.34347	1.91567	2.50102	3.06993	3.66252	4.32938	5.06561
-1.05071	-1.05071	-1.05071	-1.05071	-1.05071	-1.05071	-1.05071	-1.05071	-1.05071	-1.05071	-1.05071	-1.05071	-1.05071	-1.05071	-1.05071	-1.05071	-1.05071	-1.05071	-1.05071	-1.05071	-1.05071	-1.05071	-1.05071	-1.05071	-0.433955	0.291701	1.05842	1.83059	2.5983	3.36093	4.11402	4.84602	5.5426	6.19172	6.78509	7.31635	7.77925	8.16808	8.47963	8.71431	8.87541	8.96721	8.99412	8.96155	8.87728	8.7517	8.59616	8.42073	8.23312	8.03924
-6.13632	-6.13632	-6.13632	-6.13632	-6.13632	-6.13632	-6.13632	-6.13632	-6.13632	-6.13632	-6.13632	-6.13632	-6.13632	-6.13632	-6.13632	-6.13632	-6.13632	-6.13632	-6.13632	-6.13632	-6.13632	-6.13632	-6.13632	-6.13632	-7.1327	-7.26386	-6.93497	-6.65831	-6.68834	-6.90737	-7.00643	-6.77583	-6.26125	-5.68375	-5.22753	-4.89332	-4.53219	-4.00557	-3.31537	-2.59316	-1.97443	-1.48281	-1.02695	-0.501455	0.110076	0.723772	1.23811	1.62653	1.95419	2.30946
-2.1296	-2.1296	-2.1296	-2.1296	-2.1296	-2.1296	-2.1296	-2.1296	-2.1296	-2.1296	-2.1296	-2.1296	-2.1296	-2.1296	-2.1296	-2.1296	-2.1296	-2.1296	-2.1296	-2.1296	-2.1296	-2.1296	-2.1296	-2.1296	-2.1296	-3.07047	-3.66911	-4.0608	-4.45404	-4.95847	-5.52105	-5.9998	-6.29448	-6.42071	-6.47644	-6.54537	-6.62826	-6.6569	-6.56745	-6.36113	-6.09988	-5.84815	-5.61857	-5.37015	-5.05509	-4.66729	-4.24787	-3.84665	-3.47864	-3.11602
3.72084	3.72084	3.72084	3.72084	3.72084	3.72084	3.72084	3.72084	3.72084	3.72084	3.72084	3.72084	3.72084	3.72084	3.72084	3.72084	3.72084	3.72084	3.72084	3.72084	3.72084	3.72084	3.72084	3.72084	3.72084	3.72084	5.09661	5.04368	4.30569	3.78289	3.91157	4.47993	4.94796	4.94861	4.55334	4.13197	3.98845	4.11127	4.23341	4.10717	3.72647	3.30774	3.0747	3.0608	3.10425	3.02011	2.77572	2.50946	2.38957	2.45633
5.56842	5.56842	5.56842	5.56842	5.56842	5.56842	5.56842	5.56842	5.56842	5.56842	5.56842	5.56842	5.56842	5.56842	5.56842	5.56842	5.56842	5.56842	5.56842	5.56842	5.56842	5.56842	5.56842	5.75395	5.92117	5.99862	5.926	5.68469	5.2996	4.81505	4.26533	3.66163	3.00123	2.28714	1.53993	0.792899	0.0768059	-0.591793	-1.20932	-1.77416	-2.27698	-2.70088	-3.03019	-3.25905	-3.39207	-3.43705	-3.39711	-3.26927	-3.05007	-2.74225
5.27284	5.27284	5.27284	5.27284	5.27284	5.27284	5.27284	5.27284	5.27284	5.27284	5.27284	5.27284	5.27284	5.27284	5.27284	5.27284	5.27284	5.27284	5.27284	5.27284	5.27284	5.27284	5.27284	5.27284	5.27284	5.27284	6.61687	6.01826	4.49398	3.25193	2.88255	3.12497	3.28998	2.91535	2.11018	1.369	1.09498	1.27451	1.55627	1.61028	1.41776	1.24637	1.37018	1.81332	2.34488	2.70425	2.83064	2.88814	3.08275	3.45752
-1.08762	-1.08762	-1.08762	-1.08762	-1.08762	-1.08762	-1.08762	-1.08762	-1.08762	-1.08762	-1.08762	-1.08762	-1.08762	-1.08762	-1.08762	-1.08762	-1.08762	-1.08762	-1.08762	-1.08762	-1.08762	-1.08762	-1.08762	-1.08762	-1.08762	-0.367092	-0.455846	-0.905648	-1.18938	-1.05646	-0.633166	-0.233452	-0.0686333	-0.0955988	-0.0993414	0.0964104	0.48576	0.91569	1.24428	1.46808	1.71055	2.09806	2.64641	3.25818	3.82169	4.31166	4.79997	5.37483	6.05051	6.7515
3.09582	3.09582	3.09582	3.09582	3.09582	3.09582	3.09582	3.09582	3.09582	3.09582	3.09582	3.09582	3.09582	3.09582	3.09582	3.09582	3.09582	3.09582	3.09582	3.09582	3.09582	3.09582	3.09582	3.09582	3.09582	3.09582	2.94039	2.73696	2.50815	2.28196	2.07941	1.90953	1.77372	1.6738	1.61654	1.61132	1.66389	1.77209	1.92705	2.11827	2.33794	2.58112	2.84256	3.11361	3.38268	3.6386	3.87406	4.08622	4.27441	4.43746
3.32307	3.32307	3.32307	3.32307	3.32307	3.32307	3.32307	3.32307	3.32307	3.32307	3.32307	3.32307	3.32307	3.32307	3.32307	3.32307	3.32307	3.32307	3.32307	3.32307	3.32307	3.32307	3.32307	3.32307	4.31353	4.27444	3.75549	3.41273	3.56078	4.04266	4.4644	4.55907	4.37872	4.19185	4.21892	4.45155	4.6961	4.77282	4.67655	4.56269	4.59111	4.78323	5.01863	5.15982	5.1795	5.17425	5.26256	5.47091	5.71346	5.87671
-3.18072	-3.18072	-3.18072	-3.18072	-3.18072	-3.18072	-3.18072	-3.18072	-3.18072	-3.18072	-3.18072	-3.18072	-3.18072	-3.18072	-3.18072	-3.18072	-3.18072	-3.18072	-3.18072	-3.18072	-3.18072	-3.18072	-3.18072	-3.18072	-3.18072	-3.18072	-3.7265	-4.41578	-5.06202	-5.52105	-5.74041	-5.75059	-5.61299	-5.36591	-5.00505	-4.5043	-3.85214	-3.07162	-2.21062	-1.31478	-0.407997	0.504842	1.41938	2.31627	3.16257	3.92711	4.59511	5.16922	5.6578	6.06241
4.07366	4.07366	4.07366	4.07366	4.07366	4.07366	4.07366	4.07366	4.07366	4.07366	4.07366	4.07366	4.07366	4.07366	4.07366	4.07366	4.07366	4.07366	4.07366	4.07366	4.07366	4.07366	4.07366	4.07366	3.9012	3.99125	4.19299	4.36771	4.46154	4.51238	4.5953	4.75458	4.97358	5.19787	5.38359	5.52781	5.65915	5.80297	5.95483	6.08432	6.16216	6.18403	6.17052	6.146	6.11761	6.07323	5.9982	5.89356	5.77871	5.67704
2.70232	2.70232	2.70232	2.70232	2.70232	2.70232	2.70232	2.70232	2.70232	2.70232	2.70232	2.70232	2.70232	2.70232	2.70232	2.70232	2.70232	2.70232	2.70232	2.70232	2.70232	2.70232	2.70232	2.70232	3.63958	4.20132	4.49139	4.68283	4.87383	5.03221	5.0541	4.87106	4.51148	4.07329	3.64411	3.24393	2.83582	2.38587	1.91287	1.4843	1.16775	0.985517	0.912505	0.914714	0.98907	1.16795	1.48727	1.95047	2.52209	3.15462
8.04723	8.04723	8.04723	8.04723	8.04723	8.04723	8.04723	8.04723	8.04723	8.04723	8.04723	8.04723	8.04723	8.04723	8.04723	8.04723	8.04723	8.04723	8.04723	8.04723	8.04723	8.04723	8.04723	8.04723	9.23012	8.70828	7.37819	6.29445	5.96342	6.14249	6.21508	5.7672	4.88925	4.01201	3.48779	3.30507	3.15836	2.76329	2.1107	1.44441	1.01515	0.855454	0.774907	0.557516	0.162504	-0.25417	-0.50075	-0.529664	-0.4697	-0.492971
-1.03606	-1.03606	-1.03606	-1.03606	-1.03606	-1.03606	-1.03606	-1.03606	-1.03606	-1.03606	-1.03606	-1.03606	-1.03606	-1.03606	-1.03606	-1.03606	-1.03606	-1.03606	-1.03606	-1.03606	-1.03606	-1.03606	-1.03606	-1.03606	-1.22112	-1.24505	-1.09049	-0.810184	-0.449344	-0.00112647	0.578323	1.32088	2.21216	3.20005	4.23284	5.28988	6.37864	7.50552	8.6499	9.76538	10.8048	11.7449	12.5878	13.3419	14.0001	14.537	14.9261	15.1592	15.2495	15.2178
-0.901806	-0.901806	-0.901806	-0.901806	-0.901806	-0.901806	-0.901806	-0.901806	-0.901806	-0.901806	-0.901806	-0.901806	-0.901806	-0.901806	-0.901806	-0.901806	-0.901806	-0.901806	-0.901806	-0.901806	-0.901806	-0.901806	-0.901806	-0.901806	-1.29296	-1.34155	-1.18352	-0.978424	-0.805293	-0.63432	-0.383072	-0.00125898	0.485768	1.00205	1.48309	1.91791	2.33904	2.77672	3.2222	3.63144	3.96127	4.20229	4.37948	4.52328	4.64021	4.70961	4.7068	4.629	4.49965	4.34877
2.83542	2.83542	2.83542	2.83542	2.83542	2.83542	2.83542	2.83542	2.83542	2.83542	2.83542	2.83542	2.83542	2.83542	2.83542	2.83542	2.83542	2.83542	2.83542	2.83542	2.83542	2.83542	2.83542	2.83542	2.83542	3.52232	3.25764	2.58904	2.14537	2.21955	2.65453	3.07064	3.21022	3.11673	3.03626	3.16829	3.49665	3.83195	3.9993	3.98938	3.94481	4.01387	4.21664	4.4421	4.5651	4.56517	4.53883	4.60369	4.79136	5.02812
5.29696	5.29696	5.29696	5.29696	5.29696	5.29696	5.29696	5.29696	5.29696	5.29696	5.29696	5.29696	5.29696	5.29696	5.29696	5.29696	5.29696	5.29696	5.29696	5.29696	5.29696	5.29696	5.29696	5.58379	5.42931	5.07199	4.78709	4.70402	4.75604	4.77916	4.66255	4.42683	4.18138	4.0157	3.9258	3.83258	3.66365	3.41908	3.16538	2.97154	2.85048	2.75764	2.64183	2.49683	2.36673	2.30396	2.32259	2.38993	2.46087	2.51989
0.249311	0.249311	0.249311	0.249311	0.249311	0.249311	0.249311	0.249311	0.249311	0.249311	0.249311	0.249311	0.249311	0.249311	0.249311	0.249311	0.249311	0.249311	0.249311	0.249311	0.249311	0.249311	0.249311	1.71976	1.65078	0.913167	0.509639	0.910809	1.8733	2.79987	3.28562	3.40162	3.53871	4.01226	4.79454	5.58195	6.09274	6.30623	6.44153	6.72577	7.18241	7.62692	7.85236	7.81786	7.66838	7.5832	7.60676	7.61847	7.45783	7.07688
-2.23782	-2.23782	-2.23782	-2.23782	-2.23782	-2.23782	-2.23782	-2.23782	-2.23782	-2.23782	-2.23782	-2.23782	-2.23782	-2.23782	-2.23782	-2.23782	-2.23782	-2.23782	-2.23782	-2.23782	-2.23782	-2.23782	-2.23782	-2.23782	-2.23782	-2.73247	-2.06831	-0.851631	0.249938	0.925724	1.3242	1.81261	2.62665	3.69413	4.73972	5.53864	6.08626	6.5543	7.10213	7.72659	8.27698	8.6021	8.68366	8.63824	8.5998	8.60089	8.56	8.37652	8.03632	7.62972
0.292304	0.292304	0.292304	0.292304	0.292304	0.292304	0.292304	0.292304	0.292304	0.292304	0.292304	0.292304	0.292304	0.292304	0.292304	0.292304	0.292304	0.292304	0.292304	0.292304	0.292304	0.292304	0.292304	0.292304	1.0551	1.74283	2.28769	2.67532	2.9181	3.0273	3.00421	2.84963	2.57672	2.21293	1.79048	1.33549	0.866025	0.399449	-0.0397614	-0.420089	-0.711318	-0.893521	-0.958929	-0.906049	-0.732577	-0.434185	-0.0100897	0.530322	1.16638	1.87173
-1.04148	-1.04148	-1.04148	-1.04148	-1.04148	-1.04148	-1.04148	-1.04148	-1.04148	-1.04148	-1.04148	-1.04148	-1.04148	-1.04148	-1.04148	-1.04148	-1.04148	-1.04148	-1.04148	-1.04148	-1.04148	-1.04148	-1.04148	-1.04148	-1.04148	-1.04148	-0.646537	-0.876847	-1.33615	-1.58361	-1.42059	-0.964085	-0.48457	-0.165719	0.0187176	0.235328	0.617958	1.15122	1.70042	2.14148	2.46491	2.76584	3.14284	3.60553	4.07294	4.45419	4.73052	4.96377	5.23055	5.54877
0.390451	0.390451	0.390451	0.390451	0.390451	0.390451	0.390451	0.390451	0.390451	0.390451	0.390451	0.390451	0.390451	0.390451	0.390451	0.390451	0.390451	0.390451	0.390451	0.390451	0.390451	0.390451	0.390451	0.390451	0.390451	0.390451	0.898188	1.48859	2.073	2.60571	3.07969	3.5061	3.8943	4.24358	4.54657	4.79675	4.99288	5.13822	5.23745	5.29481	5.31474	5.30331	5.26854	5.2194	5.16462	5.11245	5.07135	5.05025	5.05779	5.10089
7.99641	7.99641	7.99641	7.99641	7.99641	7.99641	7.99641	7.99641	7.99641	7.99641	7.99641	7.99641	7.99641	7.99641	7.99641	7.99641	7.99641	7.99641	7.99641	7.99641	7.99641	7.99641	7.99641	7.99641	9.3794	8.74086	7.13872	5.83838	5.462	5.7388	5.94628	5.59801	4.80644	4.08888	3.86678	4.12331	4.48617	4.6049	4.45623	4.31826	4.47625	4.9528	5.50244	5.84887	5.92661	5.90765	6.00887	6.27642	6.54736	6.60982
10.2396	10.2396	10.2396	10.2396	10.2396	10.2396	10.2396	10.2396	10.2396	10.2396	10.2396	10.2396	10.2396	10.2396	10.2396	10.2396	10.2396	10.2396	10.2396	10.2396	10.2396	10.2396	10.2396	10.2396	10.2396	12.4384	11.7628	9.71888	8.09834	7.76403	8.29885	8.64228	8.07703	6.74827	5.38581	4.588	4.33283	4.09702	3.39575	2.2183	0.990058	0.150343	-0.234553	-0.480521	-0.948139	-1.69889	-2.45872	-2.89453	-2.9233	-2.76742
4.33126	4.33126	4.33126	4.33126	4.33126	4.33126	4.33126	4.33126	4.33126	4.33126	4.33126	4.33126	4.33126	4.33126	4.33126	4.33126	4.33126	4.33126	4.33126	4.33126	4.33126	4.33126	4.33126	4.33126	4.33126	4.33126	5.41726	4.42237	2.46581	0.849402	0.198997	0.224843	0.181826	-0.427667	-1.4876	-2.46918	-2.94087	-2.91484	-2.76128	-2.825	-3.11676	-3.34088	-3.1944	-2.64079	-1.91558	-1.28668	-0.810743	-0.307141	0.446511	1.49603
-2.14315	-2.14315	-2.14315	-2.14315	-2.14315	-2.14315	-2.14315	-2.14315	-2.14315	-2.14315	-2.14315	-2.14315	-2.14315	-2.14315	-2.14315	-2.14315	-2.14315	-2.14315	-2.14315	-2.14315	-2.14315	-2.14315	-2.14315	-2.14315	-2.41142	-2.29177	-1.97668	-1.71307	-1.62441	-1.65301	-1.64577	-1.4946	-1.21301	-0.898554	-0.630981	-0.401574	-0.129838	0.258484	0.767726	1.33698	1.90082	2.44541	3.01007	3.63847	4.3287	5.02808	5.67372	6.23806	6.73758	7.20012
-2.21098	-2.21098	-2.21098	-2.21098	-2.21098	-2.21098	-2.21098	-2.21098	-2.21098	-2.21098	-2.21098	-2.21098	-2.21098	-2.21098	-2.21098	-2.21098	-2.21098	-2.21098	-2.21098	-2.21098	-2.21098	-2.21098	-2.21098	-2.21098	-2.21098	-2.21098	-3.04813	-3.7157	-4.22132	-4.61836	-4.93938	-5.16527	-5.24644	-5.14907	-4.88384	-4.49536	-4.02685	-3.49343	-2.8857	-2.1959	-1.44013	-0.656615	0.116576	0.862526	1.58678	2.29987	2.99888	3.66503	4.27799	4.83218
8.71278	8.71278	8.71278	8.71278	8.71278	8.71278	8.71278	8.71278	8.71278	8.71278	8.71278	8.71278	8.71278	8.71278	8.71278	8.71278	8.71278	8.71278	8.71278	8.71278	8.71278	8.71278	8.71278	8.71278	8.71278	9.28475	8.78501	7.80257	6.99434	6.66897	6.6794	6.65633	6.3549	5.83182	5.34398	5.09763	5.07972	5.10141	4.98648	4.72221	4.44575	4.29825	4.29203	4.30863	4.21616	3.98816	3.71617	3.5144	3.41347	3.34139
-1.11374	-1.11374	-1.11374	-1.11374	-1.11374	-1.11374	-1.11374	-1.11374	-1.11374	-1.11374	-1.11374	-1.11374	-1.11374	-1.11374	-1.11374	-1.11374	-1.11374	-1.11374	-1.11374	-1.11374	-1.11374	-1.11374	-1.11374	-1.11374	-1.11374	-1.47538	-1.89865	-2.28556	-2.54357	-2.63136	-2.56618	-2.39303	-2.1439	-1.81831	-1.39582	-0.864304	-0.237927	0.449055	1.16423	1.89414	2.64277	3.41544	4.20433	4.98847	5.74665	6.47021	7.16405	7.83582	8.48403	9.09585
-4.02544	-4.02544	-4.02544	-4.02544	-4.02544	-4.02544	-4.02544	-4.02544	-4.02544	-4.02544	-4.02544	-4.02544	-4.02544	-4.02544	-4.02544	-4.02544	-4.02544	-4.02544	-4.02544	-4.02544	-4.02544	-4.02544	-4.02544	-4.02544	-4.14033	-2.69743	-0.576201	1.24673	2.30635	2.80484	3.26979	4.04884	5.05234	5.90208	6.29701	6.25848	6.06647	5.98503	6.04274	6.05246	5.82334	5.35341	4.83181	4.46756	4.31619	4.2611	4.1514	3.95581	3.78954	3.79979
4.12786	4.12786	4.12786	4.12786	4.12786	4.12786	4.12786	4.12786	4.12786	4.12786	4.12786	4.12786	4.12786	4.12786	4.12786	4.12786	4.12786	4.12786	4.12786	4.12786	4.12786	4.12786	4.12786	4.12786	4.12786	5.07228	4.79637	4.00915	3.5156	3.68724	4.32086	4.93028	5.18485	5.13597	5.09114	5.29753	5.7282	6.13663	6.29525	6.1867	5.98667	5.87854	5.88418	5.86071	5.64874	5.22276	4.70674	4.25261	3.90486	3.57603
1.8371	1.8371	1.8371	1.8371	1.8371	1.8371	1.8371	1.8371	1.8371	1.8371	1.8371	1.8371	1.8371	1.8371	1.8371	1.8371	1.8371	1.8371	1.8371	1.8371	1.8371	1.8371	1.8371	1.71246	1.14919	0.418772	-0.213983	-0.636354	-0.911168	-1.17848	-1.52501	-1.92284	-2.27138	-2.49097	-2.58338	-2.61435	-2.6449	-2.67781	-2.66392	-2.55511	-2.35159	-2.10191	-1.8605	-1.64528	-1.4331	-1.19332	-0.92482	-0.661947	-0.446214	-0.292334
2.15288	2.15288	2.15288	2.15288	2.15288	2.15288	2.15288	2.15288	2.15288	2.15288	2.15288	2.15288	2.15288	2.15288	2.15288	2.15288	2.15288	2.15288	2.15288	2.15288	2.15288	2.15288	2.15288	2.15288	2.15288	1.90113	2.43433	3.25772	3.83008	3.90347	3.60796	3.25745	3.06448	2.99514	2.85263	2.48262	1.91071	1.30596	0.826035	0.493505	0.206971	-0.139592	-0.548283	-0.9158	-1.12945	-1.16424	-1.093	-1.00836	-0.935763	-0.818019
-8.82513	-8.82513	-8.82513	-8.82513	-8.82513	-8.82513	-8.82513	-8.82513	-8.82513	-8.82513	-8.82513	-8.82513	-8.82513	-8.82513	-8.82513	-8.82513	-8.82513	-8.82513	-8.82513	-8.82513	-8.82513	-8.82513	-8.82513	-8.82513	-9.84091	-10.16	-10.0596	-9.92182	-9.94739	-10.0564	-10.0211	-9.68813	-9.102	-8.44455	-7.87045	-7.3915	-6.90109	-6.29805	-5.5882	-4.87639	-4.26832	-3.77971	-3.33381	-2.84068	-2.27869	-1.70421	-1.18761	-0.740995	-0.305617	0.193815
-7.14336	-7.14336	-7.14336	-7.14336	-7.14336	-7.14336	-7.14336	-7.14336	-7.14336	-7.14336	-7.14336	-7.14336	-7.14336	-7.14336	-7.14336	-7.14336	-7.14336	-7.14336	-7.14336	-7.14336	-7.14336	-7.14336	-7.14336	-7.14336	-7.14336	-8.84692	-8.62227	-7.46274	-6.53032	-6.38068	-6.7463	-6.9507	-6.54164	-5.6211	-4.66416	-4.05927	-3.79588	-3.54142	-2.98674	-2.12415	-1.22261	-0.558182	-0.167535	0.157009	0.651333	1.35971	2.1112	2.69563	3.0601	3.34382
2.94535	2.94535	2.94535	2.94535	2.94535	2.94535	2.94535	2.94535	2.94535	2.94535	2.94535	2.94535	2.94535	2.94535	2.94535	2.94535	2.94535	2.94535	2.94535	2.94535	2.94535	2.94535	2.94535	2.94535	2.94535	3.57844	3.48012	2.97902	2.47511	2.16498	1.96103	1.63325	1.03062	0.197965	-0.68641	-1.47193	-2.14622	-2.80891	-3.55088	-4.35676	-5.11382	-5.70743	-6.10843	-6.37559	-6.58002	-6.72796	-6.75274	-6.57709	-6.18269	-5.62268
2.47959	2.47959	2.47959	2.47959	2.47959	2.47959	2.47959	2.47959	2.47959	2.47959	2.47959	2.47959	2.47959	2.47959	2.47959	2.47959	2.47959	2.47959	2.47959	2.47959	2.47959	2.47959	2.47959	2.47959	2.47959	3.11073	3.78935	4.41318	4.93578	5.35729	5.69798	5.97486	6.19326	6.35143	6.44864	6.48871	6.47798	6.42189	6.32395	6.18764	6.01837	5.82352	5.61094	5.38794	5.16215	4.94324	4.74357	4.5769	4.45607	4.39186
5.58338	5.58338	5.58338	5.58338	5.58338	5.58338	5.58338	5.58338	5.58338	5.58338	5.58338	5.58338	5.58338	5.58338	5.58338	5.58338	5.58338	5.58338	5.58338	5.58338	5.58338	5.58338	5.58338	5.58338	5.58338	5.58338	6.23833	5.78054	4.8469	4.13493	3.96231	4.15855	4.31852	4.17317	3.77713	3.39955	3.25692	3.33445	3.43305	3.36963	3.13688	2.88792	2.7809	2.83765	2.94124	2.95991	2.87246	2.78077	2.80843	2.98782
3.26259	3.26259	3.26259	3.26259	3.26259	3.26259	3.26259	3.26259	3.26259	3.26259	3.26259	3.26259	3.26259	3.26259	3.26259	3.26259	3.26259	3.26259	3.26259	3.26259	3.26259	3.26259	3.26259	3.26259	3.26259	3.26259	4.7516	4.76661	4.03507	3.44773	3.44089	3.81129	4.032	3.74906	3.045	2.29994	1.83002	1.63912	1.47775	1.11505	0.559012	0.0371353	-0.217382	-0.162059	0.0496963	0.239135	0.376183	0.597929	1.06856	1.8227
0.966326	0.966326	0.966326	0.966326	0.966326	0.966326	0.966326	0.966326	0.966326	0.966326	0.966326	0.966326	0.966326	0.966326	0.966326	0.966326	0.966326	0.966326	0.966326	0.966326	0.966326	0.966326	0.966326	0.966326	0.966326	1.30949	0.697067	-0.29666	-1.0332	-1.21099	-0.96895	-0.662006	-0.52804	-0.517651	-0.391479	0.0391473	0.750646	1.54936	2.2528	2.83478	3.41258	4.10715	4.91586	5.7109	6.352	6.80066	7.13226	7.44477	7.75681	7.98972
3.6148	3.6148	3.6148	3.6148	3.6148	3.6148	3.6148	3.6148	3.6148	3.6148	3.6148	3.6148	3.6148	3.6148	3.6148	3.6148	3.6148	3.6148	3.6148	3.6148	3.6148	3.6148	3.6148	3.6148	3.6148	4.01518	3.10437	1.65428	0.543649	0.186318	0.375971	0.598382	0.503519	0.150447	-0.127566	-0.0638859	0.310956	0.728101	0.937987	0.917391	0.8514	0.933725	1.18419	1.4453	1.54245	1.44654	1.29091	1.24015	1.34362	1.50886
5.86131	5.86131	5.86131	5.86131	5.86131	5.86131	5.86131	5.86131	5.86131	5.86131	5.86131	5.86131	5.86131	5.86131	5.86131	5.86131	5.86131	5.86131	5.86131	5.86131	5.86131	5.86131	5.86131	5.86131	7.116	6.75987	5.64503	4.76939	4.61087	4.93941	5.17114	4.91173	4.24062	3.557	3.18631	3.11274	3.04574	2.71692	2.11921	1.4859	1.05915	0.878044	0.773815	0.554743	0.194221	-0.14978	-0.286683	-0.163053	0.106677	0.364825
3.70178	3.70178	3.70178	3.70178	3.70178	3.70178	3.70178	3.70178	3.70178	3.70178	3.70178	3.70178	3.70178	3.70178	3.70178	3.70178	3.70178	3.70178	3.70178	3.70178	3.70178	3.70178	3.70178	3.70178	3.70178	4.79611	4.07919	2.48477	1.09814	0.44621	0.300362	0.0573292	-0.680322	-1.80262	-2.8592	-3.48136	-3.66853	-3.7177	-3.90695	-4.24077	-4.47302	-4.35401	-3.8562	-3.17855	-2.54834	-2.01959	-1.4513	-0.668413	0.358388	1.48106
4.12645	4.12645	4.12645	4.12645	4.12645	4.12645	4.12645	4.12645	4.12645	4.12645	4.12645	4.12645	4.12645	4.12645	4.12645	4.12645	4.12645	4.12645	4.12645	4.12645	4.12645	4.12645	4.12645	4.12645	4.30355	3.61653	2.57276	1.72823	1.34283	1.29496	1.27886	1.09379	0.790212	0.584097	0.647771	0.969938	1.39213	1.76515	2.07394	2.42588	2.92966	3.58529	4.28283	4.89997	5.40078	5.84638	6.31647	6.82185	7.28928	7.62702
-9.68778	-9.68778	-9.68778	-9.68778	-9.68778	-9.68778	-9.68778	-9.68778	-9.68778	-9.68778	-9.68778	-9.68778	-9.68778	-9.68778	-9.68778	-9.68778	-9.68778	-9.68778	-9.68778	-9.68778	-9.68778	-9.68778	-9.68778	-11.2224	-11.4505	-11.0529	-10.7946	-11.028	-11.5637	-11.9509	-11.8926	-11.4578	-10.9596	-10.6549	-10.5408	-10.4064	-10.0572	-9.4949	-8.90041	-8.45774	-8.19423	-7.97747	-7.6555	-7.19901	-6.71642	-6.33985	-6.09819	-5.89491	-5.60283	-5.17938
10.1695	10.1695	10.1695	10.1695	10.1695	10.1695	10.1695	10.1695	10.1695	10.1695	10.1695	10.1695	10.1695	10.1695	10.1695	10.1695	10.1695	10.1695	10.1695	10.1695	10.1695	10.1695	10.1695	10.1695	10.1695	10.1695	11.5301	11.4901	10.7319	10.08	9.93713	10.1181	10.1418	9.68673	8.83176	7.92782	7.26587	6.84962	6.44972	5.85321	5.06512	4.29084	3.74029	3.44843	3.2709	3.0406	2.72734	2.45502	2.37365	2.51615
-1.44154	-1.44154	-1.44154	-1.44154	-1.44154	-1.44154	-1.44154	-1.44154	-1.44154	-1.44154	-1.44154	-1.44154	-1.44154	-1.44154	-1.44154	-1.44154	-1.44154	-1.44154	-1.44154	-1.44154	-1.44154	-1.44154	-1.44154	-1.44154	-1.44154	-0.0368798	0.0701527	-0.342252	-0.403097	0.282234	1.48402	2.66713	3.46595	3.92858	4.37992	5.07968	5.99224	6.84633	7.39287	7.61151	7.69172	7.83249	8.05966	8.22221	8.15198	7.82552	7.38051	6.98454	6.68894	6.40249
1.33452	1.33452	1.33452	1.33452	1.33452	1.33452	1.33452	1.33452	1.33452	1.33452	1.33452	1.33452	1.33452	1.33452	1.33452	1.33452	1.33452	1.33452	1.33452	1.33452	1.33452	1.33452	1.33452	1.09584	0.947436	0.81533	0.634146	0.379045	0.0674159	-0.266159	-0.59984	-0.93718	-1.29657	-1.69013	-2.11082	-2.53689	-2.94726	-3.33304	-3.69611	-4.03791	-4.34961	-4.61276	-4.80868	-4.92777	-4.97066	-4.94125	-4.83915	-4.65858	-4.39444	-4.04931
-1.61418	-1.61418	-1.61418	-1.61418	-1.61418	-1.61418	-1.61418	-1.61418	-1.61418	-1.61418	-1.61418	-1.61418	-1.61418	-1.61418	-1.61418	-1.61418	-1.61418	-1.61418	-1.61418	-1.61418	-1.61418	-1.61418	-1.61418	-1.61418	-2.71301	-2.19055	-0.949762	-0.00662263	0.167331	-0.183301	-0.46394	-0.275918	0.303409	0.879086	1.13284	1.08857	1.04413	1.27494	1.79659	2.38661	2.81455	3.05178	3.27509	3.68242	4.30601	4.99294	5.55545	5.9386	6.25019	6.63713
-5.93732	-5.93732	-5.93732	-5.93732	-5.93732	-5.93732	-5.93732	-5.93732	-5.93732	-5.93732	-5.93732	-5.93732	-5.93732	-5.93732	-5.93732	-5.93732	-5.93732	-5.93732	-5.93732	-5.93732	-5.93732	-5.93732	-5.93732	-5.93732	-7.01199	-6.66551	-5.59683	-4.633	-4.1803	-4.06723	-3.83377	-3.17685	-2.18335	-1.20249	-0.521034	-0.141943	0.162103	0.605192	1.19182	1.73421	2.04266	2.09948	2.0623	2.11085	2.29091	2.497	2.596	2.56556	2.51814	2.59725
4.06075	4.06075	4.06075	4.06075	4.06075	4.06075	4.06075	4.06075	4.06075	4.06075	4.06075	4.06075	4.06075	4.06075	4.06075	4.06075	4.06075	4.06075	4.06075	4.06075	4.06075	4.06075	4.06075	4.06075	4.06075	4.06075	4.62415	4.63657	4.38438	4.20024	4.23751	4.40839	4.50664	4.39392	4.09671	3.75335	3.47937	3.27595	3.05239	2.72698	2.30791	1.88537	1.55182	1.32906	1.16614	1.00202	0.8294	0.701209	0.67876	0.774034
7.67147	7.67147	7.67147	7.67147	7.67147	7.67147	7.67147	7.67147	7.67147	7.67147	7.67147	7.67147	7.67147	7.67147	7.67147	7.67147	7.67147	7.67147	7.67147	7.67147	7.67147	7.67147	7.67147	7.67147	7.67147	7.67147	9.37854	9.22835	8.15987	7.28051	7.1237	7.43839	7.5826	7.12839	6.178	5.1914	4.54673	4.24078	3.96205	3.42078	2.61483	1.80594	1.26138	1.01778	0.876055	0.608294	0.168302	-0.2856	-0.558857	-0.60876
0.371554	0.371554	0.371554	0.371554	0.371554	0.371554	0.371554	0.371554	0.371554	0.371554	0.371554	0.371554	0.371554	0.371554	0.371554	0.371554	0.371554	0.371554	0.371554	0.371554	0.371554	0.371554	0.371554	0.371554	0.180358	1.16287	2.68572	4.04038	4.89198	5.39374	5.93482	6.76764	7.81836	8.79663	9.4653	9.82157	10.0506	10.324	10.6394	10.8355	10.75	10.3618	9.79407	9.18895	8.58066	7.88237	6.98811	5.88611	4.67849	3.49648
0.375862	0.375862	0.375862	0.375862	0.375862	0.375862	0.375862	0.375862	0.375862	0.375862	0.375862	0.375862	0.375862	0.375862	0.375862	0.375862	0.375862	0.375862	0.375862	0.375862	0.375862	0.375862	0.375862	0.375862	0.375862	-0.434175	-0.575667	-0.333135	-0.0672965	0.0369369	0.0494217	0.170742	0.533138	1.09391	1.69084	2.18807	2.57674	2.9518	3.40236	3.92249	4.41872	4.79609	5.03732	5.20472	5.37089	5.54792	5.67954	5.6975	5.58487	5.3873
1.4624	1.4624	1.4624	1.4624	1.4624	1.4624	1.4624	1.4624	1.4624	1.4624	1.4624	1.4624	1.4624	1.4624	1.4624	1.4624	1.4624	1.4624	1.4624	1.4624	1.4624	1.4624	1.4624	1.4624	1.4624	1.80839	1.83581	1.76023	1.80201	2.05499	2.45993	2.88635	3.24608	3.54858	3.86623	4.25342	4.69373	5.11534	5.45207	5.69138	5.86989	6.02725	6.1645	6.24402	6.22675	6.10941	5.92798	5.72725	5.52696	5.31545
6.00843	6.00843	6.00843	6.00843	6.00843	6.00843	6.00843	6.00843	6.00843	6.00843	6.00843	6.00843	6.00843	6.00843	6.00843	6.00843	6.00843	6.00843	6.00843	6.00843	6.00843	6.00843	6.00843	6.00843	6.00843	5.83645	6.04814	6.3746	6.54486	6.44039	6.12509	5.74743	5.40617	5.08549	4.69695	4.17551	3.54211	2.88526	2.28901	1.77608	1.31325	0.86558	0.445095	0.110376	-0.0780202	-0.102167	0.00844355	0.21208	0.493906	0.872789
-4.61096	-4.61096	-4.61096	-4.61096	-4.61096	-4.61096	-4.61096	-4.61096	-4.61096	-4.61096	-4.61096	-4.61096	-4.61096	-4.61096	-4.61096	-4.61096	-4.61096	-4.61096	-4.61096	-4.61096	-4.61096	-4.61096	-4.61096	-4.61096	-5.31905	-4.36129	-2.60286	-1.04624	-0.174409	0.230504	0.73322	1.70721	3.0554	4.36493	5.29778	5.85575	6.3149	6.93253	7.71159	8.42209	8.82998	8.90611	8.83041	8.80861	8.8859	8.92697	8.76502	8.36812	7.86845	7.43833
-3.91316	-3.91316	-3.91316	-3.91316	-3.91316	-3.91316	-3.91316	-3.91316	-3.91316	-3.91316	-3.91316	-3.91316	-3.91316	-3.91316	-3.91316	-3.91316	-3.91316	-3.91316	-3.91316	-3.91316	-3.91316	-3.91316	-3.91316	-3.91316	-4.12873	-3.18439	-1.67146	-0.27193	0.678164	1.30802	1.97622	2.91375	4.03993	5.06654	5.758	6.10763	6.29413	6.48734	6.69213	6.76274	6.55441	6.06163	5.42037	4.78604	4.20945	3.62295	2.93855	2.15734	1.38809	0.764315
5.90613	5.90613	5.90613	5.90613	5.90613	5.90613	5.90613	5.90613	5.90613	5.90613	5.90613	5.90613	5.90613	5.90613	5.90613	5.90613	5.90613	5.90613	5.90613	5.90613	5.90613	5.90613	5.90613	7.63302	8.03349	7.76208	7.60415	7.94078	8.59273	9.09918	9.15128	8.8205	8.43609	8.26958	8.31901	8.36082	8.18719	7.79785	7.38328	7.13895	7.09487	7.11174	7.02967	6.81995	6.60126	6.51812	6.60481	6.76116	6.85321	6.83624
4.67389	4.67389	4.67389	4.67389	4.67389	4.67389	4.67389	4.67389	4.67389	4.67389	4.67389	4.67389	4.67389	4.67389	4.67389	4.67389	4.67389	4.67389	4.67389	4.67389	4.67389	4.67389	4.67389	4.67389	4.67389	4.67389	5.75859	5.9381	5.62133	5.34745	5.3892	5.62226	5.71451	5.43793	4.83893	4.15442	3.58368	3.12953	2.63415	1.9518	1.09004	0.198412	-0.567753	-1.1733	-1.70724	-2.27389	-2.88137	-3.42965	-3.80057	-3.95889
9.51716	9.51716	9.51716	9.51716	9.51716	9.51716	9.51716	9.51716	9.51716	9.51716	9.51716	9.51716	9.51716	9.51716	9.51716	9.51716	9.51716	9.51716	9.51716	9.51716	9.51716	9.51716	9.51716	9.51716	10.1931	9.80017	8.87557	8.07089	7.71127	7.66325	7.56	7.15534	6.51142	5.89929	5.54074	5.43129	5.38253	5.21674	4.9246	4.65204	4.54829	4.62644	4.76041	4.80742	4.73279	4.6237	4.58966	4.65105	4.7193	4.67981
2.12785	2.12785	2.12785	2.12785	2.12785	2.12785	2.12785	2.12785	2.12785	2.12785	2.12785	2.12785	2.12785	2.12785	2.12785	2.12785	2.12785	2.12785	2.12785	2.12785	2.12785	2.12785	2.12785	2.12785	2.12785	2.81107	2.6205	2.01833	1.55245	1.48685	1.69513	1.85494	1.7486	1.42124	1.09607	0.956351	0.996654	1.05929	0.998758	0.814412	0.638808	0.609105	0.749132	0.966464	1.15494	1.29902	1.48455	1.81427	2.31333	2.91216
4.97259	4.97259	4.97259	4.97259	4.97259	4.97259	4.97259	4.97259	4.97259	4.97259	4.97259	4.97259	4.97259	4.97259	4.97259	4.97259	4.97259	4.97259	4.97259	4.97259	4.97259	4.97259	4.97259	4.97259	4.97259	5.37962	5.66703	5.84935	5.9666	6.04597	6.08472	6.06286	5.96999	5.82147	5.65167	5.493	5.36018	5.25205	5.1665	5.11312	5.11188	5.18017	5.32058	5.52027	5.76127	6.0314	6.32601	6.64018	6.95975	7.26031
5.17426	5.17426	5.17426	5.17426	5.17426	5.17426	5.17426	5.17426	5.17426	5.17426	5.17426	5.17426	5.17426	5.17426	5.17426	5.17426	5.17426	5.17426	5.17426	5.17426	5.17426	5.17426	5.17426	5.17426	5.17426	6.10723	5.63992	4.50027	3.56927	3.28361	3.45735	3.58775	3.33531	2.77815	2.27748	2.12805	2.31876	2.59022	2.69854	2.62887	2.57765	2.74676	3.1547	3.63252	3.98955	4.18227	4.33279	4.59394	4.99817	5.43059
-5.38228	-5.38228	-5.38228	-5.38228	-5.38228	-5.38228	-5.38228	-5.38228	-5.38228	-5.38228	-5.38228	-5.38228	-5.38228	-5.38228	-5.38228	-5.38228	-5.38228	-5.38228	-5.38228	-5.38228	-5.38228	-5.38228	-5.38228	-5.38228	-5.38228	-4.79766	-4.14299	-3.4551	-2.77423	-2.1244	-1.50698	-0.91051	-0.327037	0.238839	0.774228	1.26988	1.72843	2.16232	2.58418	2.9989	3.40381	3.7956	4.17679	4.55566	4.94013	5.33154	5.72377	6.10808	6.4785	6.83299
3.03358	3.03358	3.03358	3.03358	3.03358	3.03358	3.03358	3.03358	3.03358	3.03358	3.03358	3.03358	3.03358	3.03358	3.03358	3.03358	3.03358	3.03358	3.03358	3.03358	3.03358	3.03358	3.03358	3.03358	3.03358	3.91927	3.46925	2.402	1.55041	1.31173	1.49573	1.6216	1.36967	0.816031	0.302841	0.110498	0.234952	0.442504	0.51559	0.450373	0.43859	0.675143	1.1823	1.80599	2.36963	2.83057	3.29699	3.90281	4.66812	5.47483
10.5576	10.5576	10.5576	10.5576	10.5576	10.5576	10.5576	10.5576	10.5576	10.5576	10.5576	10.5576	10.5576	10.5576	10.5576	10.5576	10.5576	10.5576	10.5576	10.5576	10.5576	10.5576	10.5576	10.5576	12.5308	12.7262	12.049	11.5499	11.7261	12.3283	12.7392	12.5482	11.8498	11.0786	10.592	10.387	10.1703	9.67118	8.89308	8.09061	7.52473	7.23903	7.05486	6.7667	6.34081	5.93607	5.74423	5.81154	6.00706	6.15473
9.83603	9.83603	9.83603	9.83603	9.83603	9.83603	9.83603	9.83603	9.83603	9.83603	9.83603	9.83603	9.83603	9.83603	9.83603	9.83603	9.83603	9.83603	9.83603	9.83603	9.83603	9.83603	9.83603	9.83603	9.83603	9.83603	10.4609	9.20821	7.07946	5.23684	4.24626	3.86596	3.45142	2.57373	1.34134	0.222867	-0.401947	-0.547073	-0.544539	-0.706647	-1.05398	-1.33911	-1.30928	-0.946368	-0.47115	-0.131599	0.0122265	0.11165	0.357958	0.790742
-1.02205	-1.02205	-1.02205	-1.02205	-1.02205	-1.02205	-1.02205	-1.02205	-1.02205	-1.02205	-1.02205	-1.02205	-1.02205	-1.02205	-1.02205	-1.02205	-1.02205	-1.02205	-1.02205	-1.02205	-1.02205	-1.02205	-1.02205	-1.02205	-1.25415	-0.722606	0.150584	0.889628	1.26566	1.37516	1.4735	1.72731	2.08805	2.3648	2.40394	2.2099	1.91444	1.64233	1.40395	1.1053	0.652309	0.0456527	-0.61794	-1.22967	-1.75377	-2.23686	-2.74045	-3.26573	-3.74081	-4.07738
-1.75944	-1.75944	-1.75944	-1.75944	-1.75944	-1.75944	-1.75944	-1.75944	-1.75944	-1.75944	-1.75944	-1.75944	-1.75944	-1.75944	-1.75944	-1.75944	-1.75944	-1.75944	-1.75944	-1.75944	-1.75944	-1.75944	-1.75944	-1.75944	-1.75944	-2.12754	-1.67051	-0.909816	-0.412561	-0.432879	-0.823914	-1.24479	-1.4632	-1.50882	-1.58474	-1.85	-2.2744	-2.67742	-2.89224	-2.89677	-2.80183	-2.72491	-2.67533	-2.55278	-2.24867	-1.74875	-1.14342	-0.544881	0.0052399	0.552762
1.49534	1.49534	1.49534	1.49534	1.49534	1.49534	1.49534	1.49534	1.49534	1.49534	1.49534	1.49534	1.49534	1.49534	1.49534	1.49534	1.49534	1.49534	1.49534	1.49534	1.49534	1.49534	1.49534	1.49534	1.49534	2.2685	2.63068	2.74284	2.81654	2.96057	3.1316	3.20838	3.11239	2.87299	2.594	2.36497	2.19947	2.04855	1.86697	1.66706	1.51384	1.47215	1.55795	1.73672	1.96538	2.23529	2.57699	3.0258	3.58337	4.21102
3.47884	3.47884	3.47884	3.47884	3.47884	3.47884	3.47884	3.47884	3.47884	3.47884	3.47884	3.47884	3.47884	3.47884	3.47884	3.47884	3.47884	3.47884	3.47884	3.47884	3.47884	3.47884	3.47884	3.47884	3.47884	3.47884	4.47165	4.39012	3.78934	3.33272	3.34153	3.66387	3.90982	3.81638	3.43966	3.05192	2.87652	2.90686	2.95053	2.82911	2.53959	2.24046	2.09569	2.13161	2.23375	2.27181	2.22696	2.20531	2.33537	2.6535
3.08415	3.08415	3.08415	3.08415	3.08415	3.08415	3.08415	3.08415	3.08415	3.08415	3.08415	3.08415	3.08415	3.08415	3.08415	3.08415	3.08415	3.08415	3.08415	3.08415	3.08415	3.08415	3.08415	3.08415	3.97321	3.7906	3.08437	2.5242	2.43859	2.67555	2.83874	2.65958	2.19505	1.72372	1.47467	1.44139	1.42605	1.24402	0.889575	0.521931	0.305272	0.261748	0.267984	0.183489	-0.0183523	-0.236123	-0.345384	-0.316271	-0.23461	-0.215006
4.17638	4.17638	4.17638	4.17638	4.17638	4.17638	4.17638	4.17638	4.17638	4.17638	4.17638	4.17638	4.17638	4.17638	4.17638	4.17638	4.17638	4.17638	4.17638	4.17638	4.17638	4.17638	4.17638	4.17638	4.17638	4.61993	4.70965	4.57299	4.39919	4.29131	4.21207	4.04838	3.72467	3.26687	2.77315	2.33011	1.95306	1.5978	1.22367	0.845432	0.528969	0.340262	0.297891	0.370908	0.519016	0.734164	1.04524	1.48475	2.05139	2.70347
4.62297	4.62297	4.62297	4.62297	4.62297	4.62297	4.62297	4.62297	4.62297	4.62297	4.62297	4.62297	4.62297	4.62297	4.62297	4.62297	4.62297	4.62297	4.62297	4.62297	4.62297	4.62297	4.62297	4.62297	4.62297	4.9652	4.77709	4.29279	3.81555	3.50966	3.33255	3.1334	2.8149	2.42054	2.08963	1.93778	1.97397	2.11884	2.29422	2.49619	2.78925	3.23598	3.83238	4.50668	5.17672	5.80871	6.42452	7.05615	7.69454	8.28101
2.96502	2.96502	2.96502	2.96502	2.96502	2.96502	2.96502	2.96502	2.96502	2.96502	2.96502	2.96502	2.96502	2.96502	2.96502	2.96502	2.96502	2.96502	2.96502	2.96502	2.96502	2.96502	2.96502	2.96502	3.33323	3.43079	3.40955	3.44906	3.63298	3.91383	4.17865	4.35013	4.4396	4.51848	4.64495	4.81407	4.97002	5.06145	5.08606	5.08672	5.10831	5.15813	5.20492	5.21329	5.17873	5.13108	5.10614	5.11376	5.13201	5.1303
1.70062	1.70062	1.70062	1.70062	1.70062	1.70062	1.70062	1.70062	1.70062	1.70062	1.70062	1.70062	1.70062	1.70062	1.70062	1.70062	1.70062	1.70062	1.70062	1.70062	1.70062	1.70062	1.70062	1.70062	1.70062	1.70062	2.18761	2.14758	1.82365	1.51065	1.35607	1.30148	1.18509	0.901695	0.486701	0.070455	-0.23884	-0.435249	-0.596213	-0.79503	-1.03013	-1.23132	-1.32836	-1.31381	-1.24423	-1.18486	-1.15333	-1.11327	-1.01889	-0.864868
3.48803	3.48803	3.48803	3.48803	3.48803	3.48803	3.48803	3.48803	3.48803	3.48803	3.48803	3.48803	3.48803	3.48803	3.48803	3.48803	3.48803	3.48803	3.48803	3.48803	3.48803	3.48803	3.48803	3.48803	3.48967	2.55392	1.19995	-0.00504829	-0.798145	-1.30631	-1.84313	-2.61291	-3.56142	-4.46359	-5.13685	-5.58352	-5.95342	-6.38436	-6.87534	-7.29904	-7.52591	-7.53682	-7.425	-7.29744	-7.17508	-6.98274	-6.62967	-6.09902	-5.46352	-4.81891
10.815	10.815	10.815	10.815	10.815	10.815	10.815	10.815	10.815	10.815	10.815	10.815	10.815	10.815	10.815	10.815	10.815	10.815	10.815	10.815	10.815	10.815	10.815	10.815	10.815	11.7018	11.274	10.2765	9.52667	9.39568	9.68066	9.90121	9.73467	9.23726	8.71648	8.41776	8.31479	8.16485	7.74459	7.03825	6.22016	5.47238	4.81872	4.1221	3.23039	2.12403	0.930976	-0.192653	-1.19544	-2.1546
5.88247	5.88247	5.88247	5.88247	5.88247	5.88247	5.88247	5.88247	5.88247	5.88247	5.88247	5.88247	5.88247	5.88247	5.88247	5.88247	5.88247	5.88247	5.88247	5.88247	5.88247	5.88247	5.88247	5.88247	5.88247	5.88247	6.84001	6.40913	5.35548	4.56268	4.44735	4.79808	5.09201	4.97609	4.51732	4.0653	3.90387	4.01485	4.13693	4.02795	3.67574	3.27924	3.04403	2.99541	2.97449	2.8018	2.4436	2.02939	1.71825	1.5496
-1.57157	-1.57157	-1.57157	-1.57157	-1.57157	-1.57157	-1.57157	-1.57157	-1.57157	-1.57157	-1.57157	-1.57157	-1.57157	-1.57157	-1.57157	-1.57157	-1.57157	-1.57157	-1.57157	-1.57157	-1.57157	-1.57157	-1.57157	-1.57157	-1.97126	-1.78644	-1.29264	-0.802283	-0.462228	-0.201509	0.15517	0.719152	1.4521	2.21578	2.89456	3.47804	4.04077	4.65168	5.30166	5.91092	6.40032	6.75616	7.03124	7.2878	7.53956	7.74516	7.85379	7.85605	7.79244	7.71461
-3.31858	-3.31858	-3.31858	-3.31858	-3.31858	-3.31858	-3.31858	-3.31858	-3.31858	-3.31858	-3.31858	-3.31858	-3.31858	-3.31858	-3.31858	-3.31858	-3.31858	-3.31858	-3.31858	-3.31858	-3.31858	-3.31858	-3.31858	-3.31858	-2.83902	-2.45115	-2.11801	-1.79765	-1.47807	-1.18513	-0.961319	-0.835171	-0.805826	-0.851924	-0.953466	-1.10655	-1.31982	-1.59856	-1.9321	-2.29558	-2.66307	-3.01953	-3.36142	-3.68695	-3.98616	-4.24012	-4.42941	-4.54339	-4.58201	-4.54911
4.82173	4.82173	4.82173	4.82173	4.82173	4.82173	4.82173	4.82173	4.82173	4.82173	4.82173	4.82173	4.82173	4.82173	4.82173	4.82173	4.82173	4.82173	4.82173	4.82173	4.82173	4.82173	4.82173	4.82173	4.82173	4.82173	5.07815	5.00237	4.74874	4.52701	4.44833	4.47127	4.4719	4.36338	4.16248	3.95799	3.82262	3.75112	3.67382	3.52387	3.29276	3.02678	2.77467	2.53917	2.27591	1.93644	1.51238	1.04057	0.568189	0.11331
2.64383	2.64383	2.64383	2.64383	2.64383	2.64383	2.64383	2.64383	2.64383	2.64383	2.64383	2.64383	2.64383	2.64383	2.64383	2.64383	2.64383	2.64383	2.64383	2.64383	2.64383	2.64383	2.64383	2.64383	2.64383	2.1941	2.43243	2.93559	3.24898	3.17309	2.83096	2.49959	2.36662	2.40788	2.45907	2.38983	2.21956	2.08598	2.11413	2.31231	2.58223	2.82049	3.01063	3.22484	3.54352	3.97407	4.44302	4.86232	5.20289	5.50783
-3.79008	-3.79008	-3.79008	-3.79008	-3.79008	-3.79008	-3.79008	-3.79008	-3.79008	-3.79008	-3.79008	-3.79008	-3.79008	-3.79008	-3.79008	-3.79008	-3.79008	-3.79008	-3.79008	-3.79008	-3.79008	-3.79008	-3.79008	-3.79008	-3.79008	-6.44576	-6.24544	-4.69953	-3.61157	-3.84113	-4.94361	-5.81821	-5.71538	-4.76841	-3.71093	-3.14563	-3.04423	-2.86842	-2.12155	-0.79415	0.674693	1.82917	2.59298	3.27912	4.24495	5.54051	6.87139	7.88191	8.47182	8.85334
9.76763	9.76763	9.76763	9.76763	9.76763	9.76763	9.76763	9.76763	9.76763	9.76763	9.76763	9.76763	9.76763	9.76763	9.76763	9.76763	9.76763	9.76763	9.76763	9.76763	9.76763	9.76763	9.76763	9.76763	10.7323	11.0958	11.1219	11.1425	11.3179	11.5621	11.6647	11.4839	11.0505	10.5143	10.003	9.52417	8.98736	8.31052	7.50607	6.67336	5.91451	5.25694	4.65097	4.03672	3.41258	2.84253	2.40103	2.11121	1.9337	1.81212
0.520588	0.520588	0.520588	0.520588	0.520588	0.520588	0.520588	0.520588	0.520588	0.520588	0.520588	0.520588	0.520588	0.520588	0.520588	0.520588	0.520588	0.520588	0.520588	0.520588	0.520588	0.520588	0.520588	0.520588	0.520588	0.889875	0.774258	0.414074	0.117472	0.0423669	0.126677	0.194551	0.128668	-0.0368076	-0.163708	-0.136297	0.0509966	0.313175	0.569533	0.820875	1.14292	1.61125	2.23214	2.9407	3.66101	4.36775	5.09328	5.87881	6.71966	7.55592
0.559448	0.559448	0.559448	0.559448	0.559448	0.559448	0.559448	0.559448	0.559448	0.559448	0.559448	0.559448	0.559448	0.559448	0.559448	0.559448	0.559448	0.559448	0.559448	0.559448	0.559448	0.559448	0.559448	0.559448	0.470646	0.961126	1.70321	2.34577	2.72996	2.93841	3.16702	3.54174	4.02756	4.48397	4.79716	4.96785	5.0881	5.24335	5.43479	5.58749	5.62683	5.54751	5.41439	5.30152	5.23051	5.16391	5.05406	4.89739	4.7434	4.6534
4.97453	4.97453	4.97453	4.97453	4.97453	4.97453	4.97453	4.97453	4.97453	4.97453	4.97453	4.97453	4.97453	4.97453	4.97453	4.97453	4.97453	4.97453	4.97453	4.97453	4.97453	4.97453	4.97453	4.97453	4.30696	3.8276	3.43242	2.97182	2.37336	1.68507	1.01988	0.460185	0.00424357	-0.409425	-0.832444	-1.25746	-1.62876	-1.89548	-2.05535	-2.15144	-2.22997	-2.30102	-2.33704	-2.30631	-2.20751	-2.0734	-1.94275	-1.82881	-1.71343	-1.57004
10.7278	10.7278	10.7278	10.7278	10.7278	10.7278	10.7278	10.7278	10.7278	10.7278	10.7278	10.7278	10.7278	10.7278	10.7278	10.7278	10.7278	10.7278	10.7278	10.7278	10.7278	10.7278	10.7278	10.7278	10.7278	12.2876	12.0751	10.9598	10.0179	9.78144	10.0098	10.0685	9.53011	8.49508	7.42387	6.6986	6.32107	5.98324	5.39729	4.5633	3.7464	3.2175	3.01501	2.939	2.75914	2.4271	2.10003	1.97095	2.07887	2.27506
-1.77545	-1.77545	-1.77545	-1.77545	-1.77545	-1.77545	-1.77545	-1.77545	-1.77545	-1.77545	-1.77545	-1.77545	-1.77545	-1.77545	-1.77545	-1.77545	-1.77545	-1.77545	-1.77545	-1.77545	-1.77545	-1.77545	-1.77545	-1.77545	-1.77545	-1.77545	-2.10506	-1.98115	-1.61503	-1.25961	-1.0396	-0.902246	-0.705951	-0.357621	0.115151	0.602961	1.01449	1.34474	1.65876	2.0167	2.41355	2.78476	3.06529	3.24371	3.3637	3.47722	3.59674	3.6901	3.7188	3.68066
0.299898	0.299898	0.299898	0.299898	0.299898	0.299898	0.299898	0.299898	0.299898	0.299898	0.299898	0.299898	0.299898	0.299898	0.299898	0.299898	0.299898	0.299898	0.299898	0.299898	0.299898	0.299898	0.299898	0.299898	0.299898	0.299898	-0.690961	-0.975735	-0.891992	-0.850814	-1.04434	-1.36023	-1.53433	-1.38836	-0.955325	-0.412682	0.0905704	0.552369	1.0895	1.80788	2.69781	3.64343	4.52505	5.31284	6.06942	6.86852	7.71216	8.52185	9.2055	9.73217
4.24773	4.24773	4.24773	4.24773	4.24773	4.24773	4.24773	4.24773	4.24773	4.24773	4.24773	4.24773	4.24773	4.24773	4.24773	4.24773	4.24773	4.24773	4.24773	4.24773	4.24773	4.24773	4.24773	4.24773	4.24773	4.24773	5.13401	5.31514	5.12117	4.99541	5.17366	5.57467	5.9482	6.12377	6.14752	6.21513	6.48846	6.96715	7.51657	8.00644	8.4246	8.86858	9.43666	10.1272	10.8361	11.4457	11.9155	12.2933	12.6439	12.9686
3.26955	3.26955	3.26955	3.26955	3.26955	3.26955	3.26955	3.26955	3.26955	3.26955	3.26955	3.26955	3.26955	3.26955	3.26955	3.26955	3.26955	3.26955	3.26955	3.26955	3.26955	3.26955	3.26955	3.26955	2.99657	3.47874	4.25352	4.80364	4.88733	4.62498	4.31561	4.16274	4.13366	4.03877	3.72944	3.23099	2.70802	2.3149	2.07579	1.89496	1.67176	1.40558	1.19709	1.1553	1.30327	1.56823	1.85701	2.14049	2.46875	2.90927
-9.37383	-9.37383	-9.37383	-9.37383	-9.37383	-9.37383	-9.37383	-9.37383	-9.37383	-9.37383	-9.37383	-9.37383	-9.37383	-9.37383	-9.37383	-9.37383	-9.37383	-9.37383	-9.37383	-9.37383	-9.37383	-9.37383	-9.37383	-9.37383	-9.37383	-12.1924	-11.8521	-9.93829	-8.36937	-8.08504	-8.65779	-8.96907	-8.26687	-6.72496	-5.14554	-4.1892	-3.84751	-3.56909	-2.83924	-1.64859	-0.452672	0.281948	0.493919	0.536567	0.8138	1.4088	2.04348	2.37497	2.32755	2.15136
1.88673	1.88673	1.88673	1.88673	1.88673	1.88673	1.88673	1.88673	1.88673	1.88673	1.88673	1.88673	1.88673	1.88673	1.88673	1.88673	1.88673	1.88673	1.88673	1.88673	1.88673	1.88673	1.88673	1.88673	1.88673	2.06431	1.57231	0.772841	0.092773	-0.255544	-0.354628	-0.435257	-0.64995	-0.954348	-1.17196	-1.15941	-0.919122	-0.572086	-0.233815	0.0857972	0.473831	1.0176	1.71615	2.47876	3.20307	3.85478	4.47668	5.1258	5.80315	6.44157
5.16764	5.16764	5.16764	5.16764	5.16764	5.16764	5.16764	5.16764	5.16764	5.16764	5.16764	5.16764	5.16764	5.16764	5.16764	5.16764	5.16764	5.16764	5.16764	5.16764	5.16764	5.16764	5.16764	5.16764	6.15138	7.116	8.00067	8.8016	9.52142	10.1344	10.5911	10.8491	10.8978	10.7562	10.4489	9.98577	9.36301	8.58201	7.66668	6.66263	5.61974	4.57458	3.54766	2.55578	1.62555	0.794485	0.0986156	-0.441757	-0.825354	-1.06041
0.615113	0.615113	0.615113	0.615113	0.615113	0.615113	0.615113	0.615113	0.615113	0.615113	0.615113	0.615113	0.615113	0.615113	0.615113	0.615113	0.615113	0.615113	0.615113	0.615113	0.615113	0.615113	0.615113	0.615113	0.615113	0.615113	0.775657	0.51858	0.071492	-0.288474	-0.424027	-0.394345	-0.358385	-0.42298	-0.562351	-0.660669	-0.622633	-0.449234	-0.219641	-0.00790896	0.184365	0.422191	0.771869	1.24102	1.77701	2.31907	2.85138	3.40871	4.03355	4.72839
2.03751	2.03751	2.03751	2.03751	2.03751	2.03751	2.03751	2.03751	2.03751	2.03751	2.03751	2.03751	2.03751	2.03751	2.03751	2.03751	2.03751	2.03751	2.03751	2.03751	2.03751	2.03751	2.03751	2.03751	2.03751	3.8581	4.43726	4.3967	4.48372	5.04809	5.89064	6.53861	6.67234	6.35017	5.88824	5.55046	5.3364	5.03194	4.44219	3.57922	2.64502	1.84803	1.23494	0.686086	0.060985	-0.653177	-1.32606	-1.80408	-2.04434	-2.13869
0.693768	0.693768	0.693768	0.693768	0.693768	0.693768	0.693768	0.693768	0.693768	0.693768	0.693768	0.693768	0.693768	0.693768	0.693768	0.693768	0.693768	0.693768	0.693768	0.693768	0.693768	0.693768	0.693768	0.693768	0.729667	0.418794	0.000695069	-0.281031	-0.317301	-0.16152	0.0573625	0.255386	0.452091	0.733027	1.16294	1.72889	2.35637	2.974	3.56475	4.16098	4.79521	5.45576	6.08688	6.62895	7.05887	7.39441	7.66247	7.86371	7.96669	7.9344
1.32315	1.32315	1.32315	1.32315	1.32315	1.32315	1.32315	1.32315	1.32315	1.32315	1.32315	1.32315	1.32315	1.32315	1.32315	1.32315	1.32315	1.32315	1.32315	1.32315	1.32315	1.32315	1.32315	1.32315	1.32315	2.12285	2.39421	2.41086	2.5	2.81884	3.28956	3.71673	3.9695	4.07754	4.17953	4.39042	4.71052	5.04704	5.31358	5.51053	5.71771	6.0161	6.41595	6.85508	7.26134	7.61654	7.9634	8.35462	8.79594	9.23617
0.119753	0.119753	0.119753	0.119753	0.119753	0.119753	0.119753	0.119753	0.119753	0.119753	0.119753	0.119753	0.119753	0.119753	0.119753	0.119753	0.119753	0.119753	0.119753	0.119753	0.119753	0.119753	0.119753	0.119753	0.119753	-1.86044	-1.61856	-0.33906	0.587669	0.503903	-0.250476	-0.83838	-0.693415	0.0784077	0.91658	1.36286	1.44022	1.55959	2.10053	3.07344	4.14937	4.98746	5.53462	6.03218	6.7539	7.73948	8.76637	9.56419	10.0544	10.3931
4.57857	4.57857	4.57857	4.57857	4.57857	4.57857	4.57857	4.57857	4.57857	4.57857	4.57857	4.57857	4.57857	4.57857	4.57857	4.57857	4.57857	4.57857	4.57857	4.57857	4.57857	4.57857	4.57857	4.57857	4.57857	4.57857	5.42564	5.28013	4.62786	4.06708	3.89784	3.99709	4.02593	3.75759	3.25198	2.76378	2.50284	2.46945	2.49302	2.41242	2.22212	2.0599	2.0657	2.25199	2.50096	2.67839	2.74976	2.79337	2.90811	3.1102
0.232157	0.232157	0.232157	0.232157	0.232157	0.232157	0.232157	0.232157	0.232157	0.232157	0.232157	0.232157	0.232157	0.232157	0.232157	0.232157	0.232157	0.232157	0.232157	0.232157	0.232157	0.232157	0.232157	0.232157	0.232157	0.342698	-0.41375	-1.50913	-2.37482	-2.74609	-2.74339	-2.67133	-2.72851	-2.86239	-2.85611	-2.53762	-1.91879	-1.15829	-0.405443	0.323845	1.13493	2.13353	3.31623	4.56929	5.76563	6.8628	7.91347	8.98737	10.0847	11.1212
2.80225	2.80225	2.80225	2.80225	2.80225	2.80225	2.80225	2.80225	2.80225	2.80225	2.80225	2.80225	2.80225	2.80225	2.80225	2.80225	2.80225	2.80225	2.80225	2.80225	2.80225	2.80225	2.80225	2.80225	2.80225	2.62939	1.90156	0.944304	0.107173	-0.448025	-0.796418	-1.12529	-1.55489	-2.0491	-2.46951	-2.70481	-2.75683	-2.71776	-2.67391	-2.62925	-2.51319	-2.25531	-1.853	-1.37229	-0.888029	-0.423462	0.0561582	0.595452	1.19544	1.80451
-4.29159	-4.29159	-4.29159	-4.29159	-4.29159	-4.29159	-4.29159	-4.29159	-4.29159	-4.29159	-4.29159	-4.29159	-4.29159	-4.29159	-4.29159	-4.29159	-4.29159	-4.29159	-4.29159	-4.29159	-4.29159	-4.29159	-4.29159	-4.29159	-4.29159	-4.29159	-4.32355	-3.5815	-2.47173	-1.43284	-0.663534	-0.0593723	0.626488	1.55234	2.67264	3.80737	4.80864	5.67161	6.50532	7.40901	8.3739	9.29349	10.0601	10.6525	11.1372	11.5918	12.0277	12.3822	12.5807	12.606
2.57327	2.57327	2.57327	2.57327	2.57327	2.57327	2.57327	2.57327	2.57327	2.57327	2.57327	2.57327	2.57327	2.57327	2.57327	2.57327	2.57327	2.57327	2.57327	2.57327	2.57327	2.57327	2.57327	2.57327	2.57327	2.80725	3.26697	3.7753	4.15267	4.31858	4.3128	4.2329	4.14654	4.04837	3.88641	3.62437	3.28226	2.92414	2.61039	2.35993	2.15314	1.96732	1.80866	1.71206	1.71206	1.81372	1.98981	2.20448	2.43969	2.70022
-0.132929	-0.132929	-0.132929	-0.132929	-0.132929	-0.132929	-0.132929	-0.132929	-0.132929	-0.132929	-0.132929	-0.132929	-0.132929	-0.132929	-0.132929	-0.132929	-0.132929	-0.132929	-0.132929	-0.132929	-0.132929	-0.132929	-0.132929	-0.132929	-0.132929	0.149056	0.728171	1.3779	1.88419	2.15539	2.23831	2.24226	2.24001	2.22173	2.12682	1.91391	1.6052	1.27181	0.980801	0.753817	0.570936	0.409631	0.279502	0.221664	0.276706	0.452935	0.723378	1.05142	1.41921	1.83288
2.18347	2.18347	2.18347	2.18347	2.18347	2.18347	2.18347	2.18347	2.18347	2.18347	2.18347	2.18347	2.18347	2.18347	2.18347	2.18347	2.18347	2.18347	2.18347	2.18347	2.18347	2.18347	2.18347	2.18347	2.18347	2.40763	2.12649	1.65037	1.34947	1.40015	1.71043	2.05205	2.26666	2.37514	2.52029	2.81762	3.2532	3.70848	4.07325	4.33704	4.58117	4.89046	5.27196	5.65287	5.95107	6.14712	6.29184	6.44842	6.62762	6.7763
3.17291	3.17291	3.17291	3.17291	3.17291	3.17291	3.17291	3.17291	3.17291	3.17291	3.17291	3.17291	3.17291	3.17291	3.17291	3.17291	3.17291	3.17291	3.17291	3.17291	3.17291	3.17291	3.17291	3.17291	3.17291	2.98408	2.47508	1.85522	1.33786	1.02384	0.878651	0.805388	0.744741	0.72284	0.819383	1.0953	1.54562	2.11281	2.74011	3.4136	4.15788	4.99552	5.91076	6.84998	7.75516	8.59741	9.381	10.1176	10.7976	11.386
0.689015	0.689015	0.689015	0.689015	0.689015	0.689015	0.689015	0.689015	0.689015	0.689015	0.689015	0.689015	0.689015	0.689015	0.689015	0.689015	0.689015	0.689015	0.689015	0.689015	0.689015	0.689015	0.689015	0.689015	0.689015	0.426892	1.20638	2.4559	3.54046	4.15891	4.44456	4.74131	5.27372	5.97952	6.60708	6.95416	7.02795	7.00362	7.04561	7.16494	7.23251	7.11763	6.81373	6.43999	6.12991	5.91853	5.73031	5.46889	5.11718	4.75469
5.82075	5.82075	5.82075	5.82075	5.82075	5.82075	5.82075	5.82075	5.82075	5.82075	5.82075	5.82075	5.82075	5.82075	5.82075	5.82075	5.82075	5.82075	5.82075	5.82075	5.82075	5.82075	5.82075	5.82075	6.45068	6.66372	6.6448	6.63066	6.73402	6.88842	6.93623	6.77014	6.40959	5.96233	5.52158	5.0945	4.61844	4.03826	3.36927	2.69128	2.08673	1.58339	1.15203	0.754703	0.39428	0.119367	-0.0163812	0.000315713	0.134092	0.334354
2.69655	2.69655	2.69655	2.69655	2.69655	2.69655	2.69655	2.69655	2.69655	2.69655	2.69655	2.69655	2.69655	2.69655	2.69655	2.69655	2.69655	2.69655	2.69655	2.69655	2.69655	2.69655	2.69655	2.69655	2.69655	2.69655	1.90892	1.5931	1.54048	1.48851	1.30996	1.07049	0.932424	1.00263	1.25162	1.55648	1.81266	2.01098	2.22034	2.5044	2.85421	3.19433	3.44894	3.60254	3.70156	3.80173	3.91414	3.99923	4.00964	3.93814
6.96761	6.96761	6.96761	6.96761	6.96761	6.96761	6.96761	6.96761	6.96761	6.96761	6.96761	6.96761	6.96761	6.96761	6.96761	6.96761	6.96761	6.96761	6.96761	6.96761	6.96761	6.96761	6.96761	6.96761	6.96761	8.2501	8.07677	7.19927	6.51974	6.47746	6.86892	7.16641	7.01462	6.4927	5.97453	5.76748	5.86514	6.0067	5.94875	5.68499	5.42707	5.39156	5.60462	5.89746	6.07696	6.09961	6.0905	6.20415	6.469	6.75985
2.57059	2.57059	2.57059	2.57059	2.57059	2.57059	2.57059	2.57059	2.57059	2.57059	2.57059	2.57059	2.57059	2.57059	2.57059	2.57059	2.57059	2.57059	2.57059	2.57059	2.57059	2.57059	2.57059	2.57059	2.60659	2.2543	1.73351	1.29987	1.0802	1.02553	0.998315	0.906816	0.775361	0.705926	0.780166	0.992663	1.26722	1.53057	1.772	2.03831	2.37666	2.78222	3.19746	3.55871	3.84362	4.07668	4.29202	4.49181	4.63908	4.68915
-0.599516	-0.599516	-0.599516	-0.599516	-0.599516	-0.599516	-0.599516	-0.599516	-0.599516	-0.599516	-0.599516	-0.599516	-0.599516	-0.599516	-0.599516	-0.599516	-0.599516	-0.599516	-0.599516	-0.599516	-0.599516	-0.599516	-0.599516	-0.599516	0.220207	1.21884	2.28261	3.30368	4.22599	5.05084	5.80517	6.50137	7.11961	7.62188	7.98078	8.19755	8.29598	8.30106	8.22256	8.05663	7.80129	7.46993	7.09067	6.69315	6.29557	5.90312	5.51767	5.14848	4.81369	4.53175
5.66036	5.66036	5.66036	5.66036	5.66036	5.66036	5.66036	5.66036	5.66036	5.66036	5.66036	5.66036	5.66036	5.66036	5.66036	5.66036	5.66036	5.66036	5.66036	5.66036	5.66036	5.66036	5.66036	5.66036	5.66036	6.45281	6.12107	5.28833	4.66744	4.59713	4.91599	5.21498	5.21938	4.98646	4.79568	4.87221	5.19988	5.56826	5.78074	5.82166	5.84139	5.9947	6.29305	6.60207	6.77146	6.767	6.68471	6.64539	6.67679	6.69286
0.0412619	0.0412619	0.0412619	0.0412619	0.0412619	0.0412619	0.0412619	0.0412619	0.0412619	0.0412619	0.0412619	0.0412619	0.0412619	0.0412619	0.0412619	0.0412619	0.0412619	0.0412619	0.0412619	0.0412619	0.0412619	0.0412619	0.0412619	0.0412619	0.739553	1.01294	1.06908	1.17567	1.46451	1.86899	2.22053	2.40492	2.44692	2.46772	2.57071	2.76205	2.96835	3.1225	3.23333	3.37939	3.6403	4.0336	4.51226	5.01861	5.5396	6.11264	6.7808	7.54285	8.34442	9.11553
0.920947	0.920947	0.920947	0.920947	0.920947	0.920947	0.920947	0.920947	0.920947	0.920947	0.920947	0.920947	0.920947	0.920947	0.920947	0.920947	0.920947	0.920947	0.920947	0.920947	0.920947	0.920947	0.920947	0.920947	0.920947	0.920947	1.41673	1.11334	0.450967	-0.0346355	-0.0856564	0.165322	0.386804	0.350392	0.0917357	-0.173078	-0.266923	-0.202346	-0.145504	-0.250049	-0.522466	-0.833231	-1.04669	-1.14054	-1.20893	-1.35848	-1.60223	-1.8485	-1.98652	-1.98249
6.33241	6.33241	6.33241	6.33241	6.33241	6.33241	6.33241	6.33241	6.33241	6.33241	6.33241	6.33241	6.33241	6.33241	6.33241	6.33241	6.33241	6.33241	6.33241	6.33241	6.33241	6.33241	6.33241	6.33241	6.33241	7.61585	7.1255	5.83212	4.86652	4.76713	5.26951	5.70902	5.63652	5.1397	4.66789	4.58606	4.87191	5.19124	5.23413	4.98551	4.70135	4.64664	4.85577	5.12735	5.2339	5.13503	4.99981	5.03519	5.29434	5.6423
5.74357	5.74357	5.74357	5.74357	5.74357	5.74357	5.74357	5.74357	5.74357	5.74357	5.74357	5.74357	5.74357	5.74357	5.74357	5.74357	5.74357	5.74357	5.74357	5.74357	5.74357	5.74357	5.74357	5.74357	5.74357	5.74357	7.35502	5.99675	3.31339	1.20201	0.569879	0.992271	1.38313	1.01402	0.043086	-0.777407	-0.839851	-0.182042	0.638026	1.09799	1.15815	1.222	1.70404	2.63493	3.65445	4.35903	4.65485	4.79597	5.1021	5.64345
11.1248	11.1248	11.1248	11.1248	11.1248	11.1248	11.1248	11.1248	11.1248	11.1248	11.1248	11.1248	11.1248	11.1248	11.1248	11.1248	11.1248	11.1248	11.1248	11.1248	11.1248	11.1248	11.1248	11.1248	11.1248	11.1248	12.8797	12.2204	10.3953	8.86836	8.34866	8.51631	8.53935	7.86556	6.63574	5.45706	4.82724	4.74262	4.79397	4.59863	4.14864	3.77953	3.83258	4.34588	5.04798	5.62885	6.0154	6.40144	7.02748	7.93476
1.63445	1.63445	1.63445	1.63445	1.63445	1.63445	1.63445	1.63445	1.63445	1.63445	1.63445	1.63445	1.63445	1.63445	1.63445	1.63445	1.63445	1.63445	1.63445	1.63445	1.63445	1.63445	1.63445	1.63445	1.09493	0.543542	0.097684	-0.162499	-0.211904	-0.0693283	0.231069	0.665181	1.22634	1.91474	2.72151	3.62128	4.57791	5.55699	6.53434	7.49487	8.42505	9.30687	10.1188	10.8421	11.4666	11.9906	12.4156	12.7415	12.9652	13.084
-3.91978	-3.91978	-3.91978	-3.91978	-3.91978	-3.91978	-3.91978	-3.91978	-3.91978	-3.91978	-3.91978	-3.91978	-3.91978	-3.91978	-3.91978	-3.91978	-3.91978	-3.91978	-3.91978	-3.91978	-3.91978	-3.91978	-3.91978	-3.91978	-4.17888	-4.58491	-5.04967	-5.49837	-5.89549	-6.24229	-6.55225	-6.82469	-7.03525	-7.14687	-7.12909	-6.96946	-6.66987	-6.23395	-5.65801	-4.93313	-4.05529	-3.03389	-1.8913	-0.654924	0.650587	2.00452	3.38485	4.76266	6.1022	7.36685
0.207696	0.207696	0.207696	0.207696	0.207696	0.207696	0.207696	0.207696	0.207696	0.207696	0.207696	0.207696	0.207696	0.207696	0.207696	0.207696	0.207696	0.207696	0.207696	0.207696	0.207696	0.207696	0.207696	0.207696	1.10217	0.583117	-0.547475	-1.38045	-1.49036	-1.09228	-0.715646	-0.715185	-1.0192	-1.27106	-1.18291	-0.77425	-0.311293	-0.0411033	0.02148	0.0744406	0.321924	0.78575	1.30197	1.68635	1.90222	2.07801	2.37235	2.82341	3.32222	3.72389
3.7188	3.7188	3.7188	3.7188	3.7188	3.7188	3.7188	3.7188	3.7188	3.7188	3.7188	3.7188	3.7188	3.7188	3.7188	3.7188	3.7188	3.7188	3.7188	3.7188	3.7188	3.7188	3.7188	3.7188	3.7188	5.00823	5.23697	4.98787	4.95624	5.47017	6.35118	7.16586	7.6164	7.74685	7.83384	8.10361	8.53864	8.92481	9.06524	8.95299	8.7561	8.65042	8.66613	8.68388	8.56815	8.30314	8.0068	7.82078	7.78741	7.82716
4.94895	4.94895	4.94895	4.94895	4.94895	4.94895	4.94895	4.94895	4.94895	4.94895	4.94895	4.94895	4.94895	4.94895	4.94895	4.94895	4.94895	4.94895	4.94895	4.94895	4.94895	4.94895	4.94895	4.94895	4.94895	6.36599	6.80824	6.71543	6.65037	6.89049	7.29886	7.52606	7.33588	6.78079	6.11275	5.54518	5.08811	4.58546	3.89412	3.02948	2.15285	1.42964	0.898665	0.468053	0.0280049	-0.433727	-0.819366	-1.01396	-0.989405	-0.82305
1.44296	1.44296	1.44296	1.44296	1.44296	1.44296	1.44296	1.44296	1.44296	1.44296	1.44296	1.44296	1.44296	1.44296	1.44296	1.44296	1.44296	1.44296	1.44296	1.44296	1.44296	1.44296	1.44296	1.44296	1.44296	1.44296	0.837116	0.961455	1.43905	1.79375	1.78939	1.53755	1.33063	1.37169	1.62832	1.90592	2.04452	2.05491	2.0871	2.28091	2.6444	3.06345	3.41882	3.69402	3.97822	4.37213	4.89177	5.45776	5.97235	6.40578
2.77527	2.77527	2.77527	2.77527	2.77527	2.77527	2.77527	2.77527	2.77527	2.77527	2.77527	2.77527	2.77527	2.77527	2.77527	2.77527	2.77527	2.77527	2.77527	2.77527	2.77527	2.77527	2.77527	2.77527	2.77527	2.77527	3.6176	3.5735	3.1011	2.74872	2.78257	3.07862	3.31666	3.28159	3.02167	2.7632	2.69118	2.79969	2.92803	2.92568	2.78544	2.632	2.59318	2.68204	2.7945	2.81287	2.71131	2.56726	2.47726	2.46269
8.24679	8.24679	8.24679	8.24679	8.24679	8.24679	8.24679	8.24679	8.24679	8.24679	8.24679	8.24679	8.24679	8.24679	8.24679	8.24679	8.24679	8.24679	8.24679	8.24679	8.24679	8.24679	8.24679	8.24679	8.24679	10.5492	10.3741	8.97416	7.86327	7.7744	8.35211	8.69229	8.18549	6.96295	5.66011	4.80323	4.38929	3.98629	3.19488	2.02144	0.845299	0.0561861	-0.278363	-0.421581	-0.6783	-1.10001	-1.45346	-1.4578	-1.04979	-0.431076
9.27132	9.27132	9.27132	9.27132	9.27132	9.27132	9.27132	9.27132	9.27132	9.27132	9.27132	9.27132	9.27132	9.27132	9.27132	9.27132	9.27132	9.27132	9.27132	9.27132	9.27132	9.27132	9.27132	9.27132	10.4071	9.75889	8.23763	6.88164	6.181	5.89795	5.44023	4.42074	2.94548	1.45079	0.297299	-0.504649	-1.22666	-2.11898	-3.16752	-4.11711	-4.70929	-4.89917	-4.85992	-4.79358	-4.73873	-4.5502	-4.05347	-3.21658	-2.18026	-1.12954
4.14639	4.14639	4.14639	4.14639	4.14639	4.14639	4.14639	4.14639	4.14639	4.14639	4.14639	4.14639	4.14639	4.14639	4.14639	4.14639	4.14639	4.14639	4.14639	4.14639	4.14639	4.14639	4.14639	4.14639	4.14639	4.14639	5.32378	5.1176	4.26697	3.641	3.65695	4.11479	4.50534	4.48436	4.12072	3.76183	3.68952	3.88589	4.09107	4.06273	3.78532	3.45219	3.26368	3.2423	3.2291	3.04593	2.66051	2.20404	1.83867	1.60939
7.22973	7.22973	7.22973	7.22973	7.22973	7.22973	7.22973	7.22973	7.22973	7.22973	7.22973	7.22973	7.22973	7.22973	7.22973	7.22973	7.22973	7.22973	7.22973	7.22973	7.22973	7.22973	7.22973	7.22973	7.22973	7.22973	7.9661	7.98615	7.66846	7.4479	7.52818	7.8038	8.01656	7.99227	7.76339	7.50138	7.34574	7.28843	7.20327	6.97488	6.60222	6.18936	5.84514	5.59154	5.36157	5.07921	4.74046	4.42133	4.21182	4.14218
4.23079	4.23079	4.23079	4.23079	4.23079	4.23079	4.23079	4.23079	4.23079	4.23079	4.23079	4.23079	4.23079	4.23079	4.23079	4.23079	4.23079	4.23079	4.23079	4.23079	4.23079	4.23079	4.23079	4.23079	4.23079	4.23079	5.22744	4.57504	3.17429	2.05691	1.70682	1.87672	1.95959	1.54937	0.731027	-0.0807303	-0.547446	-0.681727	-0.778409	-1.10972	-1.68061	-2.25127	-2.5752	-2.61665	-2.55517	-2.59579	-2.776	-2.94561	-2.92204	-2.66359
-0.707291	-0.707291	-0.707291	-0.707291	-0.707291	-0.707291	-0.707291	-0.707291	-0.707291	-0.707291	-0.707291	-0.707291	-0.707291	-0.707291	-0.707291	-0.707291	-0.707291	-0.707291	-0.707291	-0.707291	-0.707291	-0.707291	-0.707291	-0.707291	-0.0148035	0.233592	0.252065	0.329321	0.614879	1.0464	1.44926	1.70343	1.83534	1.97312	2.22375	2.58693	2.97372	3.29938	3.55946	3.82394	4.16395	4.58395	5.01978	5.3979	5.69615	5.95096	6.20932	6.4748	6.69809	6.81764
16.3728	16.3728	16.3728	16.3728	16.3728	16.3728	16.3728	16.3728	16.3728	16.3728	16.3728	16.3728	16.3728	16.3728	16.3728	16.3728	16.3728	16.3728	16.3728	16.3728	16.3728	16.3728	16.3728	16.3728	18.0938	17.2631	15.2288	13.5496	12.9676	13.1246	13.1181	12.3454	10.9421	9.53979	8.65355	8.26645	7.93264	7.23752	6.16784	5.07848	4.33355	3.97831	3.73278	3.27929	2.55494	1.78278	1.23753	0.983955	0.830506	0.523364
2.76599	2.76599	2.76599	2.76599	2.76599	2.76599	2.76599	2.76599	2.76599	2.76599	2.76599	2.76599	2.76599	2.76599	2.76599	2.76599	2.76599	2.76599	2.76599	2.76599	2.76599	2.76599	2.76599	2.76599	2.76599	2.76599	3.12003	3.32672	3.39676	3.35641	3.2247	3.00375	2.68708	2.27563	1.78703	1.25102	0.696432	0.141716	-0.403988	-0.931878	-1.42604	-1.86435	-2.22641	-2.501	-2.68658	-2.78543	-2.79737	-2.71911	-2.54921	-2.29368
4.97795	4.97795	4.97795	4.97795	4.97795	4.97795	4.97795	4.97795	4.97795	4.97795	4.97795	4.97795	4.97795	4.97795	4.97795	4.97795	4.97795	4.97795	4.97795	4.97795	4.97795	4.97795	4.97795	4.97795	6.38234	7.09205	7.38907	7.66996	8.14333	8.72383	9.16864	9.31037	9.18643	8.97734	8.83508	8.76246	8.63913	8.35183	7.90151	7.39567	6.9458	6.57231	6.20171	5.74942	5.2048	4.64073	4.14552	3.74628	3.39463	3.02282
3.80029	3.80029	3.80029	3.80029	3.80029	3.80029	3.80029	3.80029	3.80029	3.80029	3.80029	3.80029	3.80029	3.80029	3.80029	3.80029	3.80029	3.80029	3.80029	3.80029	3.80029	3.80029	3.80029	3.80029	3.80029	3.80029	3.88552	3.72346	3.47543	3.32425	3.35884	3.54254	3.77564	3.99027	4.19953	4.46996	4.85236	5.33501	5.8554	6.35238	6.80823	7.2454	7.68659	8.11845	8.49159	8.75373	8.88341	8.89418	8.80878	8.6301
7.48082	7.48082	7.48082	7.48082	7.48082	7.48082	7.48082	7.48082	7.48082	7.48082	7.48082	7.48082	7.48082	7.48082	7.48082	7.48082	7.48082	7.48082	7.48082	7.48082	7.48082	7.48082	7.48082	7.48082	8.227	7.11599	5.18152	3.58628	2.88375	2.82491	2.76769	2.28751	1.49009	0.833265	0.6851	1.0264	1.52694	1.87703	2.05318	2.2938	2.84189	3.71079	4.68053	5.50468	6.11995	6.66862	7.33104	8.13887	8.94243	9.5497
0.0862552	0.0862552	0.0862552	0.0862552	0.0862552	0.0862552	0.0862552	0.0862552	0.0862552	0.0862552	0.0862552	0.0862552	0.0862552	0.0862552	0.0862552	0.0862552	0.0862552	0.0862552	0.0862552	0.0862552	0.0862552	0.0862552	0.0862552	0.0862552	0.0862552	0.0862552	1.58777	2.72402	3.65765	4.60925	5.6903	6.84673	7.93684	8.8613	9.63467	10.3507	11.0871	11.8388	12.5331	13.1018	13.5404	13.9037	14.2491	14.5841	14.8643	15.0399	15.1021	15.0887	15.0466	14.9895
-5.03854	-5.03854	-5.03854	-5.03854	-5.03854	-5.03854	-5.03854	-5.03854	-5.03854	-5.03854	-5.03854	-5.03854	-5.03854	-5.03854	-5.03854	-5.03854	-5.03854	-5.03854	-5.03854	-5.03854	-5.03854	-5.03854	-5.03854	-5.03854	-5.03854	-6.24465	-5.7731	-4.48038	-3.36983	-2.92216	-2.9075	-2.74288	-2.03959	-0.888771	0.294768	1.1699	1.73948	2.28405	3.06344	4.07655	5.08298	5.8365	6.29855	6.64283	7.06864	7.61089	8.11982	8.41326	8.44673	8.34356
-0.957492	-0.957492	-0.957492	-0.957492	-0.957492	-0.957492	-0.957492	-0.957492	-0.957492	-0.957492	-0.957492	-0.957492	-0.957492	-0.957492	-0.957492	-0.957492	-0.957492	-0.957492	-0.957492	-0.957492	-0.957492	-0.957492	-0.957492	-0.957492	-0.957492	-0.855302	-0.854613	-0.883426	-0.826655	-0.623528	-0.305496	0.0435351	0.360216	0.644064	0.939551	1.28241	1.66121	2.02528	2.32634	2.55312	2.72951	2.8821	3.00982	3.08304	3.07015	2.96507	2.79044	2.57577	2.33266	2.05002
1.9291	1.9291	1.9291	1.9291	1.9291	1.9291	1.9291	1.9291	1.9291	1.9291	1.9291	1.9291	1.9291	1.9291	1.9291	1.9291	1.9291	1.9291	1.9291	1.9291	1.9291	1.9291	1.9291	1.9291	1.9291	2.84878	2.22113	0.884153	-0.165223	-0.444315	-0.179669	0.0453433	-0.163054	-0.721442	-1.2232	-1.33523	-1.0688	-0.713784	-0.539697	-0.554508	-0.525768	-0.21446	0.410626	1.16782	1.84947	2.41242	2.99811	3.77958	4.79028	5.89351
1.29789	1.29789	1.29789	1.29789	1.29789	1.29789	1.29789	1.29789	1.29789	1.29789	1.29789	1.29789	1.29789	1.29789	1.29789	1.29789	1.29789	1.29789	1.29789	1.29789	1.29789	1.29789	1.29789	1.29789	1.29789	0.0136988	-0.412563	-0.420158	-0.536259	-1.00953	-1.7037	-2.28971	-2.54397	-2.50566	-2.39295	-2.38648	-2.48125	-2.52223	-2.36731	-2.01881	-1.61177	-1.28597	-1.06861	-0.871254	-0.591866	-0.218713	0.158625	0.432977	0.573192	0.640952
8.12815	8.12815	8.12815	8.12815	8.12815	8.12815	8.12815	8.12815	8.12815	8.12815	8.12815	8.12815	8.12815	8.12815	8.12815	8.12815	8.12815	8.12815	8.12815	8.12815	8.12815	8.12815	8.12815	8.12815	8.12815	10.3881	10.0957	8.59853	7.46917	7.45563	8.18847	8.74377	8.5029	7.60038	6.6781	6.26118	6.33385	6.44382	6.17104	5.50491	4.81036	4.46157	4.50706	4.66271	4.605	4.26929	3.88177	3.72058	3.84897	4.06809
3.53418	3.53418	3.53418	3.53418	3.53418	3.53418	3.53418	3.53418	3.53418	3.53418	3.53418	3.53418	3.53418	3.53418	3.53418	3.53418	3.53418	3.53418	3.53418	3.53418	3.53418	3.53418	3.53418	3.53418	3.53418	4.3286	4.21903	3.64279	3.14278	2.98789	3.05634	3.02679	2.68222	2.07248	1.43015	0.949143	0.632102	0.326223	-0.109653	-0.669493	-1.21157	-1.58979	-1.77451	-1.85594	-1.93942	-2.03839	-2.06319	-1.90748	-1.54501	-1.04726
2.73678	2.73678	2.73678	2.73678	2.73678	2.73678	2.73678	2.73678	2.73678	2.73678	2.73678	2.73678	2.73678	2.73678	2.73678	2.73678	2.73678	2.73678	2.73678	2.73678	2.73678	2.73678	2.73678	2.73678	2.73678	2.84873	2.66881	2.35593	2.11881	2.06447	2.14685	2.23779	2.2459	2.18222	2.12919	2.15423	2.24946	2.34558	2.37814	2.34205	2.28762	2.2688	2.29506	2.32981	2.332	2.29868	2.26944	2.29167	2.38152	2.5164
0.495539	0.495539	0.495539	0.495539	0.495539	0.495539	0.495539	0.495539	0.495539	0.495539	0.495539	0.495539	0.495539	0.495539	0.495539	0.495539	0.495539	0.495539	0.495539	0.495539	0.495539	0.495539	0.495539	0.495539	0.495539	-0.0135993	-0.179015	-0.160288	-0.169289	-0.312664	-0.540573	-0.721747	-0.766255	-0.691961	-0.590855	-0.539056	-0.534453	-0.510998	-0.406757	-0.219435	-0.00213542	0.18976	0.347536	0.510246	0.72171	0.986591	1.26559	1.51063	1.7044	1.86769
-7.6251	-7.6251	-7.6251	-7.6251	-7.6251	-7.6251	-7.6251	-7.6251	-7.6251	-7.6251	-7.6251	-7.6251	-7.6251	-7.6251	-7.6251	-7.6251	-7.6251	-7.6251	-7.6251	-7.6251	-7.6251	-7.6251	-7.6251	-7.6251	-7.6251	-7.6251	-7.84609	-7.57789	-7.03296	-6.46299	-5.99299	-5.57469	-5.0746	-4.40879	-3.61271	-2.80194	-2.07343	-1.43828	-0.837651	-0.216025	0.419829	1.00641	1.48114	1.83489	2.11295	2.36866	2.61628	2.82556	2.95892	3.01298
3.78339	3.78339	3.78339	3.78339	3.78339	3.78339	3.78339	3.78339	3.78339	3.78339	3.78339	3.78339	3.78339	3.78339	3.78339	3.78339	3.78339	3.78339	3.78339	3.78339	3.78339	3.78339	3.78339	3.78339	3.78339	4.33061	3.79563	2.76678	1.92714	1.60784	1.66353	1.71162	1.49725	1.0832	0.745176	0.70674	0.959257	1.30644	1.56349	1.71742	1.91276	2.29637	2.87561	3.51576	4.06484	4.48057	4.84438	5.26036	5.74251	6.19514
-2.9316	-2.9316	-2.9316	-2.9316	-2.9316	-2.9316	-2.9316	-2.9316	-2.9316	-2.9316	-2.9316	-2.9316	-2.9316	-2.9316	-2.9316	-2.9316	-2.9316	-2.9316	-2.9316	-2.9316	-2.9316	-2.9316	-2.9316	-2.9316	-2.9316	-2.9316	-3.87139	-4.08341	-3.90792	-3.73237	-3.73712	-3.82952	-3.78533	-3.4589	-2.89041	-2.244	-1.65531	-1.12877	-0.563555	0.132745	0.95324	1.80048	2.57522	3.25715	3.90627	4.59196	5.32111	6.03056	6.64479	7.14025
-1.68459	-1.68459	-1.68459	-1.68459	-1.68459	-1.68459	-1.68459	-1.68459	-1.68459	-1.68459	-1.68459	-1.68459	-1.68459	-1.68459	-1.68459	-1.68459	-1.68459	-1.68459	-1.68459	-1.68459	-1.68459	-1.68459	-1.68459	-1.68459	-1.68459	-1.73178	-1.62413	-1.46334	-1.3465	-1.31856	-1.36474	-1.44241	-1.52319	-1.61256	-1.73633	-1.91057	-2.12265	-2.33756	-2.52082	-2.6565	-2.74588	-2.79111	-2.78062	-2.68973	-2.49481	-2.18724	-1.77513	-1.27249	-0.687335	-0.0195242
7.55443	7.55443	7.55443	7.55443	7.55443	7.55443	7.55443	7.55443	7.55443	7.55443	7.55443	7.55443	7.55443	7.55443	7.55443	7.55443	7.55443	7.55443	7.55443	7.55443	7.55443	7.55443	7.55443	7.55443	9.18244	7.79685	5.06738	2.88873	2.15467	2.43166	2.6336	2.03442	0.789543	-0.357136	-0.805893	-0.595465	-0.277134	-0.363823	-0.888263	-1.44275	-1.60686	-1.33744	-0.975396	-0.902528	-1.19344	-1.579	-1.72587	-1.54847	-1.26458	-1.16515
-8.21101	-8.21101	-8.21101	-8.21101	-8.21101	-8.21101	-8.21101	-8.21101	-8.21101	-8.21101	-8.21101	-8.21101	-8.21101	-8.21101	-8.21101	-8.21101	-8.21101	-8.21101	-8.21101	-8.21101	-8.21101	-8.21101	-8.21101	-8.21101	-8.21101	-7.70111	-6.9859	-6.14957	-5.27499	-4.41205	-3.57304	-2.7532	-1.95685	-1.20854	-0.5431	0.0140061	0.458971	0.805782	1.07208	1.26811	1.39755	1.46727	1.49577	1.51195	1.54567	1.61837	1.74129	1.92128	2.16728	2.49101
1.5503	1.5503	1.5503	1.5503	1.5503	1.5503	1.5503	1.5503	1.5503	1.5503	1.5503	1.5503	1.5503	1.5503	1.5503	1.5503	1.5503	1.5503	1.5503	1.5503	1.5503	1.5503	1.5503	1.5503	1.76707	2.72161	3.94432	4.94044	5.48246	5.67659	5.78868	5.99558	6.26131	6.41181	6.31344	5.99099	5.59489	5.26671	5.03232	4.81155	4.52068	4.16522	3.84035	3.64772	3.6118	3.67114	3.74547	3.81027	3.91021	4.10439
6.52914	6.52914	6.52914	6.52914	6.52914	6.52914	6.52914	6.52914	6.52914	6.52914	6.52914	6.52914	6.52914	6.52914	6.52914	6.52914	6.52914	6.52914	6.52914	6.52914	6.52914	6.52914	6.52914	6.52914	6.52914	6.52914	6.97901	6.74581	6.16268	5.63456	5.3621	5.25928	5.09547	4.71828	4.17166	3.63319	3.25148	3.03436	2.87499	2.67369	2.43658	2.26666	2.26762	2.45559	2.75684	3.08448	3.41685	3.8061	4.31565	4.95018
-2.8214	-2.8214	-2.8214	-2.8214	-2.8214	-2.8214	-2.8214	-2.8214	-2.8214	-2.8214	-2.8214	-2.8214	-2.8214	-2.8214	-2.8214	-2.8214	-2.8214	-2.8214	-2.8214	-2.8214	-2.8214	-2.8214	-2.8214	-2.8214	-2.8214	-1.95452	-2.07342	-2.64399	-3.02286	-2.89439	-2.4	-1.91264	-1.68422	-1.65939	-1.57481	-1.21615	-0.593993	0.0982398	0.677695	1.1286	1.58906	2.2	2.96678	3.7565	4.41991	4.91575	5.32472	5.75096	6.21166	6.6177
3.19681	3.19681	3.19681	3.19681	3.19681	3.19681	3.19681	3.19681	3.19681	3.19681	3.19681	3.19681	3.19681	3.19681	3.19681	3.19681	3.19681	3.19681	3.19681	3.19681	3.19681	3.19681	3.19681	3.19681	3.19681	3.19681	3.61423	3.76553	3.79891	3.88801	4.11401	4.43176	4.73208	4.93824	5.05683	5.15106	5.27127	5.40759	5.50191	5.50081	5.39825	5.23215	5.04346	4.83854	4.58842	4.26175	3.85831	3.41253	2.96629	2.53861
5.80715	5.80715	5.80715	5.80715	5.80715	5.80715	5.80715	5.80715	5.80715	5.80715	5.80715	5.80715	5.80715	5.80715	5.80715	5.80715	5.80715	5.80715	5.80715	5.80715	5.80715	5.80715	5.80715	5.80715	5.80715	5.80715	6.25148	5.72318	4.70965	3.79941	3.28889	3.06531	2.80778	2.30274	1.61087	0.978141	0.605851	0.493108	0.474678	0.394414	0.245658	0.159585	0.270054	0.58965	1.0072	1.39685	1.72914	2.08324	2.55836	3.17444
6.20852	6.20852	6.20852	6.20852	6.20852	6.20852	6.20852	6.20852	6.20852	6.20852	6.20852	6.20852	6.20852	6.20852	6.20852	6.20852	6.20852	6.20852	6.20852	6.20852	6.20852	6.20852	6.20852	6.20852	8.47526	8.18716	6.66883	5.49712	5.43019	6.09852	6.56734	6.20731	5.15228	4.05321	3.44579	3.3186	3.2178	2.72319	1.83223	0.926182	0.397392	0.307751	0.380577	0.298387	0.00619257	-0.256376	-0.199044	0.246398	0.877274	1.42159
4.06372	4.06372	4.06372	4.06372	4.06372	4.06372	4.06372	4.06372	4.06372	4.06372	4.06372	4.06372	4.06372	4.06372	4.06372	4.06372	4.06372	4.06372	4.06372	4.06372	4.06372	4.06372	4.06372	4.06372	4.06372	4.06372	4.78277	4.62849	4.12167	3.86563	4.14712	4.82364	5.53668	6.03879	6.36488	6.73981	7.34163	8.14089	8.94108	9.55822	9.96566	10.2823	10.6338	11.0256	11.3406	11.4513	11.3335	11.0788	10.8026	10.5424
-1.47196	-1.47196	-1.47196	-1.47196	-1.47196	-1.47196	-1.47196	-1.47196	-1.47196	-1.47196	-1.47196	-1.47196	-1.47196	-1.47196	-1.47196	-1.47196	-1.47196	-1.47196	-1.47196	-1.47196	-1.47196	-1.47196	-1.47196	-1.47196	-1.47196	-1.47196	-1.08236	-0.786935	-0.479392	-0.0225945	0.643162	1.46442	2.32712	3.14352	3.90049	4.63759	5.38502	6.12047	6.77967	7.30479	7.68414	7.94934	8.13764	8.25686	8.28391	8.19457	7.99399	7.71942	7.41467	7.10136
11.4416	11.4416	11.4416	11.4416	11.4416	11.4416	11.4416	11.4416	11.4416	11.4416	11.4416	11.4416	11.4416	11.4416	11.4416	11.4416	11.4416	11.4416	11.4416	11.4416	11.4416	11.4416	11.4416	11.4416	13.5816	13.0073	11.2052	9.88377	9.8474	10.6892	11.4025	11.308	10.5344	9.75356	9.50874	9.76094	10.0029	9.76482	9.02022	8.15031	7.55079	7.2726	7.01495	6.44021	5.49381	4.43763	3.59248	3.05048	2.62327	2.05356
5.16372	5.16372	5.16372	5.16372	5.16372	5.16372	5.16372	5.16372	5.16372	5.16372	5.16372	5.16372	5.16372	5.16372	5.16372	5.16372	5.16372	5.16372	5.16372	5.16372	5.16372	5.16372	5.16372	5.16372	5.16372	5.16372	6.21175	5.24047	3.33031	1.74778	1.10269	1.11016	1.03875	0.398294	-0.700708	-1.74296	-2.3077	-2.40846	-2.40966	-2.65105	-3.1452	-3.60426	-3.7332	-3.49812	-3.13186	-2.89903	-2.85688	-2.82966	-2.60016	-2.12364
0.124943	0.124943	0.124943	0.124943	0.124943	0.124943	0.124943	0.124943	0.124943	0.124943	0.124943	0.124943	0.124943	0.124943	0.124943	0.124943	0.124943	0.124943	0.124943	0.124943	0.124943	0.124943	0.124943	0.124943	0.890285	0.818683	0.369638	0.0748307	0.180111	0.546925	0.846741	0.856668	0.613462	0.329494	0.179034	0.15312	0.0956485	-0.135734	-0.540296	-0.986055	-1.33571	-1.5619	-1.75007	-1.99845	-2.31631	-2.61365	-2.7837	-2.79502	-2.70814	-2.60795
2.36523	2.36523	2.36523	2.36523	2.36523	2.36523	2.36523	2.36523	2.36523	2.36523	2.36523	2.36523	2.36523	2.36523	2.36523	2.36523	2.36523	2.36523	2.36523	2.36523	2.36523	2.36523	2.36523	2.36523	2.75877	3.05347	3.26732	3.44232	3.60351	3.74047	3.82148	3.82319	3.74893	3.62201	3.46351	3.27576	3.04525	2.76003	2.42449	2.05874	1.68466	1.31277	0.941416	0.567907	0.200105	-0.14238	-0.437811	-0.673288	-0.84708	-0.961098
4.29277	4.29277	4.29277	4.29277	4.29277	4.29277	4.29277	4.29277	4.29277	4.29277	4.29277	4.29277	4.29277	4.29277	4.29277	4.29277	4.29277	4.29277	4.29277	4.29277	4.29277	4.29277	4.29277	4.29277	4.29277	4.41215	4.39888	4.30358	4.18132	4.06218	3.94503	3.81483	3.66669	3.517	3.39511	3.32511	3.31374	3.35329	3.43423	3.55526	3.72213	3.93774	4.19343	4.46936	4.74298	4.99762	5.22395	5.41415	5.55551	5.62979
-0.879793	-0.879793	-0.879793	-0.879793	-0.879793	-0.879793	-0.879793	-0.879793	-0.879793	-0.879793	-0.879793	-0.879793	-0.879793	-0.879793	-0.879793	-0.879793	-0.879793	-0.879793	-0.879793	-0.879793	-0.879793	-0.879793	-0.879793	-0.879793	-0.879793	-0.879793	-0.992989	-1.37894	-1.86966	-2.28789	-2.55122	-2.69454	-2.80693	-2.94279	-3.07835	-3.139	-3.06354	-2.84669	-2.52798	-2.14464	-1.69461	-1.14084	-0.448419	0.381951	1.31347	2.30247	3.32806	4.39529	5.51183	6.66219
-1.93822	-1.93822	-1.93822	-1.93822	-1.93822	-1.93822	-1.93822	-1.93822	-1.93822	-1.93822	-1.93822	-1.93822	-1.93822	-1.93822	-1.93822	-1.93822	-1.93822	-1.93822	-1.93822	-1.93822	-1.93822	-1.93822	-1.93822	-1.93822	-1.93822	-1.93822	-1.34361	-0.661058	0.0570916	0.767356	1.44788	2.09686	2.72049	3.32041	3.88927	4.41575	4.89293	5.3229	5.71426	6.07582	6.41193	6.72299	7.00957	7.27567	7.52824	7.77343	8.01307	8.24434	8.46228	8.66252
-0.562868	-0.562868	-0.562868	-0.562868	-0.562868	-0.562868	-0.562868	-0.562868	-0.562868	-0.562868	-0.562868	-0.562868	-0.562868	-0.562868	-0.562868	-0.562868	-0.562868	-0.562868	-0.562868	-0.562868	-0.562868	-0.562868	-0.562868	-0.562868	-1.03491	-0.628978	0.157783	0.780902	0.990075	0.913615	0.862474	1.04328	1.41296	1.7633	1.92801	1.92118	1.9008	2.01341	2.27001	2.55761	2.75939	2.86393	2.96675	3.17381	3.50405	3.87921	4.20229	4.4449	4.66278	4.93147
4.30714	4.30714	4.30714	4.30714	4.30714	4.30714	4.30714	4.30714	4.30714	4.30714	4.30714	4.30714	4.30714	4.30714	4.30714	4.30714	4.30714	4.30714	4.30714	4.30714	4.30714	4.30714	4.30714	4.30714	4.30714	4.30714	6.58782	6.16007	4.42911	3.05946	2.85419	3.43396	3.82794	3.38559	2.25461	1.12228	0.552839	0.535765	0.595703	0.290691	-0.386065	-1.04169	-1.27328	-1.02472	-0.594595	-0.324206	-0.280022	-0.21969	0.15324	0.904574
2.1649	2.1649	2.1649	2.1649	2.1649	2.1649	2.1649	2.1649	2.1649	2.1649	2.1649	2.1649	2.1649	2.1649	2.1649	2.1649	2.1649	2.1649	2.1649	2.1649	2.1649	2.1649	2.1649	2.1649	2.1649	2.6585	2.45207	1.98156	1.71956	1.87874	2.33925	2.82032	3.13096	3.29708	3.48796	3.83594	4.31609	4.77848	5.0844	5.21506	5.2619	5.32196	5.4026	5.42028	5.28458	4.98326	4.59074	4.19929	3.84226	3.48008
8.42725	8.42725	8.42725	8.42725	8.42725	8.42725	8.42725	8.42725	8.42725	8.42725	8.42725	8.42725	8.42725	8.42725	8.42725	8.42725	8.42725	8.42725	8.42725	8.42725	8.42725	8.42725	8.42725	8.42725	8.42725	10.6508	10.7393	9.78076	9.06717	9.21804	9.92853	10.4317	10.2128	9.38357	8.48092	7.94746	7.7776	7.60319	7.0834	6.21922	5.32534	4.72446	4.46728	4.32591	4.03808	3.55601	3.07305	2.8242	2.86305	3.02236
-3.18664	-3.18664	-3.18664	-3.18664	-3.18664	-3.18664	-3.18664	-3.18664	-3.18664	-3.18664	-3.18664	-3.18664	-3.18664	-3.18664	-3.18664	-3.18664	-3.18664	-3.18664	-3.18664	-3.18664	-3.18664	-3.18664	-3.18664	-3.18664	-4.41111	-4.42459	-3.85065	-3.43823	-3.54838	-4.00387	-4.3559	-4.29954	-3.89296	-3.44096	-3.19328	-3.1385	-3.05406	-2.73386	-2.17216	-1.54782	-1.04638	-0.696988	-0.368516	0.0880205	0.694422	1.3299	1.84778	2.206	2.49059	2.81952
-3.22307	-3.22307	-3.22307	-3.22307	-3.22307	-3.22307	-3.22307	-3.22307	-3.22307	-3.22307	-3.22307	-3.22307	-3.22307	-3.22307	-3.22307	-3.22307	-3.22307	-3.22307	-3.22307	-3.22307	-3.22307	-3.22307	-3.22307	-3.22307	-3.22307	-3.49987	-2.9906	-2.10845	-1.32856	-0.878288	-0.653147	-0.385171	0.10298	0.766792	1.41341	1.88594	2.18807	2.4528	2.80422	3.24654	3.67416	3.97934	4.15034	4.27318	4.44525	4.68754	4.9353	5.10807	5.18788	5.23302
1.57343	1.57343	1.57343	1.57343	1.57343	1.57343	1.57343	1.57343	1.57343	1.57343	1.57343	1.57343	1.57343	1.57343	1.57343	1.57343	1.57343	1.57343	1.57343	1.57343	1.57343	1.57343	1.57343	1.57343	1.57343	1.57343	2.21107	1.94132	1.30111	0.903	1.03984	1.57781	2.17119	2.5864	2.86928	3.25145	3.91564	4.83725	5.82483	6.69705	7.42479	8.11909	8.89464	9.74541	10.5431	11.1479	11.5204	11.7345	11.8875	12.0006
0.162231	0.162231	0.162231	0.162231	0.162231	0.162231	0.162231	0.162231	0.162231	0.162231	0.162231	0.162231	0.162231	0.162231	0.162231	0.162231	0.162231	0.162231	0.162231	0.162231	0.162231	0.162231	0.162231	0.162231	0.162231	-0.253427	-1.3067	-2.63189	-3.81934	-4.67065	-5.2648	-5.81545	-6.45905	-7.14674	-7.70689	-7.99937	-8.01938	-7.8716	-7.6555	-7.37367	-6.94076	-6.27319	-5.37082	-4.31822	-3.21276	-2.09156	-0.923328	0.334004	1.66902	3.00619
-0.308112	-0.308112	-0.308112	-0.308112	-0.308112	-0.308112	-0.308112	-0.308112	-0.308112	-0.308112	-0.308112	-0.308112	-0.308112	-0.308112	-0.308112	-0.308112	-0.308112	-0.308112	-0.308112	-0.308112	-0.308112	-0.308112	-0.308112	-0.308112	-0.308112	-0.308112	-0.767169	-1.14385	-1.43345	-1.65675	-1.82599	-1.92817	-1.93546	-1.82934	-1.61604	-1.32117	-0.97114	-0.578688	-0.144355	0.329921	0.829189	1.32662	1.79563	2.22143	2.60207	2.93934	3.22909	3.46002	3.62146	3.7122
4.97761	4.97761	4.97761	4.97761	4.97761	4.97761	4.97761	4.97761	4.97761	4.97761	4.97761	4.97761	4.97761	4.97761	4.97761	4.97761	4.97761	4.97761	4.97761	4.97761	4.97761	4.97761	4.97761	4.97761	6.0216	6.39868	6.40867	6.46072	6.75967	7.19943	7.5098	7.50254	7.20735	6.80693	6.45697	6.15982	5.79202	5.24077	4.51566	3.73971	3.04102	2.45226	1.90701	1.32587	0.70498	0.125546	-0.317715	-0.596935	-0.765862	-0.900789
8.59668	8.59668	8.59668	8.59668	8.59668	8.59668	8.59668	8.59668	8.59668	8.59668	8.59668	8.59668	8.59668	8.59668	8.59668	8.59668	8.59668	8.59668	8.59668	8.59668	8.59668	8.59668	8.59668	8.59668	10.07	9.43087	7.82546	6.58473	6.34082	6.78126	7.12396	6.84187	6.04062	5.25174	4.90751	4.9843	5.0912	4.86545	4.29077	3.66908	3.31229	3.2603	3.27516	3.08799	2.64993	2.15876	1.85724	1.80779	1.85232	1.77868
-3.75371	-3.75371	-3.75371	-3.75371	-3.75371	-3.75371	-3.75371	-3.75371	-3.75371	-3.75371	-3.75371	-3.75371	-3.75371	-3.75371	-3.75371	-3.75371	-3.75371	-3.75371	-3.75371	-3.75371	-3.75371	-3.75371	-3.75371	-3.75371	-4.33518	-4.756	-5.02956	-5.17793	-5.21366	-5.13406	-4.93038	-4.60234	-4.16573	-3.64786	-3.07613	-2.46995	-1.84175	-1.20452	-0.577732	0.0138298	0.547123	1.00731	1.38835	1.68814	1.90343	2.02929	2.06318	2.00951	1.88009	1.69011
-3.59445	-3.59445	-3.59445	-3.59445	-3.59445	-3.59445	-3.59445	-3.59445	-3.59445	-3.59445	-3.59445	-3.59445	-3.59445	-3.59445	-3.59445	-3.59445	-3.59445	-3.59445	-3.59445	-3.59445	-3.59445	-3.59445	-3.59445	-3.59445	-4.11549	-3.74583	-2.9436	-2.22213	-1.82459	-1.6406	-1.3887	-0.88625	-0.186864	0.499172	1.00044	1.3158	1.58088	1.9221	2.34007	2.72074	2.94917	3.01288	3.00349	3.02558	3.10439	3.17593	3.16056	3.04497	2.89632	2.80072
-6.14944	-6.14944	-6.14944	-6.14944	-6.14944	-6.14944	-6.14944	-6.14944	-6.14944	-6.14944	-6.14944	-6.14944	-6.14944	-6.14944	-6.14944	-6.14944	-6.14944	-6.14944	-6.14944	-6.14944	-6.14944	-6.14944	-6.14944	-6.14944	-6.14944	-5.97287	-5.24171	-4.27126	-3.39391	-2.76169	-2.30202	-1.83604	-1.24684	-0.562891	0.0928084	0.623665	1.03933	1.43356	1.89344	2.42741	2.97202	3.46135	3.88988	4.31292	4.79059	5.33157	5.88736	6.39775	6.84126	7.24429
8.58412	8.58412	8.58412	8.58412	8.58412	8.58412	8.58412	8.58412	8.58412	8.58412	8.58412	8.58412	8.58412	8.58412	8.58412	8.58412	8.58412	8.58412	8.58412	8.58412	8.58412	8.58412	8.58412	8.58412	8.58412	8.58412	10.8636	11.2525	10.67	10.2549	10.5654	11.3345	11.8749	11.7217	10.9753	10.1231	9.5711	9.32081	9.04487	8.43971	7.51158	6.5519	5.85961	5.48593	5.22743	4.84793	4.30518	3.77548	3.47208	3.44173
3.94037	3.94037	3.94037	3.94037	3.94037	3.94037	3.94037	3.94037	3.94037	3.94037	3.94037	3.94037	3.94037	3.94037	3.94037	3.94037	3.94037	3.94037	3.94037	3.94037	3.94037	3.94037	3.94037	3.94037	3.94037	3.94037	4.92493	5.48823	5.79988	6.10111	6.51556	6.98309	7.34613	7.49676	7.45862	7.34823	7.26683	7.22387	7.15293	6.99319	6.75626	6.52066	6.36638	6.31415	6.32312	6.34265	6.3658	6.43529	6.60075	6.87063
4.94868	4.94868	4.94868	4.94868	4.94868	4.94868	4.94868	4.94868	4.94868	4.94868	4.94868	4.94868	4.94868	4.94868	4.94868	4.94868	4.94868	4.94868	4.94868	4.94868	4.94868	4.94868	4.94868	4.94868	4.94868	4.94868	5.23659	4.72695	3.85066	3.11767	2.77948	2.73138	2.68888	2.46111	2.09452	1.79539	1.73089	1.89347	2.13386	2.311	2.41318	2.54775	2.82454	3.249	3.72019	4.12495	4.43373	4.71105	5.03914	5.43247
6.31705	6.31705	6.31705	6.31705	6.31705	6.31705	6.31705	6.31705	6.31705	6.31705	6.31705	6.31705	6.31705	6.31705	6.31705	6.31705	6.31705	6.31705	6.31705	6.31705	6.31705	6.31705	6.31705	6.31705	6.31705	6.84866	6.00062	4.50076	3.19247	2.48529	2.20231	1.87518	1.19362	0.238848	-0.645729	-1.18127	-1.3752	-1.46616	-1.67859	-2.02502	-2.32341	-2.38801	-2.20377	-1.92929	-1.74301	-1.68691	-1.64954	-1.4907	-1.18085	-0.825826
1.47883	1.47883	1.47883	1.47883	1.47883	1.47883	1.47883	1.47883	1.47883	1.47883	1.47883	1.47883	1.47883	1.47883	1.47883	1.47883	1.47883	1.47883	1.47883	1.47883	1.47883	1.47883	1.47883	1.47883	1.47883	1.15011	0.866821	0.607391	0.357444	0.120288	-0.0845011	-0.23203	-0.303967	-0.293346	-0.200633	-0.0261257	0.234404	0.58766	1.03701	1.57829	2.20051	2.89022	3.63534	4.4253	5.24811	6.08762	6.92368	7.73534	8.50414	9.21502
-0.420863	-0.420863	-0.420863	-0.420863	-0.420863	-0.420863	-0.420863	-0.420863	-0.420863	-0.420863	-0.420863	-0.420863	-0.420863	-0.420863	-0.420863	-0.420863	-0.420863	-0.420863	-0.420863	-0.420863	-0.420863	-0.420863	-0.420863	-0.333389	0.234781	1.02068	1.72441	2.19729	2.49292	2.76534	3.11531	3.51118	3.83353	3.98678	3.97466	3.88122	3.78718	3.70281	3.57383	3.34637	3.02591	2.67797	2.3754	2.14479	1.96032	1.78548	1.6198	1.50669	1.49774	1.6097
-0.710558	-0.710558	-0.710558	-0.710558	-0.710558	-0.710558	-0.710558	-0.710558	-0.710558	-0.710558	-0.710558	-0.710558	-0.710558	-0.710558	-0.710558	-0.710558	-0.710558	-0.710558	-0.710558	-0.710558	-0.710558	-0.710558	-0.710558	-0.710558	-0.457622	0.319593	1.28562	2.08765	2.56578	2.80013	2.98424	3.24496	3.55298	3.7773	3.81487	3.67652	3.46362	3.27125	3.11124	2.91979	2.63209	2.24987	1.84202	1.48448	1.19964	0.949928	0.686131	0.401096	0.138952	-0.0450437
-6.05308	-6.05308	-6.05308	-6.05308	-6.05308	-6.05308	-6.05308	-6.05308	-6.05308	-6.05308	-6.05308	-6.05308	-6.05308	-6.05308	-6.05308	-6.05308	-6.05308	-6.05308	-6.05308	-6.05308	-6.05308	-6.05308	-6.05308	-6.05308	-6.3964	-5.51312	-3.97246	-2.45411	-1.30059	-0.3884	0.638382	2.00765	3.63101	5.20749	6.48711	7.45058	8.26659	9.09535	9.93028	10.6126	10.9856	11.0357	10.8947	10.7164	10.5494	10.323	9.94665	9.42093	8.85621	8.3879
7.52368	7.52368	7.52368	7.52368	7.52368	7.52368	7.52368	7.52368	7.52368	7.52368	7.52368	7.52368	7.52368	7.52368	7.52368	7.52368	7.52368	7.52368	7.52368	7.52368	7.52368	7.52368	7.52368	7.52368	7.52368	7.52368	9.19614	8.74411	7.23182	5.9527	5.54445	5.72459	5.74425	5.10113	3.9175	2.74051	2.02268	1.76547	1.60379	1.19697	0.54517	-0.0379159	-0.231763	0.00943454	0.44992	0.817977	1.05654	1.35039	1.92552	2.82459
6.11869	6.11869	6.11869	6.11869	6.11869	6.11869	6.11869	6.11869	6.11869	6.11869	6.11869	6.11869	6.11869	6.11869	6.11869	6.11869	6.11869	6.11869	6.11869	6.11869	6.11869	6.11869	6.11869	6.11869	6.11869	6.11869	7.0608	6.45833	5.12737	4.00283	3.52619	3.48073	3.32692	2.70777	1.70977	0.716763	0.0436211	-0.311747	-0.6066	-1.079	-1.72773	-2.33298	-2.67105	-2.71031	-2.61536	-2.57582	-2.63243	-2.65862	-2.50005	-2.13022
3.21894	3.21894	3.21894	3.21894	3.21894	3.21894	3.21894	3.21894	3.21894	3.21894	3.21894	3.21894	3.21894	3.21894	3.21894	3.21894	3.21894	3.21894	3.21894	3.21894	3.21894	3.21894	3.21894	3.21894	3.21894	3.12146	2.7499	2.27535	1.89502	1.7064	1.67128	1.68188	1.66324	1.62699	1.64275	1.76433	1.97975	2.22426	2.43698	2.60677	2.76878	2.96134	3.18618	3.40778	3.58827	3.72288	3.8434	3.98902	4.17376	4.38012
4.30807	4.30807	4.30807	4.30807	4.30807	4.30807	4.30807	4.30807	4.30807	4.30807	4.30807	4.30807	4.30807	4.30807	4.30807	4.30807	4.30807	4.30807	4.30807	4.30807	4.30807	4.30807	4.30807	4.30807	3.79361	4.0262	4.60083	5.04176	5.12205	4.95418	4.82095	4.91569	5.2063	5.50856	5.67388	5.71685	5.78307	6.00704	6.39758	6.84755	7.24413	7.56977	7.90426	8.33624	8.87335	9.43298	9.91492	10.2826	10.578	10.8626
6.04654	6.04654	6.04654	6.04654	6.04654	6.04654	6.04654	6.04654	6.04654	6.04654	6.04654	6.04654	6.04654	6.04654	6.04654	6.04654	6.04654	6.04654	6.04654	6.04654	6.04654	6.04654	6.04654	6.04654	6.04654	6.04654	6.99499	6.15084	4.49568	3.16818	2.71115	2.86211	2.95832	2.55474	1.7459	0.989433	0.657839	0.734052	0.886813	0.807802	0.482995	0.168517	0.127611	0.390078	0.747314	0.962987	0.987329	0.979963	1.13808	1.50448
3.61272	3.61272	3.61272	3.61272	3.61272	3.61272	3.61272	3.61272	3.61272	3.61272	3.61272	3.61272	3.61272	3.61272	3.61272	3.61272	3.61272	3.61272	3.61272	3.61272	3.61272	3.61272	3.61272	3.61272	3.8611	4.37369	4.90728	5.22512	5.23022	4.98877	4.64238	4.28963	3.92929	3.49688	2.94817	2.31319	1.67949	1.12888	0.68778	0.331918	0.0337251	-0.195163	-0.304161	-0.242333	0.00307246	0.402781	0.916423	1.52682	2.24612	3.09073
-4.31597	-4.31597	-4.31597	-4.31597	-4.31597	-4.31597	-4.31597	-4.31597	-4.31597	-4.31597	-4.31597	-4.31597	-4.31597	-4.31597	-4.31597	-4.31597	-4.31597	-4.31597	-4.31597	-4.31597	-4.31597	-4.31597	-4.31597	-4.31597	-4.31597	-5.63653	-5.35119	-4.25392	-3.30061	-2.96101	-3.02869	-2.95656	-2.37956	-1.39004	-0.389934	0.289952	0.650236	0.960435	1.47273	2.19074	2.88958	3.33982	3.51263	3.58424	3.75606	4.07145	4.39563	4.56175	4.53436	4.43822
2.96218	2.96218	2.96218	2.96218	2.96218	2.96218	2.96218	2.96218	2.96218	2.96218	2.96218	2.96218	2.96218	2.96218	2.96218	2.96218	2.96218	2.96218	2.96218	2.96218	2.96218	2.96218	2.96218	3.1736	3.59534	4.02601	4.31095	4.39815	4.32812	4.17414	3.98015	3.73829	3.41296	2.98307	2.46574	1.90543	1.34329	0.794955	0.254098	-0.28566	-0.81237	-1.29694	-1.71073	-2.04229	-2.29855	-2.49121	-2.62227	-2.68178	-2.65875	-2.55383
-2.76351	-2.76351	-2.76351	-2.76351	-2.76351	-2.76351	-2.76351	-2.76351	-2.76351	-2.76351	-2.76351	-2.76351	-2.76351	-2.76351	-2.76351	-2.76351	-2.76351	-2.76351	-2.76351	-2.76351	-2.76351	-2.76351	-2.76351	-2.76351	-2.76351	-2.36822	-1.4405	-0.230352	0.984702	2.06406	3.04523	4.0514	5.15578	6.31346	7.40236	8.32204	9.05978	9.67364	10.2192	10.6914	11.0297	11.1759	11.1255	10.9284	10.643	10.29	9.84741	9.28708	8.61538	7.87993
1.12583	1.12583	1.12583	1.12583	1.12583	1.12583	1.12583	1.12583	1.12583	1.12583	1.12583	1.12583	1.12583	1.12583	1.12583	1.12583	1.12583	1.12583	1.12583	1.12583	1.12583	1.12583	1.12583	1.12583	0.927617	0.123785	-0.911709	-1.78877	-2.33161	-2.62794	-2.88797	-3.24647	-3.66549	-3.99484	-4.11434	-4.02754	-3.83609	-3.63409	-3.42481	-3.1295	-2.66946	-2.04003	-1.31153	-0.564182	0.177495	0.951263	1.80445	2.73559	3.68459	4.57679
0.114823	0.114823	0.114823	0.114823	0.114823	0.114823	0.114823	0.114823	0.114823	0.114823	0.114823	0.114823	0.114823	0.114823	0.114823	0.114823	0.114823	0.114823	0.114823	0.114823	0.114823	0.114823	0.114823	0.114823	-0.30438	0.131249	0.922488	1.52295	1.68189	1.52841	1.37459	1.428	1.64632	1.82225	1.79075	1.56752	1.31242	1.17414	1.16626	1.179	1.09942	0.920571	0.742962	0.678078	0.750835	0.889366	1.00317	1.07017	1.1519	1.32898
13.772	13.772	13.772	13.772	13.772	13.772	13.772	13.772	13.772	13.772	13.772	13.772	13.772	13.772	13.772	13.772	13.772	13.772	13.772	13.772	13.772	13.772	13.772	13.772	13.772	15.3739	15.4471	14.7604	14.2372	14.3192	14.7812	15.0625	14.7837	14.0202	13.1563	12.51	12.0762	11.5886	10.8021	9.72147	8.58124	7.62404	6.89701	6.24671	5.49602	4.62457	3.7877	3.17112	2.82826	2.65094
-0.255037	-0.255037	-0.255037	-0.255037	-0.255037	-0.255037	-0.255037	-0.255037	-0.255037	-0.255037	-0.255037	-0.255037	-0.255037	-0.255037	-0.255037	-0.255037	-0.255037	-0.255037	-0.255037	-0.255037	-0.255037	-0.255037	-0.255037	-0.255037	-1.20351	-1.4272	-1.26852	-1.16286	-1.32349	-1.64239	-1.84601	-1.74603	-1.37443	-0.914997	-0.520734	-0.187671	0.215734	0.810345	1.59395	2.45044	3.25834	3.99078	4.71833	5.52217	6.4054	7.28352	8.0561	8.68695	9.21893	9.71525
-4.15998	-4.15998	-4.15998	-4.15998	-4.15998	-4.15998	-4.15998	-4.15998	-4.15998	-4.15998	-4.15998	-4.15998	-4.15998	-4.15998	-4.15998	-4.15998	-4.15998	-4.15998	-4.15998	-4.15998	-4.15998	-4.15998	-4.15998	-4.15998	-4.15998	-4.15998	-4.0223	-3.49426	-2.81913	-2.25745	-1.93382	-1.79964	-1.7213	-1.60847	-1.47886	-1.42033	-1.49873	-1.69672	-1.93077	-2.12121	-2.24814	-2.34688	-2.45508	-2.56468	-2.62183	-2.57032	-2.39521	-2.12755	-1.80944	-1.45511
-2.03691	-2.03691	-2.03691	-2.03691	-2.03691	-2.03691	-2.03691	-2.03691	-2.03691	-2.03691	-2.03691	-2.03691	-2.03691	-2.03691	-2.03691	-2.03691	-2.03691	-2.03691	-2.03691	-2.03691	-2.03691	-2.03691	-2.03691	-2.03691	-1.75659	-1.30963	-0.796754	-0.334751	0.0184505	0.285589	0.530733	0.798114	1.07975	1.33246	1.5221	1.65375	1.7642	1.88828	2.03164	2.17298	2.29021	2.38441	2.48042	2.60578	2.76929	2.9586	3.15724	3.36367	3.59453	3.87012
-1.04346	-1.04346	-1.04346	-1.04346	-1.04346	-1.04346	-1.04346	-1.04346	-1.04346	-1.04346	-1.04346	-1.04346	-1.04346	-1.04346	-1.04346	-1.04346	-1.04346	-1.04346	-1.04346	-1.04346	-1.04346	-1.04346	-1.04346	-1.04346	-1.04346	-1.83153	-1.4094	-0.411628	0.427606	0.757542	0.74326	0.805001	1.22289	1.93211	2.63666	3.09567	3.31728	3.50978	3.86612	4.3908	4.91527	5.26546	5.41482	5.48727	5.62304	5.8425	6.03206	6.05403	5.86924	5.55918
3.16323	3.16323	3.16323	3.16323	3.16323	3.16323	3.16323	3.16323	3.16323	3.16323	3.16323	3.16323	3.16323	3.16323	3.16323	3.16323	3.16323	3.16323	3.16323	3.16323	3.16323	3.16323	3.16323	3.16323	3.16323	3.26428	2.8254	2.09351	1.36791	0.801371	0.341013	-0.169451	-0.829816	-1.59918	-2.34168	-2.94385	-3.3951	-3.76896	-4.13545	-4.49029	-4.76113	-4.8765	-4.82891	-4.67619	-4.48598	-4.27921	-4.02356	-3.67803	-3.24284	-2.76791
6.30285	6.30285	6.30285	6.30285	6.30285	6.30285	6.30285	6.30285	6.30285	6.30285	6.30285	6.30285	6.30285	6.30285	6.30285	6.30285	6.30285	6.30285	6.30285	6.30285	6.30285	6.30285	6.30285	6.30285	6.30285	6.30285	6.85123	6.94522	6.8154	6.73308	6.82418	7.01685	7.14093	7.08053	6.85405	6.57121	6.32285	6.10592	5.84191	5.45991	4.96346	4.42434	3.91737	3.46066	3.01389	2.52997	2.00757	1.49642	1.05468	0.701249
-5.31055	-5.31055	-5.31055	-5.31055	-5.31055	-5.31055	-5.31055	-5.31055	-5.31055	-5.31055	-5.31055	-5.31055	-5.31055	-5.31055	-5.31055	-5.31055	-5.31055	-5.31055	-5.31055	-5.31055	-5.31055	-5.31055	-5.31055	-5.31055	-5.31055	-6.44804	-5.94961	-4.64195	-3.51794	-3.06406	-3.06362	-2.94607	-2.33055	-1.31219	-0.308285	0.337688	0.626834	0.840012	1.2404	1.83323	2.38679	2.66534	2.64241	2.50535	2.46823	2.5811	2.70894	2.68338	2.47249	2.21054
-1.85443	-1.85443	-1.85443	-1.85443	-1.85443	-1.85443	-1.85443	-1.85443	-1.85443	-1.85443	-1.85443	-1.85443	-1.85443	-1.85443	-1.85443	-1.85443	-1.85443	-1.85443	-1.85443	-1.85443	-1.85443	-1.85443	-1.85443	-1.85443	-1.85443	-1.85443	-1.54266	-1.22566	-0.897306	-0.550683	-0.188624	0.173816	0.515654	0.819257	1.07535	1.28088	1.43311	1.52564	1.54986	1.50003	1.3773	1.18935	0.946577	0.658448	0.333052	-0.020381	-0.38903	-0.756811	-1.1075	-1.42816
0.970352	0.970352	0.970352	0.970352	0.970352	0.970352	0.970352	0.970352	0.970352	0.970352	0.970352	0.970352	0.970352	0.970352	0.970352	0.970352	0.970352	0.970352	0.970352	0.970352	0.970352	0.970352	0.970352	0.970352	1.02212	0.453513	-0.312775	-0.848079	-0.971635	-0.800508	-0.588527	-0.503927	-0.52108	-0.488407	-0.286806	0.0666531	0.448249	0.745858	0.951866	1.15314	1.43956	1.82156	2.229	2.58323	2.8696	3.14428	3.47514	3.87635	4.29716	4.67032
-1.28748	-1.28748	-1.28748	-1.28748	-1.28748	-1.28748	-1.28748	-1.28748	-1.28748	-1.28748	-1.28748	-1.28748	-1.28748	-1.28748	-1.28748	-1.28748	-1.28748	-1.28748	-1.28748	-1.28748	-1.28748	-1.28748	-1.28748	-1.28748	-1.28748	-1.28748	-2.11581	-2.99093	-3.82249	-4.54826	-5.14583	-5.62311	-5.99685	-6.27433	-6.44877	-6.50757	-6.4444	-6.26483	-5.98265	-5.61166	-5.16021	-4.63264	-4.03494	-3.37909	-2.68249	-1.9634	-1.23685	-0.514362	0.193011	0.871585
-1.87041	-1.87041	-1.87041	-1.87041	-1.87041	-1.87041	-1.87041	-1.87041	-1.87041	-1.87041	-1.87041	-1.87041	-1.87041	-1.87041	-1.87041	-1.87041	-1.87041	-1.87041	-1.87041	-1.87041	-1.87041	-1.87041	-1.87041	-1.87041	-1.87041	-2.39688	-1.89895	-0.917679	-0.0862855	0.292265	0.36357	0.495904	0.934804	1.62299	2.29902	2.74807	2.97246	3.14995	3.44568	3.86082	4.2464	4.45067	4.45376	4.37053	4.33282	4.36953	4.39366	4.29808	4.06253	3.77229
3.42624	3.42624	3.42624	3.42624	3.42624	3.42624	3.42624	3.42624	3.42624	3.42624	3.42624	3.42624	3.42624	3.42624	3.42624	3.42624	3.42624	3.42624	3.42624	3.42624	3.42624	3.42624	3.42624	3.42624	3.42624	3.95946	3.88988	3.51835	3.23522	3.23709	3.43432	3.58698	3.52813	3.28568	3.02258	2.87435	2.83607	2.78841	2.62125	2.33461	2.03065	1.81661	1.71493	1.6604	1.57775	1.46098	1.38175	1.4249	1.61619	1.90882
2.14466	2.14466	2.14466	2.14466	2.14466	2.14466	2.14466	2.14466	2.14466	2.14466	2.14466	2.14466	2.14466	2.14466	2.14466	2.14466	2.14466	2.14466	2.14466	2.14466	2.14466	2.14466	2.14466	2.14466	2.14466	2.14466	3.18039	2.65645	1.43836	0.520388	0.372166	0.760074	1.10245	1.00802	0.555233	0.13791	0.0753198	0.347949	0.663697	0.751273	0.596018	0.418762	0.447235	0.707166	1.01808	1.1763	1.1409	1.05334	1.08811	1.28598
0.5827	0.5827	0.5827	0.5827	0.5827	0.5827	0.5827	0.5827	0.5827	0.5827	0.5827	0.5827	0.5827	0.5827	0.5827	0.5827	0.5827	0.5827	0.5827	0.5827	0.5827	0.5827	0.5827	0.5827	0.5827	0.5827	1.21688	1.40379	1.33564	1.27618	1.36726	1.56177	1.7115	1.71597	1.60472	1.49728	1.49309	1.59436	1.72268	1.80222	1.82811	1.86149	1.9642	2.13835	2.32495	2.45717	2.51516	2.53262	2.55394	2.58588
-0.599317	-0.599317	-0.599317	-0.599317	-0.599317	-0.599317	-0.599317	-0.599317	-0.599317	-0.599317	-0.599317	-0.599317	-0.599317	-0.599317	-0.599317	-0.599317	-0.599317	-0.599317	-0.599317	-0.599317	-0.599317	-0.599317	-0.599317	-0.599317	-2.12493	-2.65352	-2.68189	-2.85077	-3.47488	-4.39179	-5.19111	-5.58732	-5.62218	-5.56367	-5.6339	-5.82024	-5.91846	-5.73871	-5.27356	-4.68454	-4.14025	-3.66702	-3.14479	-2.43729	-1.5252	-0.520916	0.437948	1.30823	2.16291	3.10298
-4.1298	-4.1298	-4.1298	-4.1298	-4.1298	-4.1298	-4.1298	-4.1298	-4.1298	-4.1298	-4.1298	-4.1298	-4.1298	-4.1298	-4.1298	-4.1298	-4.1298	-4.1298	-4.1298	-4.1298	-4.1298	-4.1298	-4.1298	-4.1298	-4.1298	-5.9709	-5.3651	-3.57848	-2.1075	-1.66988	-1.91764	-1.97141	-1.24256	0.136534	1.54628	2.47713	2.93659	3.35016	4.11268	5.22695	6.33606	7.07465	7.39027	7.55054	7.86222	8.38517	8.90162	9.14529	9.05726	8.83123
7.98953	7.98953	7.98953	7.98953	7.98953	7.98953	7.98953	7.98953	7.98953	7.98953	7.98953	7.98953	7.98953	7.98953	7.98953	7.98953	7.98953	7.98953	7.98953	7.98953	7.98953	7.98953	7.98953	7.98953	7.98953	7.98953	9.75661	9.74905	8.85046	8.13022	8.1091	8.54214	8.79823	8.45368	7.60608	6.70759	6.13288	5.88295	5.65565	5.17058	4.43181	3.70472	3.26083	3.14362	3.16266	3.09748	2.90552	2.74456	2.80601	3.12845
5.22605	5.22605	5.22605	5.22605	5.22605	5.22605	5.22605	5.22605	5.22605	5.22605	5.22605	5.22605	5.22605	5.22605	5.22605	5.22605	5.22605	5.22605	5.22605	5.22605	5.22605	5.22605	5.22605	5.22605	6.42359	6.31551	5.61777	5.1512	5.30368	5.88346	6.41185	6.56659	6.41154	6.26953	6.40132	6.78818	7.18648	7.3693	7.32061	7.21802	7.24471	7.41778	7.58496	7.57546	7.35318	7.03303	6.75815	6.56277	6.34787	5.98277
11.5239	11.5239	11.5239	11.5239	11.5239	11.5239	11.5239	11.5239	11.5239	11.5239	11.5239	11.5239	11.5239	11.5239	11.5239	11.5239	11.5239	11.5239	11.5239	11.5239	11.5239	11.5239	11.5239	11.5239	10.8094	11.0905	11.7615	12.1618	11.9929	11.4195	10.8278	10.4749	10.3126	10.0913	9.61268	8.89788	8.14291	7.52968	7.07569	6.64857	6.11238	5.46022	4.81598	4.31708	3.99612	3.76846	3.52707	3.24798	3.00857	2.90895
2.15787	2.15787	2.15787	2.15787	2.15787	2.15787	2.15787	2.15787	2.15787	2.15787	2.15787	2.15787	2.15787	2.15787	2.15787	2.15787	2.15787	2.15787	2.15787	2.15787	2.15787	2.15787	2.15787	2.15787	2.15787	2.89883	3.75129	4.61098	5.40721	6.10854	6.70874	7.20701	7.59558	7.85995	7.98706	7.97313	7.82564	7.55946	7.19178	6.73939	6.21945	5.65144	5.05765	4.46155	3.88504	3.34657	2.86083	2.43946	2.0915	1.82309
2.69962	2.69962	2.69962	2.69962	2.69962	2.69962	2.69962	2.69962	2.69962	2.69962	2.69962	2.69962	2.69962	2.69962	2.69962	2.69962	2.69962	2.69962	2.69962	2.69962	2.69962	2.69962	2.69962	2.69962	2.69962	2.69962	2.28113	1.88142	1.4991	1.13747	0.806119	0.518519	0.287054	0.118705	0.0138139	-0.0319366	-0.024385	0.0310016	0.12882	0.262229	0.422072	0.597661	0.778682	0.95677	1.12575	1.28071	1.41713	1.53079	1.61864	1.67957
9.01215	9.01215	9.01215	9.01215	9.01215	9.01215	9.01215	9.01215	9.01215	9.01215	9.01215	9.01215	9.01215	9.01215	9.01215	9.01215	9.01215	9.01215	9.01215	9.01215	9.01215	9.01215	9.01215	9.01215	10.4511	10.1324	8.92599	7.86904	7.46915	7.50225	7.3776	6.7033	5.58333	4.457	3.68706	3.27838	2.9455	2.42171	1.70845	1.05316	0.706885	0.702409	0.849283	0.927922	0.887432	0.86724	1.03932	1.43178	1.89803	2.24868
3.94842	3.94842	3.94842	3.94842	3.94842	3.94842	3.94842	3.94842	3.94842	3.94842	3.94842	3.94842	3.94842	3.94842	3.94842	3.94842	3.94842	3.94842	3.94842	3.94842	3.94842	3.94842	3.94842	3.94842	4.80928	4.23665	3.00535	1.99533	1.62239	1.68668	1.68684	1.29139	0.581213	-0.0875427	-0.425425	-0.440747	-0.381562	-0.479452	-0.743983	-0.98153	-0.99484	-0.764959	-0.454331	-0.246612	-0.184045	-0.149982	0.00126274	0.299449	0.632966	0.856691
-5.93499	-5.93499	-5.93499	-5.93499	-5.93499	-5.93499	-5.93499	-5.93499	-5.93499	-5.93499	-5.93499	-5.93499	-5.93499	-5.93499	-5.93499	-5.93499	-5.93499	-5.93499	-5.93499	-5.93499	-5.93499	-5.93499	-5.93499	-5.93499	-7.4097	-7.45666	-6.73333	-6.07929	-5.91816	-6.06802	-6.03503	-5.48729	-4.51016	-3.47584	-2.6965	-2.18408	-1.70484	-1.04016	-0.198741	0.601416	1.13897	1.37885	1.47749	1.6179	1.84078	2.02563	2.02507	1.81553	1.52365	1.31339
-0.696065	-0.696065	-0.696065	-0.696065	-0.696065	-0.696065	-0.696065	-0.696065	-0.696065	-0.696065	-0.696065	-0.696065	-0.696065	-0.696065	-0.696065	-0.696065	-0.696065	-0.696065	-0.696065	-0.696065	-0.696065	-0.696065	-0.696065	-0.696065	-0.696065	-0.696065	-1.3104	-1.25393	-0.890684	-0.652741	-0.748191	-1.07671	-1.3828	-1.49319	-1.44178	-1.40269	-1.51801	-1.7801	-2.06022	-2.23833	-2.30785	-2.36658	-2.5151	-2.76383	-3.03088	-3.2234	-3.32044	-3.38187	-3.48206	-3.63568
1.08228	1.08228	1.08228	1.08228	1.08228	1.08228	1.08228	1.08228	1.08228	1.08228	1.08228	1.08228	1.08228	1.08228	1.08228	1.08228	1.08228	1.08228	1.08228	1.08228	1.08228	1.08228	1.08228	1.08228	1.08228	1.08228	1.27261	1.04313	0.61017	0.264295	0.157587	0.230519	0.31008	0.275393	0.149407	0.0551094	0.0940865	0.261397	0.464376	0.615145	0.70661	0.807012	0.987368	1.25421	1.54762	1.79991	1.99578	2.17907	2.40462	2.68396
0.416061	0.416061	0.416061	0.416061	0.416061	0.416061	0.416061	0.416061	0.416061	0.416061	0.416061	0.416061	0.416061	0.416061	0.416061	0.416061	0.416061	0.416061	0.416061	0.416061	0.416061	0.416061	0.416061	0.416061	0.416061	0.815839	0.753486	0.454563	0.214518	0.184724	0.301517	0.387679	0.320307	0.122733	-0.0803906	-0.185673	-0.196384	-0.20311	-0.290564	-0.461408	-0.642104	-0.756079	-0.791379	-0.802636	-0.852245	-0.950082	-1.04685	-1.0824	-1.03997	-0.956153
2.4052	2.4052	2.4052	2.4052	2.4052	2.4052	2.4052	2.4052	2.4052	2.4052	2.4052	2.4052	2.4052	2.4052	2.4052	2.4052	2.4052	2.4052	2.4052	2.4052	2.4052	2.4052	2.4052	2.4052	2.4052	3.37006	3.55412	3.33698	3.18605	3.32732	3.64626	3.85609	3.76321	3.40845	2.99321	2.68623	2.49068	2.2753	1.91961	1.43143	0.936421	0.563307	0.338487	0.182968	0.00347304	-0.214436	-0.396384	-0.45403	-0.368758	-0.206451
-0.309204	-0.309204	-0.309204	-0.309204	-0.309204	-0.309204	-0.309204	-0.309204	-0.309204	-0.309204	-0.309204	-0.309204	-0.309204	-0.309204	-0.309204	-0.309204	-0.309204	-0.309204	-0.309204	-0.309204	-0.309204	-0.309204	-0.309204	-0.309204	-0.309204	0.775599	0.362789	-0.775065	-1.74684	-2.12061	-2.08077	-2.11476	-2.53987	-3.25919	-3.89957	-4.15614	-4.0256	-3.7485	-3.55186	-3.44246	-3.22588	-2.70732	-1.87472	-0.90177	0.0136832	0.81373	1.59854	2.49624	3.51762	4.53123
1.21257	1.21257	1.21257	1.21257	1.21257	1.21257	1.21257	1.21257	1.21257	1.21257	1.21257	1.21257	1.21257	1.21257	1.21257	1.21257	1.21257	1.21257	1.21257	1.21257	1.21257	1.21257	1.21257	1.21257	1.21257	1.7119	1.06125	-0.1029	-1.07511	-1.52299	-1.59927	-1.69196	-2.0559	-2.62516	-3.1213	-3.31958	-3.22759	-3.039	-2.93403	-2.92007	-2.84672	-2.56076	-2.04706	-1.43084	-0.853605	-0.34751	0.177812	0.834495	1.64419	2.51838
-2.08811	-2.08811	-2.08811	-2.08811	-2.08811	-2.08811	-2.08811	-2.08811	-2.08811	-2.08811	-2.08811	-2.08811	-2.08811	-2.08811	-2.08811	-2.08811	-2.08811	-2.08811	-2.08811	-2.08811	-2.08811	-2.08811	-2.08811	-2.08811	-2.08811	-2.71408	-2.96211	-2.92571	-2.78445	-2.64512	-2.47483	-2.15962	-1.61979	-0.878688	-0.0354178	0.821052	1.6747	2.57116	3.55206	4.59986	5.64153	6.60158	7.45223	8.21589	8.92304	9.56827	10.1053	10.4825	10.6833	10.7335
-0.0820714	-0.0820714	-0.0820714	-0.0820714	-0.0820714	-0.0820714	-0.0820714	-0.0820714	-0.0820714	-0.0820714	-0.0820714	-0.0820714	-0.0820714	-0.0820714	-0.0820714	-0.0820714	-0.0820714	-0.0820714	-0.0820714	-0.0820714	-0.0820714	-0.0820714	-0.0820714	-0.0820714	-0.158163	0.0431022	0.393576	0.728654	0.965145	1.13902	1.34811	1.65909	2.0571	2.47102	2.84122	3.16656	3.4935	3.86468	4.27708	4.68549	5.04285	5.33756	5.59462	5.84342	6.08474	6.28731	6.41445	6.45403	6.42396	6.35032
[truncated: 206 more columns]

## Sheet: 1f
0	0	0	0	0	0	0	0	0	0	0	0	0	0	0	0	0	0	0	0	0	0	0	0	0	0	0	0	0	0	0	0	0	0	0	0	0	0	0	0	0	0	0	0	0	0	0	0	0	2
0	0	0	0	0	0	0	0	0	0	0	0	0	0	0	0	0	0	0	0	0	0	0	0	0	0	0	0	0	0	0	0	0	0	0	0	0	0	0	0	0	0	0	0	0	0	0	0	0	2
0	0	0	0	0	0	0	0	0	0	0	0	0	0	0	0	0	0	0	0	0	0	0	0	0	0	0	0	0	0	0	0	0	0	0	0	0	0	0	0	0	0	0	0	0	0	0	0	1	2
0	0	0	1	1	1	1	1	0	0	0	0	0	0	0	0	0	0	0	0	0	0	0	0	0	0	0	0	0	0	0	0	0	0	0	0	0	0	0	0	0	0	0	0	0	0	0	0	1	2
0	0	1	1	1	1	1	1	1	0	0	0	0	0	0	0	0	0	0	0	0	0	0	0	0	0	0	0	0	0	0	0	0	0	0	0	0	0	0	0	0	0	0	0	0	0	0	0	1	2
0	1	1	1	1	1	1	1	1	1	0	0	0	0	0	0	0	0	0	0	0	0	0	0	0	0	0	0	0	0	0	0	0	0	0	0	0	0	0	0	0	0	0	0	0	0	0	0	0	2
0	0	1	1	1	1	1	1	1	1	1	0	0	0	0	0	0	0	0	0	0	0	0	0	0	0	0	0	0	0	0	0	0	7	7	8	7	7	6	6	6	0	0	0	0	0	0	0	0	2
0	0	1	0	1	0	1	1	1	1	1	1	0	0	0	0	0	0	0	0	0	0	0	0	0	0	0	0	0	0	4	4	6	8	8	8	7	7	7	6	6	6	6	0	0	0	0	0	0	1
0	0	0	0	0	0	0	0	1	1	1	1	0	0	0	0	0	0	0	0	0	0	0	0	3	3	5	5	5	3	4	5	7	8	8	8	8	7	7	6	6	6	6	6	0	0	0	0	0	0
0	0	0	0	0	0	0	0	0	1	1	1	1	0	0	0	0	0	0	0	1	2	3	3	3	3	4	5	5	4	4	5	7	8	8	8	8	7	7	6	6	6	6	6	6	0	0	0	0	0
0	0	0	0	0	0	0	0	0	1	1	1	1	0	0	0	0	0	1	1	2	3	3	3	3	3	5	5	5	5	6	5	7	8	8	8	8	7	7	6	6	6	6	6	6	6	0	0	0	0
0	0	0	0	0	0	0	0	0	1	1	1	1	0	0	0	1	0	2	3	2	3	3	3	3	3	4	5	5	5	6	5	7	8	8	8	8	8	8	7	6	6	7	6	6	5	5	0	0	0
0	0	0	0	0	0	0	0	0	1	1	1	1	1	0	1	0	1	3	3	3	3	3	3	3	4	4	5	5	7	6	6	7	8	8	8	8	8	8	6	7	6	6	6	6	5	5	0	0	0
0	0	0	0	0	0	0	0	1	1	1	0	0	0	1	1	1	1	3	3	3	4	4	3	3	4	5	5	6	7	7	6	6	8	8	8	8	8	9	7	6	6	6	6	5	5	5	0	0	0
0	0	0	0	0	0	0	0	0	0	0	0	0	0	1	2	2	2	3	3	3	4	4	3	3	4	5	6	7	7	6	6	7	7	8	8	9	9	8	6	6	6	6	5	5	5	5	0	0	0
0	0	0	0	0	0	0	0	0	0	0	0	0	0	2	2	2	3	3	3	4	4	4	3	4	4	7	7	6	6	6	5	6	7	7	8	8	8	7	6	6	6	5	5	5	5	5	5	0	0
0	0	0	0	0	0	0	0	0	0	0	0	0	2	2	2	2	3	4	3	4	4	4	3	4	4	5	7	7	6	5	5	6	6	8	8	8	8	7	6	5	5	5	5	5	5	5	4	0	0
0	0	0	0	0	0	0	0	0	0	0	0	0	3	3	2	2	2	4	3	4	4	4	4	4	4	5	5	7	7	5	5	6	5	8	8	8	8	6	5	5	5	5	5	5	5	5	0	0	0
0	0	0	0	0	7	6	7	7	6	5	6	4	3	3	3	3	2	2	4	4	4	4	4	4	5	5	5	4	6	4	3	3	4	5	7	7	7	5	5	5	5	5	5	5	5	4	0	0	0
0	0	0	7	8	8	8	7	7	6	6	6	4	3	3	3	3	3	2	2	4	4	3	4	4	5	5	4	4	4	4	3	3	5	5	5	7	6	5	5	5	5	5	5	5	4	4	0	0	0
0	6	6	7	8	8	8	9	8	7	6	5	4	3	3	3	3	3	3	2	1	2	2	3	4	3	4	3	3	2	3	3	3	3	5	5	5	5	5	5	5	5	5	5	4	4	2	0	0	0
6	6	6	7	8	8	8	9	9	9	8	6	4	3	2	3	2	2	2	2	1	1	2	2	2	3	3	3	2	2	2	3	3	3	4	6	6	5	5	5	4	4	6	4	4	2	0	0	0	0
6	6	6	7	7	8	8	9	9	9	8	7	5	3	2	1	2	2	2	2	1	1	0	1	2	1	1	2	1	2	2	1	1	1	2	2	4	5	5	5	4	4	3	2	1	1	0	0	0	0
6	6	6	7	7	7	8	8	9	9	8	8	5	3	2	1	2	2	2	2	1	1	0	0	1	1	1	0	1	1	1	1	1	1	2	3	3	3	3	2	2	2	2	2	1	1	0	0	0	0
6	6	7	7	7	7	7	8	9	9	8	8	7	4	1	1	1	2	2	1	1	0	0	0	0	0	0	0	0	1	1	1	1	2	3	3	3	3	3	3	2	2	2	2	1	0	0	0	0	0
5	6	7	7	7	7	7	8	9	9	8	8	8	3	2	1	1	1	1	0	0	0	0	0	0	0	0	0	0	1	1	1	2	3	3	3	3	3	3	3	3	2	2	2	1	0	0	0	0	0
5	6	7	7	7	7	7	7	8	8	8	8	8	4	2	2	2	1	0	0	0	0	0	0	0	0	0	0	0	0	1	2	2	3	3	3	3	3	3	3	3	2	2	2	0	0	0	0	0	0
5	5	7	7	7	7	7	7	7	6	8	8	8	3	2	2	1	1	1	0	0	0	0	0	0	0	0	0	0	0	2	2	4	4	3	3	3	3	3	3	3	2	2	1	0	0	0	0	0	1
5	5	7	7	7	7	7	7	6	6	6	6	3	2	1	1	1	1	1	1	0	0	0	0	0	0	0	0	0	0	1	2	4	4	4	4	4	4	4	3	3	2	2	2	1	0	0	0	1	1
5	5	6	7	7	7	7	7	6	6	4	3	3	2	1	1	1	1	1	1	0	0	0	0	0	0	0	0	0	0	1	3	3	4	4	4	4	4	4	5	4	3	2	2	2	1	0	1	1	1
5	5	5	7	7	7	7	6	6	4	4	3	2	1	1	1	1	1	1	1	0	0	0	0	0	0	0	0	0	0	2	3	3	3	4	4	4	4	5	4	4	4	3	3	2	1	1	1	1	2
0	5	6	7	7	7	5	4	4	4	3	2	1	1	1	1	1	1	1	1	0	0	0	0	0	0	0	0	0	1	2	3	4	4	4	5	5	6	5	4	4	4	4	5	3	3	2	2	3	2
0	0	6	6	7	5	4	4	4	2	2	2	1	1	1	1	1	1	1	1	0	0	0	0	0	0	0	0	0	0	2	2	4	4	4	4	6	6	6	5	5	5	6	4	4	3	2	2	2	2
0	0	0	6	4	4	4	2	2	2	2	1	1	1	1	1	1	1	1	1	0	0	0	0	0	0	0	0	0	0	1	2	3	4	4	5	6	7	6	5	5	6	6	5	5	4	2	2	2	2
0	0	0	0	3	3	2	2	2	1	1	1	1	1	1	1	1	1	1	0	0	0	0	0	0	0	0	0	0	0	1	2	3	3	3	5	6	6	5	5	5	6	5	5	5	4	3	3	2	1
0	0	0	0	0	2	2	1	1	1	1	1	1	1	1	1	1	1	0	0	0	0	0	0	0	0	0	0	0	0	0	1	2	3	5	5	4	5	5	5	5	5	5	5	4	5	4	4	2	2
0	0	0	0	0	1	1	1	1	1	1	1	1	1	1	1	0	0	0	0	0	0	0	0	0	0	0	0	0	0	0	1	1	2	4	4	4	4	4	4	5	5	5	5	5	5	4	3	2	2
0	0	0	0	0	0	0	0	0	1	1	1	0	0	0	0	0	0	0	0	0	0	0	0	0	0	0	0	0	0	0	0	0	2	4	4	4	4	4	4	5	5	5	6	5	4	3	2	2	2
0	0	0	0	0	0	0	0	0	0	0	0	0	0	0	0	0	0	0	0	0	0	0	0	0	0	0	0	0	0	0	0	0	0	2	4	4	4	4	4	4	5	6	4	4	4	2	2	2	2
0	0	0	0	0	0	0	0	0	0	0	0	0	0	0	0	0	0	0	0	0	0	0	0	0	0	0	0	0	1	1	1	0	0	0	2	3	3	3	4	4	3	5	4	3	1	1	1	1	2
0	0	0	0	0	0	0	0	0	0	0	0	1	1	1	1	1	1	1	1	0	0	0	0	0	0	0	1	1	1	1	1	1	1	0	0	3	3	3	3	3	4	4	3	2	1	1	2	2	2
0	0	0	0	0	0	0	0	0	0	1	2	2	1	1	1	1	1	1	2	2	0	0	0	0	0	1	1	1	1	1	1	1	1	1	0	2	2	3	3	3	4	2	3	2	2	2	3	3	3
0	0	0	0	0	0	0	0	0	0	1	2	2	2	2	2	2	2	2	2	2	2	2	1	0	0	1	1	1	1	1	1	1	1	1	2	2	3	3	4	4	5	3	2	2	2	3	3	3	4
0	0	0	0	0	0	0	0	0	0	2	2	2	3	3	3	3	3	2	2	2	2	2	2	1	2	1	1	1	1	1	1	1	1	1	2	3	3	3	3	4	3	2	2	2	3	3	3	3	4
0	0	0	0	0	1	0	0	0	0	1	2	3	3	3	3	3	3	3	2	2	2	2	2	3	2	2	2	1	1	1	1	1	1	2	3	3	3	3	4	4	4	2	2	3	3	3	3	3	4
0	0	0	0	0	0	1	1	0	0	1	2	2	3	3	3	3	3	3	3	2	2	2	2	3	2	2	2	2	2	1	1	1	1	1	3	3	3	3	4	4	3	2	3	3	3	3	3	4	4
0	0	0	0	0	0	0	1	1	2	2	2	2	3	3	3	3	3	3	3	3	2	3	4	3	3	2	2	2	2	1	1	1	2	2	3	3	3	3	4	4	3	2	3	3	3	3	3	4	5
0	0	0	0	0	0	0	0	1	3	4	4	2	2	2	2	4	4	4	4	4	5	4	4	4	5	3	4	3	3	1	1	2	2	2	2	3	3	3	4	4	2	1	2	3	3	3	3	4	4
0	0	0	0	0	0	0	0	3	4	5	5	4	4	3	3	4	4	4	4	5	5	5	4	5	5	4	4	4	4	2	2	2	1	2	2	2	3	3	4	3	1	1	2	2	2	2	3	4	4
0	0	0	0	0	0	0	0	0	4	5	5	5	5	5	4	5	5	5	5	5	5	5	6	5	5	5	4	4	4	3	2	2	1	1	2	2	2	2	3	3	1	1	2	2	2	2	3	4	4
0	0	0	0	0	0	0	0	0	3	3	6	6	6	6	6	6	5	5	5	5	5	5	6	6	5	5	5	5	5	3	3	2	1	1	1	2	2	2	2	2	1	1	2	2	2	3	4	5	5
0	0	0	0	0	0	0	0	2	3	3	3	4	5	5	6	7	6	5	5	5	5	5	6	7	6	6	5	5	5	3	2	2	1	1	1	1	1	1	1	1	1	1	2	2	3	3	3	5	6
0	0	0	0	0	0	0	0	2	2	3	3	3	5	6	6	6	7	6	5	5	5	5	7	7	6	6	5	4	4	3	2	2	1	1	1	1	1	1	1	1	0	1	1	2	4	4	4	4	6
0	0	0	0	0	0	0	0	2	2	3	3	3	5	5	6	6	7	6	6	5	5	5	7	7	6	6	5	4	4	2	3	2	2	1	1	1	1	1	1	1	0	0	1	3	5	5	5	5	5
0	0	0	0	0	0	0	0	2	2	3	3	4	4	5	6	6	6	5	6	6	6	7	7	7	5	5	5	4	3	2	3	2	2	1	1	1	1	1	1	1	0	0	2	2	5	5	5	5	5
0	0	0	0	0	0	0	0	2	2	3	3	4	4	4	4	5	6	3	4	6	7	8	8	5	4	4	4	5	4	2	3	2	2	1	1	1	1	1	1	2	4	5	5	6	5	4	5	5	5
0	0	0	0	0	0	0	0	2	3	3	4	4	4	4	4	4	3	4	3	3	5	6	7	5	4	4	4	5	3	4	4	2	2	1	1	1	1	4	4	7	6	6	7	6	6	5	5	4	4
0	0	0	0	0	0	0	0	0	3	3	4	4	4	4	4	3	3	3	2	3	4	6	6	6	5	4	3	4	4	5	5	7	5	4	2	5	6	8	9	9	10	9	8	9	6	6	5	4	4
0	0	0	0	0	0	0	0	0	3	4	4	4	4	4	3	3	3	2	1	2	2	5	5	6	6	5	6	6	6	6	7	6	6	7	8	9	11	10	12	12	11	11	9	8	9	6	6	5	4
0	0	0	0	0	0	0	0	0	0	4	4	4	4	3	3	2	1	1	1	2	2	4	5	5	6	5	6	7	9	9	9	9	10	10	12	13	13	12	12	12	12	11	11	9	11	9	6	6	4
0	0	0	0	0	0	0	0	0	0	0	4	4	3	3	2	2	1	1	1	2	3	4	4	5	5	5	6	9	9	9	9	10	12	12	14	14	13	13	12	12	12	11	11	9	9	11	8	6	0
0	0	0	0	0	0	0	0	0	0	0	0	0	2	2	2	1	1	1	1	2	4	4	4	4	5	6	7	9	8	9	9	10	13	12	15	14	13	13	13	12	12	12	11	11	9	9	10	7	0
0	0	0	0	0	0	0	0	0	0	0	0	0	0	2	1	1	1	1	1	2	4	4	4	4	5	5	7	8	8	10	10	11	12	11	14	14	13	14	14	12	12	12	12	11	10	10	10	0	0
0	0	0	0	0	0	0	0	0	0	0	0	0	0	0	0	1	1	1	2	3	4	4	4	4	4	5	6	7	9	10	10	12	14	12	13	14	13	13	14	14	13	13	13	11	8	8	8	8	0
0	0	0	0	0	0	0	0	0	0	0	0	0	0	0	0	0	0	1	2	3	4	4	5	4	5	5	7	8	10	10	10	12	15	14	12	15	13	13	14	15	13	12	12	9	9	7	7	6	0
0	0	0	0	0	0	0	0	0	0	0	0	0	0	0	0	0	0	0	0	0	0	5	4	3	5	6	8	9	10	10	11	14	15	16	13	13	17	16	16	15	14	13	13	9	6	6	5	7	6
0	0	0	0	0	0	0	0	0	0	0	0	0	0	0	0	0	0	0	0	0	0	0	0	5	7	9	8	9	10	9	11	15	15	16	15	14	15	16	16	16	14	12	9	6	7	7	6	6	6
0	0	0	0	0	0	0	0	0	0	0	0	0	0	0	0	0	0	0	0	0	0	0	0	0	9	9	8	7	8	11	12	14	17	15	15	15	14	16	16	17	14	10	8	8	7	6	6	6	7
0	0	0	0	0	0	0	0	0	0	0	0	0	0	0	0	0	0	0	0	0	0	0	0	10	10	9	8	7	9	11	13	16	15	15	14	14	14	14	14	14	14	11	9	7	6	6	6	7	7
0	0	0	0	0	0	0	0	0	0	0	0	0	0	0	0	0	0	0	0	0	7	8	8	9	12	10	8	7	9	12	12	12	14	13	14	14	14	11	13	14	14	12	8	7	6	7	7	7	7
0	0	0	0	0	0	0	0	0	0	0	0	0	0	0	0	0	0	5	5	6	6	8	8	8	9	11	9	8	11	9	10	11	13	13	13	12	12	12	13	14	14	13	9	8	8	8	7	7	6
0	0	0	0	0	0	0	0	0	0	0	0	0	0	0	0	0	5	5	5	6	6	7	7	8	8	9	9	9	9	10	10	11	11	11	11	11	10	10	12	13	14	12	10	10	9	8	7	7	6
0	0	0	0	0	0	0	0	0	0	0	0	0	0	0	0	4	5	5	5	6	6	6	6	6	6	7	6	6	9	10	8	10	10	11	10	8	9	11	11	13	13	9	10	11	8	8	7	6	6
0	0	0	0	0	0	0	0	0	0	0	0	0	0	0	4	5	5	5	6	6	6	6	6	6	6	6	5	5	6	7	7	7	5	7	7	8	9	11	9	10	10	8	8	8	8	8	6	6	6
0	0	0	0	0	0	0	0	0	0	0	0	0	0	0	4	5	5	5	6	6	6	6	6	6	6	5	3	3	3	6	5	5	5	5	7	7	7	8	8	8	8	7	8	8	8	7	6	5	5
0	0	0	0	0	0	0	0	0	0	0	0	0	0	0	4	5	5	6	6	6	6	6	6	6	5	5	3	2	3	4	4	4	4	3	5	5	5	7	7	6	7	8	9	8	8	7	6	5	5
0	0	0	0	0	0	0	0	0	0	0	0	0	0	0	5	5	5	6	6	6	6	6	6	5	5	5	2	2	3	3	2	3	3	5	5	5	5	6	6	6	6	8	8	9	8	7	7	5	5
0	0	0	0	0	0	0	0	0	0	0	0	0	0	0	5	5	6	6	6	6	6	6	5	5	5	4	2	2	2	2	1	2	4	5	5	5	5	5	6	5	7	7	8	8	9	8	7	5	5
0	0	0	0	0	0	0	0	0	0	0	0	0	0	0	0	4	5	6	6	6	6	5	5	5	5	4	2	2	2	2	1	1	4	5	5	5	5	5	5	4	6	7	7	8	8	8	7	6	0
0	0	0	0	0	0	0	0	0	0	0	0	0	0	0	0	0	5	5	5	5	5	5	5	5	5	4	2	2	1	2	1	1	3	4	4	4	4	4	4	4	6	6	7	7	8	8	7	0	0
0	0	0	0	0	0	0	0	0	0	0	0	0	0	0	0	0	0	5	5	5	5	5	5	5	4	4	2	2	1	2	1	1	3	4	4	4	4	4	4	4	4	6	6	6	7	0	0	0	0
0	0	0	0	0	0	0	0	0	0	0	0	0	0	0	0	0	0	0	0	5	5	5	5	5	4	3	2	2	1	2	1	1	4	4	4	4	4	4	4	4	4	6	6	6	0	0	0	0	0
[truncated: 26 more columns]

[truncated: 1 more sheets: 1g]
