# Supplementary material for: A neuronal code for object representation and memory in the human amygdala and hippocampus
Source: Nat Commun. 2025 Feb 10;16:1510. doi: 10.1038/s41467-025-56793-y (PMC11811184; doi:10.1038/s41467-025-56793-y)
Supplement: Supplementary file 4 — Source Data [file 41467_2025_56793_MOESM4_ESM.zip › Source Data/Supplementary Data 6.xlsx]

## Sheet: 6a_LeftPanel_SpikeTime
4	178.331
4	187.425
4	2869.86
5	192.524
5	278.509
6	709.542
6	4232.45
6	4355.11
7	3074.24
7	3332.17
9	609.578
9	627.274
9	639.867
9	650.896
9	704.717
9	723.12
9	951.799
10	3240.96
11	2871.98
12	4364.12
13	94.926
13	806.985
13	1906.39
13	1946.64
13	1983.28
13	2009.49
13	2716.02
13	2722.16
13	2746.65
13	3980.36
13	4017.75
15	106.691
15	152.157
15	1028.91
15	2021.38
17	2125.33
17	2622.05
17	3365.38
17	4050.62
21	510.323
21	937.515
21	955.671
21	984.087
21	1016.04
21	1114.28
21	1293.65
21	1602.63
21	1610.5
21	1613.94
21	2006.39
21	2962.21
21	4313.73
23	119.625
23	147.243
23	176.704
26	1119.07
26	1857.39
26	1870.21
26	1874.72
26	1888.64
26	1890.48
27	1233.35
27	2182.29
27	4076.48
28	3509.39
28	3549.39
28	3562.11
29	2103.89
29	2105.89
29	2114.86
29	2142.23
29	2152.18
29	3858.53
30	2124.87
31	275.774
31	3905.19
32	2431.77
32	2961.2
32	2995.02
32	4344.95
33	2348.39
33	2522.45
33	3597.25
34	43.1006
34	3663.61
34	3740.74
35	1435.12
35	2045.03
35	2160.29
35	2253.34
35	2720.75
35	4078.73
36	1253.56
36	1561.78
36	1855.58
36	2352.39
36	2404.03
36	2804
37	2110.9
37	2663.36
37	2730.76
37	2804.98
37	3078.51
37	3120.42
37	3360.49
37	4383.65
38	1516.25
42	444.612
42	525.713
42	2501.16
43	286.559
43	2208.31
43	2236.66
43	2257.55
43	2293.34
43	2312.23
44	27.5572
44	49.7059
44	55.2985
44	82.5144
44	312.516
44	919.759
44	1444.7
44	1649.27
44	1921.2
44	1970.47
44	2135.1
44	2266.86
44	2356.93
44	4383.72
45	1929.28
46	73.8219
48	1901.29
49	2204.65
49	2238.87
49	3072.62
49	3088.81
49	3829
49	3845.41
49	3885.99
49	4221.91
49	4238.66
51	1181.52
51	3459.1
53	216.976
53	792.977
53	1827.29
53	2608.01
53	3154.52
53	3470.75
54	1172.09
54	2597.29
55	2534.71
55	2691.93
55	2831.4
55	2868.39
55	3092.92
55	3105.43
55	3139.56
55	3169.91
55	3668.16
55	3681.3
55	3696.2
55	3986.05
55	4293.77
59	1623.19
59	1846.73
60	646.105
60	2009.49
60	2027.77
60	2325.94
60	4343.56
61	3264.71
61	3445.19
63	100.303
63	282.994
63	386.152
68	2947.15
68	3149.75
68	3401.07
68	3998.79
68	4022.63
68	4300.22
69	512.503
69	2254.88
69	2398.01
69	2465.74
69	3744.28
70	4499.78
71	75.8194
71	92.5621
71	2626.75
71	2799.36
72	153.325
72	3116.3
73	1338.26
73	2457.39
73	2467.65
73	2484.94
73	2502.36
73	3105.89
73	3450.81
73	3979.96
73	3990.62
73	4017.75
73	4055.53
73	4128.74
73	4154.73
75	3128.62
75	3268.67
75	3862.4
75	4229.56
75	4243.26
76	3347.87
76	3363.6
76	4111.69
76	4232.48
76	4241.51
77	2815.83
78	1750.03
78	1767.54
78	1796.88
80	1368.64
83	2168.16
83	3618.27
85	3893.82
85	3975.57
85	4087.24
85	4109.38
85	4114.98
85	4142.19
85	4372.2
86	869.87
86	996.405
86	2068.93
87	475.516
89	3873.64
90	349.472
90	417.794
91	4292.48
92	760.722
92	2797.36
92	2808.21
93	3360.71
93	3930.69
94	3470.04
94	3750.21
94	3788.24
95	206.562
95	218.268
95	250.308
95	1031.46
95	2870.02
95	2993.42
97	2433.89
97	2619.16
97	2634.03
100	933.122

## Sheet: 6a_LeftPanel_PSTH
CategoryIndex	PSTH-Time_ 1	PSTH-Time_ 2	PSTH-Time_ 3	PSTH-Time_ 4	PSTH-Time_ 5	PSTH-Time_ 6	PSTH-Time_ 7	PSTH-Time_ 8	PSTH-Time_ 9	PSTH-Time_10	PSTH-Time_11	PSTH-Time_12	PSTH-Time_13	PSTH-Time_14	PSTH-Time_15	PSTH-Time_16	PSTH-Time_17	PSTH-Time_18
1	0	0	0	0	0	0	0	0	0	0	0	0	0	0	0	0	0
1	0	0	0	0	0	0	0	0	0	0	0	0	0	0	0	0	0
1	0	0	0	0	0	0	0	0	0	0	0	0	0	0	0	0	0	0
1	8	0	0	0	0	0	0	0	0	0	0	4	0	0	0	0	0	0
1	4	4	0	0	0	0	0	0	0	0	0	0	0	0	0	0	0	0
1	0	0	4	0	0	0	0	0	0	0	0	0	0	0	0	0	4	4
1	0	0	0	0	0	0	0	0	0	0	0	0	4	4	0	0	0
1	0	0	0	0	0	0	0	0	0	0	0	0	0	0	0	0	0	0
1	0	0	24	4	0	0	0	0	0	0	0	0	0	0	0	0	0	0
1	0	0	0	0	0	0	0	0	0	0	0	0	4	0	0	0	0
1	0	0	0	0	0	0	0	0	0	0	0	4	0	0	0	0	0	0
1	0	0	0	0	0	0	0	0	0	0	0	0	0	0	0	0	0	4
1	4	0	0	4	0	0	0	12	4	0	12	0	0	0	0	4	4
1	0	0	0	0	0	0	0	0	0	0	0	0	0	0	0	0	0
1	8	0	0	0	4	0	0	0	4	0	0	0	0	0	0	0	0	0
1	0	0	0	0	0	0	0	0	0	0	0	0	0	0	0	0	0	0
1	0	0	0	0	0	0	0	0	4	0	4	0	0	4	0	0	4
1	0	0	0	0	0	0	0	0	0	0	0	0	0	0	0	0	0
1	0	0	0	0	0	0	0	0	0	0	0	0	0	0	0	0	0	0
1	0	0	0	0	0	0	0	0	0	0	0	0	0	0	0	0	0
2	0	0	4	12	8	4	12	0	4	0	0	4	0	0	0	0	0	4
2	0	0	0	0	0	0	0	0	0	0	0	0	0	0	0	0	0
2	12	0	0	0	0	0	0	0	0	0	0	0	0	0	0	0	0	0
2	0	0	0	0	0	0	0	0	0	0	0	0	0	0	0	0	0
2	0	0	0	0	0	0	0	0	0	0	0	0	0	0	0	0	0	0
2	0	0	0	0	4	0	0	20	0	0	0	0	0	0	0	0	0	0
2	0	0	0	0	4	0	0	0	4	0	0	0	0	0	0	0	4
2	0	0	0	0	0	0	0	0	0	0	0	0	0	0	12	0	0	0
2	0	0	0	0	0	0	0	0	20	0	0	0	0	0	0	4	0	0
2	0	0	0	0	0	0	0	0	4	0	0	0	0	0	0	0	0	0
2	0	4	0	0	0	0	0	0	0	0	0	0	0	0	0	4	0	0
2	0	0	0	0	0	0	0	0	0	4	0	8	0	0	0	0	0	4
2	0	0	0	0	0	0	0	0	0	4	4	0	0	0	4	0	0
2	4	0	0	0	0	0	0	0	0	0	0	0	0	0	8	0	0
2	0	0	0	0	0	4	0	0	8	4	4	0	0	0	0	0	4	0
2	0	0	0	0	0	4	4	4	0	8	0	4	0	0	0	0	0
2	0	0	0	0	0	0	0	0	4	0	8	4	8	4	0	0	0
2	0	0	0	0	0	0	4	0	0	0	0	0	0	0	0	0	0	0
2	0	0	0	0	0	0	0	0	0	0	0	0	0	0	0	0	0
2	0	0	0	0	0	0	0	0	0	0	0	0	0	0	0	0	0
3	0	0	0	0	0	0	0	0	0	0	0	0	0	0	0	0	0	0
3	0	4	4	0	0	0	0	0	0	0	4	0	0	0	0	0	0
3	0	4	0	0	0	0	0	0	8	12	0	0	0	0	0	0	0	0
3	16	4	0	4	0	4	4	8	4	8	0	0	0	0	0	0	0	4
3	0	0	0	0	0	0	0	4	0	0	0	0	0	0	0	0	0	0
3	4	0	0	0	0	0	0	0	0	0	0	0	0	0	0	0	0
3	0	0	0	0	0	0	0	0	0	0	0	0	0	0	0	0	0	0
3	0	0	0	0	0	0	0	4	0	0	0	0	0	0	0	0	0
3	0	0	0	0	0	0	0	0	8	0	0	0	8	0	0	12	8	0
3	0	0	0	0	0	0	0	0	0	0	0	0	0	0	0	0	0	0
3	0	0	0	0	4	0	0	0	0	0	0	0	0	4	0	0	0	0
3	0	0	0	0	0	0	0	0	0	0	0	0	0	0	0	0	0	0
3	4	0	0	4	0	0	0	4	0	0	4	0	4	4	0	0	0	0
3	0	0	0	0	4	0	0	0	0	0	4	0	0	0	0	0	0
3	0	0	0	0	0	0	0	0	0	0	8	8	16	0	12	4	0	4
3	0	0	0	0	0	0	0	0	0	0	0	0	0	0	0	0	0
3	0	0	0	0	0	0	0	0	0	0	0	0	0	0	0	0	0	0
3	0	0	0	0	0	0	0	0	0	0	0	0	0	0	0	0	0	0
3	0	0	0	0	0	0	4	4	0	0	0	0	0	0	0	0	0	0
3	0	0	4	0	0	0	0	0	8	4	0	0	0	0	0	0	0
4	0	0	0	0	0	0	0	0	0	0	0	0	0	8	0	0	0
4	0	0	0	0	0	0	0	0	0	0	0	0	0	0	0	0	0
4	4	8	0	0	0	0	0	0	0	0	0	0	0	0	0	0	0	0
4	0	0	0	0	0	0	0	0	0	0	0	0	0	0	0	0	0	0
4	0	0	0	0	0	0	0	0	0	0	0	0	0	0	0	0	0	0
4	0	0	0	0	0	0	0	0	0	0	0	0	0	0	0	0	0	0
4	0	0	0	0	0	0	0	0	0	0	0	0	0	0	0	0	0
4	0	0	0	0	0	0	0	0	0	0	0	4	4	4	0	4	4	4
4	0	0	4	0	0	0	0	0	0	12	0	0	0	0	4	0	0	0
4	0	0	0	0	0	0	0	0	0	0	0	0	0	0	0	0	0	4
4	8	0	0	0	0	0	0	0	0	0	4	4	0	0	0	0	0	0
4	4	0	0	0	0	0	0	0	0	0	0	0	4	0	0	0	0	0
4	0	0	0	0	0	4	0	0	0	12	4	0	4	4	0	8	16
4	0	0	0	0	0	0	0	0	0	0	0	0	0	0	0	0	0	0
4	0	0	0	0	0	0	0	0	0	0	0	0	4	4	0	4	8
4	0	0	0	0	0	0	0	0	0	0	0	0	0	8	0	0	12	0
4	0	0	0	0	0	0	0	0	0	0	0	4	0	0	0	0	0	0
4	0	0	0	0	0	0	0	12	0	0	0	0	0	0	0	0	0	0
4	0	0	0	0	0	0	0	0	0	0	0	0	0	0	0	0	0
4	0	0	0	0	0	4	0	0	0	0	0	0	0	0	0	0	0
5	0	0	0	0	0	0	0	0	0	0	0	0	0	0	0	0	0	0
5	0	0	0	0	0	0	0	0	0	0	0	0	0	0	0	0	0	0
5	0	0	0	0	0	0	0	0	4	0	0	0	0	0	4	0	0	0
5	0	0	0	0	0	0	0	0	0	0	0	0	0	0	0	0	0	0
5	0	0	0	0	0	0	0	0	0	0	0	0	0	0	0	8	16	4
5	0	0	0	8	0	0	0	0	4	0	0	0	0	0	0	0	0
5	0	4	0	0	0	0	0	0	0	0	0	0	0	0	0	0	0	0
5	0	0	0	0	0	0	0	0	0	0	0	0	0	0	0	0	0
5	0	0	0	0	0	0	0	0	0	0	0	0	0	0	0	4	0	0
5	0	8	0	0	0	0	0	0	0	0	0	0	0	0	0	0	0	0
5	0	0	0	0	0	0	0	0	0	0	0	0	0	0	0	0	0
5	0	0	0	4	0	0	0	0	0	0	0	8	0	0	0	0	0
5	0	0	0	0	0	0	0	0	0	0	0	0	0	4	0	4	0	0
5	0	0	0	0	0	0	0	0	0	0	0	0	0	4	0	8	0
5	8	4	0	0	4	0	0	0	0	0	0	8	0	0	0	0	0
5	0	0	0	0	0	0	0	0	0	0	0	0	0	0	0	0	0
5	0	0	0	0	0	0	0	0	0	4	8	0	0	0	0	0	0	0
5	0	0	0	0	0	0	0	0	0	0	0	0	0	0	0	0	0	0
5	0	0	0	0	0	0	0	0	0	0	0	0	0	0	0	0	0	0
5	0	0	0	4	0	0	0	0	0	0	0	0	0	0	0	0	0	0

## Sheet: 6a_MidPanel_SpikeTime
3	3842.24
8	2885.32
10	614.555
10	1620.54
10	4207.54
11	2500.33
11	2504.27
12	86.5097
12	1137.75
12	1579.75
12	4272.35
12	4376.71
13	4231.65
15	2057.04
15	2060.64
15	2978.24
15	3086.04
15	3569.6
16	2107.61
16	4138.48
17	2871.74
18	573.329
18	4331.4
19	1596.43
23	1883.48
29	1595.32
29	1599.04
29	1607.24
29	2860.31
29	4076.12
29	4092.83
29	4194.05
29	4238.41
30	1155.1
30	1844.65
30	1850.42
30	1890.85
30	1897.76
30	3251.53
30	3277.55
30	3284.89
30	3368.45
30	3967.8
30	4025.89
30	4177.31
30	4232.85
31	122.021
31	2013.91
31	2115.87
32	1902.83
32	2368.05
33	3467.55
34	943.106
34	954.934
34	2228.95
35	4482.82
38	2757.31
39	963.504
39	968.234
43	1771.19
43	1875.43
43	1883.72
45	1670.8
45	1684.84
45	4063.06
47	316.97
47	425.259
47	477.513
47	502.766
47	596.923
47	922.953
47	1018.98
47	1056.12
48	3351.37
48	3361.42
49	3840.37
50	70.5965
50	2969.21
50	3191.84
50	3198.35
50	3243.51
52	3311.06
52	3380.28
52	4111.32
53	20.8606
53	1123.65
53	1251.72
53	2540.88
53	3481.56
53	3493.94
53	3891
53	3986.75
53	4264.92
59	622.389
59	624.232
59	627.519
59	804.897
59	811.286
59	1562.08
59	1670.92
59	3078.33
59	3095.9
59	4024.84
60	98.8584
60	1319.64
60	1327.72
60	1334.14
60	1398.93
60	1531.82
69	2154.15
69	3476.09
69	4265.87
70	2379.51
70	2388.2
70	2787.81
71	363.972
71	374.909
71	1986.36
71	2059.5
71	2064.69
74	2003.28
74	2123.71
74	3177.19
74	3225.57
76	1049.98
76	3285.87
76	3879.75
76	3916.09
77	491.859
77	3876.44
78	3902.33
79	320.871
79	2351
86	3645.42
86	4193.68
86	4256.93
87	108.012
87	163.555
87	4033.57
87	4391.33
88	167.732
88	1292.42
88	1885.01
88	1890.79
88	4071.45
89	1679.16
89	1700.23
89	2722.19
92	287.478
92	1071.02
92	1693.07
92	1789.32
92	4229.78
93	59.5984
93	1869.47
93	3542.6
94	105.83
94	1617.26
95	1427.77
95	2966.42
95	3413.09
95	3415.58
95	3658.63
95	4184.53
96	38.8926
96	2158.11

## Sheet: 6a_MidPanel_PSTH
CategoryIndex	PSTH-Time_ 1	PSTH-Time_ 2	PSTH-Time_ 3	PSTH-Time_ 4	PSTH-Time_ 5	PSTH-Time_ 6	PSTH-Time_ 7	PSTH-Time_ 8	PSTH-Time_ 9	PSTH-Time_10	PSTH-Time_11	PSTH-Time_12	PSTH-Time_13	PSTH-Time_14	PSTH-Time_15	PSTH-Time_16	PSTH-Time_17	PSTH-Time_18
1	0	0	0	0	0	0	0	0	0	0	0	0	0	0	0	0	0
1	0	0	0	0	0	0	0	0	0	0	0	0	0	0	0	0	0	0
1	0	0	0	0	0	0	0	0	0	0	0	0	0	0	0	4	0	0
1	0	0	0	0	0	0	0	0	0	0	0	0	0	0	0	0	0	0
1	0	0	0	0	0	0	0	0	0	0	0	0	0	0	0	0	0
1	0	0	0	0	0	0	0	0	0	0	0	0	0	0	0	0	0	0
1	0	0	0	0	0	0	0	0	0	0	0	0	0	0	0	0	0	0
1	0	0	0	0	0	0	0	0	0	0	0	4	0	0	0	0	0	0
1	0	0	0	0	0	0	0	0	0	0	0	0	0	0	0	0	0
1	0	0	4	0	0	0	4	0	0	0	0	0	0	0	0	0	4
1	0	0	0	0	0	0	0	0	0	0	8	0	0	0	0	0	0
1	4	0	0	0	4	0	4	0	0	0	0	0	0	0	0	0	0	8
1	0	0	0	0	0	0	0	0	0	0	0	0	0	0	0	0	4	0
1	0	0	0	0	0	0	0	0	0	0	0	0	0	0	0	0	0	0
1	0	0	0	0	0	0	0	0	8	0	0	4	4	0	4	0	0	0
1	0	0	0	0	0	0	0	0	4	0	0	0	0	0	0	0	4
1	0	0	0	0	0	0	0	0	0	0	0	4	0	0	0	0	0
1	0	0	4	0	0	0	0	0	0	0	0	0	0	0	0	0	0
1	0	0	0	0	0	0	4	0	0	0	0	0	0	0	0	0	0	0
1	0	0	0	0	0	0	0	0	0	0	0	0	0	0	0	0	0
2	0	0	0	0	0	0	0	0	0	0	0	0	0	0	0	0	0
2	0	0	0	0	0	0	0	0	0	0	0	0	0	0	0	0	0
2	0	0	0	0	0	0	0	4	0	0	0	0	0	0	0	0	0	0
2	0	0	0	0	0	0	0	0	0	0	0	0	0	0	0	0	0	0
2	0	0	0	0	0	0	0	0	0	0	0	0	0	0	0	0	0	0
2	0	0	0	0	0	0	0	0	0	0	0	0	0	0	0	0	0	0
2	0	0	0	0	0	0	0	0	0	0	0	0	0	0	0	0	0	0
2	0	0	0	0	0	0	0	0	0	0	0	0	0	0	0	0	0	0
2	0	0	0	0	0	0	12	0	0	0	0	4	0	0	0	0	16
2	0	0	0	0	4	0	0	16	0	0	0	0	0	16	0	4	12
2	4	0	0	0	0	0	0	0	8	0	0	0	0	0	0	0	0	0
2	0	0	0	0	0	0	0	4	0	4	0	0	0	0	0	0	0	0
2	0	0	0	0	0	0	0	0	0	0	0	0	0	4	0	0	0	0
2	0	0	0	8	0	0	0	0	4	0	0	0	0	0	0	0	0	0
2	0	0	0	0	0	0	0	0	0	0	0	0	0	0	0	0	0	4
2	0	0	0	0	0	0	0	0	0	0	0	0	0	0	0	0	0
2	0	0	0	0	0	0	0	0	0	0	0	0	0	0	0	0	0
2	0	0	0	0	0	0	0	0	0	0	0	4	0	0	0	0	0	0
2	0	0	0	8	0	0	0	0	0	0	0	0	0	0	0	0	0	0
2	0	0	0	0	0	0	0	0	0	0	0	0	0	0	0	0	0	0
3	0	0	0	0	0	0	0	0	0	0	0	0	0	0	0	0	0
3	0	0	0	0	0	0	0	0	0	0	0	0	0	0	0	0	0
3	0	0	0	0	0	0	0	12	0	0	0	0	0	0	0	0	0	0
3	0	0	0	0	0	0	0	0	0	0	0	0	0	0	0	0	0	0
3	0	0	0	0	0	0	8	0	0	0	0	0	0	0	0	0	4	0
3	0	0	0	0	0	0	0	0	0	0	0	0	0	0	0	0	0
3	0	12	8	4	8	0	0	0	0	0	0	0	0	0	0	0	0
3	0	0	0	0	0	0	0	0	0	0	0	0	0	8	0	0	0	0
3	0	0	0	0	0	0	0	0	0	0	0	0	0	0	0	4	0	0
3	4	0	0	0	0	0	0	0	0	0	0	4	12	0	0	0	0	0
3	0	0	0	0	0	0	0	0	0	0	0	0	0	0	0	0	0
3	0	0	0	0	0	0	0	0	0	0	0	0	0	8	0	0	4	0
3	4	0	0	0	4	4	0	0	0	0	4	0	0	8	0	8	0
3	0	0	0	0	0	0	0	0	0	0	0	0	0	0	0	0	0
3	0	0	0	0	0	0	0	0	0	0	0	0	0	0	0	0	0	0
3	0	0	0	0	0	0	0	0	0	0	0	0	0	0	0	0	0
3	0	0	0	0	0	0	0	0	0	0	0	0	0	0	0	0	0	0
3	0	0	0	0	0	0	0	0	0	0	0	0	0	0	0	0	0
3	0	0	12	8	0	0	8	0	0	0	0	0	8	0	0	0	4
3	4	0	0	0	0	16	4	0	0	0	0	0	0	0	0	0	0
4	0	0	0	0	0	0	0	0	0	0	0	0	0	0	0	0	0
4	0	0	0	0	0	0	0	0	0	0	0	0	0	0	0	0	0	0
4	0	0	0	0	0	0	0	0	0	0	0	0	0	0	0	0	0	0
4	0	0	0	0	0	0	0	0	0	0	0	0	0	0	0	0	0	0
4	0	0	0	0	0	0	0	0	0	0	0	0	0	0	0	0	0
4	0	0	0	0	0	0	0	0	0	0	0	0	0	0	0	0	0
4	0	0	0	0	0	0	0	0	0	0	0	0	0	0	0	0	0	0
4	0	0	0	0	0	0	0	0	0	0	0	0	0	0	0	0	0
4	0	0	0	0	0	0	0	0	4	0	0	0	0	4	0	0	0	4
4	0	0	0	0	0	0	0	0	0	8	0	4	0	0	0	0	0	0
4	0	8	0	0	0	0	0	4	8	0	0	0	0	0	0	0	0
4	0	0	0	0	0	0	0	0	0	0	0	0	0	0	0	0	0	0
4	0	0	0	0	0	0	0	0	0	0	0	0	0	0	0	0	0	0
4	0	0	0	0	0	0	0	0	8	0	0	0	8	0	0	0	0
4	0	0	0	0	0	0	0	0	0	0	0	0	0	0	0	0	0	0
4	0	0	0	0	4	0	0	0	0	0	0	0	0	4	0	8	0
4	0	4	0	0	0	0	0	0	0	0	0	0	0	0	0	4	0
4	0	0	0	0	0	0	0	0	0	0	0	0	0	0	0	4	0
4	0	4	0	0	0	0	0	0	0	4	0	0	0	0	0	0	0
4	0	0	0	0	0	0	0	0	0	0	0	0	0	0	0	0	0	0
5	0	0	0	0	0	0	0	0	0	0	0	0	0	0	0	0	0	0
5	0	0	0	0	0	0	0	0	0	0	0	0	0	0	0	0	0
5	0	0	0	0	0	0	0	0	0	0	0	0	0	0	0	0	0	0
5	0	0	0	0	0	0	0	0	0	0	0	0	0	0	0	0	0
5	0	0	0	0	0	0	0	0	0	0	0	0	0	0	0	0	0	0
5	0	0	0	0	0	0	0	0	0	0	0	0	0	0	4	0	4	4
5	8	0	0	0	0	0	0	0	0	0	0	0	0	0	0	0	4	4
5	4	0	0	0	0	4	0	8	0	0	0	0	0	0	0	0	4
5	0	0	0	0	0	0	8	0	0	0	4	0	0	0	0	0	0	0
5	0	0	0	0	0	0	0	0	0	0	0	0	0	0	0	0	0
5	0	0	0	0	0	0	0	0	0	0	0	0	0	0	0	0	0
5	0	4	0	0	4	0	4	4	0	0	0	0	0	0	0	0	4	0
5	4	0	0	0	0	0	0	4	0	0	0	0	0	0	4	0	0
5	4	0	0	0	0	0	4	0	0	0	0	0	0	0	0	0	0	0
5	0	0	0	0	0	4	0	0	0	0	0	4	0	8	4	0	4
5	4	0	0	0	0	0	0	0	4	0	0	0	0	0	0	0	0
5	0	0	0	0	0	0	0	0	0	0	0	0	0	0	0	0	0
5	0	0	0	0	0	0	0	0	0	0	0	0	0	0	0	0	0	0
5	0	0	0	0	0	0	0	0	0	0	0	0	0	0	0	0	0	0
5	0	0	0	0	0	0	0	0	0	0	0	0	0	0	0	0	0

## Sheet: 6a_RightPanel_FR_2DSpace_Learn
wData1	useMap1_1	useMap1_2	Label1
0	5.73512	7.8054	5
0	-3.87229	-9.28914	2
0	9.60266	-0.324498	1
0.142857	-11.6879	12.8811	4
0	-4.53153	1.48694	4
0	10.033	2.83063	1
0	1.01606	-10.3852	2
0	16.4064	11.1827	5
0.142857	2.88513	-15.209	2
0.285714	3.67185	-17.2222	2
0	7.59851	12.0892	5
0.714286	-2.58956	-17.0714	2
0.428571	10.6939	12.6475	5
0	25.5653	-12.2342	1
0.428571	-14.247	9.53303	4
0.285714	14.0539	1.38692	1
0	7.02665	12.8942	5
0.428571	-10.7157	3.56677	3
0	-2.574	16.7205	5
0	-24.4191	-7.14771	4
0	25.5204	-6.55984	1
0	-21.801	-2.57824	4
0.142857	16.6245	1.4259	1
0.285714	-16.3832	-7.43871	3
0	25.7667	-6.72256	1
0	-8.82273	9.62846	3
0.571429	18.3239	-10.3376	1
0	-3.72547	9.07823	5
0	-10.2953	11.8018	4
0	8.86448	15.4551	5
0	-17.092	-2.70763	3
0	-12.6449	-6.50517	3
0	-4.96681	7.00358	4
0.571429	0.84962	-16.8376	2
0.285714	-8.41817	-0.965841	3
0	16.2024	-10.3728	1
0	5.44595	-15.0044	2
0.714286	-25.5515	-5.79377	4
0.285714	7.64796	-15.662	2
0	0.00911447	4.32857	4
0.142857	-3.01737	5.1399	3
0.142857	1.79898	-20.0209	2
0.285714	-7.01956	3.51586	3
0	5.89598	-11.8192	2
0	18.759	11.6009	5
0.142857	6.42368	-13.274	2
0	18.4108	19.9939	5
0	18.6298	13.2764	5
0	0.962237	23.7201	5
0	13.4292	-2.65174	1
0	22.6304	-5.29225	1
0	-21.4148	9.1528	3
0	19.3323	2.84339	1
0.714286	-9.44179	-13.8216	2
0	10.3624	-0.718505	1
0	9.73893	7.27624	5
0	6.10875	-21.9319	2
0	-12.4599	-1.91488	3
0	15.3629	15.3122	5
0	-10.7395	-16.6491	3
0.285714	-5.80121	8.52412	3
0.142857	-27.9306	-3.31767	4
0	-9.88496	-8.59834	4
0.428571	-24.0417	-4.78376	4
0.142857	-9.37973	0.566351	3
0	-26.0679	-0.502495	4
0.285714	-0.95895	-14.8474	2
0	0.497577	0.111761	1
0	-9.71023	3.8015	3
0.142857	19.6291	16.0896	5
0	21.925	0.152304	1
0	-13.0539	3.16742	3
0.142857	-9.19082	7.73403	3
0	-6.367	2.15232	4
0	18.3344	-6.54085	1
0	-24.5715	-3.00899	4
0.714286	8.57094	-13.5903	2
0	0.710588	-21.3143	2
0	1.42574	-8.15808	2
0	-10.6315	7.27001	4
0	-19.4426	11.5197	4
0	4.76865	10.5693	5
1	-12.7606	-10.0824	3
0	14.7395	-19.8803	4
0	15.8418	-8.67864	1
0.714286	-15.3972	-6.86444	3
0	22.9936	0.887711	1
0	0.0549195	20.8821	5
0.142857	8.52541	13.6002	5
0	19.8922	-1.19937	1
0	-11.0403	21.4733	2
0	2.59842	21.5713	5
0	-1.93657	-4.68674	4
0	0.687519	6.86406	2
0.714286	11.488	-20.273	2
0.142857	-7.40013	6.275	3
0	-14.1338	-12.8469	4
0	-7.37061	-1.78113	3
0	12.2778	-1.37511	1
0	1.22996	25.0219	5
0	29.7399	-7.83023	6
0	3.06231	-24.9781	6

## Sheet: 6a_RightPanel_FR_2DSpace_Recog
wData2	useMap2_1	useMap2_2
0	12.6776	18.8024
0	10.3624	-0.718505
0	-13.4215	11.8679
0	2.88513	-15.209
0	0.962237	23.7201
0.142857	11.5198	-8.32617
0.142857	-22.3889	-11.1883
0	13.4292	-2.65174
0.714286	-10.7157	3.56677
0	19.8922	-1.19937
0.285714	-10.9693	-15.4895
0	4.22026	-12.9039
0	-3.01737	5.1399
0	-19.2398	5.81565
0	9.73893	7.27624
0	-1.12798	6.98238
0	-8.41817	-0.965841
0	-8.82273	9.62846
0	5.89598	-11.8192
0	-2.58956	-17.0714
0	1.42574	-8.15808
0	-2.14979	18.5517
0	-27.9306	-3.31767
0	3.67185	-17.2222
0	-4.53153	1.48694
0	-14.8281	13.5276
0.142857	6.10875	-21.9319
0	-25.5515	-5.79377
0.142857	15.8418	-8.67864
0.285714	-25.4667	10.6041
0.285714	21.925	0.152304
0	-9.19082	7.73403
0	12.8884	-15.1237
0	-9.82446	-6.21635
0	-7.01956	3.51586
0.285714	-22.6846	-0.305697
0	-21.9656	12.6463
0.142857	-3.72547	9.07823
0.142857	-1.84215	19.3041
0.142857	18.759	11.6009
0	14.7395	-19.8803
0	15.8842	-0.159291
0	12.2778	-1.37511
0.142857	25.927	-11.7808
0.285714	5.32107	-2.15157
0.285714	8.57094	-13.5903
0	-9.71023	3.8015
0.142857	11.4555	2.11366
0.142857	17.5646	13.8897
0.428571	-3.41499	4.17203
0.285714	7.02665	12.8942
0	18.3344	-6.54085
0	-12.7203	-12.91
0	18.4108	19.9939
0	17.1021	21.7495
0	29.3423	-8.9781
0.285714	20.079	19.7846
0.428571	18.6298	13.2764
0.285714	-3.87229	-9.28914
0.571429	1.75362	2.82819
0	11.3585	18.6289
0.285714	-20.3351	14.9723
0.428571	4.87627	-20.9865
0	-5.80121	8.52412
0.142857	-16.779	1.14162
0	0.0549195	20.8821
0	-0.683995	2.22488
0	-4.51683	-12.834
0	29.7399	-7.83023
0.285714	-18.9721	7.90731
0	6.00639	-18.0044
0	0.497577	0.111761
0	20.4032	14.0561
0	5.73512	7.8054
0	-10.1823	-3.93079
0	-20.3597	9.41257
0	16.6245	1.4259
0	11.687	-5.86282
0.428571	-12.9165	5.71694
0	25.7667	-6.72256
0	-24.0417	-4.78376
0	-9.37973	0.566351
0	-6.367	2.15232
0	11.9415	-17.3969
0	17.1571	-1.81872
0	-23.4186	7.31144
0	-3.33071	-1.23194
0	3.06231	-24.9781
0	-17.092	-2.70763
0	-4.96681	7.00358
0	9.95084	19.6156
0	-24.5715	-3.00899
0	3.60093	-22.7184
0	-21.5345	-0.401518
0	-21.801	-2.57824
0	19.6291	16.0896
0.142857	11.488	-20.273
0	6.42368	-13.274
0	-2.99597	-8.44332
0	-10.6315	7.27001
0	1.22996	25.0219

## Sheet: 6a_RightPanel_SigCluster_Learn
0	0	0	0	0	0	0	0	0	0	0	0	0	0	0	0	0	0	0	0	0	0	0	0	0	0	0	0	0	0	0	0	0	0	0	0	0	0	0	0	0	0	0	0	0	0	0	0	0	0
0	0	0	0	0	0	0	0	0	0	0	0	0	0	0	0	0	0	0	0	0	0	1	1	1	0	0	0	0	0	0	0	0	0	0	0	0	0	0	0	0	0	0	0	0	0	0	0	0	0
0	0	0	0	0	0	0	0	0	0	0	0	0	0	0	0	0	0	0	0	0	1	1	1	1	1	1	0	0	0	0	0	0	0	0	0	0	0	0	0	0	0	0	0	0	0	0	0	0	0
0	0	0	0	0	0	0	0	0	0	0	0	0	0	0	0	0	0	0	1	1	1	1	1	1	1	1	1	1	0	1	0	0	0	0	0	0	0	0	0	0	0	0	0	0	0	0	0	0	0
0	0	0	0	0	0	0	0	0	0	0	0	0	0	0	0	0	1	1	1	1	1	1	1	1	1	1	1	1	1	1	1	1	0	0	0	0	0	0	0	0	0	0	0	0	0	0	0	0	0
0	0	0	0	0	0	0	0	0	0	0	0	0	0	0	1	1	1	1	1	1	1	1	1	1	1	1	1	1	1	1	1	1	1	0	0	0	0	0	0	0	0	0	0	0	0	0	0	0	0
0	0	0	0	0	0	0	0	0	0	0	0	0	0	1	1	1	1	1	1	1	1	1	1	1	1	1	1	1	1	1	1	1	1	0	0	0	0	0	0	0	0	0	0	0	0	0	0	0	0
0	0	0	0	0	0	0	0	0	0	0	0	1	1	1	1	1	1	1	1	1	1	1	1	1	1	1	1	1	1	1	1	1	1	1	0	0	0	0	0	0	0	0	0	0	0	0	0	0	0
0	0	0	0	0	0	0	0	0	0	1	1	1	1	1	1	1	1	1	1	1	1	1	1	1	1	1	1	1	1	1	1	1	1	1	1	0	0	0	0	0	0	0	0	0	0	0	0	0	0
0	0	0	0	0	0	0	0	0	1	1	1	1	1	1	1	1	1	1	1	1	1	1	1	1	1	1	1	1	1	1	1	0	0	0	0	0	0	0	0	0	0	0	0	0	0	0	0	0	0
0	0	0	0	0	0	0	1	1	1	1	1	1	1	1	1	1	1	1	1	1	1	1	1	1	1	1	1	1	1	1	0	0	0	0	0	0	0	0	0	0	0	0	0	0	0	0	0	0	0
0	0	0	0	0	0	1	1	1	1	1	1	1	1	1	1	1	1	1	1	1	1	1	1	1	1	1	1	1	0	0	0	0	0	0	0	0	0	0	0	0	0	0	0	0	0	0	0	0	0
0	0	0	0	0	1	1	1	1	1	1	1	1	1	1	1	1	1	1	1	1	1	1	1	1	1	1	1	0	0	0	0	0	0	0	0	0	0	0	0	0	0	0	0	0	0	0	0	0	0
0	0	0	0	0	1	1	1	1	1	1	1	1	1	1	1	1	1	1	1	1	1	1	1	1	1	1	0	0	0	0	0	0	0	0	0	0	0	0	0	0	0	0	0	0	0	0	0	0	0
0	0	0	0	0	1	1	1	1	1	1	1	1	1	1	1	1	1	1	1	1	1	1	1	1	0	0	0	0	0	0	0	0	0	0	0	0	0	0	0	0	0	0	0	0	0	0	0	0	0
0	0	0	0	0	0	1	1	1	1	1	1	1	1	1	1	1	1	1	1	1	1	1	0	0	0	0	0	0	0	0	0	0	0	0	0	0	0	0	0	0	0	0	0	0	0	0	0	0	0
0	0	0	0	0	0	0	1	1	1	1	1	1	1	1	1	1	1	1	1	1	1	1	0	0	0	0	0	0	0	0	0	0	0	0	0	0	0	0	0	0	0	0	0	0	0	0	0	0	0
0	0	0	0	0	0	0	0	1	1	1	1	1	1	1	1	1	1	1	1	0	0	0	0	0	0	0	0	0	0	0	0	0	0	0	0	0	0	0	0	0	0	0	0	0	0	0	0	0	0
0	0	0	0	0	0	0	0	0	0	0	0	1	1	0	0	0	0	0	0	0	0	0	0	0	0	0	0	0	0	0	0	0	0	0	0	0	0	0	0	0	0	0	0	0	0	0	0	0	0
0	0	0	0	0	0	0	0	0	0	0	0	0	0	0	0	0	0	0	0	0	0	0	0	0	0	0	0	0	0	0	0	0	0	0	0	0	0	0	0	0	0	0	0	0	0	0	0	0	0
0	0	0	0	0	0	0	0	0	0	0	0	0	0	0	0	0	0	0	0	0	0	0	0	0	0	0	0	0	0	0	0	0	0	0	0	0	0	0	0	0	0	0	0	0	0	0	0	0	0
0	0	0	0	0	0	0	0	0	0	0	0	0	0	0	0	0	0	0	0	0	0	0	0	0	0	0	0	0	0	0	0	0	0	0	0	0	0	0	0	0	0	0	0	0	0	0	0	0	0
0	0	0	0	0	0	0	0	0	0	0	0	0	0	0	0	0	0	0	0	0	0	0	0	0	0	0	0	0	0	0	0	0	0	0	0	0	0	0	0	0	0	0	0	0	0	0	0	0	0
0	0	0	0	0	0	0	0	0	0	0	0	0	0	0	0	0	0	0	0	0	0	0	0	0	0	0	0	0	0	0	0	0	0	0	0	0	0	0	0	0	0	0	0	0	0	0	0	0	0
0	0	0	0	0	0	0	0	0	0	0	0	0	0	0	0	0	0	0	0	0	0	0	0	0	0	0	0	0	0	0	0	0	0	0	0	0	0	0	0	0	0	0	0	0	0	0	0	0	0
0	0	0	0	0	0	0	0	0	0	0	0	0	0	0	0	0	0	0	0	0	0	0	0	0	0	0	0	0	0	0	0	0	0	0	0	0	0	0	0	0	0	0	0	0	0	0	0	0	0
0	0	0	0	0	0	0	0	0	0	0	0	0	0	0	0	0	0	0	0	0	0	0	0	0	0	0	0	0	0	0	0	0	0	0	0	0	0	0	0	0	0	0	0	0	0	0	0	0	0
0	0	0	0	0	0	0	0	0	0	0	0	0	0	0	0	0	0	0	0	0	0	0	0	0	0	0	0	0	0	0	0	0	0	0	0	0	0	0	0	0	0	0	0	0	0	0	0	0	0
0	0	0	0	0	0	0	0	0	0	0	0	0	0	0	0	0	0	0	0	0	0	0	0	0	0	0	0	0	0	0	0	0	0	0	0	0	0	0	0	0	0	0	0	0	0	0	0	0	0
0	0	0	0	0	0	0	0	0	0	0	0	0	0	0	0	0	0	0	0	0	0	0	0	0	0	0	0	0	0	0	0	0	0	0	0	0	0	0	0	0	0	0	0	0	0	0	0	0	0
0	0	0	0	0	0	0	0	0	0	0	0	0	0	0	0	0	0	0	0	0	0	0	0	0	0	0	0	0	0	0	0	0	0	0	0	0	0	0	0	0	0	0	0	0	0	0	0	0	0
0	0	0	0	0	0	0	0	0	0	0	0	0	0	0	0	0	0	0	0	0	0	0	0	0	0	0	0	0	0	0	0	0	0	0	0	0	0	0	0	0	0	0	0	0	0	0	0	0	0
0	0	0	0	0	0	0	0	0	0	0	0	0	0	0	0	0	0	0	0	0	0	0	0	0	0	0	0	0	0	0	0	0	0	0	0	0	0	0	0	0	0	0	0	0	0	0	0	0	0
0	0	0	0	0	0	0	0	0	0	0	0	0	0	0	0	0	0	0	0	0	0	0	0	0	0	0	0	0	0	0	0	0	0	0	0	0	0	0	0	0	0	0	0	0	0	0	0	0	0
0	0	0	0	0	0	0	0	0	0	0	0	0	0	0	0	0	0	0	0	0	0	0	0	0	0	0	0	0	0	0	0	0	0	0	0	0	0	0	0	0	0	0	0	0	0	0	0	0	0
0	0	0	0	0	0	0	0	0	0	0	0	0	0	0	0	0	0	0	0	0	0	0	0	0	0	0	0	0	0	0	0	0	0	0	0	0	0	0	0	0	0	0	0	0	0	0	0	0	0
0	0	0	0	0	0	0	0	0	0	0	0	0	0	0	0	0	0	0	0	0	0	0	0	0	0	0	0	0	0	0	0	0	0	0	0	0	0	0	0	0	0	0	0	0	0	0	0	0	0
0	0	0	0	0	0	0	0	0	0	0	0	0	0	0	0	0	0	0	0	0	0	0	0	0	0	0	0	0	0	0	0	0	0	0	0	0	0	0	0	0	0	0	0	0	0	0	0	0	0
0	0	0	0	0	0	0	0	0	0	0	0	0	0	0	0	0	0	0	0	0	0	0	0	0	0	0	0	0	0	0	0	0	0	0	0	0	0	0	0	0	0	0	0	0	0	0	0	0	0
0	0	0	0	0	0	0	0	0	0	0	0	0	0	0	0	0	0	0	0	0	0	0	0	0	0	0	0	0	0	0	0	0	0	0	0	0	0	0	0	0	0	0	0	0	0	0	0	0	0
0	0	0	0	0	0	0	0	0	0	0	0	0	0	0	0	0	0	0	0	0	0	0	0	0	0	0	0	0	0	0	0	0	0	0	0	0	0	0	0	0	0	0	0	0	0	0	0	0	0
0	0	0	0	0	0	0	0	0	0	0	0	0	0	0	0	0	0	0	0	0	0	0	0	0	0	0	0	0	0	0	0	0	0	0	0	0	0	0	0	0	0	0	0	0	0	0	0	0	0
0	0	0	0	0	0	0	0	0	0	0	0	0	0	0	0	0	0	0	0	0	0	0	0	0	0	0	0	0	0	0	0	0	0	0	0	0	0	0	0	0	0	0	0	0	0	0	0	0	0
0	0	0	0	0	0	0	0	0	0	0	0	0	0	0	0	0	0	0	0	0	0	0	0	0	0	0	0	0	0	0	0	0	0	0	0	0	0	0	0	0	0	0	0	0	0	0	0	0	0
0	0	0	0	0	0	0	0	0	0	0	0	0	0	0	0	0	0	0	0	0	0	0	0	0	0	0	0	0	0	0	0	0	0	0	0	0	0	0	0	0	0	0	0	0	0	0	0	0	0
0	0	0	0	0	0	0	0	0	0	0	0	0	0	0	0	0	0	0	0	0	0	0	0	0	0	0	0	0	0	0	0	0	0	0	0	0	0	0	0	0	0	0	0	0	0	0	0	0	0
0	0	0	0	0	0	0	0	0	0	0	0	0	0	0	0	0	0	0	0	0	0	0	0	0	0	0	0	0	0	0	0	0	0	0	0	0	0	0	0	0	0	0	0	0	0	0	0	0	0
0	0	0	0	0	0	0	0	0	0	0	0	0	0	0	0	0	0	0	0	0	0	0	0	0	0	0	0	0	0	0	0	0	0	0	0	0	0	0	0	0	0	0	0	0	0	0	0	0	0
0	0	0	0	0	0	0	0	0	0	0	0	0	0	0	0	0	0	0	0	0	0	0	0	0	0	0	0	0	0	0	0	0	0	0	0	0	0	0	0	0	0	0	0	0	0	0	0	0	0
0	0	0	0	0	0	0	0	0	0	0	0	0	0	0	0	0	0	0	0	0	0	0	0	0	0	0	0	0	0	0	0	0	0	0	0	0	0	0	0	0	0	0	0	0	0	0	0	0	0
0	0	0	0	0	0	0	0	0	0	0	0	0	0	0	0	0	0	0	0	0	0	0	0	0	0	0	0	0	0	0	0	0	0	0	0	0	0	0	0	0	0	0	0	0	0	0	0	0	0
[truncated: 9 more columns]

## Sheet: 6b_LeftPanel_SpikeTime
1	463.998
1	564.174
1	614.462
2	2675.07
3	3303.94
5	243.213
5	1526.6
6	2917.94
6	3466.11
9	228.221
9	258.45
9	1222.07
9	2389.25
9	2525.22
9	2836.93
9	2880.25
9	3167.39
9	3295.09
9	3448.78
9	4236.75
10	177.994
10	475.917
10	1471.92
10	1493.21
10	1623.58
10	2971.24
10	3389.37
10	3832.01
11	3744.49
11	3862.4
11	4241.02
12	268.34
12	332.484
12	869.992
12	1049.95
12	1301.98
12	1324.86
12	1330.85
12	1558.21
13	555.264
13	644.691
13	932.506
13	988.54
13	4245.66
14	2680.01
14	3064.41
14	4245.35
15	1762.29
15	1923.01
15	2656.94
15	2850.88
15	3405.31
15	3611.69
15	3852.81
16	804.468
16	1352.26
16	1756.14
16	1821.82
16	1934.44
16	4164.93
17	209.729
17	1232.24
17	1388.21
17	1399.24
17	1961.41
17	3012.13
18	2105.12
18	3089.11
19	17.7574
19	1563.53
19	2603.06
19	2665.02
19	2677.22
19	3070.1
21	945.778
21	2017.35
21	3073.41
21	3170.06
21	3742.71
23	3252.11
23	3629.26
23	3823.2
24	3640.32
25	4446.51
26	1489.86
26	1661.95
26	3496.49
27	2143.24
28	2149.51
28	2987.12
28	3415.21
30	775.466
30	1116.46
30	1920.49
30	3052.13
31	163.984
32	195.197
32	2104.17
32	4266.24
32	4361.07
33	191.48
33	908.023
33	1792.02
34	1147.61
34	1386.98
34	3581.52
34	4136.11
35	1130.38
36	1878.65
36	3248.27
37	1448.36
38	4176.08
39	332.883
39	616.46
39	929.651
39	2565.8
39	2660.88
39	4209.69
41	1362.34
41	1468.39
41	1475.48
41	1614.64
41	1671.94
41	1902.21
41	1953.92
41	2404.95
41	2489.89
41	2504.97
41	2528.44
41	2576.49
41	2643.49
41	2705.33
41	2803.32
41	2864.58
41	2924.3
41	3061.31
41	3089.66
41	3241.64
41	3496.86
41	3506.2
41	3567.12
41	3579.77
42	2626.84
42	2666.04
43	751.997
43	1810.36
45	2172.61
45	3843.5
46	1033.02
46	1975.97
46	2186.31
48	652.832
48	2624.56
48	3530.74
48	3571.32
48	3710.27
48	3720.13
48	3803.54
48	3826.3
48	4016.18
48	4093.66
48	4120.08
48	4167.26
48	4218.38
49	11.3687
49	488.603
49	1377.76
49	1570.87
49	2292.48
49	3075.93
49	3668.86
50	1597.59
50	1833.19
50	2525.18
50	3552.43
50	3607.85
50	3707.81
51	2133.38
52	2365.81
52	4094.15
53	459.666
53	554.497
53	2517.63
53	3168.25
53	4366.05
54	579.688
54	1105.18
54	1232.83
54	1800.29
54	2904.88
54	2937.02
55	2143.03
55	3424.48
55	4002.51
56	1689.29
56	2124.01
56	2264.1
56	3294.26
56	3604.72
57	448.391
57	1253.72
57	1706.22
57	2158.36
57	3401.01
57	3470.35
57	3558.64
58	168.869
58	943.045
58	1787.54
58	1816.02
58	1946.51
58	2690.83
59	1317
59	2681.98
59	3749.04
60	2236.11
60	2280.75
60	3262.13
61	1459.82
62	163.033
62	1397.85
64	3144.26
65	3252.05
67	843.942
67	3604.04
68	3517.47
68	3786
70	1875.64
70	2092.62
70	2163.3
70	2689.72
71	2868.24
71	2962.33
72	495.023
72	4340.49
73	327.784
73	3808.97
73	3908.75
73	3943.81
73	4426.54
74	1998.65
75	3959.84
76	110.839
76	950.449
76	1153.97
76	1176.52
76	1977.66
76	2022.21
76	2227.23
76	2529.03
76	2684.04
77	428.944
77	509.43
77	518.923
77	1317.49
77	1389.83
77	1727.48
78	616.46
78	672.247
78	1018.09
78	1249.94
78	4499.96
79	2335.12
79	3415.85
79	4444.72
81	771.167
81	2869.34
81	3223.54
81	3321.91
81	3576.24
82	2049.92
82	2489.8
82	3184.65
82	3406.3
82	4356.77
83	381.698
84	998.524
84	1070.38
84	2423.87
84	2532.56
85	1184.87
88	605.983
88	700.724
88	864.954
89	528.018
90	1224.32
90	2694.05
91	2752.08
92	3094.46
93	557.046
93	1235.47
93	2024.7
93	3705.79
94	197.316
95	419.546
95	478.435
95	1184.01
95	4125.7
97	1023.38
97	1029.03
99	1007.74
99	4055.32

## Sheet: 6b_LeftPanel_PSTH
CategoryIndex	PSTH-Time_ 1	PSTH-Time_ 2	PSTH-Time_ 3	PSTH-Time_ 4	PSTH-Time_ 5	PSTH-Time_ 6	PSTH-Time_ 7	PSTH-Time_ 8	PSTH-Time_ 9	PSTH-Time_10	PSTH-Time_11	PSTH-Time_12	PSTH-Time_13	PSTH-Time_14	PSTH-Time_15	PSTH-Time_16	PSTH-Time_17	PSTH-Time_18
1	0	4	8	0	0	0	0	0	0	0	0	0	0	0	0	0	0	0
1	0	0	0	0	0	0	0	0	0	0	4	0	0	0	0	0	0	0
1	0	0	0	0	0	0	0	0	0	0	0	0	0	4	0	0	0	0
1	0	0	0	0	0	0	0	0	0	0	0	0	0	0	0	0	0	0
1	4	0	0	0	0	0	4	0	0	0	0	0	0	0	0	0	0	0
1	0	0	0	0	0	0	0	0	0	0	0	4	0	4	0	0	0	0
1	0	0	0	0	0	0	0	0	0	0	0	0	0	0	0	0	0	0
1	0	0	0	0	0	0	0	0	0	0	0	0	0	0	0	0	0	0
1	4	4	0	0	4	0	0	0	0	4	4	8	4	8	0	0	4	0
1	4	4	0	0	0	8	4	0	0	0	0	4	0	4	0	4	0	0
1	0	0	0	0	0	0	0	0	0	0	0	0	0	0	4	4	4	0
1	0	8	0	4	4	12	4	0	0	0	0	0	0	0	0	0	0	0
1	0	0	8	8	0	0	0	0	0	0	0	0	0	0	0	0	4	0
1	0	0	0	0	0	0	0	0	0	0	4	0	4	0	0	0	4	0
1	0	0	0	0	0	0	0	8	0	0	4	4	0	4	4	4	0	0
1	0	0	0	4	0	4	0	12	0	0	0	0	0	0	0	0	4	0
1	4	0	0	0	4	8	0	4	0	0	0	0	4	0	0	0	0	0
1	0	0	0	0	0	0	0	0	4	0	0	0	4	0	0	0	0	0
1	4	0	0	0	0	0	4	0	0	0	12	0	4	0	0	0	0	0
1	0	0	0	0	0	0	0	0	0	0	0	0	0	0	0	0	0	0
2	0	0	0	4	0	0	0	0	4	0	0	0	8	0	4	0	0	0
2	0	0	0	0	0	0	0	0	0	0	0	0	0	0	0	0	0	0
2	0	0	0	0	0	0	0	0	0	0	0	0	0	4	4	4	0	0
2	0	0	0	0	0	0	0	0	0	0	0	0	0	0	4	0	0	0
2	0	0	0	0	0	0	0	0	0	0	0	0	0	0	0	0	0	4
2	0	0	0	0	0	4	4	0	0	0	0	0	0	4	0	0	0	0
2	0	0	0	0	0	0	0	0	4	0	0	0	0	0	0	0	0	0
2	0	0	0	0	0	0	0	0	4	0	0	4	0	4	0	0	0	0
2	0	0	0	0	0	0	0	0	0	0	0	0	0	0	0	0	0	0
2	0	0	0	4	4	0	0	4	0	0	0	0	4	0	0	0	0	0
2	4	0	0	0	0	0	0	0	0	0	0	0	0	0	0	0	0	0
2	4	0	0	0	0	0	0	0	4	0	0	0	0	0	0	0	0	8
2	4	0	0	4	0	0	0	4	0	0	0	0	0	0	0	0	0	0
2	0	0	0	0	4	4	0	0	0	0	0	0	0	0	4	0	4	0
2	0	0	0	0	4	0	0	0	0	0	0	0	0	0	0	0	0	0
2	0	0	0	0	0	0	0	4	0	0	0	0	4	0	0	0	0	0
2	0	0	0	0	0	4	0	0	0	0	0	0	0	0	0	0	0	0
2	0	0	0	0	0	0	0	0	0	0	0	0	0	0	0	0	4	0
2	0	4	4	4	0	0	0	0	0	0	8	0	0	0	0	0	4	0
2	0	0	0	0	0	0	0	0	0	0	0	0	0	0	0	0	0	0
3	0	0	0	0	0	12	8	8	0	8	20	12	12	4	12	0	0	0
3	0	0	0	0	0	0	0	0	0	0	8	0	0	0	0	0	0	0
3	0	0	0	4	0	0	0	4	0	0	0	0	0	0	0	0	0	0
3	0	0	0	0	0	0	0	0	0	0	0	0	0	0	0	0	0	0
3	0	0	0	0	0	0	0	0	4	0	0	0	0	0	0	4	0	0
3	0	0	0	0	4	0	0	4	4	0	0	0	0	0	0	0	0	0
3	0	0	0	0	0	0	0	0	0	0	0	0	0	0	0	0	0	0
3	0	0	4	0	0	0	0	0	0	0	4	0	0	0	16	8	20	0
3	4	4	0	0	0	4	4	0	0	4	0	0	4	0	4	0	0	0
3	0	0	0	0	0	0	4	4	0	0	4	0	0	0	12	0	0	0
3	0	0	0	0	0	0	0	0	4	0	0	0	0	0	0	0	0	0
3	0	0	0	0	0	0	0	0	0	4	0	0	0	0	0	0	4	0
3	0	4	4	0	0	0	0	0	0	0	4	0	4	0	0	0	0	4
3	0	0	4	0	8	0	0	4	0	0	0	8	0	0	0	0	0	0
3	0	0	0	0	0	0	0	0	4	0	0	0	0	4	0	0	4	0
3	0	0	0	0	0	0	4	0	4	4	0	0	0	4	4	0	0	0
3	0	4	0	0	0	4	4	0	4	0	0	0	0	8	4	0	0	0
3	4	0	0	4	0	0	0	12	0	0	4	0	0	0	0	0	0	0
3	0	0	0	0	0	4	0	0	0	0	4	0	0	0	4	0	0	0
3	0	0	0	0	0	0	0	0	4	4	0	0	0	4	0	0	0	0
4	0	0	0	0	0	4	0	0	0	0	0	0	0	0	0	0	0	0
4	4	0	0	0	0	4	0	0	0	0	0	0	0	0	0	0	0	0
4	0	0	0	0	0	0	0	0	0	0	0	0	0	0	0	0	0	0
4	0	0	0	0	0	0	0	0	0	0	0	0	4	0	0	0	0	0
4	0	0	0	0	0	0	0	0	0	0	0	0	0	4	0	0	0	0
4	0	0	0	0	0	0	0	0	0	0	0	0	0	0	0	0	0	0
4	0	0	0	4	0	0	0	0	0	0	0	0	0	0	4	0	0	0
4	0	0	0	0	0	0	0	0	0	0	0	0	0	0	4	4	0	0
4	0	0	0	0	0	0	0	0	0	0	0	0	0	0	0	0	0	0
4	0	0	0	0	0	0	0	4	8	0	4	0	0	0	0	0	0	0
4	0	0	0	0	0	0	0	0	0	0	0	8	0	0	0	0	0	0
4	0	4	0	0	0	0	0	0	0	0	0	0	0	0	0	0	0	4
4	0	4	0	0	0	0	0	0	0	0	0	0	0	0	0	12	0	4
4	0	0	0	0	0	0	0	4	0	0	0	0	0	0	0	0	0	0
4	0	0	0	0	0	0	0	0	0	0	0	0	0	0	0	4	0	0
4	4	0	0	4	8	0	0	4	8	0	8	0	0	0	0	0	0	0
4	0	4	8	0	0	8	4	0	0	0	0	0	0	0	0	0	0	0
4	0	0	8	0	8	0	0	0	0	0	0	0	0	0	0	0	0	4
4	0	0	0	0	0	0	0	0	0	4	0	0	0	4	0	0	0	4
4	0	0	0	0	0	0	0	0	0	0	0	0	0	0	0	0	0	0
5	0	0	0	4	0	0	0	0	0	0	0	4	4	4	4	0	0	0
5	0	0	0	0	0	0	0	0	4	4	0	0	4	4	0	0	0	4
5	0	4	0	0	0	0	0	0	0	0	0	0	0	0	0	0	0	0
5	0	0	0	4	4	0	0	0	0	4	4	0	0	0	0	0	0	0
5	0	0	0	0	4	0	0	0	0	0	0	0	0	0	0	0	0	0
5	0	0	0	0	0	0	0	0	0	0	0	0	0	0	0	0	0	0
5	0	0	0	0	0	0	0	0	0	0	0	0	0	0	0	0	0	0
5	0	0	8	4	0	0	0	0	0	0	0	0	0	0	0	0	0	0
5	0	0	4	0	0	0	0	0	0	0	0	0	0	0	0	0	0	0
5	0	0	0	0	4	0	0	0	0	0	4	0	0	0	0	0	0	0
5	0	0	0	0	0	0	0	0	0	0	0	4	0	0	0	0	0	0
5	0	0	0	0	0	0	0	0	0	0	0	0	4	0	0	0	0	0
5	0	0	4	0	4	0	0	0	4	0	0	0	0	0	4	0	0	0
5	4	0	0	0	0	0	0	0	0	0	0	0	0	0	0	0	0	0
5	0	8	0	0	4	0	0	0	0	0	0	0	0	0	0	0	4	0
5	0	0	0	0	0	0	0	0	0	0	0	0	0	0	0	0	0	0
5	0	0	0	0	8	0	0	0	0	0	0	0	0	0	0	0	0	0
5	0	0	0	0	0	0	0	0	0	0	0	0	0	0	0	0	0	0
5	0	0	0	0	4	0	0	0	0	0	0	0	0	0	0	0	4	0
5	0	0	0	0	0	0	0	0	0	0	0	0	0	0	0	0	0	0

## Sheet: 6b_MidPanel_SpikeTime
1	2550.34
1	3162.56
5	203.43
5	1066.51
5	1157.26
5	2689.94
6	1635.57
7	2005.59
8	443.014
8	504.885
8	924.674
8	1104.26
8	3453.82
8	3982.76
10	757.466
10	2364.83
11	4268.7
12	787.357
12	3984.57
14	37.7572
17	4319.45
18	659.284
18	1686.01
18	2752.64
21	603.035
21	4133.32
23	3881.07
24	307.909
24	1039.41
24	3074.49
26	427.164
26	2700.07
26	2869.65
26	4148.43
27	2750.79
28	1386.86
28	3339.45
30	2600.23
30	3740.5
32	950.664
33	2229.14
33	2495.85
36	1828.92
36	3643.15
37	1791.01
37	2551.97
37	3268.73
37	3562.78
37	3724
38	600.577
38	679.773
38	1376.44
39	2058.67
39	2087.92
39	2101.31
39	2114.15
40	4141.52
41	2998.83
41	3088.25
41	3222.19
41	3230.24
41	3294.91
41	3388.97
42	1747.32
42	1772.58
42	1911.61
42	2153.54
42	2170.15
42	2615.1
42	3220.1
42	3265.44
42	3327.38
42	4358.74
42	4413.24
43	364.649
44	963.872
44	1398.07
44	2074.31
44	2100.88
45	2373.86
45	2601.03
45	2935.91
45	3519.84
46	2120.67
46	2205.91
46	2275.86
46	2341.02
46	3381.38
46	3537.44
47	1391.89
47	1996.59
47	2133.69
48	3207.05
48	3378.8
48	3510.47
48	3706.4
48	3872.38
48	3888.54
49	1413.18
49	1874.6
49	2052.71
49	3785.2
50	4402.79
51	1560.85
51	1568.2
51	1643.71
51	1698.2
51	2073.97
51	2592.92
51	2598.7
52	1574.52
52	1622.39
52	1980.4
53	1496.19
53	2199.06
53	4149.97
54	989.369
54	4394.44
55	1701.24
55	2197.93
55	2480.7
55	2652.77
55	4086.9
55	4142.22
56	1641.8
56	1672
56	3860.58
57	3113.6
57	3450.75
57	3552.77
57	4018.21
58	2013.14
58	2045.86
58	2054.49
58	2075.2
58	2401.38
59	1840.71
59	1907.71
59	1979.75
59	2010.99
59	3170.95
60	1604.78
60	1814.39
60	3810.05
60	3893.3
61	369.716
61	401.634
61	3029.24
63	1251.44
63	1260.04
63	1317.55
63	2294.97
63	2359.33
64	1883.38
64	2590.07
64	2943.16
66	219.772
66	274.269
66	2692.52
67	3102.26
67	3180.9
67	4016.09
68	1888.64
69	2087.83
69	4231.59
70	3630.89
71	389.316
71	1627.58
72	458.652
72	1749.2
72	2159.83
72	2519.01
72	2706.06
72	2766.18
72	3578.97
72	3645.85
72	4366.88
72	4426.45
73	2090.5
73	3604.99
73	4199.52
73	4318.44
74	177.349
74	372.114
74	401.728
74	470.232
75	1680.17
75	2487.71
77	1455.79
77	1611.11
78	2665.73
79	1417.79
79	1841.67
79	2067.33
79	2412.1
79	3231.41
79	3408.26
79	4186.16
80	1946.94
80	2111.02
80	3954.8
81	1792.3
84	3294.17
86	2746.25
87	2904.91
88	1071.58
89	4030.87
90	347.139
90	387.135
90	425.198
90	1852.39
90	2174.24
90	4455.85
92	1661.37
92	3131.23
94	479.264
94	2637.44
94	2795.52
95	3834.87
96	101.777
96	220.695
96	3033.05
96	3509.73
99	3478.09
99	4187.6

[truncated: 28 more sheets: 6b_MidPanel_PSTH, 6b_RightPanel_FR_2DSpace_Learn, 6b_RightPanel_FR_2DSpace_Recog, 6b_RightPanel_SigCluster_Learn, 6b_RightPanel_SigCluster_Recog, 6c_LeftPanel_SpikeTime, 6c_LeftPanel_PSTH, 6c_MidPanel_SpikeTime, 6c_MidPanel_PSTH, 6c_RightPanel_FR_2DSpace_Learn, 6c_RightPanel_SigCluster_Learn, 6c_RightPanel_FR_2DSpace_Recog, 6c_RightPanel_SigCluster_Recog, 6d_LeftPanel_SpikeTime, 6d_LeftPanel_PSTH, 6d_MidPanel_SpikeTime, 6d_MidPanel_PSTH, 6d_RightPanel_FR_2DSpace_Learn, 6d_RightPanel_FR_2DSpace_Recog, 6d_RightPanel_SigCluster_Learn …]
