# Supplementary material for: A neuronal code for object representation and memory in the human amygdala and hippocampus
Source: Nat Commun. 2025 Feb 10;16:1510. doi: 10.1038/s41467-025-56793-y (PMC11811184; doi:10.1038/s41467-025-56793-y)
Supplement: Supplementary file 4 — Source Data [file 41467_2025_56793_MOESM4_ESM.zip › Source Data/Supplementary Data 7.xlsx]

## Sheet: S1a_NumUnits
2
1
5
3
1
1
4
3
5
5
3
4
3
3
2
3
1
2
4
5
2
1
2
3
5
5
4
3
3
1
2
2
4
1
1
2
1
4
3
2
5
4
4
6
3
2
4
5
7
3
2
4
3
4
3
5
5
3
4
2
3
1
3
2
3
4
2
2
5
5
5
3
6
5
5
4
1
3
2
1
1
1
2
4
3
2
2
2
5
4
4
3
4
5
1
2
2
3
1
3
1
1
4
4
4
1
1
2
4
2
4
4
5
6
4
3
5
3
3
3
1
3
4
4
2
3
2
3
5
4
5
3
4
1
2
2
4
4
2
2
2
2
2
1
3
1
1
3
3
2
2
1
1
3
5
3
1
3
2
1
2
2
3
3
2
1
3
3
1
1
2
1
2
1
2
1
1
5
3
2
2
1
2
2
1
1
4
1
1
1
1
3
2
6
1
2
3
2
1
1
3
1
3
1
1
1
4
2
1
4
1
2
1
1
2
1
1
4
9
2
2
3
4
4
4
1
1
1
5
4
1
2
3
3
2
4
2
1
2
2
4
1
7
5
5
6
2
1
1
4
2
2
1
6
1
6
4
1
2
3
4
5
5
1
4
1
1
2
4
3
4
2
3
5
4
4
3
1
1
1
3
3
3
1
2
3
2
3
2
2
2
2
1
1
1
1
2
4
5
2
1
3
5
1
1
1
1
2
2
1
3
9
2
2
2
1
3
1
2
1
1
4
3
2
2
1
1

## Sheet: S1b_FiringRate
0.589	0.479	0.469	0.405	1.139	0.411	0.266	0.194	0.229	1.884	0.34	0.435	2.752	7.397	1.06	0.422	0.166	0.2	0.345	0.598	0.21	1.218	0.412	0.551	0.154	0.222	17.357	3.714	0.638	4.462	1.193	5.558	2.458	2.251	0.21	2.49	0.263	0.913	0.405	4.31	0.473	1.03	0.16	0.158	0.339	1.203	0.211	24.82	0.83	1.458
[truncated: 824 more columns]

## Sheet: S1c,d,e,f
vKeep	Percentage ISI < 3ms	Peak SNR	Waveform Mean SNR	Projection Distance [SD]
TRUE	0.340716	3.47836	1.07569	105.686
FALSE	0	5.44257	1.77155	105.686
TRUE	0	5.15331	1.68745	80.7012
TRUE	0	11.5714	4.26627	181.318
TRUE	0.257732	5.2914	1.77147	181.318
TRUE	0.182149	3.95553	1.33363	82.3944
TRUE	0.259067	3.5116	1.16395	82.3944
TRUE	0.377358	10.7396	3.88898	128.398
TRUE	0	6.78825	2.54477	128.398
TRUE	0	3.70752	1.23027	128.398
FALSE	0	5.11932	1.84443	128.398
TRUE	1.0411	4.61585	1.53648	128.398
TRUE	0	4.87274	1.75079	113.181
TRUE	0	2.97873	1.39769	114.958
TRUE	0	4.25369	2.29637	114.958
TRUE	0.254849	7.41924	2.40764	200.187
FALSE	0	4.68025	1.4226	124.063
TRUE	0.290698	2.60259	1.27217	124.063
TRUE	0.242718	3.73784	1.22036	124.063
TRUE	0	6.23119	2.51114	168.458
TRUE	0	10.4322	3.63524	168.458
TRUE	0	4.90059	1.66753	168.458
TRUE	0.172712	5.41623	2.16098	168.458
TRUE	0	30.0025	9.06021	214.506
TRUE	0	25.2088	7.48527	214.506
TRUE	0	11.139	3.85834	214.506
TRUE	0.187266	5.86828	2.18296	214.506
TRUE	0	5.15717	1.74957	182.338
FALSE	0	13.4171	4.5547	235.593
TRUE	0	9.74485	3.2594	157.573
FALSE	0	8.39153	2.51165	157.573
TRUE	0.705264	6.05462	1.72334	157.573
TRUE	0.745551	7.4638	2.45367	157.573
TRUE	0.0611621	2.25673	1.32921	134.723
TRUE	0.535066	3.05972	1.46364	134.723
FALSE	0.479616	13.5265	5.18118	164.168
TRUE	0	13.8555	4.7375	164.168
TRUE	0.481885	6.21144	1.98527	164.168
TRUE	0.200146	9.14692	2.99929	164.168
FALSE	0	22.943	7.76732	164.168
TRUE	0.371862	4.3255	1.23893	127.937
FALSE	0	7.88865	3.26381	130.597
FALSE	0	11.9461	3.86837	130.597
FALSE	0	17.1342	6.1724	130.597
TRUE	0	8.25643	3.23991	130.597
FALSE	0	21.329	6.39722	130.597
TRUE	1.50063	4.87657	1.677	130.597
TRUE	0	9.11798	2.88308	130.597
TRUE	0.451722	5.76137	2.14038	130.597
FALSE	0.362319	6.05364	2.20765	124.741
FALSE	0	6.63224	2.3255	124.741
TRUE	0.46729	5.01793	1.66274	124.741
TRUE	0.459535	4.83602	1.39603	136.116
TRUE	0	17.1395	5.80101	139.463
TRUE	0.251731	9.20466	3.22959	139.463
TRUE	0	18.9925	6.07344	139.463
TRUE	0.238663	7.97309	3.07482	139.463
FALSE	0	11.5576	4.32713	139.463
TRUE	0.149925	5.34486	2.09846	139.463
FALSE	0	14.9368	5.29081	139.463
FALSE	0	7.53067	2.57111	139.463
TRUE	0.502901	4.78902	1.7752	139.463
TRUE	0	9.81883	2.87238	163.389
TRUE	2.08898	6.44723	1.81435	163.389
FALSE	0	12.7188	4.02584	206.207
TRUE	0	10.7499	3.29075	206.207
TRUE	0.571755	3.83744	1.18491	206.207
FALSE	1.81818	5.09101	2.26236	206.207
TRUE	0	19.2368	5.68195	206.207
TRUE	0.280899	4.8967	1.67629	206.207
TRUE	0.43573	3.62087	1.29694	530.826
TRUE	0.358423	4.15693	1.75111	170.791
TRUE	0	8.51567	2.43316	170.791
TRUE	1.05163	3.39867	1.01823	170.791
FALSE	0	6.21085	2.17623	189.903
TRUE	0.809902	4.21917	1.2538	189.903
FALSE	0	13.6822	4.60123	208.933
FALSE	1.75439	5.12791	2.87132	208.933
FALSE	0	8.36477	2.97531	208.933
TRUE	0.565371	5.53694	1.94041	208.933
TRUE	1.20401	3.48599	1.12715	208.933
TRUE	0.682646	5.36703	1.54124	137.306
FALSE	0	7.81821	2.91043	137.306
TRUE	0.413345	4.74049	1.42043	137.306
TRUE	0.0892459	10.0727	3.14645	137.306
TRUE	0.359389	6.70615	2.2163	137.306
FALSE	0	10.3146	3.32547	172.475
TRUE	0	7.24937	2.37904	172.475
TRUE	1.36823	3.97496	1.34142	172.475
FALSE	0.884956	4.16954	1.72902	180.619
TRUE	2.29885	3.17175	0.964289	180.619
FALSE	0	10.5707	3.34917	180.619
TRUE	1.65344	3.3941	1.03143	171.51
TRUE	0.524476	5.07516	1.78835	171.51
TRUE	5.59242	2.90066	0.841469	291.706
FALSE	1.23762	6.17094	1.78357	187.581
TRUE	3.41452	3.73276	1.06651	187.581
TRUE	1.7341	4.26451	1.76877	187.581
FALSE	0	9.21252	2.81805	167.487
FALSE	0	7.33625	2.94835	167.487
TRUE	3.72367	3.28756	1.03718	167.487
TRUE	0.21692	7.87435	2.22698	167.487
TRUE	0	13.3967	3.67311	167.487
TRUE	5.54193	2.88003	0.887763	185.422
TRUE	1.78891	3.85394	1.46969	185.422
TRUE	8.05902	3.21672	0.978184	181.891
TRUE	4.30041	3.4749	1.10829	209.486
FALSE	0.631579	4.54265	1.69193	209.486
TRUE	0.223389	5.44075	2.08729	209.486
TRUE	3.09156	2.89713	0.888625	165.644
FALSE	3.92157	1.33652	1.35293	165.644
FALSE	2.0202	3.82397	1.32875	165.644
TRUE	2.53602	4.6875	1.48656	111.193
TRUE	1.66315	2.77411	1.33032	111.193
FALSE	0	5.57477	1.81597	111.193
TRUE	2.97872	3.30547	1.02536	314.946
FALSE	0	5.92559	2.13026	102.76
FALSE	0	6.9926	1.9365	102.76
FALSE	0	4.65906	1.6543	102.76
TRUE	2.01407	4.20466	1.28632	134.687
TRUE	0.504032	7.97711	2.50796	134.687
FALSE	0	8.58307	2.96267	137.065
FALSE	0	11.3719	3.7376	137.065
FALSE	0	5.8817	2.19213	137.065
TRUE	1.85313	5.10028	1.63126	137.065
TRUE	0.322878	8.50143	2.7991	137.065
TRUE	0.980392	4.42569	1.63953	175.423
TRUE	0	3.17112	1.33112	175.423
FALSE	0	6.13093	2.72042	175.423
TRUE	0.677414	3.92287	1.87773	175.423
TRUE	0.0912825	3.26192	1.8224	175.423
TRUE	1.25	6.79303	2.16732	121.391
FALSE	0	9.83268	4.00496	121.391
FALSE	0	6.90297	2.55563	121.391
TRUE	0.725606	9.54697	2.93833	121.391
TRUE	2.28514	5.38313	1.68357	121.391
FALSE	0	4.09618	1.21031	190.736
FALSE	0	4.70533	1.71439	190.736
TRUE	0	15.2723	5.37866	190.736
TRUE	0.0408998	7.04969	2.58807	190.736
TRUE	0.0713267	18.2318	5.96608	162.182
TRUE	0	24.6525	7.31902	162.182
TRUE	0	9.57711	3.0071	162.182
FALSE	0	10.9068	4.03582	162.182
TRUE	0	12.8287	4.20021	162.182
FALSE	0	6.36422	2.44431	162.182
TRUE	0.175234	4.83072	1.56374	162.182
FALSE	0	7.81729	2.37637	162.182
FALSE	0.2331	5.02324	1.57795	162.182
FALSE	0.0817661	7.25872	2.42961	144.184
FALSE	0.163666	5.02395	1.74953	144.184
FALSE	0	10.4228	3.39423	144.184
TRUE	0.521153	5.02975	1.60275	144.184
TRUE	0	14.5959	4.55412	143.069
TRUE	0.169205	16.1265	5.53187	143.069
TRUE	0.0550358	12.9151	4.46432	143.069
TRUE	0	7.85681	2.96301	143.069
TRUE	0	8.8279	3.07471	143.069
FALSE	0	4.33258	1.52272	143.069
TRUE	0.0664894	5.79712	2.03472	143.069
TRUE	0.303214	5.8777	2.20309	143.069
TRUE	0.238663	9.57938	3.17333	143.069
TRUE	0.50537	4.90797	1.81698	143.069
TRUE	0.64291	4.73303	1.36577	124.708
TRUE	0	10.4494	3.50569	114.85
TRUE	0.564334	5.55702	1.77696	114.85
TRUE	0	12.3561	3.72119	114.85
TRUE	0.617999	6.92705	2.28481	114.85
TRUE	1.59593	4.88095	1.47359	114.85
FALSE	0	4.65171	1.44433	186.971
TRUE	0.827358	6.23447	2.06989	186.971
TRUE	1.06783	10.6334	3.6421	186.971
FALSE	0	12.9101	4.23398	152.351
FALSE	0.0896861	5.69349	1.64259	152.351
TRUE	1.74953	7.3199	2.29777	152.351
TRUE	0.285714	9.05793	3.09923	134.286
FALSE	0	9.72551	3.44363	134.286
TRUE	0.557809	6.00929	2.15517	134.286
TRUE	0	4.71282	1.62478	134.286
TRUE	0.595142	4.40101	1.55729	134.286
FALSE	0	8.43555	2.7327	152.598
TRUE	0.353357	4.68741	1.52984	152.598
TRUE	0.831947	3.07439	1.16718	152.598
TRUE	0.58102	3.8468	1.24798	152.598
FALSE	0	12.9078	4.1168	152.598
TRUE	0.527704	14.6643	4.52933	140.515
TRUE	0.0778816	8.54612	2.58107	140.515
TRUE	0.332963	4.24467	1.36171	140.515
FALSE	0	17.2582	5.83074	143.285
TRUE	0.951475	5.51656	1.88745	143.285
TRUE	1.00733	4.11506	1.21642	143.285
FALSE	0	9.0405	2.75043	143.285
FALSE	0	13.0065	4.41518	141.983
TRUE	0.203046	8.6966	2.74911	141.983
TRUE	0.907868	4.46612	1.32006	141.983
TRUE	0.518135	3.98504	1.36977	193.385
TRUE	0.821558	4.56438	1.48629	193.385
TRUE	0.946155	7.83901	2.5081	193.385
TRUE	0.328071	10.7974	3.59755	193.385
TRUE	0.153919	18.764	5.85322	193.385
FALSE	0	12.2078	4.04252	139.125
FALSE	0.410678	5.23385	1.72747	139.125
TRUE	1.1183	4.08487	1.24677	139.125
TRUE	0.477897	5.7092	1.92741	145.584
FALSE	0	9.43794	3.00752	145.584
TRUE	1.16592	3.91841	1.19628	145.584
TRUE	0.60778	5.65136	1.68093	137.737
FALSE	0	8.10002	2.36941	102.435
FALSE	0	13.5789	4.05185	102.435
TRUE	0.392074	5.22546	1.50267	102.435
TRUE	1.8936	1.67404	1.16914	99.0808
FALSE	0	16.751	5.42675	118.561
TRUE	0	12.0211	3.96457	118.561
TRUE	0	12.9854	3.61434	118.561
TRUE	0	8.77014	3.23143	118.561
TRUE	0.135685	13.9541	3.99407	118.561
TRUE	0	8.42269	2.61563	118.561
TRUE	0.0755572	6.0909	1.98415	118.561
TRUE	0	9.45227	2.9162	118.561
TRUE	0	6.18074	2.82258	118.561
TRUE	0.112867	6.38562	1.86444	118.561
TRUE	0.997831	4.37206	1.38238	126.498
TRUE	0.838574	5.65738	1.91547	126.498
TRUE	1.48305	4.98248	1.55216	107.972
TRUE	0.625978	2.79771	1.29589	107.972
TRUE	0.218659	1.53878	1.56568	107.972
FALSE	0	7.25809	2.13352	319.861
FALSE	0	14.927	4.64051	319.861
FALSE	0	5.96064	1.77671	319.861
TRUE	0.0395413	22.8027	7.04369	319.861
TRUE	0	12.9081	3.83704	107.24
TRUE	0.157233	3.24101	1.56349	107.24
FALSE	0	1.5019	1.61571	107.24
FALSE	0	8.65204	3.00429	107.24
TRUE	0.478362	3.58623	1.35132	107.24
TRUE	0.216743	5.20167	1.52421	107.24
FALSE	0.59312	7.23689	2.41077	112.67
TRUE	2.50851	5.56544	1.6154	112.67
TRUE	0.555556	4.27916	1.29177	200.267
FALSE	0	8.88554	3.02661	107.602
TRUE	0.30722	5.12429	1.70984	107.602
TRUE	1.10827	2.27365	1.31533	107.602
TRUE	0.873231	3.98194	1.30943	107.602
TRUE	0.684619	4.57889	1.49871	135.773
TRUE	0.861582	5.23455	1.62588	135.773
FALSE	0	28.9954	9.35573	202.606
TRUE	1.54188	4.09205	1.34974	202.606
FALSE	0.120919	8.70258	2.76538	202.606
TRUE	0.555275	10.3212	3.44867	202.606
TRUE	0.0771307	15.3537	5.11041	202.606
TRUE	1.61364	6.56618	2.22627	202.606
FALSE	0.403226	6.26652	2.31138	109.73
TRUE	0	14.4014	3.84581	109.73
TRUE	0	5.10923	4.08791	109.73
TRUE	0.163532	2.17953	1.69474	109.73
TRUE	1.23457	5.30083	1.70275	109.73
TRUE	0.158983	4.1764	1.33096	140.589
TRUE	0.12012	4.24529	1.39062	140.589
TRUE	0.665557	10.7047	2.93625	142.502
TRUE	0.949914	5.39479	1.57295	142.502
FALSE	0.617284	6.18066	2.00647	142.502
TRUE	0.813182	13.2382	3.61507	142.502
TRUE	0.17311	4.19465	1.25834	208.721
FALSE	0	7.55218	2.58453	135.774
TRUE	0.225734	4.12251	1.298	135.774
FALSE	0	10.0811	3.39239	135.774
TRUE	0.583333	6.68161	1.90326	135.774
TRUE	0.204082	8.90454	2.62928	135.774
FALSE	0	12.8612	3.8424	135.774
TRUE	0.238001	9.20755	2.88186	135.774
TRUE	0.185966	6.06719	1.85757	135.497
FALSE	0	8.36736	2.94324	136.421
TRUE	0.40282	5.24364	1.79076	136.421
FALSE	0	11.6675	3.97445	136.421
TRUE	0.408441	4.24768	1.53895	136.421
FALSE	0	13.2106	5.11618	126.712
FALSE	0	12.4906	4.61744	126.712
TRUE	0	15.6695	5.5528	126.712
FALSE	0	8.95767	3.01251	126.712
FALSE	0	13.7967	3.81203	126.712
TRUE	0.141443	5.2324	1.59139	126.712
TRUE	0.0461681	17.4189	5.35119	126.712
TRUE	0.247642	8.44172	2.72417	126.712
TRUE	0.226757	5.05325	1.49238	126.712
TRUE	0	17.5382	5.974	130.498
FALSE	0	12.5576	4.27479	130.498
TRUE	0.410678	6.54235	2.25247	130.498
TRUE	0.159605	2.23895	1.98159	130.498
TRUE	0.75958	5.06065	1.51227	130.498
TRUE	0.248139	4.28924	1.58644	170.412
TRUE	0.70598	4.73923	1.50588	170.412
FALSE	0	7.72085	2.65449	170.412
TRUE	0.377766	5.04694	1.52832	170.412
TRUE	0.590874	7.28333	2.05274	170.412
TRUE	1.03486	4.89486	1.54265	122.963
TRUE	0	11.6763	3.67504	122.963
FALSE	2.10526	7.07035	2.56154	122.963
TRUE	0.196947	9.47132	3.06492	122.963
TRUE	0.801227	5.80176	1.81425	122.963
FALSE	0	7.78557	2.932	134.644
TRUE	0.251116	6.57199	2.24673	134.644
FALSE	0	9.05787	3.33436	125.589
TRUE	0.447227	5.21564	1.84187	125.589
TRUE	0	11.0136	3.36016	125.589
TRUE	1.19496	4.4975	1.45113	125.589
TRUE	0.313698	5.95736	2.13947	125.589
FALSE	0	5.62866	1.85747	150.886
TRUE	0.555793	7.19469	2.43251	150.886
TRUE	0.197628	5.42531	2.03955	150.886
TRUE	0	12.9805	5.00925	150.886
TRUE	0.896401	5.60116	1.62747	150.886
TRUE	0.112381	4.97832	1.55717	199.751
TRUE	0.696012	4.60907	1.53577	123.389
TRUE	0	7.32958	2.49434	123.389
FALSE	0	10.0342	3.50896	131.995
FALSE	0	7.63621	3.14961	131.995
FALSE	0	7.10591	2.46241	131.995
FALSE	1.19284	6.52753	2.3909	131.995
FALSE	0	13.698	3.82255	131.995
TRUE	0.383234	5.67021	1.71803	131.995
TRUE	0	8.85092	3.34452	142.569
TRUE	0.177117	9.67492	3.53467	142.569
TRUE	0	4.91978	1.42506	142.569
FALSE	0	6.32875	2.1159	142.569
FALSE	0	9.16461	3.52048	142.569
FALSE	0	14.2662	4.82559	135.735
TRUE	0	9.40466	3.19653	135.735
TRUE	0	4.74535	1.76159	135.735
TRUE	0.414766	4.21443	1.40211	135.735
TRUE	0.443232	5.57891	1.955	135.735
FALSE	0	31.2943	10.1518	164.344
TRUE	0	17.3268	5.87808	164.344
TRUE	0.174964	8.72878	3.18573	164.344
TRUE	0.553467	5.85007	1.98312	164.344
TRUE	0.0747105	11.3022	4.08798	164.344
TRUE	0	9.20451	3.20955	141.189
TRUE	0	17.2804	5.45846	141.189
FALSE	0	6.75969	2.6879	141.189
TRUE	0.213155	9.58679	3.23028	141.189
TRUE	0.0925783	6.61457	2.13541	141.189
TRUE	0	12.4845	4.15477	141.189
TRUE	0	19.2085	6.19418	146.555
TRUE	0.594157	11.1143	3.7272	146.555
TRUE	0.70239	6.93236	2.37067	146.555
FALSE	0	16.4505	5.76419	108.441
TRUE	0.360794	3.0992	1.31184	108.441
TRUE	0.21796	1.49361	1.72517	108.441
TRUE	0.360639	5.49972	1.8151	108.441
TRUE	0	8.0495	2.78938	108.441
TRUE	0.854701	5.85694	2.20551	118.207
FALSE	0.666667	5.94159	2.15361	118.207
TRUE	0.0954198	11.3524	3.7584	118.207
TRUE	0.301989	8.00328	2.50596	118.207
TRUE	0.253614	5.36721	1.75611	118.207
FALSE	0	7.16337	2.33296	138.132
TRUE	0	8.62331	2.61416	138.132
TRUE	0	9.12035	2.55361	138.132
TRUE	0.236158	4.70575	1.45944	137.924
TRUE	0.404245	4.10805	1.32046	274.235
TRUE	0.225045	6.08954	2.0528	274.235
FALSE	0.0324796	10.1901	3.31428	274.235
TRUE	0.144092	6.28176	2.06077	226.726
TRUE	0	4.93149	1.63374	226.726
TRUE	0.0196117	9.94569	2.80523	226.726
FALSE	0	10.0423	3.09081	226.726
TRUE	0.0132837	18.7022	5.25299	226.726
TRUE	0.0293686	8.03125	3.08824	217.566
FALSE	0	6.22015	2.2288	217.566
TRUE	0.837968	4.93678	1.47293	217.566
TRUE	0.339415	6.55303	1.90663	213.235
TRUE	3.40235	5.79992	1.78148	211.838
FALSE	0	9.71296	3.0098	211.838
FALSE	0.104712	8.55564	3.05877	211.838
TRUE	0.465863	5.71823	1.76834	211.838
TRUE	0.356379	4.83206	1.75498	190.658
FALSE	0	10.0961	3.23846	190.658
TRUE	0.146306	7.09404	2.44033	190.658
TRUE	0	14.6551	4.27117	192.45
TRUE	0	9.91491	3.28115	192.45
TRUE	0.238923	7.29162	2.29095	192.45
TRUE	0.337627	5.9689	2.07029	138.991
FALSE	0.177515	8.28852	2.81426	138.991
FALSE	0	15.742	4.76928	135.043
FALSE	0	7.22153	2.76318	135.043
FALSE	0	14.5261	4.17152	135.043
FALSE	0	11.5186	4.05147	135.043
FALSE	0	10.1406	3.82372	135.043
TRUE	0.121803	8.29694	3.00599	135.043
TRUE	1.03341	4.43747	1.46288	135.043
FALSE	0	7.596	2.85515	153.77
TRUE	0.920028	5.99068	2.01032	153.77
TRUE	0	9.09819	3.13213	153.77
FALSE	0	11.9314	4.55443	196.165
FALSE	0.30303	8.61781	3.25967	196.165
FALSE	0	21.9765	6.95444	140.145
TRUE	0.0543331	12.4061	4.30171	140.145
FALSE	0	5.52205	1.92685	140.145
TRUE	0.736041	5.99905	1.99565	140.145
FALSE	0	15.1631	4.96868	140.145
TRUE	0.131291	9.83308	3.35813	140.145
TRUE	0	19.9769	6.21234	142.88
TRUE	0.0785546	13.1849	4.36688	142.88
TRUE	0.277008	5.73609	1.90994	142.88
TRUE	0.613052	6.05849	1.89581	142.88
TRUE	0.533618	9.46986	2.92449	142.88
FALSE	0	12.6283	4.67502	144.352
FALSE	0	15.5471	4.77817	144.352
TRUE	0.262898	10.0847	3.5208	144.352
TRUE	1.32361	6.15514	2.15926	144.352
FALSE	0	17.5189	5.90747	120.028
FALSE	0	10.38	3.48481	120.028
TRUE	0.370553	6.35193	2.16531	120.028
TRUE	0.195695	13.3346	4.48533	139.164
TRUE	1.008	6.78177	2.27213	139.164
FALSE	0	8.73083	2.6649	138.75
TRUE	0	9.71352	2.75311	138.75
FALSE	0	4.88833	1.75439	145.933
TRUE	0.229852	4.53714	1.36401	145.933
FALSE	0	16.4893	5.25666	148.776
TRUE	0.12024	6.36823	2.01418	148.776
FALSE	1.13636	9.78311	2.99454	148.776
TRUE	0.0443951	4.59517	1.372	134.309
FALSE	0	13.3692	4.15458	228.302
FALSE	0	6.71556	2.15889	228.302
FALSE	0	9.9755	3.45341	228.302
TRUE	0.373392	7.71663	2.43805	228.302
TRUE	1.64084	6.77018	2.10506	228.302
TRUE	0.159067	6.55556	1.9866	228.302
TRUE	0.640615	9.88256	3.07996	228.302
FALSE	0	9.11827	3.18428	273.284
FALSE	0.0532765	7.25661	2.24512	273.284
TRUE	0.556165	9.15033	2.91367	273.284
TRUE	0.152439	7.14663	2.32629	273.284
FALSE	0.236407	5.87808	1.8	273.284
TRUE	1.84757	6.43083	1.97098	273.284
FALSE	0	17.524	5.63064	103.837
FALSE	0	10.8769	3.67329	103.837
TRUE	0.300391	7.27592	2.69017	103.837
TRUE	0.192827	5.41536	2.08493	103.837
FALSE	0.294406	5.13899	1.82148	103.837
TRUE	0.70388	4.67857	1.68042	103.837
FALSE	0.118483	8.50305	2.74286	126.575
FALSE	0	12.3128	4.03178	113.262
FALSE	0	9.71084	3.71706	113.262
FALSE	0	9.42554	3.6428	113.262
FALSE	0.377358	14.3768	4.7245	113.262
TRUE	0.501505	5.46698	1.937	113.262
FALSE	0.15949	10.4958	3.6463	113.262
TRUE	0	22.7942	7.08312	113.262
TRUE	0.106411	7.47279	2.28503	131.354
FALSE	0	10.5012	3.79412	122.663
TRUE	0.0839772	5.61957	2.03554	122.663
FALSE	0	13.7103	4.27976	122.663
TRUE	1.48527	5.28798	1.74258	122.663
TRUE	0.339525	7.1496	2.44624	122.663
TRUE	1.06383	3.64061	1.14383	187.756
TRUE	0.590337	4.50677	1.28099	146.025
TRUE	1.85334	3.78967	1.26144	127.285
FALSE	0	14.4284	4.14805	91.1411
FALSE	0	5.66393	1.94003	127.366
TRUE	0.179641	2.44987	1.1636	127.366
TRUE	0	11.0116	3.74662	127.366
TRUE	0.00943218	8.21792	2.74953	127.366
FALSE	0	6.82467	2.40643	160.45
TRUE	1.07422	3.16112	1.40442	160.45
TRUE	0	6.36423	2.43453	160.45
FALSE	0	3.7048	1.23182	160.45
FALSE	0	9.50757	3.49882	215.042
FALSE	0	11.3264	3.87732	215.042
FALSE	0	5.67437	2.03111	215.042
FALSE	0.531208	8.49707	2.89213	215.042
TRUE	0.348371	6.46256	2.11979	215.042
TRUE	0.467792	8.63399	2.83823	215.042
TRUE	0.206842	5.05926	1.4658	215.042
TRUE	0.327364	6.15833	2.1809	215.042
TRUE	1.13271	5.36662	1.7786	215.042
TRUE	0.241789	6.61764	2.01662	358.98
FALSE	0	12.1305	3.91446	358.98
FALSE	0	8.0779	2.61097	358.98
TRUE	0.28955	7.36877	2.43689	358.98
TRUE	0.418808	8.96973	2.97809	358.98
FALSE	0	9.83323	3.04049	358.98
TRUE	0.675165	10.9221	3.36639	358.98
TRUE	1.59072	6.53558	2.03418	358.98
FALSE	0.337838	20.9612	6.82546	124.504
FALSE	0	13.8825	4.49463	124.504
TRUE	0.432432	4.95232	1.75628	124.504
TRUE	0.0808081	7.807	2.8589	124.504
FALSE	0	6.25177	2.38429	124.504
FALSE	0	8.27088	2.31399	128.408
FALSE	0	5.63097	2.23589	128.408
FALSE	0	12.4425	4.0992	128.408
FALSE	0	19.2483	5.79315	128.408
TRUE	0.191449	6.81417	2.31371	128.408
TRUE	0.76934	3.83742	1.39137	128.408
FALSE	0	7.12138	2.57226	179.515
TRUE	0.400356	4.94971	1.65423	179.515
TRUE	0.162483	5.70538	1.85062	179.515
FALSE	0	11.4845	3.91894	140.036
TRUE	0.412603	5.82201	1.90688	140.036
TRUE	1.02828	4.09845	1.29713	140.036
FALSE	0.353357	4.88213	1.68608	140.036
FALSE	0	13.4884	3.89994	116.198
FALSE	0	7.46158	2.53171	116.198
TRUE	0.320513	5.39036	2.18543	116.198
TRUE	0.905762	6.95826	2.38118	116.198
TRUE	0.490937	4.73658	1.67309	116.198
FALSE	0	10.7121	3.14574	118.65
TRUE	0.367309	7.71247	2.58	118.65
TRUE	0.481232	5.13987	1.65823	118.65
TRUE	1.0647	4.83349	1.582	118.65
TRUE	0	24.2368	7.24416	114.751
TRUE	0	15.3388	4.66037	114.751
FALSE	0	14.1122	5.2606	114.751
FALSE	0.970874	9.66434	3.37984	114.751
TRUE	3.27612	4.56213	1.402	114.751
TRUE	0.895934	5.19167	1.73401	114.751
TRUE	0.56205	7.60505	2.30592	114.751
FALSE	0	22.1913	6.9991	125.714
TRUE	0	17.3202	5.12995	125.714
FALSE	0	14.552	4.64574	125.714
TRUE	0.207039	7.66551	2.94214	125.714
FALSE	0	9.1675	2.56969	125.714
FALSE	0.369686	8.87746	2.91203	125.714
TRUE	0.856269	4.88332	1.51843	125.714
TRUE	1.74536	6.3803	2.03596	125.714
TRUE	0	6.46359	2.71127	204.632
FALSE	0	5.17123	1.7183	204.632
FALSE	0	8.41773	3.26991	204.632
FALSE	0.461361	4.69641	1.48825	204.632
FALSE	0.230947	11.6474	3.84311	204.632
FALSE	0.330306	6.72999	2.16476	204.632
TRUE	0.906693	6.47476	2.34199	204.632
TRUE	0.702341	8.3673	2.74238	204.632
TRUE	0	15.6641	4.68221	204.632
TRUE	0.550661	6.2622	2.0134	204.632
TRUE	2.87679	5.60336	1.8805	204.632
FALSE	0	8.7908	2.9277	106.477
TRUE	0.921816	5.97427	1.94928	106.477
TRUE	0.662768	2.87427	1.66218	106.477
TRUE	0.667514	1.63289	1.91483	106.477
FALSE	0	2.63282	2.11768	203.202
FALSE	0	1.39336	1.40067	203.202
FALSE	0	2.31625	1.87083	203.202
TRUE	0.310559	2.57091	3.03971	203.202
TRUE	1.02939	1.63455	1.93035	203.202
TRUE	0.315457	5.57217	1.78998	203.202
FALSE	0	10.3877	3.04042	203.202
FALSE	0.793651	5.91883	2.53824	203.202
TRUE	0	6.37618	2.34222	203.202
FALSE	0	5.17954	1.42595	401.689
TRUE	0.356751	6.61103	2.43609	401.689
FALSE	0	10.4661	3.75725	401.689
TRUE	0.335008	5.97045	1.96615	401.689
FALSE	0.27894	5.19575	1.78719	401.689
TRUE	1.69238	5.86099	2.04615	401.689
TRUE	0.417537	4.00318	1.43887	151.936
FALSE	0	21.6059	6.81288	135.239
TRUE	0.105708	4.94363	1.92552	135.239
TRUE	0	10.1235	3.41052	135.239
TRUE	0.195122	7.17757	2.64163	135.239
TRUE	0.416758	4.77995	1.63067	135.239
TRUE	0.083612	5.64048	1.59502	445.885
TRUE	0.104439	5.64587	1.84531	445.885
TRUE	0.209581	6.0632	1.91282	445.885
TRUE	0.324886	6.41241	2.5175	445.885
TRUE	0.163881	6.7397	2.31949	445.885
TRUE	0.788796	8.21903	2.78688	445.885
TRUE	1.38582	5.6826	1.87454	445.885
FALSE	0	6.29144	2.56672	371.267
FALSE	0	6.53259	2.18993	371.267
FALSE	0.455927	7.58383	2.64706	371.267
TRUE	0	5.30257	2.0796	371.267
FALSE	0	6.80628	2.0688	371.267
TRUE	1.62448	6.30806	2.00917	371.267
FALSE	0.302115	5.63481	2.45453	211.737
TRUE	0.103413	13.5414	4.06495	211.737
FALSE	0.313087	5.63703	2.21755	211.737
TRUE	0.218739	9.04385	3.02762	211.737
TRUE	0.907591	5.87867	2.10575	211.737
TRUE	0.256035	2.43353	1.30969	154.16
TRUE	0.152114	6.22857	2.02893	451.72
TRUE	0.193628	7.70804	2.7644	451.72
TRUE	0.465598	6.08023	2.2992	451.72
TRUE	1.03647	5.79173	1.95843	451.72
TRUE	0	19.7969	7.34197	125.726
TRUE	0	12.9148	4.4108	125.726
FALSE	0	5.18386	1.5259	125.726
TRUE	0.277855	6.34017	1.99938	125.726
TRUE	0	20.6532	6.46972	146.41
FALSE	0	6.11187	2.45749	146.41
FALSE	0	11.2087	4.14526	146.41
FALSE	0.954654	5.10601	1.92461	146.41
FALSE	0	12.6095	3.97992	146.41
TRUE	0.620821	5.07763	1.72729	146.41
TRUE	0.464109	8.71478	2.92317	146.41
TRUE	0	6.87455	2.15697	113.38
TRUE	0	11.2558	4.40963	160.327
TRUE	0	19.7564	6.3726	160.327
TRUE	0.338983	7.47449	2.94753	160.327
TRUE	0.539882	3.72918	1.39459	160.327
TRUE	1.09823	5.24358	1.98014	160.327
TRUE	0	17.6584	5.63785	155.059
TRUE	0.247627	4.28352	1.35768	155.059
FALSE	0.244798	5.60665	1.87845	155.059
FALSE	0.39267	5.55531	2.13402	155.059
TRUE	0.138265	14.2336	4.35704	155.059
FALSE	0.490196	7.44146	2.68069	155.059
TRUE	0.471592	9.99259	3.20033	155.059
TRUE	0.85444	5.25442	1.75169	155.059
TRUE	0	30.8368	9.51048	161.243
TRUE	0.0708215	7.75028	2.81644	161.243
TRUE	0.0827301	5.35905	1.77734	161.243
TRUE	0	12.8266	4.30553	161.243
TRUE	0.0129455	8.38555	2.41163	161.243
FALSE	0	26.4026	7.63524	148.345
FALSE	0	11.5214	3.95723	148.345
TRUE	0.097371	15.7484	5.12737	148.345
FALSE	0	6.40421	2.57947	148.345
TRUE	0.183824	4.36525	1.23432	148.345
TRUE	0.560808	4.74794	1.76698	148.345
TRUE	0.366888	5.86101	2.14216	148.345
TRUE	0.0825423	8.98755	3.0938	148.345
TRUE	0.155039	12.0254	4.07039	185.703
TRUE	0	16.2903	4.78891	185.703
TRUE	0.113379	5.13453	1.58693	185.703
TRUE	0.59428	5.22947	1.7593	185.703
FALSE	0	19.6693	6.11033	150.33
TRUE	0.144718	10.1762	3.41409	150.33
TRUE	0	16.1188	5.26607	150.33
TRUE	1.23428	4.1625	1.50663	150.33
FALSE	0.221729	5.98505	2.23369	150.33
FALSE	0	11.4177	3.91335	110.764
FALSE	0	13.7753	4.21316	110.764
FALSE	0.111732	5.39744	2.20954	110.764
FALSE	0.191693	7.20281	2.42401	110.764
FALSE	0	5.44096	1.65817	110.764
TRUE	0.453074	8.4312	2.8664	110.764
TRUE	0.0648088	6.40512	1.95711	110.764
TRUE	1.5785	6.13899	2.01789	110.764
TRUE	0.97629	2.66922	1.45697	162.815
TRUE	0.53495	5.01264	1.56108	162.815
TRUE	0.606936	3.9931	1.81971	162.815
TRUE	0.46729	2.26036	1.13446	154.325
TRUE	0.514328	4.70298	1.43536	153.04
TRUE	0.346141	4.24283	1.35569	148.68
FALSE	0	5.92956	1.94502	383.919
TRUE	0.683858	5.86481	1.92447	383.919
TRUE	0	10.2073	3.47151	383.919
TRUE	2.47582	5.29122	1.70863	383.919
TRUE	1.11141	7.09809	2.45089	383.919
TRUE	1.12186	5.66634	1.89071	163.866
TRUE	0.285171	4.58234	1.49873	163.866
FALSE	0	9.21703	3.12843	187.53
FALSE	0	5.99821	2.27886	187.53
TRUE	0.393572	3.96292	1.49427	187.53
TRUE	0.110092	12.3943	3.90872	187.53
TRUE	0.245541	19.0253	6.17171	187.53
TRUE	0.19685	6.23752	2.02472	500.613
TRUE	0.100604	6.03798	2.37949	500.613
TRUE	0.553427	7.3662	2.65857	500.613
TRUE	0	9.31612	3.28336	500.613
TRUE	1.29959	6.00114	2.03007	500.613
FALSE	0	8.05894	2.83832	386.609
TRUE	1.72693	7.01156	2.16773	386.609
TRUE	0	12.1352	3.90224	217.233
FALSE	0	8.38406	2.83675	217.233
TRUE	1.48392	4.877	1.78986	217.233
TRUE	0.302623	4.89978	1.60403	217.233
TRUE	0.659962	6.60808	2.29107	217.233
TRUE	0	4.9504	1.61375	154.545
FALSE	0	12.0457	4.09895	441.985
TRUE	0.348635	6.5926	2.42136	441.985
FALSE	0.227964	6.44258	2.04957	441.985
FALSE	0.406504	6.41791	2.4939	441.985
TRUE	1.5903	6.14809	2.03834	441.985
FALSE	0.152207	5.10587	1.83517	441.985
FALSE	0	8.07866	2.55784	134.255
FALSE	0	8.71622	3.22111	134.255
TRUE	0	5.64714	2.00559	134.255
TRUE	0.296033	4.84746	1.50188	134.255
FALSE	0	5.88207	2.22524	134.255
TRUE	0	20.6856	6.29674	231.675
FALSE	0	10.7374	3.35159	231.675
TRUE	0	8.13451	2.69199	231.675
FALSE	0	10.6224	3.34178	231.675
TRUE	0	11.4179	3.89604	231.675
TRUE	0	12.4178	4.23699	231.675
TRUE	0.865593	4.61181	1.61698	231.675
TRUE	0.120192	6.06034	1.8868	121.458
TRUE	0.0862069	18.9634	6.11655	185.458
FALSE	0	13.9601	4.66262	185.458
TRUE	0.21322	4.53684	1.701	185.458
TRUE	0	18.4938	5.57724	185.458
TRUE	0.139925	13.6904	4.56706	185.458
FALSE	0	21.5086	6.38469	188.645
TRUE	0	14.5252	4.61782	188.645
TRUE	0.487013	6.56612	2.41382	188.645
TRUE	0.707428	4.43766	1.58179	188.645
TRUE	0.273973	4.09251	1.52362	188.645
TRUE	0.17762	10.0371	3.64405	188.645
FALSE	0	21.3549	6.93678	175.363
TRUE	0.10661	12.6587	3.90842	175.363
TRUE	0.0365497	14.7553	4.75133	175.363
TRUE	0	20.5929	6.30008	175.363
TRUE	0	14.5116	4.87983	158.543
TRUE	0.594675	5.17927	1.84361	158.543
FALSE	0	12.3637	3.73775	158.543
TRUE	0	18.17	6.12775	158.543
TRUE	0.25641	6.69723	2.35045	158.543
TRUE	0.540906	5.33134	1.95008	168.861
TRUE	0.191644	9.90839	3.40116	168.861
FALSE	0	13.5113	4.3956	168.861
TRUE	0	19.5743	6.1177	152.183
TRUE	0	15.2205	4.83529	152.183
TRUE	0.0544662	11.0634	3.63325	152.183
TRUE	0.323475	6.11879	2.09876	152.183
TRUE	0.360268	8.73425	3.04572	152.183
TRUE	0.638213	3.6481	1.13757	168.689
TRUE	0.117994	6.80343	2.46274	386.32
TRUE	0.302115	6.32785	2.05913	386.32
TRUE	1.77688	5.74889	1.86438	386.32
TRUE	0.797812	7.40733	2.61917	386.32
FALSE	0	10.5641	3.71364	386.32
TRUE	0.433651	4.64211	1.89276	180.66
TRUE	0.328467	5.13736	1.60862	180.66
TRUE	1.07894	4.47664	1.55823	180.66
FALSE	0	3.83882	1.25627	142.841
TRUE	0	12.4638	3.73241	142.841
FALSE	0.285714	4.69183	1.77431	142.841
TRUE	0.120579	9.04473	3.08121	142.841
TRUE	0	5.6233	1.78598	142.841
TRUE	0.342604	4.53005	1.69331	142.841
TRUE	0.389571	6.45208	2.50523	142.841
FALSE	0.292398	5.04227	2.03978	142.841
TRUE	1.4171	5.91698	1.95403	452.644
TRUE	0.0727273	5.70898	1.8736	452.644
TRUE	0.448919	8.27238	2.84575	452.644
TRUE	0	7.01034	2.61382	452.644
TRUE	0.312801	6.71552	2.17371	452.644
TRUE	0	5.98328	2.15593	362.671
TRUE	0.450225	5.50682	1.66635	362.671
TRUE	0.0887311	5.13175	1.64265	362.671
TRUE	0.681853	6.58862	2.17552	362.671
TRUE	1.49721	4.67893	1.5903	362.671
TRUE	0.241779	4.55352	1.85543	362.671
FALSE	0	16.1187	4.54566	225.341
TRUE	0	18.4067	5.83481	225.341
TRUE	0.47043	10.8252	3.57211	225.341
FALSE	0.163132	5.81684	1.93719	225.341
FALSE	0.167224	6.13816	2.29971	225.341
TRUE	0.638502	4.88184	1.60325	225.341
TRUE	0.366654	5.06144	1.6276	225.341
TRUE	0.769231	6.8495	2.27597	225.341
FALSE	0.200803	5.64534	1.98551	447.885
TRUE	0.355731	5.93652	2.23498	447.885
TRUE	0.463269	7.37969	2.70986	447.885
TRUE	1.26582	5.34248	1.86438	447.885
FALSE	0	9.48838	3.35325	150.297
FALSE	0	5.02879	1.94647	150.297
TRUE	0.102354	5.26476	1.6933	150.297
TRUE	0	4.15936	1.31097	150.297
TRUE	0.0552588	4.0994	2.0003	150.297
TRUE	0.0238777	14.4852	5.28356	249.119
FALSE	0	6.57494	2.21477	249.119
TRUE	0	12.2199	4.39152	249.119
FALSE	0	3.81077	1.62904	249.119
TRUE	0.309817	8.30033	3.04852	249.119
TRUE	0.231696	7.96832	2.66248	249.119
FALSE	0.235849	3.65903	1.3006	249.119
FALSE	0	9.42646	3.52057	249.119
TRUE	0.463311	5.18389	1.70691	249.119
FALSE	0	13.3241	5.34008	240.206
FALSE	0	13.7387	5.30699	240.206
FALSE	0	21.029	6.55796	191.897
FALSE	0	5.61954	1.9931	191.897
TRUE	0.281577	8.74185	3.01574	191.897
FALSE	0.447427	5.88558	2.29971	191.897
TRUE	0.73599	4.79307	1.70225	191.897
TRUE	0.104221	3.99261	1.93145	191.897
TRUE	0	14.9563	4.59288	150.34
TRUE	0.211775	5.39113	1.62788	150.34
TRUE	0	19.6278	6.65086	150.34
TRUE	0.199601	6.41409	2.22557	150.34
TRUE	0.115674	8.56254	2.87862	150.34
TRUE	0	16.0171	5.33452	150.34
TRUE	0.199005	5.58792	2.19093	144.525
TRUE	0.255537	9.66435	3.31497	144.525
TRUE	0.0704473	4.44117	1.46183	144.525
TRUE	0.365655	5.73119	2.1221	144.525
TRUE	0	15.6369	5.99777	196.161
FALSE	0	16.5862	5.80204	196.161
FALSE	0	5.16799	1.81137	196.161
TRUE	0	12.5265	4.33214	196.161
TRUE	0.016835	13.2607	5.08062	196.161
TRUE	1.29333	6.0237	2.24054	196.161
FALSE	0.0888099	4.35508	1.58259	196.161
TRUE	0.0750188	12.0169	4.05095	141.529
TRUE	0.320834	8.36869	2.88162	141.529
TRUE	0	13.0041	4.37492	141.529
TRUE	0.21561	5.25325	1.90301	141.529
TRUE	0.323475	4.49509	1.55825	127.597
FALSE	0	4.81764	1.71644	127.597
TRUE	0.140845	5.71158	1.83068	348.232
FALSE	0	8.42021	3.1631	348.232
TRUE	0.415851	6.32867	2.26707	348.232
TRUE	1.06186	5.39121	1.8302	348.232
TRUE	0.270307	8.82277	3.0545	348.232
TRUE	1.44176	5.76601	1.90968	200.988
TRUE	0.48234	6.82749	2.07005	200.988
TRUE	0.575954	8.68532	2.81839	200.988
TRUE	0.391815	5.10379	1.8092	150.493
TRUE	0.578369	4.6663	1.4571	150.493
TRUE	0.0685636	6.5293	2.16428	150.493
TRUE	0.22281	8.21215	3.03172	150.493
TRUE	0.576431	5.07288	1.40236	150.493
TRUE	0.188917	5.5939	1.79079	473.093
FALSE	0.326264	6.67918	2.65671	473.093
TRUE	0.0809061	6.42608	2.33602	473.093
TRUE	0.0896861	7.18351	2.71179	473.093
FALSE	0.120773	7.18294	2.48886	473.093
TRUE	0.157134	8.61141	2.95913	473.093
TRUE	0.286944	6.01106	1.92039	473.093
TRUE	1.37529	6.20963	2.04	473.093
FALSE	0.125156	6.67395	2.17805	443.034
FALSE	0	7.16258	2.38267	443.034
FALSE	0.31864	7.60154	2.73555	443.034
TRUE	0.0961538	7.09408	2.5249	443.034
FALSE	0	5.04043	2.0843	240.832
TRUE	0	19.9949	6.32151	240.832
FALSE	0	6.94362	2.59114	240.832
TRUE	0.26121	12.1074	3.851	240.832
TRUE	0.764818	4.77843	1.65369	240.832
TRUE	0.363416	5.07605	1.61654	240.832
TRUE	0.528834	7.32963	2.38977	240.832
FALSE	0	4.90936	1.6812	177.453
TRUE	0.307535	7.48907	2.57721	422.805
TRUE	0.262605	6.79825	2.15881	422.805
TRUE	0.362225	5.0146	1.68242	422.805
FALSE	0	12.6093	4.27981	422.805
TRUE	0.0602047	6.24227	2.02112	422.805
TRUE	1.55758	7.28241	2.39815	422.805
FALSE	0	8.1673	3.02877	155.72
TRUE	0.24562	4.42972	1.52153	155.72
TRUE	0.117509	4.00064	1.33875	155.72
TRUE	0.0533903	11.9114	4.13548	196.898
TRUE	0.564405	6.59353	2.36152	196.898
TRUE	0.487665	4.98225	1.68687	196.898
TRUE	0.255102	7.93132	2.81143	196.898
TRUE	0.847246	6.16042	2.19018	162.683
TRUE	0.148368	6.07	2.27157	162.683
TRUE	0.0706714	4.15161	1.58809	162.683
TRUE	0.0428495	11.3601	4.01233	162.683
TRUE	0	18.0244	6.01634	219.24
TRUE	0	27.8526	8.65581	219.24
TRUE	0.593472	4.8207	2.16627	219.24
FALSE	0.402685	5.8897	2.33457	219.24
FALSE	0	11.3354	4.33673	219.24
TRUE	0.549937	7.32737	2.77678	219.24
FALSE	0	12.3739	4.37574	143.328
TRUE	0.345304	6.71473	2.19283	143.328
TRUE	0.237016	5.54276	1.60821	143.328
FALSE	0.173913	6.03323	2.17814	143.328
TRUE	0.283229	7.44152	2.56674	143.328
TRUE	0.408497	5.09242	1.88234	143.328
TRUE	0.282885	7.78607	2.86192	143.328
FALSE	0	9.11688	3.18147	141.327
FALSE	0	14.7802	5.0265	141.327
TRUE	0.343643	4.40351	1.4538	141.327
TRUE	0.41841	5.41476	2.03508	141.327
TRUE	0.473485	5.80112	2.19141	141.327
FALSE	0.30581	11.1	3.8964	256.801
TRUE	0.350989	8.6808	2.99616	256.801
FALSE	0	5.71703	2.02235	256.801
TRUE	0.67038	11.1205	3.9544	256.801
TRUE	0.545108	4.71341	1.69332	256.801
TRUE	0.357249	8.44666	2.97225	256.801
TRUE	0	25.747	8.36097	171.326
TRUE	0.260492	11.0129	3.64653	171.326
TRUE	0	12.1423	3.35879	171.326
TRUE	0.651324	5.90385	2.07688	171.326
TRUE	0	15.4854	4.88529	171.326
FALSE	0	7.13258	2.63867	117.962
FALSE	0	8.43348	3.31758	117.962
TRUE	0.266134	5.88416	2.29997	117.962
FALSE	0	4.5851	1.51991	117.962
TRUE	0.639925	4.73799	1.79151	117.962
TRUE	1.23172	9.28073	3.4446	117.962
TRUE	0.220913	8.01937	2.79089	115.531
TRUE	0.41225	5.90562	2.00143	115.531
TRUE	0.238854	5.28152	1.72554	115.531
TRUE	0	25.4592	8.23629	173.867
TRUE	0	17.3639	5.48828	173.867
TRUE	0.148093	10.9707	3.79605	173.867
TRUE	0.344531	12.3328	4.18553	173.867
FALSE	1.05263	7.27285	2.80423	173.867
TRUE	0.651978	6.11572	2.19364	173.867
FALSE	0	5.65788	1.84735	173.867
TRUE	0.36471	4.64098	1.52717	173.867
FALSE	0	15.6168	4.76747	106.547
TRUE	0.224888	5.78698	2.01761	106.547
FALSE	0	7.51807	2.98917	106.547
TRUE	0.754124	6.11453	2.18233	106.547
FALSE	0	7.46609	2.43836	135.203
TRUE	0.451241	8.2661	2.91233	135.203
TRUE	0.0826143	11.8064	4.02737	135.203
TRUE	0.580945	6.85006	2.35427	135.203
TRUE	0.164069	5.28174	1.67911	135.203
TRUE	0.733001	5.26288	1.79574	135.203
FALSE	0.320513	13.7797	4.40103	186.913
FALSE	0.512821	13.7712	4.65929	186.913
TRUE	0.720906	8.07398	2.66758	186.913
TRUE	0.203758	15.0908	4.99967	186.913
TRUE	0.135962	18.8014	6.00018	186.913
TRUE	2.7336	6.61957	1.90392	186.913
FALSE	0.446429	7.9656	2.61125	186.913
TRUE	0	18.9378	5.81883	149.546
TRUE	0.379387	7.81267	2.69612	149.546
TRUE	0.192493	5.53475	2.18928	149.546
TRUE	0.366748	5.3494	1.91541	149.546
TRUE	0.79242	4.90984	1.68464	149.546
FALSE	0	8.54819	3.3377	142.909
FALSE	0	18.329	5.67204	142.909
FALSE	0	11.0753	3.88637	142.909
TRUE	0.137174	5.09194	1.742	142.909
TRUE	0.664622	6.3847	2.42342	142.909
TRUE	1.01971	4.71576	1.80043	142.909
TRUE	0.694444	13.2677	4.71249	139.79
FALSE	0	6.12168	2.1139	139.79
TRUE	0.459982	5.15964	1.8413	139.79
TRUE	1.21324	10.9217	3.80162	139.79
TRUE	2.11	6.81057	2.39431	139.79
TRUE	0.638298	5.51752	1.89522	145.233
TRUE	0	6.06436	2.20411	145.233
TRUE	3.02959	5.81004	1.7943	145.233
TRUE	1.3316	6.28637	2.20459	122.33
TRUE	0	8.52312	3.1413	122.33
TRUE	0.534283	5.30564	1.88958	122.33
TRUE	1.08225	8.38467	2.63901	203.111
TRUE	0	7.30967	2.31037	203.111
TRUE	1.98241	6.8639	1.97511	203.111
FALSE	0	8.08735	3.07775	153.623
FALSE	0	8.20401	2.71813	153.623
TRUE	0.970874	5.95216	2.03796	153.623
FALSE	0	10.2431	3.50102	153.623
TRUE	0.737705	9.51873	3.22252	153.623
TRUE	0.377358	5.11611	2.00703	153.623
TRUE	0	16.8025	5.07384	153.623
TRUE	0.675676	5.75779	2.34921	127.66
TRUE	0	16.9389	5.59261	127.66
TRUE	1.3089	5.20173	1.87258	127.66
FALSE	0	7.85649	2.81527	127.66
TRUE	0	8.78691	3.34593	127.66
TRUE	0.291168	7.29786	2.69929	127.66
FALSE	0	13.0198	4.29983	127.66
TRUE	0.283286	5.31299	1.82049	139.1
TRUE	0	6.1334	2.32523	139.1
TRUE	0	14.4368	4.55144	139.1
TRUE	0.652174	8.01866	2.74733	139.1
TRUE	0.380872	10.603	3.54836	139.1
TRUE	0.240674	5.60399	1.74879	139.1
FALSE	0	7.46254	2.74862	139.1
TRUE	0	23.6232	7.27496	246.516
TRUE	2.84091	5.32993	1.81909	246.516
TRUE	0	13.1485	4.07026	246.516
TRUE	0.743802	4.77393	1.67472	246.516
TRUE	0.45045	1.95584	1.64356	4.19285
TRUE	0.393185	2.41124	1.74079	4.19285
TRUE	0.343249	2.42914	2.75831	4.19285
TRUE	1.17863	2.39493	1.73661	4.36085
TRUE	0.195631	3.09903	3.79538	4.57372
TRUE	0.358081	1.88126	2.17974	4.57372
TRUE	0.751527	2.21511	1.81207	4.15574
TRUE	1.23099	1.92923	1.5984	4.32271
TRUE	0	2.84091	2.96058	4.32271
TRUE	0.0972898	1.91223	1.95426	4.62405
TRUE	0.226415	2.18539	2.06082	4.09731
TRUE	0.094697	2.4386	1.52233	4.09731
TRUE	0.154799	1.76876	1.50544	4.03589
TRUE	2.7907	6.35193	3.89318	4.03589
TRUE	0.131349	1.78055	1.63855	3.81344
TRUE	0	2.492	1.58522	3.71095
TRUE	1.41191	2.24132	2.06273	4.49993
TRUE	0	2.98605	2.72076	5.34733
TRUE	0	1.86298	1.40823	5.34733
TRUE	0.86741	2.40384	2.84795	4.80231
TRUE	0.310559	5.59178	4.53251	4.80231
TRUE	0.19084	2.12516	2.06183	4.80231
TRUE	0.0527983	1.7752	2.27784	4.19058
FALSE	0	4.65087	4.11911	4.19058
TRUE	0	2.68202	3.11274	4.19058
TRUE	0	3.46575	3.70132	7.3569
TRUE	0.331126	2.12703	1.71772	7.3569
TRUE	0.165017	2.63643	2.47931	7.3569
TRUE	0.3367	2.08619	1.69497	5.02239
TRUE	0	5.5079	5.78162	4.75478
TRUE	0.284091	2.02547	2.30635	4.75478
TRUE	0.487049	1.60074	1.76207	5.75886
TRUE	0.118906	1.83278	1.90046	3.94965
TRUE	0.182315	2.01045	1.42075	4.09606
TRUE	0.759494	1.95112	1.35477	5.02387
TRUE	0.191388	2.60058	2.14974	5.02387
TRUE	0.253807	2.68226	2.41251	5.02387
TRUE	0.639932	1.80654	1.60203	5.02387
FALSE	0	2.92879	3.43531	4.55792
TRUE	0.268817	2.00749	1.68906	4.55694
FALSE	0	2.50339	2.72424	4.55694
FALSE	0	2.39885	2.40537	4.55694
TRUE	0.316957	3.82199	2.99434	4.43149
TRUE	0	2.67365	1.64765	4.43149
TRUE	1.0562	3.01116	1.71033	4.43149
TRUE	0	4.14335	4.17996	4.30762
TRUE	0	3.86	3.3512	4.30762
TRUE	0.430262	1.4627	1.55085	4.30762
TRUE	0.212766	2.43192	2.74988	4.30762
TRUE	0.609756	2.30296	1.96002	4.42994
TRUE	0	2.814	3.30291	4.42994
TRUE	0.557103	1.48086	1.21105	6.35438
TRUE	0.316957	1.49702	1.41281	4.50103
TRUE	0.796813	1.56716	1.22151	7.64111
TRUE	0	5.85214	5.60907	7.64111
TRUE	0	1.6408	1.46818	4.80942
TRUE	0.25413	1.72988	1.46013	6.72214
TRUE	0	3.45326	3.61644	6.72214
TRUE	0.0957488	2.31475	2.40551	6.72214
TRUE	0.406504	1.78327	1.21553	5.49293
TRUE	0	2.14406	2.16781	4.88862
TRUE	0	3.50803	1.60031	4.30087
TRUE	1.28655	2.56667	2.00281	4.30087
TRUE	0.21322	1.8627	1.96307	4.96583
TRUE	0.652529	3.77016	1.36646	4.96583
FALSE	0	5.25476	2.89102	4.98925
TRUE	0	6.23741	5.33357	4.98925
TRUE	0	3.03544	3.17995	4.98925
TRUE	0.813008	1.76921	2.04011	4.98925
TRUE	0.2457	1.86246	1.48632	4.98925
TRUE	0	3.6841	1.70589	4.98925
TRUE	0	8.60132	8.32909	6.27805
TRUE	0	2.08296	2.22006	6.27805
TRUE	2.58976	1.42893	1.30673	6.27805
TRUE	1.49254	2.18268	1.90026	4.41985
TRUE	0.162866	3.86347	1.64095	4.41985
TRUE	0.564972	2.51305	2.35388	4.96133
TRUE	0.78125	4.06702	3.66496	4.96133
TRUE	0.391134	2.00477	1.44092	4.96133
TRUE	0.284091	2.51704	1.28013	4.4905
TRUE	1.5544	3.46979	1.21252	4.4905
TRUE	1.22449	1.59618	1.27621	4.90054
TRUE	0.316456	2.64382	3.12113	4.90054
TRUE	0	3.12111	2.25964	4.90054
TRUE	0	1.94581	1.96674	5.59431
TRUE	0.0533049	2.51831	3.00445	5.59431
TRUE	0.356506	1.74772	1.79949	4.16882
TRUE	0.419111	1.8015	1.77544	4.51192
TRUE	0.0810045	2.34726	2.76306	4.69597
TRUE	0.817996	1.87156	1.66582	4.89364
TRUE	0	4.73169	3.6658	4.89364
TRUE	0.150263	1.62058	1.93914	4.73293
TRUE	0.484848	2.40649	2.45541	4.24475
TRUE	0	4.03096	1.44732	4.24475
TRUE	1.29908	2.0574	1.5153	4.24475
TRUE	0	2.12061	1.78952	4.62691
TRUE	0.448833	4.1698	1.45604	4.62691
TRUE	0.181818	3.10539	1.31559	6.65159
TRUE	0.308642	1.8011	1.94143	6.65159
TRUE	0	5.07393	2.49346	6.65159
TRUE	0.125471	3.04509	2.96346	6.65159
TRUE	0	5.5127	4.40519	6.65159
TRUE	0.723026	1.2554	1.25965	6.65159
TRUE	0	4.27037	4.45418	6.65159
FALSE	0	3.77095	2.9247	4.39202
TRUE	0.328947	2.00081	1.89557	4.39202
TRUE	0.903982	1.73997	1.50255	4.39202
FALSE	0	7.21559	2.54782	4.3284
FALSE	0	3.03129	2.81966	4.3284
TRUE	0.103093	4.51055	1.83228	4.3284
TRUE	0	2.4251	1.51302	4.3284
TRUE	0.441501	2.04383	2.17097	4.3284
FALSE	1.1236	3.31709	2.78466	4.29001
TRUE	0.265252	5.0554	2.58294	4.29001
TRUE	0.766284	1.93446	1.83308	4.29001
TRUE	0.209864	3.89038	1.60385	4.29001
FALSE	0	6.28742	6.72412	5.47685
TRUE	0	4.05083	4.25478	5.47685
TRUE	0	3.79546	3.54632	5.47685
TRUE	0.472813	1.82312	1.84386	5.47685
TRUE	0	2.06662	1.24753	5.47685
TRUE	0.117096	3.56527	1.50847	5.47685
TRUE	0.363967	1.34133	1.72085	4.51278
TRUE	0	2.59958	1.24984	4.51278
TRUE	0	5.97123	5.92613	4.5293
TRUE	0.272232	2.31654	1.52251	4.5293
TRUE	0.355872	2.64541	2.4706	4.5293
FALSE	0	6.18565	2.90643	5.78297
TRUE	0.238663	2.81123	1.66699	5.78297
TRUE	0	2.36604	2.38728	5.78297
TRUE	0.0992654	2.02397	2.12679	8.74986
TRUE	0.0413223	3.27274	3.44536	8.74986
TRUE	0.514139	2.57432	2.78415	6.92514
TRUE	0.439239	2.54407	1.8895	6.92514
TRUE	0	2.46739	1.54036	5.88983
TRUE	0.126542	2.48832	1.6782	5.88983
TRUE	0.074129	2.48107	2.65436	5.88983
FALSE	0	3.51039	3.22734	5.74847
TRUE	0	2.17866	1.88625	5.74847
TRUE	0.257732	2.38211	1.67895	7.052
TRUE	0	3.85543	4.35661	7.052
TRUE	0.491291	2.47226	2.63509	7.052
TRUE	0.479489	2.68231	1.63494	7.052
TRUE	0.078125	3.93197	4.72148	6.00166
TRUE	0.188324	3.13616	1.55886	6.00166
FALSE	0	3.84482	3.51638	4.98926
TRUE	0.322581	2.25774	2.44592	4.98926
TRUE	0.270636	2.44363	1.5669	4.98926
TRUE	0	3.54068	3.26626	5.9091
TRUE	0.359712	2.15532	2.14461	5.9091
FALSE	0.826446	2.23987	1.56385	5.9091
FALSE	0	3.70991	2.49911	5.9091
TRUE	0	5.19446	5.00689	5.9091
TRUE	0.0546747	1.81249	1.73209	5.80851
TRUE	0.107411	1.50692	1.69043	5.54224
TRUE	0.894246	2.62198	2.69284	5.54224
FALSE	0	6.66564	6.1573	5.56471
FALSE	0	4.40244	4.01108	5.56471
TRUE	0.402253	2.34217	1.88668	5.56471
TRUE	1.16122	2.63473	2.16344	5.56471
TRUE	0.660522	2.33862	1.65246	4.8386
TRUE	0.219298	3.76625	3.4841	6.39338
TRUE	0.403226	2.08842	2.12782	6.39338
TRUE	0.255885	2.41381	1.56506	5.17392
TRUE	0.527426	2.31402	1.32965	5.6804
TRUE	1.68931	2.23337	1.78547	5.6804
FALSE	0	1.959	2.06505	5.07278
FALSE	0.399645	2.44362	1.36675	5.07278
FALSE	0.199601	3.79955	3.10482	4.1531
FALSE	0.301205	1.64193	1.38707	4.1531
FALSE	0.335383	1.85758	1.63766	4.04609
FALSE	1.30719	2.29809	2.54744	6.0508
FALSE	1.54324	3.91391	2.15052	6.0508
FALSE	0.434405	2.21665	1.86542	5.48694
FALSE	1.31873	2.83745	2.8438	5.48694
FALSE	0	3.28742	3.45655	3.92339
TRUE	0.132626	1.6499	1.95518	3.92339
TRUE	0	2.57475	3.0628	3.99009
TRUE	0	1.98402	1.5885	3.99009
TRUE	0.241838	2.36468	1.78472	3.99009
TRUE	0.115407	5.5234	2.47423	3.99009
TRUE	0	3.16758	3.15768	4.46224
TRUE	0	6.04273	5.87851	4.46224
TRUE	0.977199	2.02786	1.78492	4.46224
TRUE	0	3.96143	4.30386	4.61771
TRUE	0.695249	2.21124	1.89227	4.61771
TRUE	0.296736	3.21836	3.04406	4.61771
FALSE	0	2.88437	3.00437	4.39903
TRUE	0	3.39358	1.67981	4.39903
TRUE	0.377155	1.57727	1.93829	4.39903
TRUE	0.277008	1.84956	1.48412	4.12219
TRUE	0	4.41411	4.58925	4.10039
TRUE	0.400712	1.90139	1.84011	4.10039
TRUE	0.499002	2.75488	3.00163	4.10039
TRUE	0	4.29803	3.34124	4.36838
TRUE	0	2.31221	2.30452	4.36838
TRUE	0	4.08803	3.78935	4.36838
TRUE	0.657246	1.53569	1.62114	4.36838
FALSE	0	3.76235	1.57497	3.71199
FALSE	0.653595	3.52126	3.69102	4.82426
FALSE	1.12504	2.50115	2.04838	4.82426
FALSE	0	2.64094	2.56888	6.30403
FALSE	0.452318	2.43514	1.72563	6.30403
FALSE	0	4.80889	5.04437	5.07653
FALSE	0	3.20066	3.64081	5.07653
FALSE	0.327332	2.65152	2.72498	5.07653
FALSE	0.395017	2.08365	1.69296	5.07653
FALSE	0	7.71174	8.71963	5.77152
FALSE	0	1.96609	1.82653	5.77152
FALSE	0	1.93315	2.02732	5.77152
FALSE	0.676329	1.97126	2.07475	5.77152
FALSE	0	3.4357	3.647	3.64538
TRUE	0.803213	2.74105	2.53542	3.64538
TRUE	0	2.63144	2.3541	10.2691
TRUE	0.715052	2.92872	3.03347	10.2691
TRUE	1.74934	2.3483	2.2521	10.2691
FALSE	0	2.98617	2.36392	10.2691
TRUE	0	4.92974	4.1749	5.09016
TRUE	0.262697	3.31624	2.52227	5.09016
TRUE	0	1.72887	1.38409	5.09016
TRUE	0.484532	2.25522	1.85997	5.09016
FALSE	0	2.00748	1.39526	4.32057
FALSE	1.43333	2.19733	2.0086	4.97407
FALSE	0	3.06789	2.51807	6.17194
FALSE	0.841362	2.88903	3.04156	6.17194
FALSE	0.448574	2.39923	1.98171	6.17194
FALSE	0	4.69202	4.48944	5.07995
FALSE	0.469484	2.52875	2.552	5.07995
FALSE	1.24661	2.04513	1.73941	5.07995
FALSE	0	4.28589	4.50008	5.39662
FALSE	0.66335	2.10994	2.2919	5.39662
FALSE	0.876388	1.23638	1.48661	5.39662
TRUE	0.42061	2.36428	2.41567	10.8429
TRUE	0.156006	2.87259	3.03521	10.8429
TRUE	1.89776	2.32802	1.9739	10.8429
TRUE	0	8.16585	6.41862	5.74616
TRUE	0.956447	2.60121	1.97962	5.74616
TRUE	0	1.44668	1.73984	8.58585
TRUE	0	4.75523	4.56793	8.58585
TRUE	0	7.03919	7.0149	8.58585
TRUE	0.297915	1.80081	1.93958	4.06747
TRUE	0	2.22116	1.41878	4.06747
TRUE	0.153257	1.72743	1.64765	4.28849
TRUE	0	3.88947	3.67622	4.58851
TRUE	0.374532	2.1896	2.17423	4.58851
TRUE	0.307951	2.1717	1.7172	4.5352
TRUE	0	2.23676	2.12559	6.13303
TRUE	0.00815195	2.3484	1.85497	3.61593
FALSE	0	2.07341	2.33932	4.37043
TRUE	0	4.84548	5.80279	4.37043
TRUE	0.180972	1.36962	1.62483	4.37043
TRUE	0.308166	2.11397	2.28373	4.0901
FALSE	0	2.82258	3.40807	4.0901
TRUE	0.240385	2.18135	1.17366	4.0901
FALSE	0	3.46037	4.67561	3.97373
FALSE	0	3.75416	2.77008	3.97373
FALSE	0	2.51242	3.37595	3.97373
TRUE	0.373298	2.03589	2.24743	4.276
TRUE	0	2.89144	3.16156	4.28378
TRUE	0.302343	2.63115	1.46162	4.28378
TRUE	0.299581	1.88807	2.21773	4.28378
TRUE	0.146413	2.11354	1.30455	3.80837
FALSE	0	4.47692	4.56747	4.35154
FALSE	0	4.51734	3.77683	4.35154
TRUE	1.00511	1.83537	2.00598	4.35154
TRUE	2.58398	2.10681	1.54899	4.35154
TRUE	0	2.32082	2.64611	4.33084
FALSE	1.20482	3.39503	3.20661	3.88878
TRUE	0	2.88815	2.88641	4.47294
TRUE	0.332463	1.72829	1.53567	4.69075
FALSE	0	4.60954	4.37089	4.57299

## Sheet: S1g-h
vKeep	SI_neuron	fMI	nfMI	IsolDist
TRUE	FALSE	FALSE	FALSE	24.3635
FALSE	FALSE	FALSE	FALSE	11.7836
TRUE	FALSE	FALSE	FALSE	70.3286
TRUE	TRUE	FALSE	FALSE	132.513
TRUE	FALSE	FALSE	FALSE	56.416
TRUE	TRUE	FALSE	FALSE
TRUE	FALSE	FALSE	FALSE	20.3934
TRUE	FALSE	TRUE	FALSE	19.7174
TRUE	FALSE	FALSE	FALSE	7.80024
TRUE	FALSE	FALSE	FALSE	14.4412
FALSE	FALSE	FALSE	FALSE	6.69546
TRUE	FALSE	FALSE	FALSE
TRUE	FALSE	FALSE	FALSE	83.9691
TRUE	FALSE	FALSE	FALSE	20.0781
TRUE	FALSE	FALSE	FALSE
TRUE	FALSE	TRUE	FALSE
FALSE	FALSE	FALSE	FALSE	11.3693
TRUE	FALSE	FALSE	FALSE
TRUE	FALSE	FALSE	FALSE	587.595
TRUE	FALSE	FALSE	FALSE	12.1925
TRUE	FALSE	FALSE	FALSE	36.6642
TRUE	FALSE	FALSE	FALSE	8.92638
TRUE	TRUE	FALSE	FALSE	17.9185
TRUE	FALSE	FALSE	FALSE	22.8136
TRUE	FALSE	FALSE	FALSE	460.824
TRUE	FALSE	FALSE	FALSE	64.5857
TRUE	FALSE	FALSE	FALSE	122.856
TRUE	FALSE	FALSE	FALSE	15.1155
FALSE	FALSE	FALSE	FALSE	158.024
TRUE	FALSE	FALSE	TRUE	8.08953
FALSE	FALSE	FALSE	FALSE	4.10212
TRUE	FALSE	FALSE	FALSE
TRUE	FALSE	FALSE	FALSE	12.5503
TRUE	FALSE	FALSE	FALSE	9.96926
TRUE	FALSE	FALSE	FALSE
FALSE	FALSE	FALSE	FALSE	6.0259
TRUE	FALSE	FALSE	FALSE	20.8675
TRUE	FALSE	FALSE	FALSE	286.501
TRUE	FALSE	FALSE	FALSE	14.75
FALSE	FALSE	FALSE	FALSE	14.4024
TRUE	FALSE	FALSE	FALSE
FALSE	FALSE	FALSE	FALSE	9.06628
FALSE	FALSE	FALSE	FALSE	14.059
FALSE	FALSE	FALSE	FALSE	29.6402
TRUE	FALSE	FALSE	FALSE	12.221
FALSE	FALSE	FALSE	FALSE	51.1744
TRUE	FALSE	FALSE	FALSE
TRUE	FALSE	FALSE	FALSE	11.8906
TRUE	FALSE	FALSE	FALSE	12.9987
FALSE	FALSE	FALSE	FALSE	5.65449
FALSE	FALSE	FALSE	FALSE	5.19796
TRUE	FALSE	FALSE	FALSE	4.89649
TRUE	FALSE	FALSE	FALSE
TRUE	FALSE	FALSE	FALSE	13.2057
TRUE	FALSE	FALSE	FALSE	15.0672
TRUE	FALSE	FALSE	FALSE	20.6511
TRUE	FALSE	FALSE	FALSE	10.2562
FALSE	FALSE	FALSE	FALSE	12.7766
TRUE	FALSE	FALSE	FALSE	11.6695
FALSE	FALSE	FALSE	FALSE	12.3904
FALSE	FALSE	FALSE	FALSE	6.2748
TRUE	FALSE	FALSE	FALSE	30.041
TRUE	FALSE	FALSE	FALSE	7.22907
TRUE	FALSE	FALSE	FALSE
FALSE	FALSE	FALSE	FALSE	19.9562
TRUE	FALSE	FALSE	FALSE	49.286
TRUE	FALSE	FALSE	FALSE	33.6271
FALSE	FALSE	FALSE	FALSE	8.36463
TRUE	FALSE	FALSE	FALSE	18.5729
TRUE	FALSE	FALSE	FALSE	9.0655
TRUE	FALSE	FALSE	FALSE	15.398
TRUE	FALSE	FALSE	FALSE	8.55776
TRUE	FALSE	FALSE	FALSE	24.9991
TRUE	FALSE	FALSE	FALSE	17.741
FALSE	FALSE	FALSE	FALSE	4.51406
TRUE	FALSE	FALSE	FALSE
FALSE	FALSE	FALSE	FALSE	29.499
FALSE	FALSE	FALSE	FALSE	7.23378
FALSE	FALSE	FALSE	FALSE	12.1118
TRUE	FALSE	FALSE	TRUE	18.9113
TRUE	FALSE	FALSE	FALSE	13.9884
TRUE	FALSE	FALSE	FALSE	38.8282
FALSE	FALSE	FALSE	FALSE	4.36603
TRUE	FALSE	FALSE	FALSE	14.0748
TRUE	FALSE	FALSE	FALSE	28.1907
TRUE	FALSE	FALSE	FALSE	11.4606
FALSE	FALSE	FALSE	FALSE	9.28138
TRUE	FALSE	FALSE	FALSE	27.1838
TRUE	FALSE	FALSE	FALSE	15.6039
FALSE	FALSE	FALSE	FALSE	8.21845
TRUE	FALSE	FALSE	FALSE	18.0694
FALSE	FALSE	FALSE	FALSE	65.3372
TRUE	FALSE	FALSE	TRUE	22.6314
TRUE	FALSE	FALSE	FALSE	8.93686
TRUE	FALSE	FALSE	FALSE	30.8478
FALSE	FALSE	FALSE	FALSE	4.71329
TRUE	FALSE	FALSE	FALSE	156.083
TRUE	FALSE	FALSE	FALSE	8.24226
FALSE	FALSE	FALSE	FALSE	13.8754
FALSE	FALSE	FALSE	FALSE	10.1918
TRUE	FALSE	FALSE	FALSE	40.2923
TRUE	FALSE	FALSE	FALSE	14.1664
TRUE	FALSE	FALSE	FALSE	63.0165
TRUE	FALSE	FALSE	FALSE	12.3048
TRUE	FALSE	FALSE	FALSE	8.63534
TRUE	FALSE	FALSE	FALSE	11.4045
TRUE	FALSE	FALSE	FALSE	20.6919
FALSE	FALSE	FALSE	FALSE	3.11792
TRUE	FALSE	FALSE	FALSE	49.3282
TRUE	FALSE	FALSE	FALSE	14.7093
FALSE	FALSE	FALSE	FALSE	8.71583
FALSE	FALSE	FALSE	FALSE	11.5142
TRUE	FALSE	FALSE	FALSE	19.4079
TRUE	FALSE	FALSE	FALSE	237.965
FALSE	FALSE	FALSE	FALSE	11.4936
TRUE	FALSE	FALSE	FALSE	14.8741
FALSE	FALSE	FALSE	FALSE	5.33158
FALSE	FALSE	FALSE	FALSE	10.4889
FALSE	FALSE	FALSE	FALSE	7.65288
TRUE	FALSE	FALSE	FALSE	368.603
TRUE	FALSE	FALSE	FALSE	20.8974
FALSE	FALSE	FALSE	FALSE	7.63204
FALSE	FALSE	FALSE	FALSE	6.79209
FALSE	FALSE	FALSE	FALSE	6.17239
TRUE	FALSE	FALSE	FALSE	82.8223
TRUE	TRUE	FALSE	FALSE	11.5456
TRUE	FALSE	FALSE	FALSE	26.1971
TRUE	FALSE	FALSE	FALSE	24.096
FALSE	FALSE	FALSE	FALSE	5.97896
TRUE	FALSE	FALSE	FALSE
TRUE	FALSE	FALSE	FALSE	11.8709
TRUE	FALSE	FALSE	FALSE	4.80644
FALSE	FALSE	FALSE	FALSE	13.9359
FALSE	FALSE	FALSE	FALSE	5.39468
TRUE	FALSE	FALSE	FALSE	31.1325
TRUE	FALSE	FALSE	FALSE	18.8186
FALSE	FALSE	FALSE	FALSE	22.1714
FALSE	FALSE	FALSE	FALSE	3.47923
TRUE	FALSE	FALSE	FALSE
TRUE	FALSE	FALSE	FALSE	34.8504
TRUE	FALSE	FALSE	FALSE	245.775
TRUE	FALSE	FALSE	FALSE	15.481
TRUE	FALSE	FALSE	FALSE	24.5167
FALSE	FALSE	FALSE	FALSE	9.59139
TRUE	FALSE	FALSE	FALSE	15.4368
FALSE	FALSE	FALSE	FALSE	8.80781
TRUE	FALSE	FALSE	FALSE	45.3534
FALSE	FALSE	FALSE	FALSE	4.48907
FALSE	FALSE	FALSE	FALSE	10.2444
FALSE	FALSE	FALSE	FALSE	9.06331
FALSE	FALSE	FALSE	FALSE	6.86034
FALSE	FALSE	FALSE	FALSE	17.9979
TRUE	FALSE	FALSE	FALSE
TRUE	FALSE	FALSE	FALSE	17.1586
TRUE	FALSE	FALSE	FALSE	21.114
TRUE	FALSE	FALSE	FALSE	13.8878
TRUE	FALSE	FALSE	FALSE	8.3063
TRUE	FALSE	FALSE	FALSE	13.5423
FALSE	FALSE	FALSE	FALSE	5.9676
TRUE	FALSE	FALSE	FALSE	13.957
TRUE	FALSE	FALSE	FALSE	10.6943
TRUE	FALSE	FALSE	TRUE	15.1268
TRUE	FALSE	FALSE	FALSE	17.3559
TRUE	FALSE	FALSE	FALSE
TRUE	FALSE	FALSE	FALSE	12.4962
TRUE	FALSE	FALSE	FALSE	7.87227
TRUE	FALSE	FALSE	FALSE	17.6773
TRUE	FALSE	FALSE	TRUE	10.1282
TRUE	FALSE	FALSE	FALSE	38.7859
FALSE	FALSE	FALSE	FALSE	5.94356
TRUE	FALSE	FALSE	FALSE	20.3382
TRUE	FALSE	FALSE	FALSE
FALSE	FALSE	FALSE	FALSE	9.97275
FALSE	FALSE	FALSE	FALSE	3.60049
TRUE	FALSE	FALSE	FALSE
TRUE	FALSE	FALSE	FALSE	11.8095
FALSE	FALSE	FALSE	FALSE	11.249
TRUE	FALSE	FALSE	FALSE	11.4684
TRUE	FALSE	FALSE	TRUE	7.85934
TRUE	FALSE	FALSE	FALSE
FALSE	FALSE	FALSE	FALSE	13.3748
TRUE	FALSE	FALSE	FALSE	18.4621
TRUE	FALSE	FALSE	FALSE	56.1919
TRUE	FALSE	FALSE	FALSE	103.66
FALSE	FALSE	FALSE	FALSE	38.969
TRUE	FALSE	FALSE	TRUE	21.6014
TRUE	FALSE	FALSE	FALSE	35.3383
TRUE	FALSE	FALSE	FALSE	16.8248
FALSE	FALSE	FALSE	FALSE	25.9264
TRUE	FALSE	FALSE	TRUE	16.6742
TRUE	FALSE	FALSE	FALSE	43.5517
FALSE	FALSE	FALSE	FALSE	11.6005
FALSE	FALSE	FALSE	FALSE	16.0335
TRUE	FALSE	TRUE	FALSE	23.5404
TRUE	FALSE	FALSE	FALSE	126.591
TRUE	FALSE	FALSE	FALSE	5.21785
TRUE	FALSE	FALSE	FALSE	19.3096
TRUE	FALSE	FALSE	FALSE	19.383
TRUE	FALSE	FALSE	FALSE	32.2348
TRUE	FALSE	FALSE	FALSE	109.413
FALSE	FALSE	FALSE	FALSE	35.3429
FALSE	FALSE	FALSE	FALSE	10.6884
TRUE	FALSE	FALSE	FALSE
TRUE	FALSE	FALSE	FALSE	18.1856
FALSE	FALSE	FALSE	FALSE	12.5643
TRUE	TRUE	FALSE	FALSE	72.1759
TRUE	TRUE	FALSE	FALSE
FALSE	FALSE	FALSE	FALSE	9.36963
FALSE	FALSE	FALSE	FALSE	16.4848
TRUE	FALSE	FALSE	FALSE
TRUE	FALSE	FALSE	FALSE
FALSE	FALSE	FALSE	FALSE	14.6658
TRUE	FALSE	FALSE	FALSE	13.2108
TRUE	TRUE	FALSE	FALSE	60.9955
TRUE	FALSE	FALSE	FALSE	49.2852
TRUE	FALSE	FALSE	FALSE	12.1537
TRUE	FALSE	FALSE	FALSE	23.4944
TRUE	FALSE	FALSE	FALSE	51.7323
TRUE	FALSE	FALSE	FALSE	14.304
TRUE	FALSE	FALSE	FALSE	23.1758
TRUE	FALSE	FALSE	FALSE	11.3124
TRUE	FALSE	FALSE	FALSE	33.2345
TRUE	FALSE	FALSE	FALSE	8.01905
TRUE	FALSE	FALSE	FALSE	15.8612
TRUE	FALSE	FALSE	FALSE	47.9392
TRUE	FALSE	FALSE	FALSE	38.7847
FALSE	FALSE	FALSE	FALSE	82.1209
FALSE	FALSE	FALSE	FALSE	6.42761
FALSE	FALSE	FALSE	FALSE	227.94
TRUE	FALSE	FALSE	TRUE
TRUE	FALSE	FALSE	FALSE	29.8158
TRUE	FALSE	FALSE	FALSE	9.44993
FALSE	FALSE	FALSE	FALSE	10.1906
FALSE	FALSE	FALSE	FALSE	11.3634
TRUE	FALSE	FALSE	FALSE
TRUE	FALSE	FALSE	FALSE	924.807
FALSE	FALSE	FALSE	FALSE	6.05425
TRUE	FALSE	FALSE	FALSE
TRUE	FALSE	FALSE	FALSE
FALSE	FALSE	FALSE	FALSE	34.7803
TRUE	FALSE	FALSE	FALSE	13.2732
TRUE	FALSE	FALSE	FALSE	418.5
TRUE	FALSE	FALSE	FALSE	499.076
TRUE	FALSE	FALSE	FALSE	11.6499
TRUE	FALSE	FALSE	FALSE
FALSE	FALSE	FALSE	FALSE	30.7557
TRUE	FALSE	FALSE	FALSE	16.2912
FALSE	FALSE	FALSE	FALSE	5.88618
TRUE	FALSE	FALSE	FALSE	12.3574
TRUE	FALSE	FALSE	FALSE	20.4765
TRUE	FALSE	FALSE	FALSE	28.4995
FALSE	FALSE	FALSE	FALSE	8.56197
TRUE	FALSE	FALSE	FALSE	47.5052
TRUE	FALSE	FALSE	FALSE	5168.57
TRUE	FALSE	FALSE	FALSE	29.4872
TRUE	FALSE	FALSE	FALSE	102.461
TRUE	FALSE	FALSE	FALSE	18.2242
TRUE	FALSE	FALSE	FALSE
TRUE	FALSE	FALSE	FALSE	8.60787
TRUE	FALSE	FALSE	FALSE	22.7331
FALSE	FALSE	FALSE	FALSE	5.94636
TRUE	FALSE	FALSE	FALSE	132.254
TRUE	FALSE	FALSE	FALSE
FALSE	FALSE	FALSE	FALSE	4.79254
TRUE	TRUE	FALSE	FALSE	11.3261
FALSE	FALSE	FALSE	FALSE	6.04916
TRUE	FALSE	FALSE	FALSE	10.0557
TRUE	FALSE	FALSE	FALSE	11.7116
FALSE	FALSE	FALSE	FALSE	9.76088
TRUE	FALSE	FALSE	FALSE	17.6924
TRUE	FALSE	FALSE	FALSE
FALSE	FALSE	FALSE	FALSE	10.6948
TRUE	FALSE	FALSE	FALSE	7.4659
FALSE	FALSE	FALSE	FALSE	25.0057
TRUE	FALSE	FALSE	FALSE	5.34364
FALSE	FALSE	FALSE	FALSE	6.79046
FALSE	FALSE	FALSE	FALSE	12.7195
TRUE	FALSE	FALSE	FALSE	19.2465
FALSE	FALSE	FALSE	FALSE	4.622
FALSE	FALSE	FALSE	FALSE	9.13703
TRUE	FALSE	FALSE	FALSE	8.7461
TRUE	FALSE	FALSE	FALSE	65.2599
TRUE	FALSE	FALSE	FALSE	74.2772
TRUE	FALSE	FALSE	FALSE	25.0392
TRUE	FALSE	FALSE	FALSE	63.8134
FALSE	FALSE	FALSE	FALSE	29.0945
TRUE	FALSE	FALSE	FALSE	11.8679
TRUE	FALSE	FALSE	FALSE	313.994
TRUE	FALSE	FALSE	FALSE	920.285
TRUE	FALSE	FALSE	FALSE	4.64644
TRUE	FALSE	FALSE	FALSE	4.06655
FALSE	FALSE	FALSE	FALSE	3.47936
TRUE	FALSE	FALSE	FALSE	4.04925
TRUE	FALSE	FALSE	FALSE
TRUE	FALSE	FALSE	FALSE	26.423
TRUE	FALSE	FALSE	FALSE	31.805
FALSE	FALSE	FALSE	FALSE	4.60512
TRUE	FALSE	FALSE	FALSE	13.1696
TRUE	FALSE	FALSE	FALSE	11.5637
FALSE	FALSE	FALSE	FALSE	5.98191
TRUE	FALSE	FALSE	FALSE	53.3307
FALSE	FALSE	FALSE	FALSE	7.49677
TRUE	FALSE	FALSE	FALSE	9.47452
TRUE	FALSE	FALSE	FALSE	32.7901
TRUE	TRUE	FALSE	FALSE	20.2026
TRUE	FALSE	FALSE	FALSE	12.2992
FALSE	FALSE	FALSE	FALSE	9.63788
TRUE	FALSE	FALSE	FALSE	10.837
TRUE	FALSE	FALSE	FALSE	3.29776
TRUE	FALSE	FALSE	FALSE	204.38
TRUE	FALSE	FALSE	FALSE
TRUE	TRUE	FALSE	FALSE
TRUE	FALSE	FALSE	FALSE	68.4768
TRUE	FALSE	FALSE	FALSE	5.73027
FALSE	FALSE	FALSE	FALSE	13.4436
FALSE	FALSE	FALSE	FALSE	8.36239
FALSE	FALSE	FALSE	FALSE	7.42792
FALSE	FALSE	FALSE	FALSE	8.14786
FALSE	FALSE	FALSE	FALSE	39.4619
TRUE	FALSE	FALSE	FALSE	73.9543
TRUE	FALSE	FALSE	FALSE	21.589
TRUE	FALSE	FALSE	FALSE	32.8621
TRUE	FALSE	FALSE	FALSE	42.5749
FALSE	FALSE	FALSE	FALSE	8.36201
FALSE	FALSE	FALSE	FALSE	7.30636
FALSE	FALSE	FALSE	FALSE	20.6254
TRUE	FALSE	FALSE	FALSE	18.9746
TRUE	FALSE	FALSE	FALSE	7.92282
TRUE	FALSE	FALSE	FALSE	60.3776
TRUE	FALSE	FALSE	FALSE	13.6619
FALSE	FALSE	FALSE	FALSE	29.9266
TRUE	FALSE	FALSE	FALSE	14.7611
TRUE	FALSE	FALSE	FALSE	20.8876
TRUE	FALSE	FALSE	FALSE	55.8407
TRUE	FALSE	FALSE	FALSE	15.4011
TRUE	FALSE	FALSE	FALSE	6.91084
TRUE	FALSE	FALSE	FALSE	49.1069
FALSE	FALSE	FALSE	FALSE	5.62454
TRUE	FALSE	FALSE	FALSE	36.4186
TRUE	FALSE	FALSE	FALSE	25.0522
TRUE	FALSE	FALSE	FALSE	8.64837
TRUE	FALSE	FALSE	FALSE	38.4391
TRUE	FALSE	FALSE	FALSE	25.3906
TRUE	FALSE	FALSE	FALSE
FALSE	FALSE	FALSE	FALSE	45.4687
TRUE	FALSE	FALSE	FALSE	28.5918
TRUE	FALSE	FALSE	FALSE	140.68
TRUE	FALSE	FALSE	FALSE	61.6847
TRUE	FALSE	FALSE	FALSE	17.6531
TRUE	FALSE	FALSE	FALSE	4.59584
FALSE	FALSE	FALSE	FALSE	4.98095
TRUE	FALSE	FALSE	FALSE	19.1134
TRUE	TRUE	FALSE	FALSE	97.5521
TRUE	FALSE	FALSE	FALSE	10.5797
FALSE	FALSE	FALSE	FALSE	6.62564
TRUE	FALSE	FALSE	FALSE	11.9448
TRUE	FALSE	FALSE	FALSE	116.547
TRUE	FALSE	FALSE	FALSE
TRUE	FALSE	FALSE	FALSE	5.46371
TRUE	FALSE	FALSE	FALSE	43.662
FALSE	FALSE	FALSE	FALSE	62.6293
TRUE	FALSE	FALSE	FALSE	9.57143
TRUE	FALSE	FALSE	FALSE	27.3085
TRUE	FALSE	FALSE	FALSE	222.128
FALSE	FALSE	FALSE	FALSE	9.77161
TRUE	FALSE	FALSE	FALSE	189.729
TRUE	FALSE	FALSE	FALSE	43.2774
FALSE	FALSE	FALSE	FALSE	5.683
TRUE	FALSE	FALSE	FALSE
TRUE	FALSE	FALSE	FALSE
TRUE	FALSE	FALSE	FALSE
FALSE	FALSE	FALSE	FALSE	6.51443
FALSE	FALSE	FALSE	FALSE	12.7107
TRUE	FALSE	FALSE	FALSE	6.77683
TRUE	FALSE	FALSE	FALSE	10.8574
FALSE	FALSE	FALSE	FALSE	6.3038
TRUE	FALSE	FALSE	FALSE	9.72653
TRUE	FALSE	FALSE	FALSE	47.7382
TRUE	FALSE	FALSE	FALSE	13.4085
TRUE	FALSE	FALSE	FALSE	38.131
TRUE	FALSE	FALSE	FALSE	343.151
FALSE	FALSE	FALSE	FALSE	11.5806
FALSE	FALSE	FALSE	FALSE	23.3362
FALSE	FALSE	FALSE	FALSE	5.38835
FALSE	FALSE	FALSE	FALSE	16.6849
FALSE	FALSE	FALSE	FALSE	14.8202
FALSE	FALSE	FALSE	FALSE	6.0778
TRUE	FALSE	FALSE	FALSE	11.1939
TRUE	FALSE	FALSE	FALSE	29.361
FALSE	FALSE	FALSE	FALSE	7.43984
TRUE	FALSE	FALSE	FALSE	10.8398
TRUE	FALSE	FALSE	FALSE	791.616
FALSE	FALSE	FALSE	FALSE	20.4894
FALSE	FALSE	FALSE	FALSE	14.532
FALSE	FALSE	FALSE	FALSE	21.3596
TRUE	FALSE	FALSE	FALSE	23.2996
FALSE	FALSE	FALSE	FALSE	4.39581
TRUE	FALSE	FALSE	FALSE	4681.04
FALSE	FALSE	FALSE	FALSE	39.1237
TRUE	FALSE	FALSE	FALSE	10.8692
TRUE	FALSE	FALSE	FALSE	22.4605
TRUE	FALSE	FALSE	FALSE	9.03654
TRUE	FALSE	FALSE	FALSE	5.83235
TRUE	FALSE	FALSE	FALSE	26.0638
TRUE	TRUE	FALSE	FALSE	44.016
FALSE	FALSE	FALSE	FALSE	9.02809
FALSE	FALSE	FALSE	FALSE	22.2076
TRUE	FALSE	FALSE	FALSE	16.3045
TRUE	FALSE	FALSE	FALSE
FALSE	FALSE	FALSE	FALSE	65.6341
FALSE	FALSE	FALSE	FALSE	10.5264
TRUE	FALSE	FALSE	FALSE	68.6029
TRUE	FALSE	FALSE	FALSE	21.3262
TRUE	FALSE	FALSE	FALSE
FALSE	FALSE	FALSE	FALSE	14.5467
TRUE	FALSE	FALSE	FALSE	1045.71
FALSE	FALSE	FALSE	FALSE	6.62358
TRUE	FALSE	FALSE	FALSE
FALSE	FALSE	FALSE	FALSE	52.9428
TRUE	FALSE	FALSE	FALSE	23.024
FALSE	FALSE	FALSE	FALSE	7.97043
TRUE	FALSE	FALSE	TRUE
FALSE	FALSE	FALSE	FALSE	7.1704
FALSE	FALSE	FALSE	FALSE	4.49975
FALSE	FALSE	FALSE	FALSE	7.6806
TRUE	FALSE	FALSE	FALSE	8.43061
TRUE	FALSE	FALSE	FALSE
TRUE	TRUE	FALSE	FALSE	4.01552
TRUE	FALSE	FALSE	TRUE	13.6027
FALSE	FALSE	FALSE	FALSE	5.72033
FALSE	FALSE	FALSE	FALSE	4.53789
TRUE	FALSE	FALSE	FALSE	10.089
TRUE	FALSE	FALSE	FALSE	6.08054
FALSE	FALSE	FALSE	FALSE	3.80763
TRUE	FALSE	FALSE	FALSE
FALSE	FALSE	FALSE	FALSE	19.4567
FALSE	FALSE	FALSE	FALSE	11.0819
TRUE	FALSE	FALSE	FALSE	13.7046
TRUE	FALSE	FALSE	FALSE	10.7307
FALSE	FALSE	FALSE	FALSE	6.39249
TRUE	FALSE	FALSE	FALSE	15.9151
FALSE	FALSE	FALSE	FALSE	14.7586
FALSE	FALSE	FALSE	FALSE	32.2974
FALSE	FALSE	FALSE	FALSE	13.0597
FALSE	FALSE	FALSE	FALSE	17.1965
FALSE	FALSE	FALSE	FALSE	14.8249
TRUE	FALSE	FALSE	FALSE	8.68987
FALSE	FALSE	FALSE	FALSE	17.5181
TRUE	FALSE	FALSE	FALSE	76.7001
TRUE	FALSE	FALSE	FALSE	70.9241
FALSE	FALSE	FALSE	FALSE	9.85489
TRUE	FALSE	FALSE	FALSE	10.9224
FALSE	FALSE	FALSE	FALSE	45.2589
TRUE	FALSE	FALSE	FALSE
TRUE	FALSE	FALSE	FALSE	7.7906
TRUE	FALSE	FALSE	FALSE	37.078
TRUE	FALSE	FALSE	TRUE
TRUE	FALSE	FALSE	FALSE	14.3655
FALSE	FALSE	FALSE	FALSE	69.954
FALSE	FALSE	FALSE	FALSE	5.00574
TRUE	FALSE	FALSE	FALSE	683.82
TRUE	FALSE	FALSE	TRUE	46039.4
TRUE	FALSE	FALSE	FALSE	12.5441
FALSE	FALSE	FALSE	FALSE	42.4484
TRUE	FALSE	FALSE	FALSE	16.9911
TRUE	FALSE	TRUE	FALSE	49.7701
FALSE	FALSE	FALSE	FALSE	10.4773
FALSE	FALSE	FALSE	FALSE	4.74957
FALSE	FALSE	FALSE	FALSE	6.84448
FALSE	FALSE	FALSE	FALSE	3.08473
FALSE	FALSE	FALSE	FALSE	7.50121
TRUE	FALSE	FALSE	FALSE	5.83339
TRUE	FALSE	FALSE	FALSE	20.1121
TRUE	FALSE	FALSE	TRUE	7.09171
TRUE	TRUE	FALSE	FALSE	6.19475
TRUE	FALSE	FALSE	FALSE	22.2234
TRUE	FALSE	FALSE	FALSE	4.48651
FALSE	FALSE	FALSE	FALSE	6.9119
FALSE	FALSE	FALSE	FALSE	6.96528
TRUE	FALSE	FALSE	FALSE	6.03245
TRUE	FALSE	FALSE	FALSE	6.80734
FALSE	FALSE	FALSE	FALSE	3.43232
TRUE	FALSE	FALSE	FALSE	15.648
TRUE	TRUE	FALSE	FALSE	216.442
FALSE	FALSE	FALSE	FALSE	23.3625
FALSE	FALSE	FALSE	FALSE	17.1752
TRUE	FALSE	FALSE	FALSE	14.8311
TRUE	FALSE	FALSE	FALSE	28.3074
FALSE	FALSE	FALSE	FALSE	8.01854
FALSE	FALSE	FALSE	FALSE	28.9659
FALSE	FALSE	FALSE	FALSE	6.2219
FALSE	FALSE	FALSE	FALSE	26.7041
FALSE	FALSE	FALSE	FALSE	55.7013
TRUE	FALSE	FALSE	FALSE	14.446
TRUE	FALSE	FALSE	FALSE	30.8404
FALSE	FALSE	FALSE	FALSE	2.80185
TRUE	FALSE	FALSE	FALSE	4.26059
TRUE	FALSE	FALSE	FALSE
FALSE	FALSE	FALSE	FALSE	24.6296
TRUE	FALSE	FALSE	FALSE	9.03995
TRUE	FALSE	FALSE	FALSE	9.53477
FALSE	FALSE	FALSE	FALSE	4.83454
FALSE	FALSE	FALSE	FALSE	13.5375
FALSE	FALSE	FALSE	FALSE	5.80135
TRUE	FALSE	FALSE	FALSE	7.49501
TRUE	FALSE	TRUE	FALSE	14.8897
TRUE	FALSE	FALSE	FALSE	9.0752
FALSE	FALSE	FALSE	FALSE	9.87448
TRUE	FALSE	FALSE	FALSE	8.4753
TRUE	FALSE	FALSE	FALSE	9.60708
TRUE	FALSE	FALSE	FALSE	60.8504
TRUE	FALSE	TRUE	FALSE	57.9022
TRUE	FALSE	TRUE	FALSE	12.9441
FALSE	FALSE	FALSE	FALSE	46.8113
FALSE	FALSE	FALSE	FALSE	7.94316
TRUE	FALSE	FALSE	FALSE
TRUE	FALSE	FALSE	FALSE	7.01496
TRUE	FALSE	FALSE	FALSE	7.8992
FALSE	FALSE	FALSE	FALSE	12.8674
TRUE	FALSE	TRUE	FALSE	43.5189
FALSE	FALSE	FALSE	FALSE	9.08671
TRUE	FALSE	FALSE	FALSE	9.43286
FALSE	FALSE	FALSE	FALSE	4.61074
FALSE	FALSE	FALSE	FALSE	6.65516
TRUE	FALSE	FALSE	FALSE	4.83736
TRUE	FALSE	TRUE	FALSE	30.9018
TRUE	FALSE	FALSE	TRUE	10.4152
FALSE	FALSE	FALSE	FALSE	3.08028
FALSE	FALSE	FALSE	FALSE	6.79734
FALSE	FALSE	FALSE	FALSE	4.19826
FALSE	FALSE	FALSE	FALSE	6.84699
FALSE	FALSE	FALSE	FALSE	3.73322
TRUE	FALSE	FALSE	FALSE	6.53899
TRUE	FALSE	FALSE	FALSE	9.17768
TRUE	FALSE	FALSE	FALSE	16.9467
TRUE	FALSE	FALSE	FALSE	4.41702
TRUE	FALSE	FALSE	FALSE
FALSE	FALSE	FALSE	FALSE	6.60229
TRUE	FALSE	FALSE	FALSE	1324.65
TRUE	FALSE	FALSE	FALSE	37.738
TRUE	FALSE	TRUE	FALSE	1338.97
FALSE	FALSE	FALSE	FALSE	4.37924
FALSE	FALSE	FALSE	FALSE	3.074
FALSE	FALSE	FALSE	FALSE	4.41972
TRUE	FALSE	FALSE	FALSE	8.10527
TRUE	FALSE	FALSE	FALSE
TRUE	FALSE	FALSE	FALSE	1659.25
FALSE	FALSE	FALSE	FALSE	15.2981
FALSE	FALSE	FALSE	FALSE	5.73118
TRUE	FALSE	FALSE	FALSE	9.6046
FALSE	FALSE	FALSE	FALSE	4.63635
TRUE	FALSE	FALSE	FALSE	8.50137
FALSE	FALSE	FALSE	FALSE	7.03101
TRUE	FALSE	FALSE	FALSE	3.89813
FALSE	FALSE	FALSE	FALSE	4.76281
TRUE	FALSE	FALSE	FALSE
TRUE	FALSE	FALSE	FALSE	37.8484
FALSE	FALSE	FALSE	FALSE	15.6336
TRUE	FALSE	FALSE	TRUE	6.71365
TRUE	FALSE	TRUE	FALSE	30.5429
TRUE	TRUE	FALSE	FALSE	22.4697
TRUE	FALSE	FALSE	FALSE	40.2095
TRUE	FALSE	TRUE	FALSE	12.2899
TRUE	FALSE	FALSE	FALSE	6.40286
TRUE	FALSE	FALSE	FALSE	4.61674
TRUE	FALSE	FALSE	FALSE	6.43123
TRUE	FALSE	FALSE	FALSE	8.04098
TRUE	FALSE	FALSE	FALSE	9.84999
TRUE	FALSE	FALSE	FALSE
FALSE	FALSE	FALSE	FALSE	11.9156
FALSE	FALSE	FALSE	FALSE	5.50621
FALSE	FALSE	FALSE	FALSE	4.821
TRUE	FALSE	FALSE	FALSE	4.25031
FALSE	FALSE	FALSE	FALSE	2.41339
TRUE	FALSE	FALSE	FALSE
FALSE	FALSE	FALSE	FALSE	3.76397
TRUE	FALSE	FALSE	FALSE	20.5641
FALSE	FALSE	FALSE	FALSE	6.58585
TRUE	FALSE	FALSE	FALSE	12.0237
TRUE	FALSE	FALSE	FALSE	14.2974
TRUE	FALSE	FALSE	FALSE	543.591
TRUE	FALSE	FALSE	FALSE	5.05741
TRUE	FALSE	FALSE	FALSE	7.83087
TRUE	FALSE	FALSE	FALSE	6.60225
TRUE	FALSE	FALSE	FALSE
TRUE	FALSE	TRUE	FALSE	27.5722
TRUE	FALSE	FALSE	FALSE	33.5514
FALSE	FALSE	FALSE	FALSE	3.31335
TRUE	FALSE	FALSE	TRUE
TRUE	FALSE	FALSE	FALSE	34.6788
FALSE	FALSE	FALSE	FALSE	4.14396
FALSE	FALSE	FALSE	FALSE	10.7383
FALSE	FALSE	FALSE	FALSE	5.84313
FALSE	FALSE	FALSE	FALSE	15.9858
TRUE	FALSE	FALSE	FALSE	25.6157
TRUE	FALSE	FALSE	FALSE	23.3665
TRUE	FALSE	FALSE	TRUE	35.1912
TRUE	FALSE	FALSE	FALSE	19.5216
TRUE	FALSE	FALSE	FALSE	140.031
TRUE	FALSE	FALSE	FALSE	6.42148
TRUE	FALSE	FALSE	FALSE	6.96534
TRUE	FALSE	FALSE	FALSE
TRUE	FALSE	FALSE	FALSE	19.126
TRUE	FALSE	FALSE	FALSE	31.6719
FALSE	FALSE	FALSE	FALSE	6.08587
FALSE	FALSE	FALSE	FALSE	6.62464
TRUE	FALSE	FALSE	FALSE	18.8527
FALSE	FALSE	FALSE	FALSE	5.21879
TRUE	FALSE	FALSE	FALSE	20.8425
TRUE	FALSE	FALSE	FALSE	20.9594
TRUE	FALSE	FALSE	FALSE	470.348
TRUE	FALSE	FALSE	FALSE	17.2679
TRUE	FALSE	FALSE	TRUE	36.2037
TRUE	FALSE	FALSE	FALSE	49.4482
TRUE	TRUE	FALSE	FALSE
FALSE	FALSE	FALSE	FALSE	90.3752
FALSE	FALSE	FALSE	FALSE	8.89322
TRUE	FALSE	FALSE	FALSE	82.8815
FALSE	FALSE	FALSE	FALSE	6.81605
TRUE	FALSE	FALSE	FALSE	13.3113
TRUE	FALSE	FALSE	FALSE	26.5128
TRUE	FALSE	FALSE	FALSE	20.5991
TRUE	TRUE	FALSE	FALSE	12.2083
TRUE	FALSE	FALSE	FALSE	151.523
TRUE	FALSE	FALSE	FALSE	30.8061
TRUE	FALSE	FALSE	FALSE	11.4469
TRUE	FALSE	FALSE	FALSE	69.9793
FALSE	FALSE	FALSE	FALSE	14.6818
TRUE	FALSE	FALSE	TRUE	12.2504
TRUE	FALSE	TRUE	FALSE	78.9096
TRUE	FALSE	FALSE	TRUE	194.905
FALSE	FALSE	FALSE	FALSE	3.72213
FALSE	FALSE	FALSE	FALSE	7.96918
FALSE	FALSE	FALSE	FALSE	15.0082
FALSE	FALSE	FALSE	FALSE	4.58801
FALSE	FALSE	FALSE	FALSE	5.35115
FALSE	FALSE	FALSE	FALSE	4.49899
TRUE	FALSE	FALSE	FALSE	7.49731
TRUE	FALSE	FALSE	FALSE	3.92786
TRUE	FALSE	FALSE	FALSE
TRUE	FALSE	FALSE	FALSE	16.1493
TRUE	TRUE	FALSE	FALSE	1139.48
TRUE	FALSE	FALSE	FALSE	1334.14
TRUE	FALSE	FALSE	FALSE	529.496
TRUE	FALSE	FALSE	FALSE
TRUE	FALSE	FALSE	FALSE
FALSE	FALSE	FALSE	FALSE	3.43894
TRUE	FALSE	FALSE	FALSE	6.72004
TRUE	FALSE	FALSE	FALSE	9.46938
TRUE	FALSE	FALSE	FALSE
TRUE	FALSE	FALSE	FALSE	13.3482
TRUE	TRUE	FALSE	FALSE	900.792
TRUE	FALSE	FALSE	FALSE	17.1615
FALSE	FALSE	FALSE	FALSE	5.96612
FALSE	FALSE	FALSE	FALSE	4.95384
TRUE	FALSE	FALSE	TRUE	92.2319
TRUE	FALSE	FALSE	TRUE	29.4337
TRUE	FALSE	FALSE	FALSE	4818.46
TRUE	FALSE	FALSE	FALSE	3.32198
TRUE	FALSE	FALSE	FALSE	6.14197
TRUE	FALSE	FALSE	FALSE	7.58493
TRUE	FALSE	FALSE	FALSE	7.24246
TRUE	FALSE	FALSE	FALSE
FALSE	FALSE	FALSE	FALSE	4.19883
TRUE	FALSE	FALSE	FALSE
TRUE	FALSE	FALSE	FALSE	14.4439
FALSE	FALSE	FALSE	FALSE	7.4843
TRUE	FALSE	FALSE	FALSE
TRUE	FALSE	FALSE	FALSE	11.6669
TRUE	FALSE	FALSE	FALSE	9.70018
TRUE	FALSE	FALSE	FALSE	91.6848
FALSE	FALSE	FALSE	FALSE	9.08877
TRUE	FALSE	FALSE	FALSE	7.0776
FALSE	FALSE	FALSE	FALSE	3.49335
FALSE	FALSE	FALSE	FALSE	4.68735
TRUE	TRUE	FALSE	FALSE
FALSE	FALSE	FALSE	FALSE	5.372
FALSE	FALSE	FALSE	FALSE	9.55625
FALSE	FALSE	FALSE	FALSE	12.4869
TRUE	TRUE	FALSE	FALSE	8.15146
TRUE	FALSE	FALSE	TRUE
FALSE	FALSE	FALSE	FALSE	10.4754
TRUE	FALSE	FALSE	FALSE	73.04
FALSE	FALSE	FALSE	FALSE	13.345
TRUE	TRUE	FALSE	FALSE	14.3354
FALSE	FALSE	FALSE	FALSE	11.541
TRUE	FALSE	FALSE	FALSE	13.0425
TRUE	FALSE	FALSE	FALSE	140.314
TRUE	FALSE	FALSE	FALSE	70.9303
TRUE	FALSE	TRUE	FALSE	40.5913
TRUE	FALSE	FALSE	FALSE	22.6889
FALSE	FALSE	FALSE	FALSE	20.878
TRUE	FALSE	FALSE	FALSE	155.713
TRUE	FALSE	FALSE	FALSE	33.3637
TRUE	FALSE	FALSE	FALSE	42.3232
FALSE	FALSE	FALSE	FALSE	79.509
TRUE	FALSE	FALSE	FALSE	17.2039
TRUE	FALSE	FALSE	FALSE	8.44966
TRUE	TRUE	FALSE	FALSE	26.0269
TRUE	FALSE	FALSE	FALSE	7.68699
TRUE	FALSE	FALSE	FALSE	377.115
FALSE	FALSE	FALSE	FALSE	52.0742
TRUE	FALSE	FALSE	FALSE	9.70383
TRUE	FALSE	FALSE	FALSE	55.9504
TRUE	FALSE	FALSE	FALSE	93.9181
TRUE	FALSE	FALSE	FALSE	13.7354
TRUE	FALSE	FALSE	FALSE	98.1235
FALSE	FALSE	FALSE	FALSE	22.2908
TRUE	FALSE	FALSE	FALSE	112.075
TRUE	TRUE	FALSE	FALSE	20.7685
TRUE	FALSE	FALSE	FALSE	24.4283
TRUE	FALSE	FALSE	FALSE	32.9752
FALSE	FALSE	FALSE	FALSE	8.58574
TRUE	FALSE	FALSE	FALSE	73.1285
TRUE	FALSE	FALSE	FALSE	14.179
TRUE	TRUE	FALSE	FALSE	18.8426
TRUE	FALSE	TRUE	FALSE	16.0234
TRUE	FALSE	TRUE	FALSE	33.0172
TRUE	FALSE	FALSE	FALSE
TRUE	FALSE	FALSE	FALSE	8.63624
TRUE	FALSE	FALSE	FALSE	5.00729
TRUE	FALSE	FALSE	FALSE
TRUE	FALSE	FALSE	FALSE	10.1242
FALSE	FALSE	FALSE	FALSE	7.09096
TRUE	FALSE	FALSE	FALSE	7.34026
TRUE	FALSE	FALSE	FALSE	15.6727
TRUE	FALSE	FALSE	FALSE
FALSE	FALSE	FALSE	FALSE	7.28988
TRUE	FALSE	FALSE	FALSE	18.4382
FALSE	FALSE	FALSE	FALSE	4.3583
TRUE	FALSE	TRUE	FALSE	20.148
TRUE	FALSE	FALSE	FALSE	7.9296
TRUE	FALSE	FALSE	FALSE	25.9528
TRUE	FALSE	TRUE	FALSE	19.2913
FALSE	FALSE	FALSE	FALSE	6.56991
TRUE	FALSE	FALSE	FALSE
TRUE	FALSE	FALSE	TRUE	5.32351
TRUE	FALSE	FALSE	FALSE	10.4661
TRUE	FALSE	FALSE	FALSE	6.04397
TRUE	FALSE	FALSE	FALSE	5.90241
TRUE	FALSE	FALSE	FALSE	8.36392
TRUE	FALSE	FALSE	FALSE	4.7562
TRUE	FALSE	FALSE	FALSE	5.38333
TRUE	FALSE	FALSE	FALSE	10.6016
TRUE	FALSE	FALSE	FALSE
TRUE	FALSE	FALSE	FALSE	7.10578
FALSE	FALSE	FALSE	FALSE	20.9831
TRUE	FALSE	FALSE	FALSE	13.8387
TRUE	FALSE	FALSE	FALSE	19.4267
FALSE	FALSE	FALSE	FALSE	4.55572
FALSE	FALSE	FALSE	FALSE	5.09126
TRUE	FALSE	FALSE	FALSE	23.1433
TRUE	FALSE	FALSE	FALSE	14.2198
TRUE	FALSE	FALSE	FALSE	13.1323
FALSE	FALSE	FALSE	FALSE	3.27212
TRUE	FALSE	FALSE	FALSE	9.43109
TRUE	FALSE	FALSE	FALSE	7.8293
TRUE	FALSE	FALSE	FALSE
FALSE	FALSE	FALSE	FALSE	18.6314
FALSE	FALSE	FALSE	FALSE	5.22794
TRUE	FALSE	FALSE	FALSE	981.694
TRUE	FALSE	FALSE	FALSE	10.4257
TRUE	TRUE	FALSE	FALSE	1738.78
TRUE	FALSE	FALSE	FALSE	26.2649
FALSE	FALSE	FALSE	FALSE	4.57328
TRUE	FALSE	FALSE	FALSE	4.81296
FALSE	FALSE	FALSE	FALSE	3.70393
TRUE	FALSE	FALSE	FALSE	59.7052
TRUE	FALSE	FALSE	FALSE	12.2987
FALSE	FALSE	FALSE	FALSE	5.50237
FALSE	FALSE	FALSE	FALSE	7.59622
TRUE	FALSE	FALSE	FALSE	20.7777
FALSE	FALSE	FALSE	FALSE	9.26309
FALSE	FALSE	FALSE	FALSE	11.9937
FALSE	FALSE	FALSE	FALSE	32.0507
FALSE	FALSE	FALSE	FALSE	3.48599
TRUE	FALSE	FALSE	FALSE	17.3335
FALSE	FALSE	FALSE	FALSE	4.97159
TRUE	FALSE	FALSE	FALSE	50.9749
TRUE	FALSE	FALSE	FALSE	7.52265
TRUE	FALSE	FALSE	FALSE	8.49264
TRUE	FALSE	FALSE	FALSE	14.6379
TRUE	FALSE	FALSE	FALSE	18.2668
TRUE	FALSE	FALSE	FALSE	8.45401
TRUE	FALSE	FALSE	FALSE	37.3038
TRUE	FALSE	FALSE	FALSE	98.5867
TRUE	FALSE	FALSE	FALSE	10.0508
TRUE	FALSE	FALSE	FALSE	24.5115
TRUE	FALSE	FALSE	FALSE	14.274
TRUE	FALSE	FALSE	FALSE	41.6883
TRUE	FALSE	FALSE	FALSE	15.2608
FALSE	FALSE	FALSE	FALSE	11.4243
FALSE	FALSE	FALSE	FALSE	3.42735
TRUE	TRUE	FALSE	FALSE	34.3227
TRUE	FALSE	FALSE	FALSE	44.9751
TRUE	FALSE	FALSE	FALSE
FALSE	FALSE	FALSE	FALSE	3.69124
TRUE	TRUE	FALSE	FALSE	15.6599
TRUE	FALSE	TRUE	FALSE	23.5429
TRUE	FALSE	FALSE	FALSE	53.8876
TRUE	FALSE	TRUE	FALSE	23.7939
TRUE	FALSE	FALSE	FALSE
FALSE	FALSE	FALSE	FALSE	9.11407
TRUE	FALSE	FALSE	FALSE	4.87957
FALSE	FALSE	FALSE	FALSE	4.40942
TRUE	FALSE	FALSE	FALSE	8.0552
TRUE	FALSE	FALSE	FALSE	74.8996
TRUE	FALSE	FALSE	FALSE	15.8805
TRUE	FALSE	FALSE	FALSE	278.461
TRUE	FALSE	FALSE	FALSE	12.1049
TRUE	FALSE	FALSE	FALSE	11.1257
TRUE	FALSE	FALSE	FALSE	8.12358
TRUE	FALSE	FALSE	FALSE	7.10959
TRUE	FALSE	FALSE	FALSE	10.5174
TRUE	FALSE	FALSE	FALSE	56.9998
TRUE	FALSE	FALSE	FALSE	97.7025
TRUE	FALSE	FALSE	FALSE	5.67791
FALSE	FALSE	FALSE	FALSE	4.65756
TRUE	FALSE	FALSE	FALSE	7.74283
TRUE	FALSE	FALSE	FALSE	6.7075
FALSE	FALSE	FALSE	FALSE	5.20938
TRUE	FALSE	FALSE	FALSE	7.76882
TRUE	FALSE	FALSE	FALSE	3.12839
TRUE	FALSE	FALSE	FALSE
FALSE	FALSE	FALSE	FALSE	2.8041
FALSE	FALSE	FALSE	FALSE	5.13387
FALSE	FALSE	FALSE	FALSE	5.45213
TRUE	FALSE	FALSE	FALSE	6.72371
FALSE	FALSE	FALSE	FALSE	5.7711
TRUE	FALSE	FALSE	FALSE	32.5172
FALSE	FALSE	FALSE	FALSE	3.65534
TRUE	FALSE	FALSE	FALSE	14.5095
TRUE	FALSE	FALSE	FALSE	38.8766
TRUE	FALSE	FALSE	FALSE	9.21416
TRUE	FALSE	FALSE	FALSE	15.6951
FALSE	FALSE	FALSE	FALSE	6.34559
TRUE	FALSE	FALSE	FALSE	8.05708
TRUE	FALSE	FALSE	FALSE	3.65275
TRUE	FALSE	FALSE	FALSE	8.7105
FALSE	FALSE	FALSE	FALSE	8.4228
TRUE	FALSE	FALSE	FALSE	6.59503
TRUE	FALSE	FALSE	FALSE
FALSE	FALSE	FALSE	FALSE	18.751
TRUE	FALSE	FALSE	FALSE
TRUE	FALSE	FALSE	FALSE	14.7544
TRUE	FALSE	FALSE	FALSE	18.3441
TRUE	FALSE	FALSE	FALSE	52.8098
TRUE	FALSE	FALSE	FALSE	11.1538
TRUE	FALSE	FALSE	FALSE	10.469
TRUE	FALSE	FALSE	FALSE	17.9083
TRUE	FALSE	FALSE	FALSE	7.52121
TRUE	FALSE	FALSE	FALSE	9.54678
TRUE	FALSE	FALSE	FALSE	782.93
TRUE	FALSE	FALSE	FALSE	18.5583
TRUE	FALSE	FALSE	FALSE	42.8351
TRUE	FALSE	FALSE	FALSE	6.05411
FALSE	FALSE	FALSE	FALSE	3.92954
FALSE	FALSE	FALSE	FALSE	5.44298
TRUE	FALSE	FALSE	FALSE	355.768
FALSE	FALSE	FALSE	FALSE	7.67981
TRUE	FALSE	FALSE	FALSE	6.0466
TRUE	FALSE	FALSE	FALSE	32.1276
FALSE	FALSE	FALSE	FALSE	5.64907
TRUE	FALSE	FALSE	FALSE	16.0276
TRUE	FALSE	FALSE	FALSE	4.70365
TRUE	FALSE	FALSE	FALSE	16.7907
FALSE	FALSE	FALSE	FALSE	6.858
FALSE	FALSE	FALSE	FALSE	51.7049
TRUE	FALSE	FALSE	FALSE	12.1205
TRUE	TRUE	FALSE	FALSE	7.87713
TRUE	FALSE	FALSE	FALSE	43.8128
FALSE	FALSE	FALSE	FALSE	6.49331
TRUE	FALSE	FALSE	TRUE	7.64851
FALSE	FALSE	FALSE	FALSE	3.52251
TRUE	FALSE	FALSE	FALSE	15.6155
TRUE	FALSE	FALSE	FALSE	8.74084
TRUE	FALSE	FALSE	FALSE	351.91
TRUE	FALSE	FALSE	FALSE	139.822
TRUE	FALSE	TRUE	FALSE	36.4327
TRUE	FALSE	FALSE	FALSE	34.8379
TRUE	FALSE	TRUE	FALSE	56.0771
TRUE	FALSE	FALSE	FALSE	31.1684
FALSE	FALSE	FALSE	FALSE	4.78875
FALSE	FALSE	FALSE	FALSE	5.06084
TRUE	FALSE	FALSE	FALSE	6.68224
FALSE	FALSE	FALSE	FALSE	5.49691
TRUE	FALSE	FALSE	FALSE	19.4835
TRUE	FALSE	FALSE	FALSE	62.6974
TRUE	FALSE	FALSE	FALSE	11.9369
TRUE	FALSE	FALSE	FALSE	64.7913
TRUE	FALSE	FALSE	FALSE	9.40662
TRUE	FALSE	FALSE	FALSE	65.2368
TRUE	FALSE	FALSE	FALSE	32.5491
TRUE	FALSE	FALSE	FALSE	20.2086
TRUE	FALSE	FALSE	FALSE	14.5871
FALSE	FALSE	FALSE	FALSE	6.85281
TRUE	FALSE	FALSE	FALSE	19.6024
FALSE	FALSE	FALSE	FALSE	4.45204
TRUE	FALSE	FALSE	FALSE	32.0495
FALSE	FALSE	FALSE	FALSE	45.1725
TRUE	TRUE	FALSE	FALSE	7.38711
FALSE	FALSE	FALSE	FALSE	4.65455
TRUE	FALSE	FALSE	FALSE	286.334
FALSE	FALSE	FALSE	FALSE	4.24946
TRUE	FALSE	FALSE	FALSE	5.37921
TRUE	FALSE	FALSE	FALSE	155.474
TRUE	FALSE	FALSE	FALSE	11.1545
TRUE	FALSE	FALSE	FALSE	10.2559
TRUE	FALSE	FALSE	FALSE	25.8549
FALSE	FALSE	FALSE	FALSE	3.8949
FALSE	FALSE	FALSE	FALSE	6.26877
TRUE	FALSE	FALSE	FALSE	8.04123
TRUE	FALSE	FALSE	FALSE	90.2229
TRUE	FALSE	FALSE	FALSE	16.8169
TRUE	FALSE	FALSE	FALSE
FALSE	FALSE	FALSE	FALSE	3.61524
TRUE	TRUE	FALSE	FALSE	111.215
TRUE	FALSE	FALSE	FALSE	15.5165
TRUE	FALSE	FALSE	FALSE	5.63447
TRUE	FALSE	FALSE	FALSE	8.56627
TRUE	FALSE	FALSE	FALSE	28.9377
FALSE	FALSE	FALSE	FALSE	7.96094
FALSE	FALSE	FALSE	FALSE	48.0301
FALSE	FALSE	FALSE	FALSE	18.8109
TRUE	FALSE	FALSE	FALSE	5.97411
TRUE	FALSE	FALSE	FALSE	12.6818
TRUE	FALSE	FALSE	FALSE	32.8484
TRUE	FALSE	FALSE	FALSE	5.99642
FALSE	FALSE	FALSE	FALSE	5.29078
TRUE	FALSE	FALSE	FALSE	7.77779
TRUE	FALSE	FALSE	FALSE	21.5089
TRUE	FALSE	FALSE	FALSE	22.366
TRUE	FALSE	FALSE	FALSE	4.02073
TRUE	FALSE	FALSE	FALSE	4.31636
TRUE	FALSE	FALSE	FALSE
TRUE	FALSE	FALSE	FALSE	54.3847
TRUE	FALSE	FALSE	FALSE	6.876
TRUE	FALSE	FALSE	FALSE	8.95742
TRUE	FALSE	FALSE	FALSE	5.82694
TRUE	FALSE	FALSE	FALSE	3.44985
TRUE	FALSE	FALSE	FALSE
FALSE	FALSE	FALSE	FALSE	6.28195
FALSE	FALSE	FALSE	FALSE	4.86009
TRUE	FALSE	FALSE	FALSE	30.2369
FALSE	FALSE	FALSE	FALSE	7.13052
TRUE	FALSE	FALSE	FALSE	13.2718
TRUE	FALSE	FALSE	FALSE	6.35542
TRUE	FALSE	FALSE	FALSE	34.5396
TRUE	FALSE	FALSE	FALSE	7.17959
TRUE	FALSE	FALSE	FALSE	44.9419
TRUE	FALSE	FALSE	FALSE	12.022
FALSE	FALSE	FALSE	FALSE	6.7898
TRUE	FALSE	FALSE	FALSE	10.6849
TRUE	FALSE	FALSE	FALSE	36.0184
FALSE	FALSE	FALSE	FALSE	11.751
TRUE	FALSE	FALSE	FALSE	7.80759
TRUE	FALSE	FALSE	FALSE	4.30978
TRUE	FALSE	FALSE	FALSE	14.2025
TRUE	FALSE	FALSE	FALSE	83.205
TRUE	FALSE	FALSE	FALSE	11.884
TRUE	FALSE	FALSE	FALSE	11.3636
FALSE	FALSE	FALSE	FALSE	4.34322
TRUE	TRUE	FALSE	FALSE	95.5552
TRUE	FALSE	FALSE	FALSE	422.794
TRUE	FALSE	FALSE	FALSE	39.7135
TRUE	TRUE	FALSE	FALSE	8.8241
TRUE	FALSE	FALSE	FALSE	7.54992
TRUE	FALSE	TRUE	FALSE
TRUE	FALSE	FALSE	FALSE	17.4276
TRUE	FALSE	FALSE	FALSE
TRUE	FALSE	FALSE	FALSE	36.4137
TRUE	FALSE	FALSE	FALSE
TRUE	FALSE	TRUE	FALSE
TRUE	FALSE	TRUE	FALSE
TRUE	FALSE	TRUE	FALSE	19.6655
TRUE	FALSE	FALSE	FALSE
TRUE	FALSE	FALSE	FALSE	18.7747
TRUE	FALSE	FALSE	FALSE
TRUE	FALSE	FALSE	FALSE	134.865
TRUE	FALSE	FALSE	TRUE
TRUE	FALSE	FALSE	FALSE
TRUE	FALSE	FALSE	FALSE
TRUE	FALSE	FALSE	FALSE
TRUE	FALSE	FALSE	FALSE	93.0608
TRUE	FALSE	FALSE	FALSE	44.138
TRUE	FALSE	FALSE	FALSE	21.7427
TRUE	FALSE	FALSE	FALSE	35.0632
TRUE	FALSE	FALSE	FALSE	9.50004
TRUE	FALSE	FALSE	FALSE	36.9612
FALSE	FALSE	FALSE	FALSE	22.9183
TRUE	FALSE	FALSE	FALSE	12.5635
TRUE	FALSE	FALSE	FALSE	24.6542
TRUE	FALSE	FALSE	FALSE	16.2752
TRUE	FALSE	FALSE	FALSE	624.7
TRUE	FALSE	FALSE	FALSE	66.1191
TRUE	FALSE	FALSE	FALSE	136.978
TRUE	FALSE	FALSE	FALSE	106.478
TRUE	FALSE	FALSE	FALSE
TRUE	TRUE	FALSE	FALSE
TRUE	FALSE	FALSE	FALSE
TRUE	FALSE	FALSE	FALSE	8.8259
TRUE	TRUE	FALSE	FALSE	25.4296
TRUE	FALSE	FALSE	FALSE	10.5199
TRUE	FALSE	FALSE	FALSE
FALSE	FALSE	FALSE	FALSE	42.0538
TRUE	FALSE	FALSE	FALSE	67.0663
FALSE	FALSE	FALSE	FALSE	13.1951
FALSE	FALSE	FALSE	FALSE	11.5711
TRUE	FALSE	FALSE	FALSE	10.1124
TRUE	FALSE	FALSE	FALSE	7.43477
TRUE	FALSE	FALSE	FALSE
TRUE	FALSE	FALSE	FALSE	22.5436
TRUE	FALSE	FALSE	FALSE	16.165
TRUE	FALSE	FALSE	FALSE	34.5839
TRUE	FALSE	FALSE	FALSE	70.9035
TRUE	FALSE	FALSE	FALSE	25.932
TRUE	FALSE	FALSE	FALSE	19.321
TRUE	FALSE	FALSE	FALSE
TRUE	FALSE	FALSE	FALSE
TRUE	FALSE	FALSE	TRUE	394.424
TRUE	FALSE	FALSE	TRUE
TRUE	FALSE	FALSE	FALSE	92.0919
TRUE	FALSE	FALSE	FALSE	11.0504
TRUE	FALSE	FALSE	TRUE	35.0028
TRUE	FALSE	FALSE	FALSE
TRUE	FALSE	FALSE	FALSE	95.2227
TRUE	FALSE	FALSE	FALSE	55.0366
TRUE	FALSE	FALSE	FALSE	69.1521
TRUE	FALSE	FALSE	TRUE
TRUE	FALSE	FALSE	TRUE	234.767
TRUE	FALSE	FALSE	FALSE	153.785
FALSE	FALSE	FALSE	FALSE	80.0506
TRUE	FALSE	FALSE	FALSE	106.467
TRUE	FALSE	FALSE	FALSE	17.6413
TRUE	FALSE	FALSE	FALSE	15.9938
TRUE	FALSE	FALSE	FALSE	95.3878
TRUE	FALSE	FALSE	FALSE	158.636
TRUE	FALSE	FALSE	FALSE	327.947
TRUE	FALSE	FALSE	FALSE	11.4031
TRUE	FALSE	FALSE	FALSE
TRUE	FALSE	FALSE	FALSE	82.7291
TRUE	FALSE	TRUE	FALSE	642.673
TRUE	FALSE	FALSE	FALSE	15.7438
TRUE	FALSE	FALSE	FALSE	23.6353
TRUE	FALSE	TRUE	FALSE	28.6206
TRUE	FALSE	FALSE	FALSE	34.4921
TRUE	FALSE	FALSE	FALSE	29.3448
TRUE	FALSE	FALSE	FALSE	54.463
TRUE	FALSE	FALSE	FALSE	89.7349
TRUE	FALSE	FALSE	FALSE	7.55378
TRUE	FALSE	FALSE	FALSE	5.1618
TRUE	FALSE	FALSE	FALSE
TRUE	FALSE	FALSE	FALSE	100.224
TRUE	FALSE	FALSE	FALSE
TRUE	FALSE	TRUE	FALSE
TRUE	FALSE	FALSE	TRUE
TRUE	FALSE	FALSE	FALSE	71.6814
TRUE	FALSE	FALSE	FALSE
TRUE	FALSE	FALSE	FALSE	13.5851
TRUE	FALSE	FALSE	FALSE	32.7166
TRUE	FALSE	FALSE	FALSE
TRUE	FALSE	FALSE	FALSE	45.7566
TRUE	FALSE	FALSE	FALSE	613.789
TRUE	FALSE	FALSE	FALSE	33.8302
TRUE	FALSE	FALSE	TRUE	11.4491
TRUE	FALSE	FALSE	FALSE	29.3812
TRUE	FALSE	FALSE	FALSE	20.0858
TRUE	FALSE	FALSE	FALSE	28.9267
TRUE	FALSE	FALSE	FALSE	107.91
TRUE	FALSE	FALSE	FALSE	254.111
FALSE	FALSE	FALSE	FALSE	12.8356
TRUE	FALSE	FALSE	FALSE	11.8132
TRUE	FALSE	FALSE	FALSE
FALSE	FALSE	FALSE	FALSE	11.1321
FALSE	FALSE	FALSE	FALSE	10.318
TRUE	FALSE	FALSE	FALSE	738.795
TRUE	FALSE	FALSE	FALSE	29.6013
TRUE	FALSE	FALSE	FALSE	61.6041
FALSE	FALSE	FALSE	FALSE	18.7851
TRUE	FALSE	TRUE	FALSE	30.0991
TRUE	FALSE	FALSE	FALSE	59.5793
TRUE	FALSE	FALSE	TRUE	585.091
FALSE	FALSE	FALSE	FALSE	59.3431
TRUE	FALSE	FALSE	FALSE	24.0777
TRUE	FALSE	FALSE	FALSE	27.5079
TRUE	FALSE	FALSE	FALSE	78.1745
TRUE	FALSE	FALSE	FALSE	14.9387
TRUE	FALSE	FALSE	FALSE	595.36
TRUE	FALSE	FALSE	FALSE	50.8278
TRUE	FALSE	FALSE	TRUE	9.56831
TRUE	FALSE	FALSE	FALSE	177.222
TRUE	FALSE	FALSE	FALSE	563.599
TRUE	FALSE	FALSE	FALSE	11.0395
FALSE	FALSE	FALSE	FALSE	21.8822
TRUE	FALSE	FALSE	FALSE	35.239
TRUE	FALSE	FALSE	TRUE	13.0022
TRUE	FALSE	FALSE	FALSE
TRUE	FALSE	FALSE	TRUE	107.832
TRUE	FALSE	FALSE	FALSE
TRUE	FALSE	FALSE	FALSE	10.1782
TRUE	FALSE	FALSE	FALSE	10.0694
TRUE	FALSE	FALSE	FALSE
TRUE	FALSE	FALSE	TRUE	16.9105
FALSE	FALSE	FALSE	FALSE	19.0629
TRUE	FALSE	FALSE	FALSE	27.4215
TRUE	FALSE	FALSE	FALSE	9.94234
TRUE	FALSE	FALSE	FALSE	33.5023
TRUE	FALSE	FALSE	FALSE	31.6678
TRUE	FALSE	FALSE	FALSE	22.0263
TRUE	FALSE	FALSE	FALSE	35.4217
TRUE	FALSE	FALSE	FALSE	12.6496
FALSE	FALSE	FALSE	FALSE	19.1637
TRUE	FALSE	FALSE	FALSE	13.7295
TRUE	FALSE	FALSE	FALSE	13.4041
TRUE	FALSE	FALSE	FALSE	36.8759
TRUE	FALSE	FALSE	FALSE	11.7817
FALSE	FALSE	FALSE	FALSE	6.74101
FALSE	FALSE	FALSE	FALSE	8.06331
TRUE	FALSE	FALSE	FALSE	53.2811
TRUE	TRUE	FALSE	FALSE
TRUE	FALSE	FALSE	FALSE	22.0936
TRUE	FALSE	FALSE	FALSE	916.09
FALSE	FALSE	FALSE	FALSE	136.895
FALSE	FALSE	FALSE	FALSE	15.4315
TRUE	FALSE	FALSE	FALSE	9.76646
TRUE	FALSE	FALSE	FALSE
TRUE	FALSE	FALSE	FALSE
TRUE	FALSE	FALSE	FALSE	26.9538
TRUE	FALSE	FALSE	FALSE	4.97748
TRUE	FALSE	FALSE	FALSE
TRUE	FALSE	FALSE	FALSE	13.9627
TRUE	FALSE	FALSE	FALSE
FALSE	FALSE	FALSE	FALSE	37.8266
FALSE	FALSE	FALSE	FALSE
FALSE	FALSE	FALSE	FALSE	90.6872
FALSE	FALSE	FALSE	FALSE	90.8491
FALSE	FALSE	FALSE	FALSE
FALSE	FALSE	FALSE	FALSE	11.8632
FALSE	FALSE	FALSE	FALSE
FALSE	FALSE	FALSE	FALSE	10.1875
FALSE	FALSE	FALSE	FALSE
FALSE	FALSE	FALSE	FALSE	24.5395
TRUE	FALSE	TRUE	FALSE
TRUE	FALSE	FALSE	FALSE	20.5184
TRUE	FALSE	FALSE	FALSE	12
TRUE	FALSE	FALSE	FALSE	20.629
TRUE	FALSE	FALSE	FALSE	262.208
TRUE	FALSE	FALSE	FALSE	9.74593
TRUE	FALSE	FALSE	FALSE	58.2504
TRUE	FALSE	FALSE	FALSE
TRUE	FALSE	FALSE	TRUE	13.9224
TRUE	FALSE	FALSE	FALSE
TRUE	FALSE	FALSE	FALSE	14.1519
FALSE	FALSE	FALSE	FALSE	8.6315
TRUE	FALSE	FALSE	FALSE	661.469
TRUE	FALSE	TRUE	FALSE
TRUE	FALSE	FALSE	FALSE
TRUE	FALSE	FALSE	FALSE	21.6735
TRUE	FALSE	TRUE	FALSE
TRUE	FALSE	FALSE	FALSE	17.5963
TRUE	FALSE	FALSE	FALSE	11.6011
TRUE	FALSE	FALSE	FALSE	8.38625
TRUE	FALSE	FALSE	FALSE	43.7987
TRUE	FALSE	FALSE	FALSE
FALSE	FALSE	FALSE	FALSE
FALSE	FALSE	FALSE	FALSE	53.9556
FALSE	FALSE	FALSE	FALSE	43.6592
FALSE	FALSE	FALSE	FALSE	13.9895
FALSE	FALSE	FALSE	FALSE
FALSE	FALSE	FALSE	FALSE	48.4671
FALSE	FALSE	FALSE	FALSE	22.8557
FALSE	FALSE	FALSE	FALSE	13.0017
FALSE	FALSE	FALSE	FALSE
FALSE	FALSE	FALSE	FALSE	176.148
FALSE	FALSE	FALSE	FALSE	6.48613
FALSE	FALSE	FALSE	FALSE	5.8774
FALSE	FALSE	FALSE	FALSE
FALSE	FALSE	FALSE	FALSE	15.9362
TRUE	FALSE	FALSE	FALSE	23.6652
TRUE	FALSE	FALSE	FALSE	3.43723
TRUE	FALSE	FALSE	FALSE	10.0552
TRUE	FALSE	FALSE	FALSE
FALSE	FALSE	FALSE	FALSE	5.22712
TRUE	FALSE	FALSE	FALSE	20.7502
TRUE	FALSE	FALSE	FALSE	20.2419
TRUE	FALSE	FALSE	FALSE	8.28153
TRUE	FALSE	FALSE	FALSE	44.1099
FALSE	FALSE	FALSE	FALSE
FALSE	FALSE	FALSE	FALSE
FALSE	FALSE	FALSE	FALSE	6.80105
FALSE	FALSE	FALSE	FALSE
FALSE	FALSE	FALSE	FALSE	11.8609
FALSE	FALSE	FALSE	FALSE	29.1588
FALSE	FALSE	FALSE	FALSE	11.7827
FALSE	FALSE	FALSE	FALSE
FALSE	FALSE	FALSE	FALSE	55.2829
FALSE	FALSE	FALSE	FALSE	6.6921
FALSE	FALSE	FALSE	FALSE
TRUE	FALSE	FALSE	FALSE	7.20257
TRUE	FALSE	FALSE	FALSE	8.13604
TRUE	FALSE	FALSE	FALSE
TRUE	FALSE	FALSE	FALSE	75.5386
TRUE	FALSE	FALSE	FALSE
TRUE	FALSE	TRUE	FALSE	92.5464
TRUE	FALSE	FALSE	FALSE	7.35982
TRUE	FALSE	TRUE	FALSE
TRUE	TRUE	FALSE	FALSE
TRUE	FALSE	FALSE	FALSE	10.8609
TRUE	FALSE	FALSE	FALSE
TRUE	FALSE	TRUE	FALSE	37.2015
TRUE	FALSE	FALSE	FALSE	14.3612
TRUE	TRUE	FALSE	FALSE
TRUE	FALSE	FALSE	FALSE	37.0298
TRUE	FALSE	FALSE	FALSE
FALSE	FALSE	FALSE	FALSE	5.99458
TRUE	FALSE	FALSE	TRUE	111.408
TRUE	FALSE	TRUE	FALSE
TRUE	FALSE	FALSE	FALSE	68.1382
FALSE	FALSE	FALSE	FALSE	9.88834
TRUE	FALSE	FALSE	FALSE	128.736
FALSE	FALSE	FALSE	FALSE	25.9878
FALSE	FALSE	FALSE	FALSE	34.4776
FALSE	FALSE	FALSE	FALSE	15.7498
TRUE	FALSE	TRUE	FALSE
TRUE	FALSE	FALSE	FALSE	14.3063
TRUE	FALSE	FALSE	FALSE	28.5487
TRUE	FALSE	FALSE	FALSE	51.7301
TRUE	FALSE	FALSE	FALSE
FALSE	FALSE	FALSE	FALSE	19.2559
FALSE	FALSE	FALSE	FALSE	13.7992
TRUE	FALSE	FALSE	TRUE
TRUE	FALSE	TRUE	FALSE	6.14517
TRUE	FALSE	FALSE	FALSE	22.777
FALSE	FALSE	FALSE	FALSE	28.5684
TRUE	FALSE	FALSE	FALSE	194.243
TRUE	FALSE	FALSE	FALSE
FALSE	FALSE	FALSE	FALSE	40.183

## Sheet: S1i_ElectrodesLoc
-20	-6	-28
23	-2	-22
-20	-18	-22
36	-23	-18
-29	-32	-21
35	-37	-7
-23	-10	-20
22	-5	-21
-27	-23	-12
27	-21	-13
-26	-32	-9
27	-31	-5
-25	-7	-20
23	-6	-21
-19	-16	-19
33	-27	-13
33	-33	-7
22	-5	-26
-28	-24	-18
26	-24	-16
22	-32	-7
-25	-5	-20
-21	-16	-14
23	-24	-15
-24	-28	-11
27	-5	-22
30	-16	-20
-25	-17	-22
27	-16	-21
-21	-3	-21
-24	-16	-20
-24	-25	-17
-17	-7	-15
-21	-27	-10
15	-2	-21
22	-14	-19
-22	-5	-20
-23	-17	-18
-21	-26	-21
-15	-3	-23
24	-20	-22
